# Supplementary material for: Synthetic Mechanism of a Fe(II) N‑Heterocyclic Carbene Bidentate Complex Revealed by Electronic Structure Methods
Source: Inorg Chem. 2026 Jun 22;65(26):15136–49. doi: 10.1021/acs.inorgchem.6c02095 (PMC13343516; doi:10.1021/acs.inorgchem.6c02095)
Supplement: Supplementary file 2 [file ic6c02095_si_002.zip]

Archive with 53 entries (40 files):
- XYZ-PATHS-STRUCTURES/
- XYZ-PATHS-STRUCTURES/A1-B1-C1/
- XYZ-PATHS-STRUCTURES/A1-B1-C1/a1-q1.xyz
- XYZ-PATHS-STRUCTURES/A1-B1-C1/a1-s0.xyz
- XYZ-PATHS-STRUCTURES/A1-B1-C1/a1-t1.xyz
- XYZ-PATHS-STRUCTURES/A1-B1-C1/b1-q1.xyz
- XYZ-PATHS-STRUCTURES/A1-B1-C1/b1-s0.xyz
- XYZ-PATHS-STRUCTURES/A1-B1-C1/b1-t1.xyz
- XYZ-PATHS-STRUCTURES/A1-B1-C1/c1-q1.xyz
- XYZ-PATHS-STRUCTURES/A1-B1-C1/c1-s0.xyz
- XYZ-PATHS-STRUCTURES/A1-B1-C1/c1-t1.xyz
- XYZ-PATHS-STRUCTURES/A2-B2-C2/
- XYZ-PATHS-STRUCTURES/A2-B2-C2/a2-q1.xyz
- XYZ-PATHS-STRUCTURES/A2-B2-C2/a2-s0.xyz
- XYZ-PATHS-STRUCTURES/A2-B2-C2/a2-t1.xyz
- XYZ-PATHS-STRUCTURES/A2-B2-C2/b2-q1.xyz
- XYZ-PATHS-STRUCTURES/A2-B2-C2/b2-s0.xyz
- XYZ-PATHS-STRUCTURES/A2-B2-C2/b2-t1.xyz
- XYZ-PATHS-STRUCTURES/A2-B2-C2/c2-q1.xyz
- XYZ-PATHS-STRUCTURES/A2-B2-C2/c2-s0.xyz
- XYZ-PATHS-STRUCTURES/A2-B2-C2/c2-t1.xyz
- XYZ-PATHS-STRUCTURES/FIGURE-S2/
- XYZ-PATHS-STRUCTURES/FIGURE-S2/CL-BY-DMF.xyz
- XYZ-PATHS-STRUCTURES/MECP/
- XYZ-PATHS-STRUCTURES/MECP/mecp_d1.xyz
- XYZ-PATHS-STRUCTURES/MECP/mecp_d2.xyz
- XYZ-PATHS-STRUCTURES/MECP/mecp_id1.xyz
- XYZ-PATHS-STRUCTURES/MECP/mecp_id2.xyz
- XYZ-PATHS-STRUCTURES/NEB-MEP/
- XYZ-PATHS-STRUCTURES/NEB-MEP/NEB_default.xyz
- XYZ-PATHS-STRUCTURES/NEB-MEP/NEB_tight.xyz
- XYZ-PATHS-STRUCTURES/REACTION-11/
- XYZ-PATHS-STRUCTURES/REACTION-11/FAC-D-1.xyz
- XYZ-PATHS-STRUCTURES/REACTION-11/FAC-D-2.xyz
- XYZ-PATHS-STRUCTURES/REACTION-2/
- XYZ-PATHS-STRUCTURES/REACTION-2/REACTION-2-CIS.xyz
- XYZ-PATHS-STRUCTURES/REACTION-2/REACTION-2-TRANS.xyz
- XYZ-PATHS-STRUCTURES/REACTION-3/
- XYZ-PATHS-STRUCTURES/REACTION-3/REACTION-3-A1.xyz
- XYZ-PATHS-STRUCTURES/REACTION-3/REACTION-3-B1.xyz
- XYZ-PATHS-STRUCTURES/REACTION-3/REACTION-3-C1.xyz
- XYZ-PATHS-STRUCTURES/REACTION-4/
- XYZ-PATHS-STRUCTURES/REACTION-4/REACTION-4.xyz
- XYZ-PATHS-STRUCTURES/REACTION-5/
- XYZ-PATHS-STRUCTURES/REACTION-5/FAC-Id-1.xyz
- XYZ-PATHS-STRUCTURES/REACTION-5/FAC-Id-2.xyz
- XYZ-PATHS-STRUCTURES/REACTION-5/MER-Id-1.xyz
- XYZ-PATHS-STRUCTURES/REACTION-6a-6b/
- XYZ-PATHS-STRUCTURES/REACTION-6a-6b/cl-all.xyz
- XYZ-PATHS-STRUCTURES/REACTION-6a-6b/o-all.xyz
- XYZ-PATHS-STRUCTURES/REACTION-8a-8b/
- XYZ-PATHS-STRUCTURES/REACTION-8a-8b/reac8_cl.xyz
- XYZ-PATHS-STRUCTURES/REACTION-8a-8b/reac8_o.xyz
