# Supplementary material for: Synthetic Mechanism of a Fe(II) N‑Heterocyclic Carbene Bidentate Complex Revealed by Electronic Structure Methods
Source: Inorg Chem. 2026 Jun 22;65(26):15136–49. doi: 10.1021/acs.inorgchem.6c02095 (PMC13343516; doi:10.1021/acs.inorgchem.6c02095)
Supplement: Supplementary file 2 [file ic6c02095_si_002.zip › XYZ-PATHS-STRUCTURES/A1-B1-C1/a1-q1.xyz]

   45
scf done: -3209.475906
Fe     0.246090    -0.117405    -0.077150
 N    -2.698164    -0.775105    -0.363277
 N    -1.165538    -1.423722     1.252608
 C    -2.961661    -3.183879     2.442394
 C    -3.344609    -2.443968     1.325819
 C    -2.407363    -1.573762     0.769102
 C    -0.807385    -2.148551     2.324168
 C    -1.672065    -3.038184     2.955252
 C    -3.937005    -0.579073    -0.973848
 C    -3.709739     0.267779    -2.006292
 N    -2.348200     0.562005    -1.995512
 C    -1.704515    -0.067127    -0.992855
 C    -1.705196     1.471422    -2.939196
 N     0.787986     2.800448    -0.434579
 C     1.412716     3.845875    -1.119197
 N    -0.566706     1.729498     1.107543
 C    -0.133954     2.903651     0.628884
 C    -1.441988     1.735812     2.124196
 C    -1.921057     2.905885     2.701634
 C    -1.467528     4.124915     2.191704
 C    -0.558967     4.134100     1.137826
 C     2.193171     3.262173    -2.056449
 N     2.026762     1.884616    -1.925993
 C     1.167617     1.569491    -0.932158
 C     2.712941     0.906859    -2.765715
 H    -3.666664    -3.870398     2.900384
 H     0.208930    -1.980973     2.664607
 H    -1.341170    -3.599427     3.821867
 H    -4.851550    -1.034197    -0.631342
 H    -4.385442     0.682057    -2.738543
 H    -0.628380     1.403842    -2.795405
 H    -1.960729     1.184774    -3.961905
 H    -2.035573     2.497406    -2.754797
 H     1.259811     4.886651    -0.887982
 H    -1.755466     0.758371     2.473894
 H    -2.626475     2.861951     3.523707
 H    -1.816239     5.063972     2.609545
 H    -0.197726     5.069643     0.730016
 H     2.848384     3.695297    -2.796359
 H     3.793627     0.984386    -2.618204
 H     2.370262    -0.088032    -2.482523
 H     2.477453     1.094608    -3.816866
Cl     1.006640    -2.043841    -1.370271
Cl     2.047721    -0.300844     1.804397
 H    -4.335127    -2.552911     0.902280
