# Supplementary material for: Synthetic Mechanism of a Fe(II) N‑Heterocyclic Carbene Bidentate Complex Revealed by Electronic Structure Methods
Source: Inorg Chem. 2026 Jun 22;65(26):15136–49. doi: 10.1021/acs.inorgchem.6c02095 (PMC13343516; doi:10.1021/acs.inorgchem.6c02095)
Supplement: Supplementary file 2 [file ic6c02095_si_002.zip › XYZ-PATHS-STRUCTURES/A1-B1-C1/a1-s0.xyz]

   45
scf done: -3209.473932
Fe    -0.041861     0.131460     0.104492
 N    -2.597106    -0.774252    -0.486687
 N    -1.131686    -1.205141     1.209378
 C    -2.836268    -3.060796     2.411833
 C    -3.227105    -2.411184     1.244207
 C    -2.340006    -1.495869     0.682437
 C    -0.768855    -1.846351     2.335344
 C    -1.586774    -2.776211     2.967374
 C    -3.707870    -0.780951    -1.328748
 C    -3.412202     0.084728    -2.325463
 N    -2.137387     0.598632    -2.075653
 C    -1.606408     0.073441    -0.944484
 C    -1.464900     1.554344    -2.951371
 N     0.651195     2.771214    -0.367057
 C     1.338209     3.752358    -1.079961
 N    -0.675800     1.691907     1.142169
 C    -0.189818     2.887306     0.739063
 C    -1.506315     1.685781     2.203511
 C    -1.871162     2.839658     2.884375
 C    -1.358219     4.065941     2.455121
 C    -0.500794     4.094945     1.359891
 C     2.008577     3.089531    -2.049063
 N     1.720667     1.729840    -1.908970
 C     0.876563     1.500819    -0.873411
 C     2.270881     0.722585    -2.810391
 H    -3.501079    -3.780389     2.878779
 H     0.210968    -1.578950     2.713078
 H    -1.248069    -3.263806     3.874545
 H    -4.586317    -1.378653    -1.149997
 H    -3.989074     0.384986    -3.186112
 H    -0.574375     1.100681    -3.389473
 H    -2.151611     1.840679    -3.748584
 H    -1.179244     2.445201    -2.389840
 H     1.294409     4.802100    -0.841183
 H    -1.876789     0.715154     2.503447
 H    -2.542523     2.772437     3.732863
 H    -1.620951     4.987778     2.963575
 H    -0.082528     5.026526     0.998256
 H     2.663990     3.453438    -2.824986
 H     3.362237     0.720260    -2.737950
 H     1.878579    -0.250359    -2.520353
 H     1.981573     0.955289    -3.839784
Cl     0.760964    -1.865082    -1.100396
Cl     1.889902     0.064488     1.697269
 H    -4.187686    -2.609422     0.784317
