# Supplementary material for: Synthetic Mechanism of a Fe(II) N‑Heterocyclic Carbene Bidentate Complex Revealed by Electronic Structure Methods
Source: Inorg Chem. 2026 Jun 22;65(26):15136–49. doi: 10.1021/acs.inorgchem.6c02095 (PMC13343516; doi:10.1021/acs.inorgchem.6c02095)
Supplement: Supplementary file 2 [file ic6c02095_si_002.zip › XYZ-PATHS-STRUCTURES/A1-B1-C1/a1-t1.xyz]

   45
scf done: -3209.471565
Fe    -0.028283     0.163227     0.140154
 N    -2.564688    -0.865820    -0.552587
 N    -1.085210    -1.235230     1.157813
 C    -2.807644    -3.020639     2.445637
 C    -3.189838    -2.425640     1.246358
 C    -2.299562    -1.541608     0.646186
 C    -0.734508    -1.820903     2.321620
 C    -1.561402    -2.711268     2.994311
 C    -3.646030    -0.960155    -1.420310
 C    -3.366751    -0.113265    -2.442533
 N    -2.136628     0.477829    -2.170675
 C    -1.618687     0.013540    -1.016311
 C    -1.456197     1.409577    -3.067708
 N     0.620537     2.879797    -0.254566
 C     1.326064     3.837735    -0.985884
 N    -0.664013     1.872090     1.360866
 C    -0.204942     3.037900     0.872001
 C    -1.466131     1.900563     2.437049
 C    -1.835525     3.083802     3.066004
 C    -1.352376     4.288236     2.546912
 C    -0.522298     4.276192     1.428903
 C     1.990937     3.152659    -1.945969
 N     1.680789     1.801845    -1.786379
 C     0.841065     1.610710    -0.750231
 C     2.219325     0.723790    -2.611039
 H    -3.477423    -3.714221     2.943148
 H     0.247732    -1.553120     2.689975
 H    -1.229562    -3.152461     3.927129
 H    -4.498499    -1.594695    -1.243590
 H    -3.933153     0.123877    -3.329360
 H    -0.612896     0.908175    -3.547228
 H    -2.161392     1.745348    -3.828283
 H    -1.099545     2.270200    -2.501890
 H     1.295828     4.891878    -0.765575
 H    -1.810250     0.933446     2.789183
 H    -2.483331     3.061563     3.934800
 H    -1.620337     5.233786     3.007201
 H    -0.139066     5.197291     1.007079
 H     2.650909     3.498504    -2.726095
 H     3.255790     0.519416    -2.328611
 H     1.612921    -0.172352    -2.459946
 H     2.181047     1.020190    -3.662004
Cl     0.214699    -2.510029    -2.557830
Cl     2.027089    -0.437217     1.153796
 H    -4.150631    -2.638456     0.793894
