# Supplementary material for: Synthetic Mechanism of a Fe(II) N‑Heterocyclic Carbene Bidentate Complex Revealed by Electronic Structure Methods
Source: Inorg Chem. 2026 Jun 22;65(26):15136–49. doi: 10.1021/acs.inorgchem.6c02095 (PMC13343516; doi:10.1021/acs.inorgchem.6c02095)
Supplement: Supplementary file 2 [file ic6c02095_si_002.zip › XYZ-PATHS-STRUCTURES/A1-B1-C1/b1-q1.xyz]

   45
scf done: -3209.476829
Fe     0.236550    -0.223055     0.072067
 N    -2.563920    -1.104658     0.857515
 N    -1.956921     0.399674    -0.793164
 C    -4.589609     1.122487    -1.308574
 C    -4.304542     0.179545    -0.324004
 C    -2.964788    -0.153723    -0.111088
 C    -2.245327     1.306273    -1.736138
 C    -3.546324     1.698386    -2.036277
 C    -3.392513    -1.929028     1.619324
 C    -2.567955    -2.665092     2.399637
 N    -1.266612    -2.268126     2.102470
 C    -1.233671    -1.311648     1.151195
 C    -0.084366    -2.846893     2.736050
 N     0.605689     2.773569    -0.262723
 C     1.180805     3.841851    -0.951396
 N    -0.443462     1.658207     1.472761
 C    -0.192023     2.841986     0.904205
 C    -1.188083     1.631012     2.586206
 C    -1.708648     2.778288     3.177255
 C    -1.450036     4.006912     2.566201
 C    -0.681355     4.050403     1.405601
 C     1.855190     3.294343    -1.988901
 N     1.668565     1.916471    -1.912187
 C     0.906981     1.566608    -0.854680
 C     2.260831     0.970544    -2.854527
 H    -5.619919     1.405050    -1.500170
 H    -1.390136     1.726026    -2.256842
 H    -3.733359     2.433678    -2.810748
 H    -4.466626    -1.933453     1.539264
 H    -2.784907    -3.427766     3.131362
 H     0.791114    -2.292323     2.399106
 H    -0.177461    -2.770268     3.822515
 H     0.008854    -3.899384     2.454429
 H     1.080896     4.870318    -0.647149
 H    -1.367873     0.645150     3.003836
 H    -2.301996     2.708774     4.081996
 H    -1.846813     4.927013     2.983410
 H    -0.484848     4.991935     0.908114
 H     2.446982     3.753166    -2.765778
 H     3.350183     0.987971    -2.760609
 H     1.882995    -0.025078    -2.623411
 H     1.981493     1.246978    -3.874536
Cl     0.544508    -2.017101    -1.641245
Cl     2.376252    -0.566850     1.295822
 H    -5.100577    -0.268631     0.257213
