# Supplementary material for: Synthetic Mechanism of a Fe(II) N‑Heterocyclic Carbene Bidentate Complex Revealed by Electronic Structure Methods
Source: Inorg Chem. 2026 Jun 22;65(26):15136–49. doi: 10.1021/acs.inorgchem.6c02095 (PMC13343516; doi:10.1021/acs.inorgchem.6c02095)
Supplement: Supplementary file 2 [file ic6c02095_si_002.zip › XYZ-PATHS-STRUCTURES/A1-B1-C1/b1-s0.xyz]

   45
scf done: -3209.463270
Fe    -0.233204     0.188524     0.165725
 N    -2.617693    -1.167862     0.733233
 N    -1.974882     0.471829    -0.728605
 C    -4.532754     0.657220    -1.852564
 C    -4.283014    -0.248704    -0.826512
 C    -2.995138    -0.305385    -0.298687
 C    -2.240114     1.343552    -1.722976
 C    -3.492587     1.468871    -2.309428
 C    -3.364932    -2.127657     1.413426
 C    -2.513591    -2.678246     2.308269
 N    -1.276850    -2.046873     2.153745
 C    -1.309229    -1.111139     1.177056
 C    -0.116808    -2.386157     2.972934
 N     0.669641     2.821478    -0.148508
 C     1.375081     3.816574    -0.822497
 N    -0.565944     1.690071     1.410733
 C    -0.019218     2.878075     1.065318
 C    -1.257276     1.641996     2.567554
 C    -1.424103     2.741693     3.398980
 C    -0.850875     3.959030     3.026204
 C    -0.133562     4.032676     1.836255
 C     1.846098     3.226428    -1.944331
 N     1.420134     1.895861    -1.928472
 C     0.696101     1.613553    -0.820980
 C     1.741451     0.958213    -3.000495
 H    -5.525013     0.726694    -2.286114
 H    -1.403473     1.947401    -2.048617
 H    -3.642483     2.187748    -3.106856
 H    -4.402813    -2.331572     1.207809
 H    -2.667778    -3.456531     3.039479
 H     0.722740    -1.773421     2.648697
 H    -0.341493    -2.190966     4.025681
 H     0.122691    -3.445912     2.847375
 H     1.478580     4.825255    -0.458165
 H    -1.677327     0.677280     2.819542
 H    -1.990292     2.639218     4.317712
 H    -0.959135     4.839942     3.650404
 H     0.324862     4.960053     1.515095
 H     2.441126     3.623893    -2.751866
 H     2.827103     0.856031    -3.085342
 H     1.295288    -0.005022    -2.758761
 H     1.340920     1.333244    -3.946854
Cl     0.160081    -1.688143    -1.411001
Cl     1.938639    -0.136080     1.315277
 H    -5.065736    -0.893193    -0.445463
