# Supplementary material for: Synthetic Mechanism of a Fe(II) N‑Heterocyclic Carbene Bidentate Complex Revealed by Electronic Structure Methods
Source: Inorg Chem. 2026 Jun 22;65(26):15136–49. doi: 10.1021/acs.inorgchem.6c02095 (PMC13343516; doi:10.1021/acs.inorgchem.6c02095)
Supplement: Supplementary file 2 [file ic6c02095_si_002.zip › XYZ-PATHS-STRUCTURES/A1-B1-C1/b1-t1.xyz]

   45
scf done: -3209.469464
Fe    -0.099732     0.074299     0.145471
 N    -2.592416    -1.133664     0.796290
 N    -2.040042     0.496260    -0.720735
 C    -4.677821     0.878717    -1.508022
 C    -4.374404    -0.061114    -0.527302
 C    -3.034497    -0.218001    -0.169591
 C    -2.348382     1.399707    -1.664454
 C    -3.651138     1.624433    -2.093114
 C    -3.337084    -2.081775     1.496809
 C    -2.448013    -2.748846     2.265654
 N    -1.189209    -2.199310     2.020871
 C    -1.242284    -1.201857     1.109191
 C     0.024281    -2.711071     2.651122
 N     0.615742     2.806686    -0.211978
 C     1.298318     3.800883    -0.911996
 N    -0.595617     1.757356     1.430281
 C    -0.142438     2.931117     0.961903
 C    -1.328583     1.756691     2.554638
 C    -1.636187     2.919055     3.251844
 C    -1.162504     4.134949     2.751901
 C    -0.401440     4.152047     1.586611
 C     1.917983     3.168728    -1.933341
 N     1.603721     1.812897    -1.837178
 C     0.803729     1.554020    -0.778280
 C     2.149219     0.814920    -2.752581
 H    -5.709504     1.026470    -1.810847
 H    -1.509447     1.949576    -2.076446
 H    -3.853689     2.362775    -2.860468
 H    -4.402838    -2.198152     1.391128
 H    -2.589293    -3.559715     2.963213
 H     0.857536    -2.073081     2.361406
 H    -0.096393    -2.698487     3.737876
 H     0.203628    -3.738159     2.320297
 H     1.285174     4.841038    -0.632184
 H    -1.669711     0.782837     2.888693
 H    -2.229945     2.871913     4.157529
 H    -1.383270     5.066101     3.263866
 H    -0.026042     5.083349     1.180688
 H     2.550482     3.552149    -2.718803
 H     3.235019     0.761459    -2.630984
 H     1.697433    -0.148182    -2.520308
 H     1.915675     1.098819    -3.782372
Cl     0.193802    -1.809260    -1.576839
Cl     2.098178    -0.221881     1.401927
 H    -5.154778    -0.647155    -0.057976
