# Supplementary material for: Synthetic Mechanism of a Fe(II) N‑Heterocyclic Carbene Bidentate Complex Revealed by Electronic Structure Methods
Source: Inorg Chem. 2026 Jun 22;65(26):15136–49. doi: 10.1021/acs.inorgchem.6c02095 (PMC13343516; doi:10.1021/acs.inorgchem.6c02095)
Supplement: Supplementary file 2 [file ic6c02095_si_002.zip › XYZ-PATHS-STRUCTURES/A1-B1-C1/c1-q1.xyz]

   45
scf done: -3209.472579
Fe    -0.137124     0.194153     0.487913
 N    -2.607007    -0.974804    -0.751620
 N    -1.722098    -1.188895     1.380664
 C    -3.861689    -2.735444     2.259135
 C    -3.834197    -2.261485     0.950183
 C    -2.735351    -1.496596     0.555138
 C    -1.760311    -1.656708     2.639436
 C    -2.806114    -2.435513     3.122497
 C    -3.455839    -1.174095    -1.842668
 C    -2.901776    -0.487837    -2.870128
 N    -1.742247     0.110858    -2.381785
 C    -1.537159    -0.178419    -1.081196
 C    -0.844695     0.953681    -3.169413
 N    -0.435326     3.177416     0.539532
 C    -1.032791     4.344507     1.021641
 N     1.092616     1.805906    -0.533517
 C     0.650490     3.062078    -0.354842
 C     2.131512     1.612154    -1.365023
 C     2.757428     2.649076    -2.046783
 C     2.278253     3.948059    -1.863137
 C     1.205289     4.166751    -1.003899
 C    -2.006663     3.936539     1.869102
 N    -1.981594     2.543435     1.879260
 C    -1.018385     2.054104     1.072789
 C    -2.865653     1.699939     2.681019
 H    -4.702470    -3.332645     2.597456
 H    -0.914535    -1.369393     3.254914
 H    -2.794385    -2.790118     4.146949
 H    -4.350065    -1.773269    -1.803988
 H    -3.224475    -0.374425    -3.893494
 H    -0.806322     1.957012    -2.740670
 H     0.158617     0.524618    -3.170492
 H    -1.217240     1.010397    -4.192632
 H    -0.720636     5.336176     0.740342
 H     2.440911     0.577957    -1.470129
 H     3.592597     2.441576    -2.706226
 H     2.731401     4.785781    -2.383498
 H     0.812525     5.164392    -0.852218
 H    -2.706700     4.506593     2.460067
 H    -3.563138     2.334964     3.228070
 H    -3.423946     1.024326     2.030499
 H    -2.274819     1.113453     3.386990
Cl     1.363531    -1.608916    -0.420073
Cl     1.123026     0.236854     2.743856
 H    -4.644538    -2.479330     0.265917
