# Supplementary material for: Synthetic Mechanism of a Fe(II) N‑Heterocyclic Carbene Bidentate Complex Revealed by Electronic Structure Methods
Source: Inorg Chem. 2026 Jun 22;65(26):15136–49. doi: 10.1021/acs.inorgchem.6c02095 (PMC13343516; doi:10.1021/acs.inorgchem.6c02095)
Supplement: Supplementary file 2 [file ic6c02095_si_002.zip › XYZ-PATHS-STRUCTURES/A1-B1-C1/c1-s0.xyz]

   45
scf done: -3209.478960
Fe    -0.338237     0.325360     0.411434
 N    -2.589121    -0.841375    -0.683887
 N    -1.574094    -0.933247     1.355056
 C    -3.403046    -2.799903     2.346609
 C    -3.524559    -2.331034     1.041634
 C    -2.587211    -1.403852     0.593556
 C    -1.467383    -1.405345     2.611721
 C    -2.356776    -2.330961     3.144399
 C    -3.453998    -1.022389    -1.762775
 C    -2.973261    -0.230112    -2.748419
 N    -1.834042     0.414272    -2.257845
 C    -1.572325     0.044191    -0.980820
 C    -1.034247     1.356611    -3.035061
 N    -0.506851     3.081717     0.461682
 C    -1.146319     4.246716     0.884504
 N     0.896159     1.585988    -0.534302
 C     0.631797     2.895117    -0.323663
 C     1.973936     1.280389    -1.282002
 C     2.797190     2.248720    -1.844266
 C     2.504803     3.596504    -1.622622
 C     1.400861     3.932578    -0.844231
 C    -2.203216     3.832127     1.620368
 N    -2.189911     2.434513     1.633151
 C    -1.142327     1.946905     0.924982
 C    -3.183585     1.617585     2.323799
 H    -4.115401    -3.522460     2.731390
 H    -0.635797    -1.004377     3.177638
 H    -2.227707    -2.674424     4.164585
 H    -4.310711    -1.675235    -1.735152
 H    -3.334544    -0.062267    -3.750924
 H    -0.972620     2.313876    -2.514840
 H    -0.027576     0.963892    -3.187909
 H    -1.513571     1.507343    -4.002832
 H    -0.807103     5.237217     0.629750
 H     2.147680     0.219782    -1.415035
 H     3.649469     1.947479    -2.442831
 H     3.126890     4.377960    -2.046808
 H     1.144907     4.966162    -0.644789
 H    -2.964237     4.398325     2.134179
 H    -3.927414     2.276499     2.772800
 H    -3.678686     0.950745     1.615707
 H    -2.708302     1.023993     3.106385
Cl     0.862117    -1.718956    -0.374771
Cl     1.196199     0.563775     2.375891
 H    -4.318922    -2.675541     0.390502
