# Supplementary material for: Synthetic Mechanism of a Fe(II) N‑Heterocyclic Carbene Bidentate Complex Revealed by Electronic Structure Methods
Source: Inorg Chem. 2026 Jun 22;65(26):15136–49. doi: 10.1021/acs.inorgchem.6c02095 (PMC13343516; doi:10.1021/acs.inorgchem.6c02095)
Supplement: Supplementary file 2 [file ic6c02095_si_002.zip › XYZ-PATHS-STRUCTURES/A1-B1-C1/c1-t1.xyz]

   45
scf done: -3209.466048
Fe    -0.340287     0.325397     0.424852
 N    -2.755015    -0.995184    -0.429012
 N    -1.650754    -1.263303     1.565239
 C    -3.312546    -3.340284     2.382759
 C    -3.515789    -2.733186     1.146234
 C    -2.652118    -1.696782     0.787669
 C    -1.466344    -1.859635     2.752278
 C    -2.271640    -2.900478     3.205204
 C    -3.742341    -1.088740    -1.411447
 C    -3.412056    -0.181365    -2.359955
 N    -2.238252     0.443231    -1.943181
 C    -1.816034    -0.039305    -0.751818
 C    -1.582969     1.532768    -2.658126
 N    -0.323625     3.205218     0.192981
 C    -1.031710     4.389755     0.402178
 N     1.265032     1.747034    -0.595973
 C     0.946024     3.031818    -0.393444
 C     2.451981     1.468886    -1.154021
 C     3.356178     2.457183    -1.532583
 C     3.008243     3.793077    -1.314662
 C     1.780504     4.098318    -0.732601
 C    -2.211371     4.026518     0.957538
 N    -2.200894     2.638398     1.077232
 C    -1.047713     2.108900     0.607496
 C    -3.320257     1.843655     1.571162
 H    -3.961950    -4.150943     2.697990
 H    -0.640189    -1.466362     3.335799
 H    -2.087925    -3.352982     4.173392
 H    -4.571566    -1.774055    -1.353728
 H    -3.897211     0.072860    -3.289452
 H    -2.038553     2.490813    -2.389846
 H    -0.529867     1.541504    -2.380824
 H    -1.679023     1.371081    -3.733223
 H    -0.646838     5.362078     0.143702
 H     2.654665     0.411313    -1.289867
 H     4.304838     2.187470    -1.983442
 H     3.686627     4.593839    -1.591900
 H     1.492218     5.125519    -0.544716
 H    -3.049763     4.623191     1.281439
 H    -3.844300     2.400836     2.349528
 H    -4.012671     1.615581     0.755169
 H    -2.929709     0.914935     1.984921
Cl     0.891905    -1.568451    -0.500931
Cl     0.963461     0.604983     2.467875
 H    -4.311487    -3.060239     0.488053
