# Supplementary material for: Synthetic Mechanism of a Fe(II) N‑Heterocyclic Carbene Bidentate Complex Revealed by Electronic Structure Methods
Source: Inorg Chem. 2026 Jun 22;65(26):15136–49. doi: 10.1021/acs.inorgchem.6c02095 (PMC13343516; doi:10.1021/acs.inorgchem.6c02095)
Supplement: Supplementary file 2 [file ic6c02095_si_002.zip › XYZ-PATHS-STRUCTURES/A2-B2-C2/a2-q1.xyz]

   44
scf done: -2749.094774
Fe     0.016414     0.053984    -0.245229
 N    -2.766710    -0.906333    -0.637860
 N    -1.254259    -1.261785     1.077676
 C    -2.934125    -3.038571     2.394011
 C    -3.346504    -2.440370     1.205224
 C    -2.465260    -1.557921     0.583082
 C    -0.864257    -1.855278     2.217095
 C    -1.670761    -2.748574     2.913100
 C    -3.956566    -0.934443    -1.359210
 C    -3.742472    -0.167832    -2.457379
 N    -2.438003     0.306453    -2.373127
 C    -1.816337    -0.137940    -1.265272
 C    -1.811197     1.166632    -3.373631
 N     0.865572     2.901372    -0.386421
 C     1.490062     3.949281    -1.063964
 N    -0.446489     1.792346     1.172091
 C     0.106059     2.960980     0.803648
 C    -1.188397     1.764222     2.292085
 C    -1.407464     2.886980     3.081473
 C    -0.826276     4.093602     2.688479
 C    -0.053920     4.140106     1.530856
 C     2.066096     3.392976    -2.156013
 N     1.777428     2.031002    -2.120035
 C     1.040657     1.705192    -1.040146
 C     2.194188     1.075295    -3.143812
 H    -3.595934    -3.730274     2.904895
 H     0.127314    -1.588003     2.566937
 H    -1.318268    -3.201190     3.832662
 H    -4.835912    -1.469581    -1.041351
 H    -4.396011     0.082132    -3.278620
 H    -0.852678     1.499150    -2.978106
 H    -1.656261     0.610354    -4.301400
 H    -2.450778     2.030596    -3.566985
 H     1.474388     4.972103    -0.726918
 H    -1.615135     0.801608     2.546524
 H    -2.015191     2.814189     3.975937
 H    -0.969062     4.994552     3.276200
 H     0.408629     5.065508     1.212071
 H     2.650114     3.837196    -2.947010
 H     3.277434     1.126159    -3.276160
 H     1.912317     0.077124    -2.809340
 H     1.700948     1.308270    -4.091395
Cl     1.483131    -1.731605    -0.730636
 H    -4.316674    -2.663834     0.779714
