# Supplementary material for: Synthetic Mechanism of a Fe(II) N‑Heterocyclic Carbene Bidentate Complex Revealed by Electronic Structure Methods
Source: Inorg Chem. 2026 Jun 22;65(26):15136–49. doi: 10.1021/acs.inorgchem.6c02095 (PMC13343516; doi:10.1021/acs.inorgchem.6c02095)
Supplement: Supplementary file 2 [file ic6c02095_si_002.zip › XYZ-PATHS-STRUCTURES/A2-B2-C2/a2-s0.xyz]

   44
scf done: -2749.094134
Fe    -0.062841     0.086196    -0.130923
 N    -2.681258    -0.829834    -0.690758
 N    -1.097484    -1.316227     0.896448
 C    -2.782967    -3.089038     2.243498
 C    -3.229229    -2.439461     1.094836
 C    -2.353816    -1.564001     0.463042
 C    -0.682772    -1.955631     2.009332
 C    -1.490774    -2.842060     2.710158
 C    -3.853643    -0.799670    -1.434547
 C    -3.635597     0.105285    -2.422641
 N    -2.349576     0.605972    -2.252523
 C    -1.741950     0.037680    -1.191108
 C    -1.734899     1.611638    -3.120216
 N     0.672262     2.779384    -0.475014
 C     1.346369     3.740124    -1.231644
 N    -0.487029     1.730632     1.204690
 C    -0.033305     2.907671     0.732574
 C    -1.178813     1.727792     2.356541
 C    -1.437870     2.887166     3.077326
 C    -0.961732     4.101379     2.574886
 C    -0.246314     4.122793     1.380386
 C     1.901089     3.070036    -2.269361
 N     1.560004     1.724170    -2.126849
 C     0.799732     1.524621    -1.032467
 C     1.969002     0.661768    -3.038857
 H    -3.440102    -3.776767     2.765172
 H     0.332420    -1.734367     2.313711
 H    -1.109598    -3.326594     3.601587
 H    -4.718527    -1.401700    -1.210434
 H    -4.278617     0.434606    -3.223628
 H    -1.328855     2.420467    -2.512408
 H    -0.936822     1.158163    -3.710426
 H    -2.497161     2.011038    -3.789031
 H     1.377334     4.784790    -0.970120
 H    -1.524419     0.756106     2.692666
 H    -1.997446     2.839261     4.004300
 H    -1.146051     5.028622     3.107610
 H     0.130653     5.051530     0.969696
 H     2.505721     3.422839    -3.090185
 H     3.058314     0.640295    -3.118407
 H     1.617148    -0.284874    -2.629753
 H     1.535033     0.825700    -4.028899
Cl     2.021377    -0.826712     0.477381
 H    -4.227141    -2.604958     0.708099
