# Supplementary material for: Synthetic Mechanism of a Fe(II) N‑Heterocyclic Carbene Bidentate Complex Revealed by Electronic Structure Methods
Source: Inorg Chem. 2026 Jun 22;65(26):15136–49. doi: 10.1021/acs.inorgchem.6c02095 (PMC13343516; doi:10.1021/acs.inorgchem.6c02095)
Supplement: Supplementary file 2 [file ic6c02095_si_002.zip › XYZ-PATHS-STRUCTURES/A2-B2-C2/a2-t1.xyz]

   44
scf done: -2749.086026
Fe    -0.050054     0.123121    -0.058560
 N    -2.622459    -0.752116    -0.537013
 N    -1.061551    -1.215189     1.047612
 C    -2.674928    -3.061729     2.358626
 C    -3.152172    -2.406211     1.226287
 C    -2.305644    -1.491811     0.606494
 C    -0.609209    -1.867657     2.133243
 C    -1.383790    -2.791974     2.821954
 C    -3.780790    -0.715291    -1.308563
 C    -3.532643     0.179336    -2.293225
 N    -2.238948     0.670600    -2.107274
 C    -1.651264     0.100272    -1.029534
 C    -1.617373     1.663380    -2.981331
 N     0.720146     2.757993    -0.472052
 C     1.369993     3.734329    -1.223564
 N    -0.611923     1.674477     1.037023
 C    -0.077710     2.864964     0.670844
 C    -1.414312     1.659300     2.121994
 C    -1.702296     2.798456     2.860856
 C    -1.139063     4.015267     2.470758
 C    -0.309566     4.054121     1.353549
 C     1.927850     3.074772    -2.266554
 N     1.607479     1.723597    -2.132153
 C     0.858497     1.502545    -1.029549
 C     2.006959     0.708228    -3.103424
 H    -3.306111    -3.779980     2.871326
 H     0.403922    -1.625308     2.432000
 H    -0.982291    -3.289770     3.696851
 H    -4.653421    -1.310850    -1.096992
 H    -4.154830     0.512783    -3.108680
 H    -1.250827     2.504163    -2.391432
 H    -0.790815     1.214861    -3.534672
 H    -2.366438     2.024023    -3.686362
 H     1.380202     4.779063    -0.960348
 H    -1.829346     0.696618     2.386783
 H    -2.355553     2.727202     3.722654
 H    -1.341556     4.924507     3.026750
 H     0.145876     4.979497     1.022698
 H     2.521395     3.439205    -3.090336
 H     3.079828     0.515255    -3.024877
 H     1.461769    -0.207597    -2.887888
 H     1.774149     1.063496    -4.110269
Cl     1.433740    -1.565685    -0.588485
 H    -4.145073    -2.598433     0.838576
