# Supplementary material for: Synthetic Mechanism of a Fe(II) N‑Heterocyclic Carbene Bidentate Complex Revealed by Electronic Structure Methods
Source: Inorg Chem. 2026 Jun 22;65(26):15136–49. doi: 10.1021/acs.inorgchem.6c02095 (PMC13343516; doi:10.1021/acs.inorgchem.6c02095)
Supplement: Supplementary file 2 [file ic6c02095_si_002.zip › XYZ-PATHS-STRUCTURES/A2-B2-C2/b2-q1.xyz]

   44
scf done: -2749.094786
Fe    -0.049769    -0.020624    -0.203201
 N    -2.638747    -1.282697     0.569971
 N    -2.146785     0.313534    -1.033394
 C    -4.801570     0.568848    -1.808787
 C    -4.454946    -0.318442    -0.791781
 C    -3.109082    -0.412382    -0.442194
 C    -2.495975     1.167149    -2.008236
 C    -3.810046     1.327021    -2.433908
 C    -3.365773    -2.185562     1.344188
 C    -2.462354    -2.791485     2.152912
 N    -1.217962    -2.242914     1.854489
 C    -1.303022    -1.314068     0.885024
 C     0.032312    -2.611191     2.515455
 N     0.770895     2.853677    -0.279204
 C     1.310192     3.939314    -0.967783
 N    -0.118118     1.588464     1.444458
 C     0.329204     2.795513     1.064271
 C    -0.557250     1.436076     2.703206
 C    -0.564718     2.473740     3.629097
 C    -0.098842     3.724507     3.220336
 C     0.357100     3.899117     1.915254
 C     1.584216     3.487624    -2.215994
 N     1.203664     2.149010    -2.255710
 C     0.702505     1.738564    -1.076168
 C     1.316727     1.287998    -3.430951
 H    -5.840759     0.665266    -2.106072
 H    -1.680457     1.734501    -2.443861
 H    -4.046544     2.026445    -3.227408
 H    -4.430419    -2.325687     1.257547
 H    -2.591375    -3.556641     2.902489
 H     0.852700    -2.158886     1.957936
 H     0.031728    -2.248667     3.546767
 H     0.142810    -3.697747     2.511456
 H     1.456617     4.912211    -0.529019
 H    -0.914190     0.443089     2.955264
 H    -0.926803     2.305183     4.636710
 H    -0.089735     4.563127     3.908962
 H     0.719707     4.862517     1.579644
 H     2.012292     3.992089    -3.068268
 H     2.337578     1.325580    -3.817584
 H     1.081629     0.269091    -3.123472
 H     0.620909     1.619921    -4.205969
Cl     1.649358    -1.541081    -0.875155
 H    -5.210819    -0.911867    -0.293167
