# Supplementary material for: Synthetic Mechanism of a Fe(II) N‑Heterocyclic Carbene Bidentate Complex Revealed by Electronic Structure Methods
Source: Inorg Chem. 2026 Jun 22;65(26):15136–49. doi: 10.1021/acs.inorgchem.6c02095 (PMC13343516; doi:10.1021/acs.inorgchem.6c02095)
Supplement: Supplementary file 2 [file ic6c02095_si_002.zip › XYZ-PATHS-STRUCTURES/A2-B2-C2/b2-s0.xyz]

   44
scf done: -2749.075266
Fe    -0.203643     0.126501    -0.128321
 N    -2.522790    -1.265291     0.595814
 N    -2.033152     0.511358    -0.765910
 C    -4.699733     0.816824    -1.554301
 C    -4.347729    -0.189171    -0.659383
 C    -3.010237    -0.303981    -0.295926
 C    -2.397553     1.479863    -1.632814
 C    -3.708293     1.665928    -2.049655
 C    -3.176886    -2.255953     1.326592
 C    -2.213485    -2.851239     2.070338
 N    -1.005403    -2.215752     1.777351
 C    -1.174162    -1.237199     0.866523
 C     0.266432    -2.535221     2.420253
 N     0.746492     2.752586    -0.343124
 C     1.364401     3.775299    -1.061074
 N    -0.375587     1.538575     1.243492
 C     0.178997     2.737570     0.935559
 C    -0.958510     1.417916     2.455073
 C    -1.007929     2.455139     3.375931
 C    -0.429901     3.681062     3.041170
 C     0.176265     3.829333     1.797202
 C     1.659136     3.240256    -2.270376
 N     1.218845     1.915620    -2.260992
 C     0.656382     1.593531    -1.079489
 C     1.302381     1.017366    -3.409555
 H    -5.734510     0.934025    -1.858216
 H    -1.597297     2.114577    -1.988571
 H    -3.940409     2.462003    -2.747362
 H    -4.234003    -2.451037     1.252425
 H    -2.273801    -3.665930     2.775004
 H     1.046380    -1.958164     1.926425
 H     0.219396    -2.277896     3.481749
 H     0.476767    -3.601790     2.311900
 H     1.541349     4.760868    -0.663144
 H    -1.394109     0.451689     2.670492
 H    -1.491098     2.298716     4.333288
 H    -0.449806     4.513184     3.736899
 H     0.634930     4.765207     1.502719
 H     2.140886     3.675427    -3.132003
 H     2.331548     0.980985    -3.773948
 H     0.996096     0.025034    -3.083162
 H     0.644721     1.374082    -4.206799
Cl     1.453836    -1.386185    -0.760314
 H    -5.089135    -0.866482    -0.253610
