# Supplementary material for: Synthetic Mechanism of a Fe(II) N‑Heterocyclic Carbene Bidentate Complex Revealed by Electronic Structure Methods
Source: Inorg Chem. 2026 Jun 22;65(26):15136–49. doi: 10.1021/acs.inorgchem.6c02095 (PMC13343516; doi:10.1021/acs.inorgchem.6c02095)
Supplement: Supplementary file 2 [file ic6c02095_si_002.zip › XYZ-PATHS-STRUCTURES/A2-B2-C2/b2-t1.xyz]

   44
scf done: -2749.094358
Fe    -0.263194     0.179210    -0.106990
 N    -2.614530    -1.274726     0.494021
 N    -2.164476     0.441117    -0.963682
 C    -4.777366     0.521063    -1.915865
 C    -4.425105    -0.399790    -0.932390
 C    -3.105562    -0.403065    -0.488597
 C    -2.523612     1.325694    -1.912371
 C    -3.815022     1.400504    -2.417836
 C    -3.264052    -2.266279     1.229036
 C    -2.320625    -2.792915     2.045645
 N    -1.125167    -2.119230     1.790452
 C    -1.282546    -1.180955     0.836337
 C     0.130842    -2.370088     2.492486
 N     0.790956     2.801452    -0.225198
 C     1.407937     3.822923    -0.946940
 N    -0.220496     1.593931     1.445610
 C     0.340210     2.773602     1.102535
 C    -0.696227     1.455151     2.697038
 C    -0.630001     2.471124     3.641498
 C    -0.046744     3.685385     3.271869
 C     0.449494     3.848335     1.980975
 C     1.619553     3.318435    -2.185686
 N     1.134153     2.009995    -2.191986
 C     0.618857     1.669479    -0.993943
 C     1.143261     1.135069    -3.362105
 H    -5.797051     0.549271    -2.285735
 H    -1.735459     1.983054    -2.259352
 H    -4.057080     2.128789    -3.182908
 H    -4.307251    -2.508127     1.109632
 H    -2.386964    -3.581775     2.778508
 H     0.917549    -1.818956     1.978833
 H     0.051041    -2.038863     3.531501
 H     0.358472    -3.438028     2.467247
 H     1.641200     4.788817    -0.530422
 H    -1.141052     0.493641     2.923151
 H    -1.026889     2.313150     4.637394
 H     0.021882     4.503319     3.981555
 H     0.905525     4.780090     1.670218
 H     2.071555     3.764279    -3.057859
 H     2.130533     1.161548    -3.828210
 H     0.926767     0.121327    -3.027315
 H     0.391308     1.466261    -4.083735
Cl     1.413539    -1.371592    -0.761426
 H    -5.152083    -1.092396    -0.526839
