# Supplementary material for: Synthetic Mechanism of a Fe(II) N‑Heterocyclic Carbene Bidentate Complex Revealed by Electronic Structure Methods
Source: Inorg Chem. 2026 Jun 22;65(26):15136–49. doi: 10.1021/acs.inorgchem.6c02095 (PMC13343516; doi:10.1021/acs.inorgchem.6c02095)
Supplement: Supplementary file 2 [file ic6c02095_si_002.zip › XYZ-PATHS-STRUCTURES/A2-B2-C2/c2-q1.xyz]

   44
scf done: -2749.094489
Fe    -0.344889     0.457395     0.139458
 N    -2.639967    -1.123158    -0.867208
 N    -1.713296    -0.968779     1.248355
 C    -3.480511    -2.819591     2.325184
 C    -3.572576    -2.469401     0.979872
 C    -2.657057    -1.540106     0.487636
 C    -1.630209    -1.321476     2.540720
 C    -2.491107    -2.243615     3.124803
 C    -3.483232    -1.527843    -1.897241
 C    -3.061942    -0.867848    -3.004369
 N    -1.983019    -0.080561    -2.621025
 C    -1.699156    -0.224448    -1.312430
 C    -1.235696     0.781077    -3.533631
 N    -0.197344     3.410442     0.488083
 C    -0.635118     4.599168     1.062399
 N     0.981910     1.973630    -0.890972
 C     0.811712     3.241808    -0.493993
 C     1.932475     1.709172    -1.801813
 C     2.733457     2.698881    -2.360073
 C     2.537543     4.018055    -1.946450
 C     1.562820     4.304924    -0.993075
 C    -1.613376     4.252841     1.934860
 N    -1.747968     2.871769     1.866230
 C    -0.881272     2.328616     0.989222
 C    -2.700978     2.107285     2.668339
 H    -4.177752    -3.539482     2.741186
 H    -0.845118    -0.831917     3.107635
 H    -2.390744    -2.498227     4.173583
 H    -4.292069    -2.227489    -1.768214
 H    -3.431580    -0.887432    -4.017750
 H    -0.582937     1.418810    -2.940838
 H    -0.636766     0.172897    -4.216238
 H    -1.932295     1.396218    -4.107068
 H    -0.237107     5.567325     0.808860
 H     2.036209     0.663191    -2.069586
 H     3.487078     2.441793    -3.095489
 H     3.140189     4.821662    -2.356922
 H     1.404284     5.320542    -0.653112
 H    -2.221385     4.860314     2.586961
 H    -3.642725     2.655895     2.726958
 H    -2.866695     1.146782     2.185365
 H    -2.305570     1.950300     3.675218
Cl     1.488319    -0.999257     0.433457
 H    -4.330509    -2.909943     0.344653
