# Supplementary material for: Synthetic Mechanism of a Fe(II) N‑Heterocyclic Carbene Bidentate Complex Revealed by Electronic Structure Methods
Source: Inorg Chem. 2026 Jun 22;65(26):15136–49. doi: 10.1021/acs.inorgchem.6c02095 (PMC13343516; doi:10.1021/acs.inorgchem.6c02095)
Supplement: Supplementary file 2 [file ic6c02095_si_002.zip › XYZ-PATHS-STRUCTURES/A2-B2-C2/c2-s0.xyz]

   44
scf done: -2749.090547
Fe    -0.227421     0.374254     0.230911
 N    -2.551076    -0.777912    -0.683039
 N    -1.388269    -0.841307     1.263194
 C    -3.159822    -2.604673     2.481535
 C    -3.385309    -2.192195     1.170699
 C    -2.470510    -1.308506     0.606261
 C    -1.174557    -1.260597     2.523990
 C    -2.038719    -2.133074     3.171543
 C    -3.488300    -0.958037    -1.697683
 C    -3.065256    -0.183579    -2.723767
 N    -1.887921     0.452535    -2.323118
 C    -1.548618     0.094949    -1.062721
 C    -1.143498     1.392076    -3.159143
 N    -0.379215     3.136203     0.283741
 C    -0.987043     4.305325     0.733819
 N     0.960642     1.625648    -0.771104
 C     0.708156     2.938896    -0.571781
 C     1.964400     1.298490    -1.609483
 C     2.731711     2.252729    -2.264363
 C     2.462183     3.604992    -2.040014
 C     1.430820     3.962635    -1.175587
 C    -2.023443     3.900538     1.504729
 N    -2.030740     2.504861     1.510233
 C    -1.017178     2.009332     0.761599
 C    -3.031025     1.702938     2.212761
 H    -3.853002    -3.289957     2.957770
 H    -0.282020    -0.870509     2.998014
 H    -1.834298    -2.437747     4.191249
 H    -4.345050    -1.604628    -1.604388
 H    -3.490511    -0.025594    -3.702279
 H    -1.067939     2.358187    -2.657838
 H    -0.143170     1.006918    -3.362520
 H    -1.677637     1.520226    -4.100505
 H    -0.637745     5.292321     0.479562
 H     2.133943     0.237097    -1.733388
 H     3.523649     1.938348    -2.934072
 H     3.045086     4.375533    -2.533496
 H     1.191656     5.000968    -0.981655
 H    -2.755282     4.474488     2.050963
 H    -3.739790     2.375801     2.695266
 H    -3.567112     1.071038     1.503214
 H    -2.553854     1.079979     2.970440
Cl     1.488604    -1.166303     0.474876
 H    -4.241491    -2.542470     0.607114
