# Supplementary material for: Synthetic Mechanism of a Fe(II) N‑Heterocyclic Carbene Bidentate Complex Revealed by Electronic Structure Methods
Source: Inorg Chem. 2026 Jun 22;65(26):15136–49. doi: 10.1021/acs.inorgchem.6c02095 (PMC13343516; doi:10.1021/acs.inorgchem.6c02095)
Supplement: Supplementary file 2 [file ic6c02095_si_002.zip › XYZ-PATHS-STRUCTURES/A2-B2-C2/c2-t1.xyz]

   44
scf done: -2749.083847
Fe    -0.301418     0.434831     0.190922
 N    -2.555754    -0.920487    -0.883471
 N    -1.489777    -0.812902     1.141791
 C    -3.279775    -2.561580     2.361610
 C    -3.449933    -2.213607     1.024029
 C    -2.525839    -1.341864     0.456392
 C    -1.326192    -1.175268     2.429159
 C    -2.197177    -2.040532     3.075419
 C    -3.473084    -1.194611    -1.890925
 C    -3.035837    -0.509501    -2.977900
 N    -1.877719     0.165008    -2.604707
 C    -1.556758    -0.081189    -1.318624
 C    -1.087783     1.006081    -3.503314
 N    -0.337746     3.253153     0.479250
 C    -0.881089     4.439043     0.957666
 N     0.867597     1.727680    -0.738760
 C     0.675613     3.038450    -0.470709
 C     1.827839     1.397759    -1.626365
 C     2.601523     2.348758    -2.276490
 C     2.384134     3.699890    -1.996661
 C     1.404841     4.057806    -1.073433
 C    -1.860072     4.068428     1.821879
 N    -1.893047     2.678255     1.841118
 C    -0.956693     2.153738     1.024312
 C    -2.815686     1.884753     2.653428
 H    -3.982796    -3.237271     2.836942
 H    -0.467127    -0.740785     2.925287
 H    -2.030147    -2.296455     4.115131
 H    -4.336412    -1.825444    -1.757795
 H    -3.445504    -0.440603    -3.973540
 H    -0.708994     1.862880    -2.947655
 H    -0.250879     0.437355    -3.915618
 H    -1.726779     1.355042    -4.315139
 H    -0.546354     5.416156     0.650873
 H     1.952878     0.336103    -1.795737
 H     3.356047     2.033090    -2.987468
 H     2.970553     4.469231    -2.487599
 H     1.217229     5.095751    -0.828039
 H    -2.531971     4.666823     2.417045
 H    -3.594498     2.540392     3.042991
 H    -3.270398     1.112125     2.033365
 H    -2.281613     1.419787     3.484509
Cl     1.542196    -1.005927     0.657831
 H    -4.271565    -2.610123     0.440541
