# Supplementary material for: Synthetic Mechanism of a Fe(II) N‑Heterocyclic Carbene Bidentate Complex Revealed by Electronic Structure Methods
Source: Inorg Chem. 2026 Jun 22;65(26):15136–49. doi: 10.1021/acs.inorgchem.6c02095 (PMC13343516; doi:10.1021/acs.inorgchem.6c02095)
Supplement: Supplementary file 2 [file ic6c02095_si_002.zip › XYZ-PATHS-STRUCTURES/FIGURE-S2/CL-BY-DMF.xyz]

68
Optimized Geometry
Cl   -4.637817   -3.412860   -1.456059
Fe   -2.078920   -3.731574   -1.694150
H     0.788401    0.673507   -4.373492
C     1.208725   -0.157674   -3.780417
N     1.100285    0.048691   -2.451775
C     0.385883    1.197176   -1.913852
C     1.579888   -0.947132   -1.502321
O     1.717130   -1.144009   -4.321347
H    -3.588687   -0.733802   -1.487840
C    -2.658519   -0.892818   -0.935387
N    -2.571296   -0.238876    0.219428
C    -3.649508    0.629784    0.685038
C    -1.423386   -0.394515    1.109687
O    -1.763105   -1.649856   -1.386821
H     0.091782    1.865589   -2.726683
H    -0.515766    0.873733   -1.383485
H     1.024495    1.749795   -1.215865
H     2.306475   -1.590863   -1.997397
H     2.056002   -0.444039   -0.655055
H     0.744922   -1.554213   -1.139706
H    -4.042525    0.252424    1.634516
H    -3.270079    1.645369    0.834498
H    -4.454336    0.651907   -0.051769
H    -0.960921    0.580818    1.289551
H    -1.756020   -0.815398    2.063590
H    -0.700240   -1.063700    0.649568
H     0.380555   -4.725431   -3.769674
C    -0.025350   -4.131850   -1.235111
N     1.143735   -4.342917   -1.868296
H    -3.914593   -3.619609    1.069361
N    -1.930922   -3.887019    0.629922
C    -2.924479   -3.677164    1.508561
N     0.313186   -4.150180    0.095920
C     2.200524   -4.471600   -0.972741
C    -0.673460   -3.953572    1.093567
H     3.215239   -4.642602   -1.296935
C    -2.703301   -3.532300    2.875308
C     1.680357   -4.353787    0.273788
H    -3.536615   -3.365225    3.548236
C    -0.349345   -3.817057    2.442909
C    -1.390907   -3.605331    3.344128
H     2.155993   -4.420830    1.237962
H     0.676771   -3.860594    2.785305
H    -1.172472   -3.492711    4.401165
C     1.299851   -4.348601   -3.323981
H     2.129504   -5.006971   -3.587917
H     1.496028   -3.334285   -3.682749
H    -0.579969   -1.683187   -5.290620
H    -2.311273   -1.303195   -5.543740
C    -1.593712   -1.834479   -4.913394
H    -1.654615   -1.467515   -3.888155
H    -1.772892   -3.694468   -7.019050
C    -1.941835   -4.077524   -6.024572
N    -1.905205   -3.261257   -4.895582
C    -2.148608   -3.954614   -3.767667
C    -2.215019   -5.333323   -5.597598
H    -2.321155   -6.252896   -6.148693
N    -2.341095   -5.246341   -4.208683
C    -2.575379   -6.287268   -3.284838
N    -2.489425   -5.913979   -1.998260
H    -2.943781   -7.866050   -4.720822
C    -2.870920   -7.594209   -3.675188
C    -2.695987   -6.835106   -1.044079
H    -2.615247   -6.472910   -0.024444
C    -3.078728   -8.540672   -2.675750
C    -2.991231   -8.161710   -1.333483
H    -3.310514   -9.565808   -2.946206
H    -3.148432   -8.874758   -0.532340
68
Optimized Geometry
Cl   -4.623704   -3.396389   -1.470304
Fe   -2.063328   -3.724094   -1.702759
H     0.732612    0.649692   -4.341269
C     1.162054   -0.179189   -3.751666
N     1.097300    0.042947   -2.422886
C     0.407390    1.202668   -1.877071
C     1.592861   -0.950110   -1.478673
O     1.643650   -1.176614   -4.296572
H    -3.561088   -0.716603   -1.522806
C    -2.641764   -0.883054   -0.954670
N    -2.569578   -0.229987    0.201770
C    -3.649826    0.645797    0.649058
C    -1.438188   -0.393717    1.111650
O    -1.744059   -1.645717   -1.391782
H     0.101150    1.867880   -2.688073
H    -0.485083    0.893360   -1.323311
H     1.067951    1.753890   -1.198808
H     2.308508   -1.597790   -1.984636
H     2.085934   -0.444438   -0.642904
H     0.764024   -1.554827   -1.098425
H    -4.063715    0.269297    1.589956
H    -3.265425    1.658010    0.808269
H    -4.440191    0.676114   -0.102990
H    -0.972225    0.578419    1.299692
H    -1.789849   -0.812428    2.059604
H    -0.711872   -1.067670    0.663643
H     0.392344   -4.745303   -3.764079
C    -0.014512   -4.134332   -1.234814
N     1.154555   -4.354797   -1.864377
H    -3.909330   -3.613555    1.057045
N    -1.924886   -3.884024    0.624139
C    -2.920934   -3.673449    1.499692
N     0.319978   -4.153489    0.097242
C     2.208002   -4.489259   -0.965802
C    -0.669113   -3.953413    1.091797
H     3.222497   -4.667263   -1.286903
C    -2.704060   -3.530706    2.867378
C     1.685261   -4.366015    0.279191
H    -3.539317   -3.363260    3.537809
C    -0.349065   -3.818209    2.442264
C    -1.393257   -3.605843    3.340312
H     2.157792   -4.434529    1.244792
H     0.675883   -3.863890    2.787892
H    -1.178096   -3.494563    4.398164
C     1.312271   -4.368206   -3.319719
H     2.140756   -5.029632   -3.579772
H     1.508962   -3.355700   -3.682315
H    -0.622102   -1.667771   -5.327235
H    -2.361710   -1.302333   -5.546626
C    -1.627055   -1.827439   -4.930953
H    -1.670639   -1.461041   -3.904663
H    -1.840666   -3.686700   -7.033593
C    -1.986736   -4.071472   -6.036174
N    -1.927017   -3.256546   -4.907140
C    -2.143772   -3.951857   -3.775173
C    -2.247713   -5.328366   -5.605050
H    -2.364406   -6.247365   -6.154932
N    -2.343172   -5.243466   -4.213556
C    -2.565717   -6.284285   -3.286887
N    -2.476402   -5.908271   -2.001343
H    -2.928949   -7.868307   -4.718516
C    -2.854243   -7.593902   -3.673692
C    -2.672094   -6.829314   -1.044801
H    -2.588602   -6.465077   -0.026125
C    -3.051784   -8.539934   -2.671812
C    -2.960576   -8.158188   -1.330585
H    -3.278024   -9.567015   -2.939577
H    -3.109754   -8.870804   -0.527524
68
Optimized Geometry
Cl   -4.610294   -3.378986   -1.483564
Fe   -2.049520   -3.715619   -1.710545
H     0.677251    0.626119   -4.308893
C     1.115797   -0.201307   -3.724112
N     1.096937    0.035399   -2.396562
C     0.434972    1.207099   -1.841834
C     1.605710   -0.957352   -1.459026
O     1.567954   -1.210087   -4.273154
H    -3.532846   -0.696127   -1.558299
C    -2.625127   -0.870936   -0.974168
N    -2.568433   -0.219217    0.183936
C    -3.650225    0.663940    0.612797
C    -1.454399   -0.390945    1.113517
O    -1.725773   -1.639630   -1.396678
H     0.117160    1.870818   -2.649611
H    -0.447632    0.913342   -1.264208
H     1.118944    1.754426   -1.184043
H     2.306210   -1.612019   -1.977157
H     2.119319   -0.451756   -0.635832
H     0.780996   -1.555554   -1.059851
H    -4.084960    0.288529    1.544689
H    -3.260972    1.672675    0.781933
H    -4.425737    0.702455   -0.154217
H    -0.984805    0.577863    1.309761
H    -1.825385   -0.806949    2.055198
H    -0.724870   -1.069995    0.678519
H     0.402783   -4.775574   -3.757467
C    -0.006192   -4.137170   -1.233864
N     1.162181   -4.369761   -1.859862
H    -3.905780   -3.604711    1.045945
N    -1.920537   -3.878876    0.619054
C    -2.918961   -3.667684    1.491672
N     0.324616   -4.156508    0.099126
C     2.212368   -4.510487   -0.958528
C    -0.666533   -3.952135    1.090712
H     3.226148   -4.697479   -1.276785
C    -2.706280   -3.528155    2.860379
C     1.687496   -4.380869    0.284984
H    -3.543422   -3.360571    3.528429
C    -0.350454   -3.819362    2.442402
C    -1.397132   -3.606350    3.337396
H     2.156993   -4.451583    1.251908
H     0.673266   -3.868060    2.791264
H    -1.185193   -3.497258    4.396126
C     1.320619   -4.390524   -3.315139
H     2.153098   -5.048494   -3.570877
H     1.509715   -3.378521   -3.682347
H    -0.668591   -1.647476   -5.354833
H    -2.415381   -1.300505   -5.550329
C    -1.666334   -1.817507   -4.945240
H    -1.699199   -1.451450   -3.918494
H    -1.909167   -3.675786   -7.045380
C    -2.031908   -4.062903   -6.045735
N    -1.951828   -3.249479   -4.916844
C    -2.140760   -3.947580   -3.781766
C    -2.278143   -5.321544   -5.611324
H    -2.403406   -6.239921   -6.160273
N    -2.344599   -5.239314   -4.217995
C    -2.553562   -6.280891   -3.289222
N    -2.462757   -5.902441   -2.004519
H    -2.904854   -7.871021   -4.717403
C    -2.830383   -7.593944   -3.673255
C    -2.645366   -6.824258   -1.046147
H    -2.560997   -6.458100   -0.028236
C    -3.015518   -8.540399   -2.669452
C    -2.922951   -8.156056   -1.329060
H    -3.232642   -9.569999   -2.935098
H    -3.062581   -8.868925   -0.524503
68
Optimized Geometry
Cl   -4.574660   -3.351794   -1.437652
Fe   -2.023013   -3.725901   -1.696070
H     0.605169    0.630871   -4.197658
C     1.060849   -0.204290   -3.637449
N     1.100727    0.024464   -2.308927
C     0.491202    1.208091   -1.721424
C     1.634336   -0.977466   -1.395930
O     1.480170   -1.212552   -4.212636
H    -3.423022   -0.637039   -1.734486
C    -2.588305   -0.844633   -1.058878
N    -2.618344   -0.175124    0.089955
C    -3.690922    0.769560    0.391258
C    -1.613903   -0.383398    1.130362
O    -1.685077   -1.655564   -1.380846
H     0.137412    1.875114   -2.511312
H    -0.360777    0.930036   -1.092431
H     1.220496    1.746029   -1.105663
H     2.264873   -1.668422   -1.954589
H     2.229252   -0.486098   -0.619879
H     0.815583   -1.533533   -0.928860
H    -4.229350    0.443916    1.286901
H    -3.270352    1.764079    0.570281
H    -4.388255    0.820379   -0.446869
H    -1.118237    0.564652    1.360896
H    -2.098129   -0.763649    2.034939
H    -0.879895   -1.106007    0.780928
H     0.403781   -4.809526   -3.770298
C     0.023699   -4.154406   -1.244438
N     1.184061   -4.389359   -1.884158
H    -3.853694   -3.665904    1.083178
N    -1.870751   -3.915479    0.631290
C    -2.860710   -3.717809    1.516379
N     0.370232   -4.174071    0.084358
C     2.244589   -4.532204   -0.995277
C    -0.610134   -3.973494    1.087299
H     3.254036   -4.721999   -1.325415
C    -2.632696   -3.575331    2.882332
C     1.734871   -4.399985    0.254337
H    -3.463640   -3.420358    3.561114
C    -0.278352   -3.831199    2.434283
C    -1.316502   -3.631591    3.342338
H     2.215342   -4.471526    1.215803
H     0.750559   -3.864109    2.769607
H    -1.092500   -3.516428    4.397941
C     1.323519   -4.413624   -3.341365
H     2.159414   -5.063709   -3.605924
H     1.496678   -3.400671   -3.712868
H    -0.721808   -1.633478   -5.354625
H    -2.473732   -1.290079   -5.514578
C    -1.711400   -1.808905   -4.928005
H    -1.722978   -1.449767   -3.898660
H    -2.019892   -3.650931   -7.033927
C    -2.111907   -4.045672   -6.033957
N    -1.994565   -3.241336   -4.901842
C    -2.150094   -3.947939   -3.766913
C    -2.348139   -5.307023   -5.601995
H    -2.495152   -6.220154   -6.154232
N    -2.370619   -5.235705   -4.206639
C    -2.560332   -6.282436   -3.279636
N    -2.451985   -5.909201   -1.994650
H    -2.923608   -7.868882   -4.709340
C    -2.836679   -7.595212   -3.665239
C    -2.616347   -6.836192   -1.037865
H    -2.517258   -6.474275   -0.019813
C    -3.003609   -8.546700   -2.663014
C    -2.893192   -8.167765   -1.322455
H    -3.219924   -9.576117   -2.930041
H    -3.018267   -8.884612   -0.519032
68
Optimized Geometry
Cl   -4.565179   -3.335365   -1.457432
Fe   -2.012170   -3.714757   -1.706502
H     0.549864    0.597513   -4.167662
C     1.016579   -0.234270   -3.611591
N     1.099972    0.010087   -2.288003
C     0.513762    1.203416   -1.696563
C     1.648684   -0.988429   -1.380369
O     1.410721   -1.252265   -4.187193
H    -3.400108   -0.619578   -1.753550
C    -2.572610   -0.832869   -1.070806
N    -2.610390   -0.165591    0.079115
C    -3.681731    0.782943    0.372553
C    -1.617187   -0.380653    1.128837
O    -1.670282   -1.647176   -1.386610
H     0.149399    1.867826   -2.483851
H    -0.327220    0.938513   -1.047419
H     1.261084    1.739158   -1.100934
H     2.265572   -1.684828   -1.947547
H     2.260361   -0.494731   -0.619122
H     0.837938   -1.540152   -0.894522
H    -4.229827    0.457596    1.262427
H    -3.258596    1.775253    0.557775
H    -4.371058    0.838609   -0.471865
H    -1.122249    0.565388    1.368923
H    -2.111365   -0.764028    2.026643
H    -0.881076   -1.103146    0.783697
H     0.413137   -4.840206   -3.759737
C     0.028427   -4.156507   -1.241630
N     1.188990   -4.405886   -1.875198
H    -3.857379   -3.648841    1.067700
N    -1.873296   -3.905365    0.625137
C    -2.866651   -3.704431    1.505567
N     0.368818   -4.174884    0.088830
C     2.244289   -4.555210   -0.981267
C    -0.615121   -3.968207    1.087048
H     3.253272   -4.756053   -1.306258
C    -2.644644   -3.563678    2.872725
C     1.730514   -4.413074    0.265620
H    -3.478283   -3.406500    3.547690
C    -0.289060   -3.827134    2.435590
C    -1.330795   -3.624385    3.338854
H     2.206134   -4.485443    1.229425
H     0.738169   -3.863783    2.775680
H    -1.111364   -3.510407    4.395546
C     1.332357   -4.441752   -3.331789
H     2.168352   -5.094663   -3.588853
H     1.505842   -3.431660   -3.710026
H    -0.772452   -1.609456   -5.376627
H    -2.529662   -1.285337   -5.524489
C    -1.757162   -1.794798   -4.943126
H    -1.764896   -1.434588   -3.914240
H    -2.102302   -3.634022   -7.045038
C    -2.166302   -4.032095   -6.044194
N    -2.025435   -3.229944   -4.913175
C    -2.147446   -3.940369   -3.776644
C    -2.384095   -5.295865   -5.609964
H    -2.543451   -6.207685   -6.161006
N    -2.371645   -5.228399   -4.214200
C    -2.542563   -6.276929   -3.285626
N    -2.438599   -5.900361   -2.001275
H    -2.876877   -7.872541   -4.712473
C    -2.797031   -7.594902   -3.668909
C    -2.586840   -6.828519   -1.043001
H    -2.491465   -6.463824   -0.025590
C    -2.948772   -8.547249   -2.665141
C    -2.843904   -8.164524   -1.325219
H    -3.148091   -9.580508   -2.930551
H    -2.957468   -8.881922   -0.520577
68
Optimized Geometry
Cl   -4.559424   -3.317562   -1.478691
Fe   -2.006192   -3.702793   -1.718884
H     0.487463    0.568882   -4.135451
C     0.967118   -0.260016   -3.586159
N     1.098987   -0.001044   -2.269367
C     0.536133    1.200492   -1.672013
C     1.664035   -0.997552   -1.369633
O     1.333863   -1.287241   -4.163176
H    -3.382357   -0.599363   -1.763954
C    -2.558638   -0.820151   -1.078943
N    -2.597963   -0.157656    0.073747
C    -3.665031    0.796027    0.366109
C    -1.610775   -0.382163    1.127055
O    -1.659750   -1.638066   -1.394711
H     0.163107    1.864878   -2.455256
H    -0.294568    0.947699   -1.005000
H     1.300597    1.731479   -1.094316
H     2.265509   -1.699059   -1.947047
H     2.294064   -0.502760   -0.624404
H     0.862664   -1.544974   -0.863502
H    -4.218014    0.471198    1.253142
H    -3.237012    1.785424    0.555702
H    -4.351133    0.857941   -0.480499
H    -1.112668    0.560402    1.374251
H    -2.110838   -0.767491    2.020709
H    -0.876327   -1.106358    0.781918
H     0.418937   -4.866868   -3.751706
C     0.028347   -4.157614   -1.240567
N     1.189378   -4.419694   -1.868009
H    -3.865530   -3.628662    1.050198
N    -1.880505   -3.893426    0.617081
C    -2.877208   -3.689071    1.492842
N     0.362617   -4.174542    0.091488
C     2.239445   -4.574711   -0.968973
C    -0.624972   -3.962303    1.085023
H     3.248129   -4.785218   -1.288746
C    -2.661258   -3.550866    2.861270
C     1.721473   -4.423635    0.275117
H    -3.497490   -3.390878    3.532364
C    -0.304726   -3.823848    2.435267
C    -1.349952   -3.617567    3.333688
H     2.192339   -4.496139    1.241232
H     0.720658   -3.865604    2.780319
H    -1.135174   -3.505680    4.391559
C     1.337339   -4.466135   -3.323861
H     2.173619   -5.121466   -3.573501
H     1.511291   -3.458640   -3.708010
H    -0.823126   -1.587215   -5.398857
H    -2.585731   -1.287220   -5.540429
C    -1.803649   -1.784300   -4.961264
H    -1.811648   -1.421632   -3.933383
H    -2.167890   -3.626430   -7.056487
C    -2.208854   -4.025610   -6.054866
N    -2.053337   -3.222654   -4.926308
C    -2.146497   -3.934649   -3.788016
C    -2.407335   -5.291348   -5.617371
H    -2.572161   -6.203783   -6.165877
N    -2.368516   -5.224360   -4.222050
C    -2.523172   -6.273162   -3.291068
N    -2.428168   -5.891597   -2.007560
H    -2.823086   -7.878587   -4.714481
C    -2.753678   -7.596418   -3.671436
C    -2.562898   -6.819635   -1.047196
H    -2.474948   -6.450930   -0.030557
C    -2.892778   -8.548373   -2.665498
C    -2.798145   -8.160290   -1.326346
H    -3.073512   -9.585627   -2.928611
H    -2.902338   -8.877228   -0.520025
68
Optimized Geometry
Cl   -4.554191   -3.300177   -1.493491
Fe   -2.002458   -3.692986   -1.728251
H     0.422863    0.544746   -4.095930
C     0.915617   -0.281818   -3.554741
N     1.098662   -0.008496   -2.246985
C     0.562915    1.202290   -1.643586
C     1.681120   -1.002794   -1.356216
O     1.252896   -1.318389   -4.132610
H    -3.359214   -0.576913   -1.784609
C    -2.542997   -0.806849   -1.093512
N    -2.587443   -0.148417    0.061316
C    -3.651237    0.810294    0.349120
C    -1.610904   -0.383600    1.122121
O    -1.647674   -1.630082   -1.405308
H     0.176380    1.865052   -2.421638
H    -0.252876    0.962719   -0.953570
H     1.347276    1.729511   -1.089742
H     2.260016   -1.713802   -1.944969
H     2.335987   -0.507829   -0.632951
H     0.890553   -1.540704   -0.823267
H    -4.214645    0.483861    1.229002
H    -3.218767    1.795801    0.548568
H    -4.328897    0.881504   -0.503532
H    -1.111100    0.555271    1.379734
H    -2.120589   -0.772036    2.008923
H    -0.876504   -1.108909    0.779259
H     0.418555   -4.879231   -3.747204
C     0.028314   -4.158140   -1.241448
N     1.189264   -4.431451   -1.864165
H    -3.871381   -3.614453    1.036979
N    -1.885622   -3.884260    0.609930
C    -2.884672   -3.678607    1.482672
N     0.358150   -4.173792    0.091800
C     2.235301   -4.591534   -0.961304
C    -0.631953   -3.957802    1.082042
H     3.243337   -4.810889   -1.277145
C    -2.673019   -3.543592    2.852104
C     1.714528   -4.432627    0.280577
H    -3.511129   -3.382671    3.520630
C    -0.315821   -3.822042    2.433569
C    -1.363489   -3.614408    3.328819
H     2.181783   -4.505571    1.248396
H     0.708262   -3.867219    2.782029
H    -1.151974   -3.504796    4.387584
C     1.340980   -4.487872   -3.319225
H     2.169688   -5.154977   -3.562820
H     1.526817   -3.484580   -3.707989
H    -0.878126   -1.565070   -5.424261
H    -2.647090   -1.290731   -5.542609
C    -1.849943   -1.776099   -4.974177
H    -1.848852   -1.413943   -3.946248
H    -2.220758   -3.622238   -7.064155
C    -2.243369   -4.021988   -6.062172
N    -2.078791   -3.217725   -4.935819
C    -2.148530   -3.930622   -3.796412
C    -2.424428   -5.289417   -5.622160
H    -2.590177   -6.203128   -6.168315
N    -2.366026   -5.222123   -4.227521
C    -2.506760   -6.271065   -3.294642
N    -2.419381   -5.885627   -2.011803
H    -2.778888   -7.883377   -4.715635
C    -2.717327   -7.598251   -3.672914
C    -2.542539   -6.813709   -1.049928
H    -2.460948   -6.442064   -0.033836
C    -2.845483   -8.550053   -2.665412
C    -2.759140   -8.157976   -1.326845
H    -3.010786   -9.590312   -2.926798
H    -2.855224   -8.874658   -0.519288
68
Optimized Geometry
Cl   -4.548080   -3.286883   -1.504473
Fe   -1.995879   -3.683763   -1.735091
H     0.368758    0.509817   -4.058250
C     0.871999   -0.313693   -3.521951
N     1.097902   -0.024977   -2.224175
C     0.587069    1.195937   -1.619922
C     1.694539   -1.014841   -1.338247
O     1.183866   -1.359702   -4.096552
H    -3.339908   -0.561674   -1.805321
C    -2.531849   -0.795845   -1.105990
N    -2.585647   -0.137989    0.048766
C    -3.650004    0.822830    0.327177
C    -1.620190   -0.376518    1.118883
O    -1.636865   -1.622375   -1.409697
H     0.184085    1.853044   -2.394420
H    -0.211342    0.969922   -0.905370
H     1.389721    1.723551   -1.093361
H     2.249218   -1.738974   -1.934223
H     2.374135   -0.518880   -0.638910
H     0.913573   -1.538729   -0.777691
H    -4.222807    0.496592    1.201067
H    -3.217382    1.807139    0.532126
H    -4.319133    0.896533   -0.531985
H    -1.124541    0.561963    1.385750
H    -2.138419   -0.769271    1.998749
H    -0.881151   -1.099327    0.780686
H     0.414109   -4.893742   -3.741393
C     0.031297   -4.160032   -1.242119
N     1.190650   -4.448701   -1.860746
H    -3.872012   -3.601502    1.026959
N    -1.885936   -3.875362    0.604629
C    -2.886464   -3.666991    1.474975
N     0.357994   -4.172860    0.091989
C     2.233099   -4.614822   -0.954803
C    -0.633435   -3.950494    1.079482
H     3.239529   -4.845946   -1.267327
C    -2.677528   -3.530978    2.844741
C     1.711293   -4.444463    0.285084
H    -3.516853   -3.368403    3.511346
C    -0.319786   -3.812614    2.431397
C    -1.369040   -3.602480    3.324219
H     2.175621   -4.517394    1.254301
H     0.703579   -3.858533    2.781911
H    -1.159563   -3.491584    4.383255
C     1.344175   -4.519258   -3.314918
H     2.158968   -5.205589   -3.551906
H     1.549970   -3.522917   -3.710427
H    -0.931888   -1.537968   -5.445121
H    -2.706094   -1.285875   -5.534968
C    -1.893753   -1.761958   -4.980387
H    -1.880512   -1.402188   -3.951869
H    -2.275584   -3.607538   -7.068238
C    -2.279613   -4.009572   -6.066924
N    -2.103922   -3.206303   -4.941507
C    -2.149942   -3.921960   -3.802680
C    -2.444115   -5.279202   -5.626983
H    -2.612645   -6.192826   -6.172462
N    -2.364642   -5.214242   -4.233220
C    -2.490307   -6.265124   -3.300443
N    -2.407478   -5.878696   -2.017640
H    -2.738931   -7.881074   -4.721532
C    -2.682445   -7.595111   -3.678762
C    -2.517113   -6.808510   -1.055801
H    -2.439280   -6.435998   -0.039724
C    -2.797655   -8.548590   -2.671309
C    -2.716202   -8.155473   -1.332721
H    -2.948606   -9.591018   -2.932725
H    -2.802466   -8.873437   -0.525192
68
Optimized Geometry
Cl   -4.545252   -3.283239   -1.515809
Fe   -1.988804   -3.673869   -1.738611
H     0.322400    0.451725   -4.033920
C     0.835637   -0.367494   -3.500415
N     1.100980   -0.060853   -2.214183
C     0.611801    1.170450   -1.613381
C     1.711263   -1.042860   -1.329175
O     1.123690   -1.423600   -4.068582
H    -3.337864   -0.562192   -1.810405
C    -2.531933   -0.789600   -1.106422
N    -2.592434   -0.125290    0.044140
C    -3.661051    0.833652    0.312607
C    -1.631005   -0.354897    1.119747
O    -1.633595   -1.615630   -1.401583
H     0.191852    1.819362   -2.385775
H    -0.168769    0.957672   -0.875389
H     1.430222    1.700950   -1.114754
H     2.238536   -1.784516   -1.928405
H     2.417437   -0.544103   -0.658712
H     0.940747   -1.546997   -0.736642
H    -4.236853    0.510153    1.185559
H    -3.232580    1.820427    0.514381
H    -4.326491    0.900683   -0.549964
H    -1.138164    0.586232    1.382522
H    -2.152185   -0.742576    2.000030
H    -0.889212   -1.078762    0.789599
H     0.405847   -4.909422   -3.727925
C     0.033209   -4.164342   -1.235596
N     1.189197   -4.480621   -1.847180
H    -3.876070   -3.582089    1.020177
N    -1.889969   -3.865358    0.604486
C    -2.891484   -3.644876    1.470634
N     0.353734   -4.176808    0.099975
C     2.223975   -4.663021   -0.935567
C    -0.638585   -3.937257    1.082541
H     3.226678   -4.917111   -1.242163
C    -2.684605   -3.494199    2.839247
C     1.700181   -4.475158    0.300910
H    -3.524862   -3.323290    3.502600
C    -0.326488   -3.782484    2.432975
C    -1.376966   -3.561125    3.321695
H     2.157794   -4.553738    1.272870
H     0.696638   -3.824106    2.784889
H    -1.169105   -3.437583    4.379648
C     1.347597   -4.567831   -3.299708
H     2.136962   -5.286173   -3.527701
H     1.590603   -3.582853   -3.701778
H    -0.995141   -1.494038   -5.452674
H    -2.773444   -1.262343   -5.512948
C    -1.946823   -1.731695   -4.974048
H    -1.921599   -1.377773   -3.943885
H    -2.357558   -3.565113   -7.065921
C    -2.333938   -3.974885   -6.068021
N    -2.139370   -3.178527   -4.940738
C    -2.151175   -3.903370   -3.806785
C    -2.476350   -5.249291   -5.634432
H    -2.650928   -6.160083   -6.182759
N    -2.364311   -5.194202   -4.242466
C    -2.464327   -6.252557   -3.315058
N    -2.386660   -5.871083   -2.030509
H    -2.676817   -7.866370   -4.744153
C    -2.626186   -7.584668   -3.699948
C    -2.471287   -6.808195   -1.073240
H    -2.397786   -6.439253   -0.055477
C    -2.717150   -8.545712   -2.697197
C    -2.640958   -8.157813   -1.356735
H    -2.844245   -9.590038   -2.963659
H    -2.708461   -8.881815   -0.552816
68
Optimized Geometry
Cl   -4.541315   -3.282232   -1.529427
Fe   -1.981153   -3.665261   -1.744854
H     0.273683    0.399454   -4.011265
C     0.797062   -0.414712   -3.479877
N     1.102500   -0.089234   -2.207274
C     0.633534    1.152065   -1.611092
C     1.727307   -1.063419   -1.323974
O     1.061500   -1.481373   -4.039312
H    -3.338744   -0.567365   -1.807455
C    -2.530689   -0.786689   -1.103383
N    -2.593722   -0.117328    0.044026
C    -3.666678    0.837966    0.308235
C    -1.631040   -0.337165    1.120440
O    -1.628620   -1.609923   -1.395445
H     0.196831    1.792367   -2.381368
H    -0.129238    0.952597   -0.851035
H     1.466231    1.685674   -1.140278
H     2.236755   -1.815783   -1.925287
H     2.450951   -0.560353   -0.675803
H     0.967605   -1.555941   -0.708051
H    -4.239850    0.516618    1.183708
H    -3.242875    1.827996    0.503868
H    -4.333485    0.896771   -0.553880
H    -1.139888    0.606777    1.376293
H    -2.150923   -0.719346    2.003833
H    -0.888147   -1.062117    0.795168
H     0.405697   -4.938495   -3.712725
C     0.034648   -4.168804   -1.228580
N     1.188524   -4.505815   -1.833081
H    -3.881135   -3.561812    1.011371
N    -1.894694   -3.854356    0.603459
C    -2.897889   -3.623653    1.464907
N     0.349130   -4.178453    0.108379
C     2.216650   -4.697572   -0.915936
C    -0.645007   -3.925585    1.085784
H     3.216790   -4.968304   -1.216597
C    -2.694376   -3.462466    2.832901
C     1.690222   -4.494913    0.317096
H    -3.536061   -3.284109    3.492486
C    -0.335900   -3.759637    2.435563
C    -1.388256   -3.528444    3.319580
H     2.142094   -4.574788    1.291630
H     0.686295   -3.800619    2.790333
H    -1.183011   -3.396389    4.377016
C     1.351021   -4.607346   -3.284092
H     2.130608   -5.338995   -3.503098
H     1.608332   -3.629274   -3.693378
H    -1.050540   -1.457724   -5.465630
H    -2.832040   -1.246567   -5.495653
C    -1.991307   -1.708571   -4.972495
H    -1.953455   -1.359088   -3.941368
H    -2.421013   -3.534249   -7.066262
C    -2.375561   -3.949380   -6.071341
N    -2.166747   -3.157596   -4.943313
C    -2.151021   -3.888818   -3.813434
C    -2.499608   -5.227218   -5.642436
H    -2.678293   -6.136346   -6.192206
N    -2.362190   -5.178844   -4.252544
C    -2.443073   -6.242469   -3.329409
N    -2.368207   -5.865004   -2.043622
H    -2.631119   -7.853729   -4.764718
C    -2.583639   -7.575525   -3.719425
C    -2.433644   -6.807255   -1.089915
H    -2.362331   -6.441182   -0.070912
C    -2.656005   -8.541949   -2.720332
C    -2.582121   -8.158293   -1.378471
H    -2.766164   -9.587211   -2.990636
H    -2.635060   -8.886639   -0.577387
68
Optimized Geometry
Cl   -4.544084   -3.282951   -1.539044
Fe   -1.979714   -3.663512   -1.758721
H     0.161109    0.341926   -3.898191
C     0.743983   -0.447308   -3.391477
N     1.111793   -0.095396   -2.141978
C     0.659794    1.149839   -1.542300
C     1.813592   -1.036305   -1.282019
O     1.013725   -1.509778   -3.955072
H    -3.339621   -0.553354   -1.843715
C    -2.538807   -0.781357   -1.133927
N    -2.608683   -0.118482    0.016816
C    -3.681768    0.836716    0.279954
C    -1.655175   -0.349244    1.098724
O    -1.637854   -1.606424   -1.423401
H     0.148598    1.759238   -2.291474
H    -0.036022    0.953520   -0.719902
H     1.512668    1.715189   -1.150735
H     2.254482   -1.819631   -1.897338
H     2.601318   -0.515727   -0.728614
H     1.116957   -1.494364   -0.570825
H    -4.262317    0.509992    1.148596
H    -3.257782    1.824518    0.486330
H    -4.341917    0.903212   -0.586731
H    -1.177607    0.594891    1.378277
H    -2.179014   -0.754249    1.969549
H    -0.901452   -1.059751    0.766159
H     0.386177   -4.783212   -3.738878
C     0.043683   -4.150160   -1.249135
N     1.200392   -4.480171   -1.852547
H    -3.877198   -3.583518    0.994607
N    -1.887673   -3.851207    0.584670
C    -2.893213   -3.636502    1.447625
N     0.359479   -4.150991    0.087965
C     2.230473   -4.660604   -0.934829
C    -0.636943   -3.910557    1.065963
H     3.232493   -4.925296   -1.234810
C    -2.691058   -3.479604    2.816252
C     1.703215   -4.456363    0.297195
H    -3.534505   -3.314674    3.477070
C    -0.329339   -3.746030    2.416350
C    -1.383879   -3.531446    3.301863
H     2.156557   -4.527420    1.271753
H     0.693380   -3.776088    2.770615
H    -1.179593   -3.401402    4.359736
C     1.366494   -4.602337   -3.300428
H     2.029116   -5.443238   -3.514366
H     1.770340   -3.673632   -3.704640
H    -1.034443   -1.487026   -5.462178
H    -2.813078   -1.262723   -5.552566
C    -1.993212   -1.725396   -4.998091
H    -1.984975   -1.365612   -3.970042
H    -2.451147   -3.559763   -7.078739
C    -2.401083   -3.969660   -6.081856
N    -2.182064   -3.172606   -4.959572
C    -2.162064   -3.897829   -3.825740
C    -2.527711   -5.244655   -5.645186
H    -2.713543   -6.155946   -6.188959
N    -2.380796   -5.189364   -4.256614
C    -2.459055   -6.247601   -3.327194
N    -2.368741   -5.864177   -2.044121
H    -2.673957   -7.864671   -4.752141
C    -2.613155   -7.581573   -3.708864
C    -2.431238   -6.801205   -1.085082
H    -2.347947   -6.430538   -0.068707
C    -2.682072   -8.542479   -2.704213
C    -2.591781   -8.152641   -1.365180
H    -2.802620   -9.588243   -2.968073
H    -2.641783   -8.876488   -0.559837
68
Optimized Geometry
Cl   -4.548116   -3.295832   -1.540019
Fe   -1.975491   -3.657812   -1.766969
H     0.088094    0.296374   -3.807535
C     0.701786   -0.482227   -3.321022
N     1.118835   -0.115739   -2.090775
C     0.698982    1.139452   -1.489644
C     1.866047   -1.040082   -1.252300
O     0.960041   -1.545604   -3.887344
H    -3.361359   -0.552411   -1.866930
C    -2.564118   -0.776491   -1.151827
N    -2.640147   -0.108664   -0.004579
C    -3.715843    0.845661    0.250312
C    -1.691623   -0.335476    1.082317
O    -1.660480   -1.601355   -1.432881
H     0.130673    1.727597   -2.214239
H     0.065335    0.956318   -0.615587
H     1.571671    1.720601   -1.170846
H     2.241949   -1.854054   -1.870444
H     2.704151   -0.519228   -0.778154
H     1.217907   -1.457190   -0.472591
H    -4.300237    0.520870    1.117125
H    -3.294337    1.834745    0.455733
H    -4.371840    0.908532   -0.619801
H    -1.222792    0.611445    1.367058
H    -2.217359   -0.746037    1.949372
H    -0.931554   -1.040389    0.751817
H     0.378328   -4.694337   -3.756914
C     0.050928   -4.141724   -1.261838
N     1.204809   -4.480805   -1.865972
H    -3.867488   -3.584734    0.989423
N    -1.878134   -3.846420    0.575816
C    -2.882283   -3.632008    1.440458
N     0.368331   -4.143040    0.074882
C     2.234199   -4.669368   -0.948793
C    -0.625936   -3.898726    1.053993
H     3.233814   -4.942340   -1.249565
C    -2.677105   -3.468762    2.807892
C     1.709736   -4.459220    0.283298
H    -3.519476   -3.305062    3.470403
C    -0.315194   -3.725721    2.402610
C    -1.368317   -3.512059    3.290067
H     2.163294   -4.531784    1.257661
H     0.708734   -3.749274    2.753977
H    -1.161750   -3.376062    4.346753
C     1.368900   -4.616063   -3.312171
H     1.945477   -5.518744   -3.524988
H     1.866797   -3.732477   -3.712083
H    -1.047272   -1.485100   -5.460764
H    -2.825738   -1.264688   -5.567554
C    -2.009794   -1.724785   -5.005289
H    -2.010893   -1.363902   -3.977765
H    -2.476319   -3.560874   -7.083650
C    -2.419634   -3.970234   -6.086895
N    -2.196453   -3.172228   -4.966154
C    -2.168428   -3.897060   -3.832211
C    -2.540832   -5.245395   -5.648986
H    -2.727464   -6.157342   -6.191391
N    -2.386229   -5.189199   -4.261347
C    -2.456688   -6.246926   -3.330848
N    -2.358032   -5.862553   -2.048709
H    -2.680147   -7.865074   -4.753290
C    -2.612108   -7.581293   -3.710640
C    -2.412704   -6.799035   -1.088736
H    -2.322912   -6.427539   -0.073205
C    -2.672945   -8.541646   -2.704930
C    -2.573578   -8.150880   -1.366818
H    -2.794373   -9.587694   -2.967275
H    -2.617157   -8.874266   -0.560683
68
Optimized Geometry
Cl   -4.690227   -3.730538   -1.554769
Fe   -2.092697   -3.552730   -1.784463
H    -0.302939   -0.843995   -2.628741
C     0.676674   -1.211010   -2.965498
N     1.657530   -0.978190   -2.064119
C     1.364612   -0.378282   -0.771970
C     3.031370   -1.390213   -2.310107
O     0.820075   -1.782298   -4.048891
H    -4.126406   -0.986121   -1.532716
C    -3.177934   -0.869307   -1.002767
N    -3.216852   -0.084517    0.067166
C    -4.435148    0.628114    0.445243
C    -2.045894    0.114192    0.917667
O    -2.146818   -1.476187   -1.393712
H     0.325786   -0.046919   -0.754636
H     1.517315   -1.102369    0.039186
H     2.016548    0.484817   -0.596226
H     3.103231   -1.787662   -3.322485
H     3.703988   -0.530802   -2.208213
H     3.334078   -2.161196   -1.593453
H    -4.750100    0.311271    1.444402
H    -4.246399    1.706215    0.455697
H    -5.231545    0.410737   -0.268650
H    -1.634522    1.117683    0.767278
H    -2.341153    0.000401    1.963652
H    -1.294488   -0.633556    0.671789
H     0.268995   -4.662461   -3.613580
C    -0.064384   -3.899763   -1.181371
N     1.076160   -4.370054   -1.725787
H    -4.032940   -3.355014    1.012638
N    -2.031170   -3.571843    0.627410
C    -3.044462   -3.262601    1.450773
N     0.226624   -3.804213    0.156356
C     2.069270   -4.550294   -0.768626
C    -0.779899   -3.458342    1.093536
H     3.050113   -4.924132   -1.018378
C    -2.847136   -2.849086    2.766599
C     1.536252   -4.194995    0.427046
H    -3.697079   -2.619480    3.399345
C    -0.474958   -3.031659    2.385303
C    -1.538182   -2.730896    3.235458
H     1.956677   -4.218048    1.419050
H     0.551509   -2.920906    2.713379
H    -1.340277   -2.396544    4.248794
C     1.247155   -4.690743   -3.141608
H     1.682669   -5.688512   -3.231021
H     1.884480   -3.948465   -3.621796
H    -1.251994   -1.190821   -5.201668
H    -2.997991   -1.075994   -5.618249
C    -2.263512   -1.499850   -4.930316
H    -2.475186   -1.169912   -3.913427
H    -2.588177   -3.277846   -7.089179
C    -2.490887   -3.723085   -6.111169
N    -2.353660   -2.957513   -4.955090
C    -2.250095   -3.725659   -3.855911
C    -2.482845   -5.022757   -5.731540
H    -2.577441   -5.923440   -6.314757
N    -2.336002   -5.013651   -4.342079
C    -2.277340   -6.114613   -3.461429
N    -2.173813   -5.776862   -2.167701
H    -2.389306   -7.688295   -4.946826
C    -2.311694   -7.441115   -3.895491
C    -2.098313   -6.750025   -1.247530
H    -2.009526   -6.411453   -0.219714
C    -2.237139   -8.442225   -2.931166
C    -2.127984   -8.098688   -1.580474
H    -2.260938   -9.483653   -3.235514
H    -2.065520   -8.855472   -0.806936
68
Optimized Geometry
Cl   -4.730555   -4.047380   -1.363145
Fe   -2.248218   -3.700422   -1.711456
H    -0.245964   -0.993621   -2.157727
C     0.637887   -1.339672   -2.714117
N     1.789757   -1.200589   -2.016394
C     1.809175   -0.635836   -0.676455
C     3.064443   -1.622317   -2.576863
O     0.546315   -1.814275   -3.849422
H    -4.372040   -1.303306   -1.293543
C    -3.381434   -1.025794   -0.922761
N    -3.366222   -0.089246    0.018844
C    -4.596043    0.555113    0.472312
C    -2.123887    0.326487    0.663053
O    -2.353072   -1.599360   -1.361790
H     0.797380   -0.351126   -0.381217
H     2.191003   -1.369466    0.042581
H     2.448159    0.254606   -0.643173
H     2.887654   -2.040047   -3.567942
H     3.748105   -0.768641   -2.655437
H     3.526742   -2.381192   -1.935342
H    -4.744831    0.354721    1.538197
H    -4.527424    1.636515    0.318758
H    -5.448138    0.166969   -0.088576
H    -1.872118    1.351396    0.372081
H    -2.249431    0.279629    1.748289
H    -1.326905   -0.350756    0.362798
H     0.416824   -4.191205   -3.613955
C    -0.229170   -3.955295   -1.059856
N     0.910702   -4.428054   -1.606040
H    -4.116337   -3.220361    1.253374
N    -2.132709   -3.476729    0.806771
C    -3.108779   -3.066995    1.627710
N     0.100129   -3.752857    0.255239
C     1.934150   -4.517361   -0.670657
C    -0.865562   -3.299757    1.192388
H     2.918377   -4.880266   -0.922844
C    -2.855584   -2.479993    2.866656
C     1.426559   -4.087557    0.511922
H    -3.676670   -2.169119    3.502951
C    -0.501105   -2.707717    2.401226
C    -1.526572   -2.298963    3.253334
H     1.878086   -4.017640    1.487788
H     0.538663   -2.551064    2.662293
H    -1.284608   -1.832876    4.203135
C     1.035457   -4.843896   -3.001655
H     0.721225   -5.885213   -3.108662
H     2.076865   -4.743894   -3.310089
H    -1.479221   -1.014808   -5.063056
H    -3.257393   -1.027079   -5.324653
C    -2.432813   -1.426605   -4.729329
H    -2.573835   -1.180607   -3.678890
H    -2.472661   -3.042824   -7.012175
C    -2.404815   -3.558593   -6.066816
N    -2.402475   -2.881180   -4.850075
C    -2.307642   -3.725785   -3.805646
C    -2.317100   -4.879982   -5.787883
H    -2.300418   -5.734660   -6.443141
N    -2.260897   -4.972525   -4.395576
C    -2.150450   -6.135823   -3.607318
N    -2.140843   -5.906779   -2.286314
H    -2.041255   -7.575419   -5.224854
C    -2.038303   -7.416763   -4.153724
C    -2.013366   -6.949236   -1.450682
H    -2.001021   -6.700527   -0.393895
C    -1.911909   -8.489476   -3.276118
C    -1.897451   -8.259751   -1.897160
H    -1.821383   -9.497017   -3.669023
H    -1.796886   -9.073580   -1.188239
68
Optimized Geometry
Cl   -4.724185   -4.064974   -1.368893
Fe   -2.243468   -3.703952   -1.718326
H    -0.240889   -0.994576   -2.069879
C     0.619324   -1.354572   -2.653333
N     1.796920   -1.220213   -1.998687
C     1.869162   -0.649872   -0.662977
C     3.046974   -1.654980   -2.602744
O     0.481361   -1.839259   -3.779308
H    -4.381780   -1.327121   -1.270615
C    -3.389302   -1.035859   -0.915611
N    -3.370790   -0.087337    0.014001
C    -4.601232    0.548743    0.477301
C    -2.124958    0.347811    0.638358
O    -2.361486   -1.605659   -1.360192
H     0.869136   -0.369193   -0.325811
H     2.282955   -1.380379    0.041315
H     2.505393    0.243193   -0.658171
H     2.831148   -2.073229   -3.585859
H     3.735103   -0.807739   -2.707818
H     3.525475   -2.416692   -1.976515
H    -4.733468    0.358687    1.547271
H    -4.546503    1.629056    0.311025
H    -5.456639    0.145249   -0.067487
H    -1.900525    1.380303    0.352198
H    -2.228316    0.288777    1.725511
H    -1.319787   -0.309628    0.316248
H     0.425977   -4.214457   -3.597232
C    -0.232203   -3.961732   -1.047095
N     0.909227   -4.439598   -1.585697
H    -4.125656   -3.222704    1.255722
N    -2.140441   -3.474599    0.813456
C    -3.119002   -3.060396    1.628934
N     0.093624   -3.746533    0.266779
C     1.930383   -4.518988   -0.647068
C    -0.874791   -3.286224    1.197716
H     2.915381   -4.884128   -0.893039
C    -2.869747   -2.457840    2.861298
C     1.419550   -4.077926    0.530009
H    -3.692841   -2.144267    3.493694
C    -0.513809   -2.677664    2.399400
C    -1.541922   -2.264711    3.246328
H     1.868224   -3.998778    1.506503
H     0.524941   -2.511288    2.658566
H    -1.303055   -1.786080    4.190670
C     1.037193   -4.867249   -2.977429
H     0.715795   -5.906963   -3.077595
H     2.080833   -4.777421   -3.281401
H    -1.512956   -0.997776   -5.084788
H    -3.296808   -1.024314   -5.295098
C    -2.452510   -1.419304   -4.724639
H    -2.564625   -1.177716   -3.669891
H    -2.501060   -3.024777   -7.013667
C    -2.423489   -3.544717   -6.071340
N    -2.414437   -2.872948   -4.851566
C    -2.307483   -3.721924   -3.811987
C    -2.327544   -4.866970   -5.799396
H    -2.311300   -5.718343   -6.458934
N    -2.260314   -4.965698   -4.407943
C    -2.140843   -6.132184   -3.625655
N    -2.127401   -5.909048   -2.303746
H    -2.029237   -7.563773   -5.250305
C    -2.022774   -7.409873   -4.178493
C    -1.988416   -6.954276   -1.473570
H    -1.972266   -6.710155   -0.415735
C    -1.885177   -8.485674   -3.306355
C    -1.865429   -8.261984   -1.926445
H    -1.789586   -9.490790   -3.704245
H    -1.755487   -9.078233   -1.221706
68
Optimized Geometry
Cl   -4.719884   -4.079472   -1.374432
Fe   -2.239974   -3.706320   -1.726647
H    -0.233913   -0.987946   -1.972840
C     0.600818   -1.359979   -2.584624
N     1.803200   -1.230862   -1.975572
C     1.929451   -0.656470   -0.645540
C     3.026672   -1.675694   -2.624817
O     0.415052   -1.852290   -3.700066
H    -4.392085   -1.346706   -1.250184
C    -3.397458   -1.044351   -0.910646
N    -3.374318   -0.086413    0.009464
C    -4.604024    0.542446    0.484327
C    -2.124616    0.364168    0.614883
O    -2.371399   -1.610637   -1.362935
H     0.943743   -0.376619   -0.267136
H     2.372434   -1.385497    0.042340
H     2.564480    0.237209   -0.668502
H     2.771148   -2.094188   -3.598311
H     3.716322   -0.833532   -2.757269
H     3.523148   -2.439450   -2.015331
H    -4.719250    0.361615    1.557885
H    -4.562266    1.621586    0.306976
H    -5.463235    0.125428   -0.044048
H    -1.922179    1.402012    0.331991
H    -2.207698    0.296392    1.703433
H    -1.314359   -0.277529    0.274107
H     0.428201   -4.226531   -3.585173
C    -0.235236   -3.967207   -1.039583
N     0.907946   -4.446246   -1.573391
H    -4.132779   -3.226668    1.255639
N    -2.146306   -3.473921    0.816157
C    -3.126863   -3.057387    1.627887
N     0.088679   -3.741474    0.272918
C     1.928482   -4.515567   -0.633400
C    -0.881906   -3.276989    1.199526
H     2.914726   -4.879803   -0.875701
C    -2.880819   -2.443825    2.855519
C     1.415276   -4.067064    0.539863
H    -3.705502   -2.128827    3.485160
C    -0.523791   -2.656951    2.396172
C    -1.553982   -2.241532    3.239350
H     1.862552   -3.979780    1.516312
H     0.514136   -2.483665    2.654100
H    -1.317594   -1.754157    4.179844
C     1.038332   -4.878532   -2.963328
H     0.715790   -5.918068   -3.061386
H     2.082525   -4.791012   -3.266022
H    -1.539495   -0.986134   -5.105354
H    -3.325952   -1.029916   -5.279898
C    -2.466957   -1.417940   -4.726612
H    -2.559508   -1.179140   -3.669533
H    -2.507529   -3.017597   -7.019424
C    -2.426993   -3.539636   -6.078502
N    -2.418262   -2.870823   -4.857143
C    -2.307313   -3.721994   -3.819861
C    -2.326094   -4.862220   -5.809998
H    -2.306789   -5.711800   -6.471768
N    -2.256890   -4.964139   -4.418827
C    -2.134231   -6.132292   -3.639425
N    -2.119008   -5.912057   -2.317122
H    -2.023557   -7.559975   -5.267631
C    -2.015183   -7.408505   -4.195490
C    -1.976764   -6.958921   -1.489711
H    -1.959013   -6.717181   -0.431338
C    -1.874255   -8.486105   -3.326091
C    -1.852361   -8.265475   -1.945720
H    -1.777733   -9.490152   -3.726461
H    -1.739649   -9.083132   -1.243043
68
Optimized Geometry
Cl   -4.710755   -4.093845   -1.371514
Fe   -2.231804   -3.704089   -1.734031
H    -0.221262   -0.986759   -1.874432
C     0.589359   -1.368473   -2.511663
N     1.812904   -1.243009   -1.945478
C     1.987067   -0.666530   -0.621699
C     3.011101   -1.694629   -2.635736
O     0.359980   -1.867202   -3.615795
H    -4.402355   -1.366683   -1.244322
C    -3.409573   -1.051719   -0.910925
N    -3.392879   -0.085979    0.001456
C    -4.627705    0.531304    0.478073
C    -2.146198    0.383081    0.599060
O    -2.379813   -1.611309   -1.362537
H     1.015251   -0.388078   -0.207524
H     2.455294   -1.394689    0.050289
H     2.620106    0.227658   -0.668412
H     2.720650   -2.109269   -3.601066
H     3.701426   -0.856627   -2.789336
H     3.522783   -2.462863   -2.044682
H    -4.735466    0.356742    1.553478
H    -4.600143    1.609625    0.292986
H    -5.484443    0.100050   -0.042844
H    -1.963944    1.425225    0.318449
H    -2.219359    0.310044    1.688070
H    -1.327822   -0.243213    0.249400
H     0.426272   -4.243189   -3.578422
C    -0.233062   -3.973983   -1.036221
N     0.909415   -4.457035   -1.567954
H    -4.127798   -3.222584    1.259202
N    -2.141680   -3.470182    0.818736
C    -3.121559   -3.048145    1.628263
N     0.092221   -3.739473    0.274276
C     1.930917   -4.520240   -0.628654
C    -0.877279   -3.267400    1.198226
H     2.916857   -4.886194   -0.869632
C    -2.874661   -2.422927    2.849892
C     1.419007   -4.063589    0.542061
H    -3.698863   -2.104074    3.478252
C    -0.517990   -2.635006    2.388039
C    -1.547535   -2.213937    3.229258
H     1.867095   -3.969830    1.517554
H     0.520147   -2.456819    2.641839
H    -1.310530   -1.717112    4.164646
C     1.038588   -4.893255   -2.956641
H     0.716855   -5.933339   -3.051257
H     2.082198   -4.805458   -3.261349
H    -1.556447   -0.977031   -5.126367
H    -3.344922   -1.029628   -5.261450
C    -2.472596   -1.414637   -4.727001
H    -2.542516   -1.177875   -3.667904
H    -2.514332   -3.009093   -7.023606
C    -2.431821   -3.533164   -6.083984
N    -2.420177   -2.866995   -4.861240
C    -2.307617   -3.720558   -3.826145
C    -2.330278   -4.856352   -5.818522
H    -2.311357   -5.704423   -6.482243
N    -2.258343   -4.961274   -4.427714
C    -2.132814   -6.131084   -3.650932
N    -2.111353   -5.913096   -2.328496
H    -2.030346   -7.555691   -5.282490
C    -2.016912   -7.406221   -4.210110
C    -1.965789   -6.961501   -1.503821
H    -1.942769   -6.721724   -0.445085
C    -1.872305   -8.485514   -3.343382
C    -1.843985   -8.267368   -1.962737
H    -1.777948   -9.488854   -3.746047
H    -1.728248   -9.086353   -1.262086
68
Optimized Geometry
Cl   -4.697817   -4.101912   -1.373082
Fe   -2.218277   -3.700026   -1.742269
H    -0.215800   -0.979947   -1.789776
C     0.572962   -1.373150   -2.446587
N     1.813201   -1.251146   -1.917453
C     2.027260   -0.669756   -0.601600
C     2.988609   -1.712208   -2.639699
O     0.305620   -1.880679   -3.537822
H    -4.404265   -1.375336   -1.251201
C    -3.414018   -1.054810   -0.915589
N    -3.404749   -0.085970   -0.006195
C    -4.643963    0.529473    0.461362
C    -2.162575    0.392021    0.593856
O    -2.380309   -1.610784   -1.361882
H     1.068141   -0.388009   -0.160331
H     2.513010   -1.396645    0.059329
H     2.660764    0.222714   -0.669901
H     2.668764   -2.125946   -3.596064
H     3.680071   -0.879105   -2.813427
H     3.511530   -2.483254   -2.062330
H    -4.755705    0.361295    1.537370
H    -4.619981    1.606748    0.269620
H    -5.496800    0.091607   -0.060440
H    -1.975690    1.428699    0.296318
H    -2.246334    0.338973    1.683190
H    -1.340984   -0.241264    0.264588
H     0.425397   -4.260565   -3.569716
C    -0.226777   -3.981950   -1.031564
N     0.915008   -4.468882   -1.561171
H    -4.120087   -3.215612    1.259060
N    -2.134166   -3.467295    0.820470
C    -3.113747   -3.039294    1.627038
N     0.098877   -3.741880    0.277678
C     1.936584   -4.528951   -0.621803
C    -0.869903   -3.262476    1.198647
H     2.922086   -4.897076   -0.861248
C    -2.866580   -2.405790    2.844405
C     1.425291   -4.066350    0.546879
H    -3.690617   -2.082380    3.470674
C    -0.509978   -2.621478    2.383678
C    -1.539369   -2.194289    3.222074
H     1.873356   -3.968739    1.522015
H     0.528326   -2.441710    2.635757
H    -1.302181   -1.690790    4.153843
C     1.043360   -4.906572   -2.949249
H     0.727058   -5.948468   -3.042061
H     2.085466   -4.813247   -3.257452
H    -1.577342   -0.969007   -5.148724
H    -3.367021   -1.029764   -5.244025
C    -2.481870   -1.411856   -4.728775
H    -2.528797   -1.176714   -3.668245
H    -2.535583   -3.002791   -7.027963
C    -2.446392   -3.528174   -6.089685
N    -2.426425   -2.863777   -4.866089
C    -2.306812   -3.718917   -3.833117
C    -2.342359   -4.851705   -5.826744
H    -2.326498   -5.698732   -6.491874
N    -2.261086   -4.958586   -4.436588
C    -2.130462   -6.129564   -3.661998
N    -2.100047   -5.912905   -2.339690
H    -2.039418   -7.552184   -5.296089
C    -2.018548   -7.403970   -4.223642
C    -1.949056   -6.962209   -1.517344
H    -1.918614   -6.723664   -0.458489
C    -1.868207   -8.484318   -3.359161
C    -1.830606   -8.267691   -1.978499
H    -1.776636   -9.487210   -3.763593
H    -1.710148   -9.087492   -1.279583
68
Optimized Geometry
Cl   -4.694510   -4.090331   -1.383700
Fe   -2.212866   -3.685650   -1.754304
H    -0.192518   -0.936733   -1.667893
C     0.556720   -1.341518   -2.362701
N     1.822646   -1.243818   -1.893095
C     2.107890   -0.674394   -0.585460
C     2.954291   -1.720761   -2.672546
O     0.226106   -1.840377   -3.440134
H    -4.406340   -1.348860   -1.293209
C    -3.418881   -1.043624   -0.935843
N    -3.415682   -0.089692   -0.010601
C    -4.654984    0.539750    0.437511
C    -2.177807    0.365787    0.615842
O    -2.382435   -1.601459   -1.372395
H     1.175049   -0.377807   -0.099499
H     2.609573   -1.414196    0.048728
H     2.754359    0.206465   -0.678355
H     2.583034   -2.118382   -3.617070
H     3.653729   -0.899721   -2.869846
H     3.487721   -2.507897   -2.127251
H    -4.792326    0.361731    1.508930
H    -4.610594    1.618559    0.258262
H    -5.502997    0.120997   -0.107356
H    -1.941126    1.383639    0.289426
H    -2.301916    0.355251    1.702186
H    -1.368891   -0.308460    0.340238
H     0.436000   -4.222071   -3.571871
C    -0.227041   -3.977221   -1.033563
N     0.916109   -4.458805   -1.564724
H    -4.122615   -3.200600    1.245298
N    -2.136386   -3.460036    0.813163
C    -3.116920   -3.033143    1.619070
N     0.097027   -3.743202    0.277090
C     1.937053   -4.522300   -0.624765
C    -0.872599   -3.266345    1.198515
H     2.923526   -4.887273   -0.865149
C    -2.871383   -2.411768    2.843014
C     1.423872   -4.066894    0.545822
H    -3.696224   -2.088621    3.468362
C    -0.514060   -2.638006    2.390905
C    -1.544661   -2.211918    3.228408
H     1.871125   -3.973447    1.521696
H     0.524093   -2.467599    2.649927
H    -1.308545   -1.718204    4.165669
C     1.047522   -4.880138   -2.957439
H     0.724645   -5.918494   -3.065660
H     2.091680   -4.789806   -3.259323
H    -1.623857   -0.966586   -5.223662
H    -3.413111   -1.057189   -5.219377
C    -2.495396   -1.421810   -4.750008
H    -2.486559   -1.180652   -3.690117
H    -2.532465   -3.023526   -7.042793
C    -2.443314   -3.544142   -6.101845
N    -2.423286   -2.873555   -4.881595
C    -2.304316   -3.723501   -3.844211
C    -2.338242   -4.866250   -5.832032
H    -2.320006   -5.716640   -6.492809
N    -2.257389   -4.965964   -4.441354
C    -2.125978   -6.132872   -3.660568
N    -2.095766   -5.908876   -2.339649
H    -2.034990   -7.564127   -5.287240
C    -2.014219   -7.410227   -4.215566
C    -1.945346   -6.953743   -1.511761
H    -1.915084   -6.709568   -0.454156
C    -1.864405   -8.485984   -3.345221
C    -1.827204   -8.261847   -1.965776
H    -1.773070   -9.491096   -3.744184
H    -1.707317   -9.077897   -1.262365
68
Optimized Geometry
Cl   -4.686834   -4.080848   -1.402995
Fe   -2.200771   -3.671735   -1.763248
H    -0.165960   -0.897625   -1.596080
C     0.545831   -1.326396   -2.315542
N     1.832254   -1.240588   -1.903743
C     2.181075   -0.669447   -0.612329
C     2.921029   -1.748610   -2.723434
O     0.159538   -1.838271   -3.367788
H    -4.399663   -1.335503   -1.311798
C    -3.415062   -1.036037   -0.941743
N    -3.419123   -0.090315   -0.007820
C    -4.660727    0.542054    0.429462
C    -2.186143    0.356061    0.634873
O    -2.375400   -1.591900   -1.372061
H     1.275669   -0.335773   -0.099265
H     2.678524   -1.419947    0.012855
H     2.853527    0.187516   -0.737084
H     2.505630   -2.129655   -3.656306
H     3.637918   -0.948049   -2.940392
H     3.448834   -2.554823   -2.200889
H    -4.812775    0.356629    1.497641
H    -4.608751    1.622005    0.259133
H    -5.503873    0.132051   -0.129456
H    -1.928241    1.366026    0.299787
H    -2.330586    0.361936    1.718614
H    -1.381593   -0.333159    0.384172
H     0.448044   -4.217976   -3.553591
C    -0.226081   -3.977320   -1.019575
N     0.921247   -4.454771   -1.545291
H    -4.135326   -3.195051    1.228745
N    -2.146204   -3.457034    0.812078
C    -3.132453   -3.032765    1.612267
N     0.090522   -3.742994    0.292828
C     1.937906   -4.515144   -0.600331
C    -0.885325   -3.269563    1.209498
H     2.926657   -4.877291   -0.835559
C    -2.895962   -2.420194    2.842441
C     1.417468   -4.061737    0.567771
H    -3.725304   -2.098681    3.462669
C    -0.535474   -2.650932    2.409655
C    -1.572130   -2.227311    3.240899
H     1.859846   -3.966901    1.545683
H     0.500744   -2.486184    2.679767
H    -1.342744   -1.741009    4.183697
C     1.059430   -4.874987   -2.937664
H     0.739507   -5.914025   -3.047676
H     2.104458   -4.781768   -3.235661
H    -1.654079   -0.957554   -5.253893
H    -3.440779   -1.065588   -5.204752
C    -2.508580   -1.421112   -4.757332
H    -2.474779   -1.179040   -3.698272
H    -2.547065   -3.025058   -7.049937
C    -2.451189   -3.544263   -6.108858
N    -2.425650   -2.872258   -4.889460
C    -2.299044   -3.720994   -3.851965
C    -2.341267   -4.865823   -5.838029
H    -2.323835   -5.716910   -6.497927
N    -2.252482   -4.963700   -4.447683
C    -2.116148   -6.129418   -3.665520
N    -2.083874   -5.903170   -2.345208
H    -2.025171   -7.562660   -5.290595
C    -2.002692   -7.407214   -4.219152
C    -1.929537   -6.946461   -1.516278
H    -1.897231   -6.700738   -0.459052
C    -1.848992   -8.481456   -3.347521
C    -1.809664   -8.255146   -1.968511
H    -1.756233   -9.486963   -3.745179
H    -1.686724   -9.069874   -1.264071
68
Optimized Geometry
Cl   -4.665462   -4.087237   -1.408312
Fe   -2.179155   -3.665879   -1.775385
H    -0.151134   -0.875829   -1.528007
C     0.538512   -1.325210   -2.256210
N     1.835300   -1.240447   -1.879865
C     2.219445   -0.655380   -0.604701
C     2.900086   -1.769176   -2.717722
O     0.119380   -1.856654   -3.286078
H    -4.393911   -1.340427   -1.325988
C    -3.412590   -1.037721   -0.949851
N    -3.425605   -0.089520   -0.018047
C    -4.671512    0.541900    0.407867
C    -2.198007    0.361999    0.631501
O    -2.368647   -1.591228   -1.371266
H     1.330138   -0.297890   -0.079479
H     2.716744   -1.404618    0.022377
H     2.903732    0.187581   -0.756789
H     2.460129   -2.157618   -3.636151
H     3.618918   -0.977924   -2.960509
H     3.432388   -2.573850   -2.197300
H    -4.830786    0.360516    1.475718
H    -4.620982    1.621316    0.233532
H    -5.509767    0.127647   -0.155285
H    -1.931744    1.365539    0.283664
H    -2.355043    0.385725    1.713166
H    -1.393007   -0.334085    0.401772
H     0.454458   -4.241487   -3.536429
C    -0.218576   -3.989872   -1.006668
N     0.929559   -4.469900   -1.528229
H    -4.130193   -3.186599    1.226274
N    -2.140551   -3.454723    0.816674
C    -3.128045   -3.024170    1.611680
N     0.096177   -3.747881    0.304571
C     1.945160   -4.524472   -0.581675
C    -0.880772   -3.267455    1.216523
H     2.934291   -4.887808   -0.813441
C    -2.893886   -2.405250    2.839189
C     1.423074   -4.064397    0.583029
H    -3.724280   -2.078650    3.455373
C    -0.532622   -2.642739    2.414089
C    -1.570758   -2.212534    3.240116
H     1.864077   -3.963999    1.561011
H     0.503181   -2.478437    2.686147
H    -1.342993   -1.721347    4.180784
C     1.069515   -4.893923   -2.919140
H     0.753648   -5.934434   -3.026981
H     2.114131   -4.797282   -3.217346
H    -1.728822   -0.944258   -5.334327
H    -3.499359   -1.075654   -5.120368
C    -2.526075   -1.418937   -4.758503
H    -2.399239   -1.175487   -3.706949
H    -2.589947   -3.018195   -7.055859
C    -2.481085   -3.539035   -6.117091
N    -2.434428   -2.869033   -4.897263
C    -2.294608   -3.719939   -3.863195
C    -2.368869   -4.861229   -5.849848
H    -2.361005   -5.711151   -6.511462
N    -2.258891   -4.961457   -4.461248
C    -2.114287   -6.128961   -3.682641
N    -2.066452   -5.904574   -2.362769
H    -2.043810   -7.559380   -5.311384
C    -2.008725   -7.405771   -4.240018
C    -1.903411   -6.949350   -1.537637
H    -1.857814   -6.705439   -0.480452
C    -1.846358   -8.481737   -3.372013
C    -1.790698   -8.257646   -1.993228
H    -1.759478   -9.486710   -3.772354
H    -1.660513   -9.073673   -1.291572
68
Optimized Geometry
Cl   -4.603869   -4.135808   -1.399152
Fe   -2.123485   -3.676928   -1.777750
H    -0.090252   -0.908599   -1.375834
C     0.577996   -1.356406   -2.124376
N     1.883341   -1.285572   -1.779975
C     2.303954   -0.716359   -0.508839
C     2.923517   -1.811700   -2.650156
O     0.128156   -1.876229   -3.148116
H    -4.369337   -1.396154   -1.388966
C    -3.405324   -1.062382   -0.994796
N    -3.463058   -0.077732   -0.102232
C    -4.731469    0.547896    0.260152
C    -2.263380    0.420552    0.564586
O    -2.340553   -1.613781   -1.359860
H     1.430334   -0.365803    0.046596
H     2.817678   -1.474629    0.093467
H     2.984851    0.127591   -0.669855
H     2.458641   -2.187963   -3.561302
H     3.640450   -1.021797   -2.902432
H     3.463530   -2.624534   -2.150867
H    -4.918071    0.410720    1.330283
H    -4.696308    1.619545    0.039672
H    -5.545747    0.092911   -0.306764
H    -1.993304    1.407475    0.174357
H    -2.457924    0.498970    1.637535
H    -1.444658   -0.277807    0.400085
H     0.429009   -4.355387   -3.478735
C    -0.189214   -4.030470   -0.968583
N     0.957552   -4.523954   -1.480455
H    -4.097333   -3.154956    1.244146
N    -2.109458   -3.450085    0.844886
C    -3.093802   -2.981079    1.621233
N     0.123898   -3.768152    0.338688
C     1.970830   -4.569291   -0.530913
C    -0.849195   -3.249921    1.234467
H     2.958467   -4.941383   -0.754936
C    -2.855431   -2.309798    2.820239
C     1.448420   -4.087610    0.625080
H    -3.683435   -1.952926    3.422754
C    -0.495514   -2.573955    2.402195
C    -1.530860   -2.104370    3.210343
H     1.886958   -3.974285    1.602848
H     0.541754   -2.400519    2.663252
H    -1.299897   -1.572458    4.127809
C     1.099561   -4.957386   -2.868018
H     0.849944   -6.017612   -2.957487
H     2.128901   -4.795348   -3.190687
H    -2.161652   -0.895778   -5.533803
H    -3.674233   -1.104601   -4.610762
C    -2.623363   -1.400236   -4.682291
H    -2.091227   -1.143467   -3.769084
H    -2.868869   -2.962866   -7.005688
C    -2.681787   -3.497457   -6.087275
N    -2.521333   -2.845683   -4.867340
C    -2.300276   -3.713817   -3.861466
C    -2.551579   -4.824121   -5.849820
H    -2.601781   -5.664146   -6.522221
N    -2.320856   -4.944956   -4.478116
C    -2.120337   -6.125471   -3.730651
N    -2.007220   -5.925514   -2.411330
H    -2.113208   -7.520079   -5.391168
C    -2.027153   -7.388568   -4.319761
C    -1.786740   -6.984010   -1.618155
H    -1.686348   -6.760879   -0.560103
C    -1.806797   -8.479620   -3.483783
C    -1.682034   -8.281874   -2.105587
H    -1.727274   -9.475096   -3.908631
H    -1.504659   -9.109734   -1.428532
68
Optimized Geometry
Cl   -4.580942   -4.138642   -1.407135
Fe   -2.099076   -3.663832   -1.789209
H    -0.071358   -0.891565   -1.337699
C     0.570980   -1.361037   -2.095874
N     1.886732   -1.287822   -1.796479
C     2.351106   -0.699844   -0.549235
C     2.895611   -1.842558   -2.685728
O     0.085949   -1.905119   -3.090920
H    -4.366404   -1.406234   -1.384847
C    -3.407783   -1.065571   -0.983481
N    -3.479656   -0.082179   -0.090268
C    -4.755197    0.534558    0.261833
C    -2.288433    0.425265    0.584544
O    -2.336213   -1.607816   -1.341527
H     1.499487   -0.318180    0.019341
H     2.864582   -1.455431    0.056965
H     3.044767    0.125498   -0.747037
H     2.400977   -2.231412   -3.575541
H     3.613246   -1.065749   -2.973661
H     3.440958   -2.651452   -2.185873
H    -4.949254    0.396857    1.330584
H    -4.726262    1.606325    0.040799
H    -5.561771    0.073288   -0.311004
H    -2.017700    1.410309    0.189831
H    -2.493949    0.511081    1.654858
H    -1.465532   -0.271331    0.433909
H     0.436938   -4.389643   -3.453967
C    -0.183940   -4.038772   -0.947851
N     0.965441   -4.533048   -1.453548
H    -4.098523   -3.167212    1.254904
N    -2.108981   -3.455441    0.860636
C    -3.096426   -2.986307    1.632561
N     0.126039   -3.764590    0.357737
C     1.977594   -4.566189   -0.502186
C    -0.850557   -3.245504    1.249626
H     2.966750   -4.937047   -0.721524
C    -2.863020   -2.306282    2.827713
C     1.451572   -4.076370    0.648654
H    -3.693420   -1.949833    3.427223
C    -0.501247   -2.560351    2.413451
C    -1.539913   -2.091560    3.217833
H     1.887994   -3.953326    1.626186
H     0.534825   -2.379434    2.674331
H    -1.312696   -1.552692    4.132188
C     1.110869   -4.980644   -2.836250
H     0.867318   -6.043093   -2.914982
H     2.139314   -4.816045   -3.160019
H    -2.104265   -0.885190   -5.512412
H    -3.661580   -1.086910   -4.665241
C    -2.610968   -1.391055   -4.687563
H    -2.121505   -1.144197   -3.748121
H    -2.864280   -2.947945   -7.013117
C    -2.676673   -3.484908   -6.096208
N    -2.512776   -2.836297   -4.875113
C    -2.291708   -3.707130   -3.871775
C    -2.548609   -4.812325   -5.861583
H    -2.601155   -5.650608   -6.535948
N    -2.315586   -4.936807   -4.490667
C    -2.116498   -6.120086   -3.746179
N    -1.988942   -5.922100   -2.428327
H    -2.138068   -7.513624   -5.407914
C    -2.039342   -7.383250   -4.337456
C    -1.769497   -6.982668   -1.638138
H    -1.656954   -6.760919   -0.580956
C    -1.819520   -8.476755   -3.504388
C    -1.679870   -8.281164   -2.127366
H    -1.752303   -9.472528   -3.930687
H    -1.502555   -9.110998   -1.452687
68
Optimized Geometry
Cl   -4.552440   -4.145458   -1.416520
Fe   -2.069547   -3.653797   -1.807095
H    -0.070812   -0.889250   -1.304290
C     0.558065   -1.372578   -2.064748
N     1.878492   -1.288761   -1.794518
C     2.364543   -0.678787   -0.565934
C     2.872002   -1.858807   -2.691552
O     0.053426   -1.941042   -3.037082
H    -4.363460   -1.424209   -1.368684
C    -3.408309   -1.073158   -0.968123
N    -3.489300   -0.084399   -0.081371
C    -4.770286    0.524284    0.264710
C    -2.302827    0.437916    0.590528
O    -2.331896   -1.608379   -1.321261
H     1.522430   -0.289489    0.011518
H     2.890532   -1.423574    0.042908
H     3.052753    0.144170   -0.790321
H     2.362362   -2.264030   -3.565333
H     3.583377   -1.086546   -3.005744
H     3.426808   -2.658007   -2.186551
H    -4.965549    0.391443    1.333894
H    -4.749604    1.594940    0.037270
H    -5.572117    0.053240   -0.306855
H    -2.035454    1.418953    0.183658
H    -2.512400    0.537114    1.658865
H    -1.475961   -0.256622    0.452331
H     0.443028   -4.428588   -3.432025
C    -0.176544   -4.054156   -0.930466
N     0.974611   -4.550761   -1.430893
H    -4.093189   -3.183467    1.277063
N    -2.103359   -3.469075    0.881358
C    -3.090536   -2.992205    1.648412
N     0.131388   -3.770092    0.373497
C     1.985749   -4.574704   -0.478119
C    -0.845412   -3.244403    1.261749
H     2.975747   -4.945529   -0.693710
C    -2.857093   -2.291587    2.831759
C     1.457404   -4.076919    0.668097
H    -3.687404   -1.929752    3.428217
C    -0.495346   -2.538478    2.413031
C    -1.533869   -2.063257    3.213851
H     1.891717   -3.946685    1.645655
H     0.540648   -2.346668    2.666548
H    -1.306625   -1.508340    4.118570
C     1.124058   -5.007150   -2.810362
H     0.891670   -6.072640   -2.881222
H     2.150349   -4.833863   -3.136537
H    -2.058140   -0.878379   -5.498494
H    -3.645507   -1.071450   -4.706564
C    -2.597570   -1.384957   -4.694973
H    -2.138619   -1.148124   -3.737585
H    -2.870947   -2.935794   -7.023319
C    -2.679817   -3.475252   -6.108613
N    -2.506464   -2.830045   -4.887038
C    -2.282652   -3.704112   -3.887303
C    -2.554877   -4.803632   -5.877273
H    -2.613513   -5.640079   -6.553415
N    -2.314197   -4.932156   -4.508145
C    -2.116053   -6.118428   -3.766932
N    -1.968619   -5.922151   -2.451325
H    -2.176317   -7.511385   -5.428614
C    -2.060586   -7.381947   -4.359739
C    -1.750637   -6.984902   -1.664253
H    -1.621638   -6.764338   -0.608653
C    -1.841310   -8.478045   -3.529707
C    -1.681432   -8.284398   -2.154699
H    -1.790642   -9.474399   -3.956956
H    -1.504145   -9.116318   -1.482549
68
Frame 0
 Cl        -3.394292632353       -1.104351426471        0.041684117647
 Fe        -0.909713632353       -0.592830426471       -0.356798882353
 H          1.052815367647        2.148882573529        0.210235117647
 C          1.672284367647        1.660656573529       -0.554360882353
 N          2.995581367647        1.756940573529       -0.309636882353
 C          3.498107367647        2.384001573529        0.903950117647
 C          3.977673367647        1.181097573529       -1.215814882353
 O          1.153388367647        1.074314573529       -1.509711882353
 H         -3.234579632353        1.599721573529        0.117049117647
 C         -2.284790632353        1.966062573529        0.516383117647
 N         -2.379018632353        2.964735573529        1.390802117647
 C         -3.667794632353        3.563266573529        1.725412117647
 C         -1.199712632353        3.510040573529        2.057130117647
 O         -1.201611632353        1.438806573529        0.172797117647
 H          2.662850367647        2.772740573529        1.491655117647
 H          4.039971367647        1.649199573529        1.510980117647
 H          4.176059367647        3.209425573529        0.658889117647
 H          3.456423367647        0.762055573529       -2.076057882353
 H          4.679177367647        1.953485573529       -1.550840882353
 H          4.544830367647        0.391482573529       -0.709480882353
 H         -3.867066632353        3.438386573529        2.794859117647
 H         -3.657361632353        4.631899573529        1.487874117647
 H         -4.461968632353        3.078565573529        1.154575117647
 H         -0.934133632353        4.481734573529        1.627185117647
 H         -1.417291632353        3.635741573529        3.121018117647
 H         -0.368224632353        2.816617573529        1.942855117647
 H          1.574489367647       -1.418399426471       -1.938382882353
 C          0.957668367647       -1.023536426471        0.558965117647
 N          2.110350367647       -1.522241426471        0.062760117647
 H         -2.956582632353       -0.144372426471        2.780928117647
 N         -0.967968632353       -0.432031426471        2.379064117647
 C         -1.952027632353        0.059246573529        3.140646117647
 N          1.264844367647       -0.728884426471        1.860702117647
 C          3.121282367647       -1.536595426471        1.016020117647
 C          0.290541367647       -0.190407426471        2.744582117647
 H          4.111883367647       -1.907571426471        0.803491117647
 C         -1.714469632353        0.789456573529        4.305252117647
 C          2.591545367647       -1.030635426471        2.157865117647
 H         -2.542556632353        1.161845573529        4.898358117647
 C          0.645525367647        0.545125573529        3.875899117647
 C         -0.389879632353        1.033582573529        4.672769117647
 H          3.024493367647       -0.892421426471        3.134973117647
 H          1.682347367647        0.749136573529        4.116329117647
 H         -0.159534632353        1.611484573529        5.562199117647
 C          2.264806367647       -1.983458426471       -1.314603882353
 H          2.047871367647       -3.052453426471       -1.380654882353
 H          3.288023367647       -1.796442426471       -1.642926882353
 H         -0.901109632353        2.181895573529       -4.016865882353
 H         -2.505776632353        1.998530573529       -3.257887882353
 C         -1.461389632353        1.674825573529       -3.227951882353
 H         -1.019770632353        1.901094573529       -2.259708882353
 H         -1.773186632353        0.132918573529       -5.559057882353
 C         -1.572256632353       -0.410131426471       -4.648571882353
 N         -1.380732632353        0.230069573529       -3.427057882353
 C         -1.148537632353       -0.648642426471       -2.433473882353
 C         -1.449981632353       -1.739836426471       -4.422816882353
 H         -1.519935632353       -2.573694426471       -5.101095882353
 N         -1.192419632353       -1.874117426471       -3.057398882353
 C         -0.992439632353       -3.064308426471       -2.321716882353
 N         -0.819649632353       -2.871828426471       -1.008995882353
 H         -1.097531632353       -4.453582426471       -3.984589882353
 C         -0.961132632353       -4.327036426471       -2.917791882353
 C         -0.600706632353       -3.938078426471       -0.227494882353
 H         -0.451072632353       -3.720601426471        0.826063117647
 C         -0.739637632353       -5.427037426471       -2.093303882353
 C         -0.554521632353       -5.237672426471       -0.720963882353
 H         -0.707296632353       -6.423138426471       -2.522943882353
 H         -0.375168632353       -6.072735426471       -0.053240882353
68
Frame 1
 Cl        -3.370769036191       -1.155913714429        0.046202019385
 Fe        -0.904243183129       -0.619801020058       -0.363202651122
 H          1.060860959571        2.118019027882        0.217690877913
 C          1.678789693553        1.634654057225       -0.549397479424
 N          3.003267617853        1.744312945946       -0.315927574020
 C          3.511480471613        2.383009359923        0.889479589868
 C          3.983725724389        1.168425327627       -1.224191647846
 O          1.157924363545        1.040207079482       -1.498432236632
 H         -3.243847864701        1.525115643275        0.207016604946
 C         -2.287065554861        1.924315208374        0.562056074289
 N         -2.377761997165        2.953636895961        1.403408359555
 C         -3.671714382803        3.527256040035        1.767554118098
 C         -1.188893321000        3.554246858290        2.011249504497
 O         -1.202609454502        1.408572431569        0.199944733896
 H          2.679113453534        2.777528955433        1.476882729483
 H          4.056841386486        1.654283642862        1.501271917770
 H          4.187698932941        3.206734767227        0.633170433354
 H          3.459792818811        0.739078173327       -2.077712523915
 H          4.677581432504        1.943116229422       -1.570532898283
 H          4.560019147168        0.386976885298       -0.714165609680
 H         -3.827152120682        3.434970889679        2.851911582155
 H         -3.699333416482        4.590066054538        1.490266466419
 H         -4.476971397121        2.997852733718        1.244273555482
 H         -0.970780327621        4.526824062178        1.548497168399
 H         -1.363812146585        3.699867075432        3.082622657798
 H         -0.344531637310        2.883918719584        1.878388716148
 H          1.589123033116       -1.449503247496       -1.908509883228
 C          0.947709734444       -1.039103830450        0.584770112408
 N          2.107419740456       -1.535433428659        0.098623728180
 H         -2.975543791198       -0.204101673413        2.863825890513
 N         -0.986186376132       -0.463941117660        2.432366311544
 C         -1.965994169776        0.039190412988        3.190582728890
 N          1.248258708236       -0.725954977472        1.883886136293
 C          3.115057107845       -1.530015811310        1.055560635721
 C          0.273326697127       -0.176150484005        2.760863097051
 H          4.109067614749       -1.897008744556        0.850930493125
 C         -1.725587684006        0.830050299318        4.318788117487
 C          2.576538532635       -1.014120159706        2.188743619158
 H         -2.551573404360        1.207795882186        4.911861027589
 C          0.632186330225        0.623868030053        3.853693788629
 C         -0.399010961643        1.123751972341        4.649983784529
 H          3.004234582114       -0.861052664697        3.165894462528
 H          1.669427904068        0.875141175928        4.059634007604
 H         -0.164968960888        1.757162882526        5.507495430115
 C          2.275462857177       -2.007718800429       -1.273892762505
 H          2.064191290443       -3.077785215092       -1.334828929479
 H          3.300925866478       -1.820562020691       -1.594577519587
 H         -0.869768795306        2.198588732456       -3.969302594343
 H         -2.495578550834        2.009711125738       -3.252328109729
 C         -1.452795424482        1.681679922100       -3.202418099469
 H         -1.033832461778        1.893255834528       -2.219635075883
 H         -1.759725131801        0.172195080607       -5.556742663369
 C         -1.561143153268       -0.383899172153       -4.653327745392
 N         -1.373258691736        0.239277415799       -3.422622320464
 C         -1.145114319402       -0.653774971254       -2.441020094930
 C         -1.437548227133       -1.717104051879       -4.446054960857
 H         -1.511280071423       -2.541930386471       -5.135260651765
 N         -1.187686964325       -1.870616109030       -3.081198056907
 C         -0.993173871613       -3.071790229800       -2.359781095168
 N         -0.807761884729       -2.895249437877       -1.046023707590
 H         -1.120307210726       -4.441703551394       -4.037829334613
 C         -0.977519813596       -4.328163221378       -2.970304351268
 C         -0.593915208386       -3.971825640382       -0.277283964064
 H         -0.430556517502       -3.767825329377        0.776786367355
 C         -0.766538426789       -5.440176936713       -2.158293543819
 C         -0.569282931899       -5.267568657305       -0.785056396496
 H         -0.745834047304       -6.432060766021       -2.599325526116
 H         -0.399053108888       -6.112802459699       -0.126996840212
68
Frame 2
 Cl        -3.340457994408       -1.211755847732        0.054472327527
 Fe        -0.901293615910       -0.651337940800       -0.371990985443
 H          1.065061624230        2.073454820984        0.231854972927
 C          1.681488321215        1.600907504872       -0.542563456235
 N          3.006499735479        1.727737315611       -0.323145541406
 C          3.519403897566        2.380834046120        0.872512136859
 C          3.984977800959        1.152753699709       -1.234343407506
 O          1.158586764896        0.996810748930       -1.484508363905
 H         -3.247919789571        1.442508057543        0.333972540491
 C         -2.285456092254        1.878293503389        0.624311692691
 N         -2.364511613161        2.943423227147        1.421584236685
 C         -3.654667232828        3.492490518843        1.834286580062
 C         -1.166088634635        3.605223174959        1.938950859771
 O         -1.207818969020        1.371976189016        0.229554268585
 H          2.689398979568        2.781369198578        1.458986624648
 H          4.069455659685        1.660371081079        1.490089691284
 H          4.192528644371        3.202875878332        0.603007360490
 H          3.458292172652        0.710654308061       -2.079547970211
 H          4.668456761599        1.930695906732       -1.593660511336
 H          4.572921586462        0.381830779362       -0.721432370261
 H         -3.748536849461        3.443117001466        2.928390034791
 H         -3.732664570572        4.540973564453        1.514482696061
 H         -4.469393362109        2.917211191423        1.379046454996
 H         -1.025802055852        4.581112144695        1.452909322469
 H         -1.271374755606        3.758611228118        3.018844229800
 H         -0.304662144929        2.971596318183        1.755178752494
 H          1.602758806225       -1.488204378977       -1.870276864728
 C          0.929803224812       -1.060346941737        0.617488658227
 N          2.099333085748       -1.549487867168        0.144457416808
 H         -2.997933866020       -0.279379779421        2.974079145246
 N         -1.011349230753       -0.506077366865        2.503162043839
 C         -1.987566725470        0.013870754708        3.254920007970
 N          1.220745268050       -0.722876916629        1.912660762000
 C          3.102395075402       -1.515056277317        1.105301672773
 C          0.244655101247       -0.158691150230        2.780061494706
 H          4.100986000648       -1.875602628441        0.911678708693
 C         -1.746477815951        0.875447548797        4.329733237588
 C          2.548489830667       -0.999422860529        2.231089233748
 H         -2.569130402691        1.256888976781        4.925129139559
 C          0.603156114417        0.715625264593        3.814497936438
 C         -0.422842944779        1.230273993713        4.607828622369
 H          2.967148359491       -0.826671876747        3.208940905513
 H          1.636806406958        1.010298407509        3.975870086060
 H         -0.189228010904        1.918704703919        5.421816707931
 C          2.285938714269       -2.034077393503       -1.221586059468
 H          2.084606216906       -3.106212688698       -1.275166242604
 H          3.313565299488       -1.841994634546       -1.532196838533
 H         -0.834550204679        2.212724730446       -3.915276928621
 H         -2.483121170239        2.023530536569       -3.250877200166
 C         -1.444544612334        1.687243813962       -3.175574902143
 H         -1.053360849573        1.879640033647       -2.177837962236
 H         -1.741251417389        0.214839240261       -5.555228160452
 C         -1.550124995807       -0.355512001379       -4.659115070367
 N         -1.368766677310        0.248077748274       -3.418117688754
 C         -1.146372048250       -0.660307012835       -2.449791700335
 C         -1.423198658043       -1.691842199233       -4.472576338342
 H         -1.489422751939       -2.505369617335       -5.175764004461
 N         -1.180529671337       -1.866452844663       -3.109381803151
 C         -0.989166562832       -3.079183374812       -2.405005534759
 N         -0.790325776853       -2.921447717740       -1.091027609336
 H         -1.150112277343       -4.426449987964       -4.098548112008
 C         -0.992877045977       -4.327525817201       -3.031593855249
 C         -0.579854344641       -4.009316282895       -0.337840949448
 H         -0.401654510651       -3.820050398454        0.716530355661
 C         -0.785672589168       -5.451926173054       -2.235433203119
 C         -0.572950736433       -5.298977053549       -0.862321861956
 H         -0.779613135443       -6.438339579805       -2.689190866183
 H         -0.404812739885       -6.154100550522       -0.216758555037
68
Frame 3
 Cl        -3.306501758855       -1.261957082955        0.060765890633
 Fe        -0.893632205757       -0.680684712664       -0.380012740767
 H          1.074770426714        2.032224667324        0.243679448206
 C          1.688626636395        1.570599627232       -0.538668831905
 N          3.013985451898        1.712628800116       -0.333290298173
 C          3.532077725455        2.380376865215        0.851975620514
 C          3.989796328193        1.136307584069       -1.246723839148
 O          1.163136964151        0.955452203778       -1.472141508310
 H         -3.240536977664        1.360766402038        0.452134433661
 C         -2.278926723028        1.830737455105        0.684445173848
 N         -2.356406148911        2.929741390747        1.434776957012
 C         -3.642769678744        3.459645346500        1.882378393604
 C         -1.158753791944        3.647101291263        1.870123756844
 O         -1.206726405900        1.337001005444        0.260175999508
 H          2.704769774784        2.788373213159        1.436916077488
 H          4.085799402573        1.668093073234        1.475936692015
 H          4.203087512023        3.199513018288        0.568758074630
 H          3.460061253054        0.681462586364       -2.083130009284
 H          4.663879779070        1.916005042515       -1.619562170063
 H          4.588070157768        0.375610103028       -0.730363170808
 H         -3.688324563002        3.454854158055        2.980175562942
 H         -3.766295759461        4.490993398065        1.523453119869
 H         -4.458409227183        2.843508353871        1.487792036457
 H         -1.084522103759        4.617347154823        1.359817190545
 H         -1.205740601801        3.820449816673        2.950760023412
 H         -0.288173176087        3.043267394923        1.646172442559
 H          1.619997083434       -1.525283143413       -1.830746175728
 C          0.915903404707       -1.075776427565        0.651439308543
 N          2.093501747264       -1.561281324848        0.191495857877
 H         -3.011348679954       -0.340884220879        3.087849788047
 N         -1.029266864729       -0.542961327320        2.579595570928
 C         -2.002271985580       -0.006733249375        3.324289364789
 N          1.197371089992       -0.717884477775        1.943180980760
 C          3.091870243764       -1.500473055750        1.155572041732
 C          0.220376071176       -0.142217420996        2.802897093548
 H          4.094852409941       -1.853922710228        0.971726040478
 C         -1.762571988225        0.915921409410        4.347004624773
 C          2.525205588419       -0.981127154488        2.273071624552
 H         -2.581729548422        1.304341048824        4.942751222609
 C          0.576339399416        0.794905781258        3.781294219804
 C         -0.444237217186        1.322052917865        4.573145459909
 H          2.934968165207       -0.791600676351        3.251636445498
 H          1.604236501344        1.128059967254        3.897399403902
 H         -0.212765702387        2.059418346239        5.343484461439
 C          2.296934715316       -2.060728721207       -1.166983882357
 H          2.101877044489       -3.134167466022       -1.211561698316
 H          3.327258458866       -1.867784811486       -1.467836559329
 H         -0.804803944317        2.227860272714       -3.860157923586
 H         -2.471612745220        2.038789084103       -3.241746424388
 C         -1.437540425723        1.694193491193       -3.145793431729
 H         -1.070388971736        1.867256855606       -2.135807021054
 H         -1.733838897865        0.259056573635       -5.548958134537
 C         -1.544638650759       -0.325226082336       -4.661465139167
 N         -1.365492155027        0.258726482519       -3.411197664780
 C         -1.144539256876       -0.664644284038       -2.457269164740
 C         -1.414023597497       -1.664342086039       -4.495953134179
 H         -1.480221038779       -2.466762816705       -5.211611860418
 N         -1.177599393214       -1.860132847041       -3.134970689365
 C         -0.988558267753       -3.084152330131       -2.448039505525
 N         -0.771300781246       -2.945031633668       -1.135086420943
 H         -1.179267312029       -4.407727988818       -4.157144638235
 C         -1.010326220465       -4.323898813725       -3.090721996560
 C         -0.566913605831       -4.044193796475       -0.397226891057
 H         -0.374358852442       -3.869957409489        0.657161114026
 C         -0.807425001693       -5.460497513961       -2.310570084835
 C         -0.578168629462       -5.327356620521       -0.938211346352
 H         -0.813601063945       -6.440924549214       -2.777282171732
 H         -0.414223414954       -6.192325426969       -0.304996989591
68
Frame 4
 Cl        -3.261469753508       -1.328659825771        0.089409531579
 Fe        -0.886377192364       -0.719695787107       -0.383824655892
 H          1.085129451957        1.973572171795        0.272085581528
 C          1.695628915029        1.525249952177       -0.520283310796
 N          3.020676689440        1.689411350606       -0.334374769679
 C          3.543998569967        2.375882948808        0.837744090267
 C          3.993285852026        1.113729653264       -1.251790182070
 O          1.167204162251        0.901293414849       -1.446529014063
 H         -3.219352683206        1.251662227881        0.625761305109
 C         -2.267192622443        1.769260471506        0.768888365914
 N         -2.348364325537        2.913244051673        1.446484987378
 C         -3.624443682064        3.418100745812        1.946605633047
 C         -1.163480424227        3.707991780625        1.749010018665
 O         -1.205305897811        1.288087204159        0.307779229271
 H          2.719200136210        2.790773420809        1.421278375004
 H          4.104473914587        1.675075223268        1.468535573157
 H          4.209972218757        3.192846132180        0.537433367333
 H          3.460132596050        0.642663577213       -2.076911500150
 H          4.653689117972        1.896734088905       -1.641139391387
 H          4.606140776206        0.366682317877       -0.732912443907
 H         -3.599635695444        3.482972113436        3.040739254767
 H         -3.818742003295        4.416743927998        1.536448412742
 H         -4.432298081589        2.746675610686        1.646228186467
 H         -1.188383308585        4.656906515871        1.200349050187
 H         -1.125881293115        3.924987543888        2.820764374286
 H         -0.283702401799        3.145854027795        1.465550300282
 H          1.635797986139       -1.572921649587       -1.781905974652
 C          0.896035816781       -1.107386369920        0.694551142768
 N          2.083526808041       -1.584604418305        0.248031107138
 H         -3.009394196887       -0.441052082162        3.264501088066
 N         -1.041254256196       -0.596771227683        2.686511585311
 C         -2.009053026779       -0.048560060942        3.430224740526
 N          1.170164405561       -0.715112415925        1.977733438576
 C          3.076958659310       -1.491660027666        1.214096729786
 C          0.192980791552       -0.125447870451        2.828704591830
 H          4.085383922205       -1.834048646515        1.040167430794
 C         -1.778220756805        0.960800611815        4.365176010269
 C          2.502758276276       -0.944328389533        2.313396928093
 H         -2.592564626055        1.357684937486        4.961769833306
 C          0.538425071673        0.896004883872        3.717182923516
 C         -0.475078343871        1.439730267766        4.505954947801
 H          2.904858169400       -0.723534853206        3.288536825835
 H          1.553139626799        1.275237402164        3.765864597734
 H         -0.252352574588        2.240296026853        5.207394740211
 C          2.306328024452       -2.096836970264       -1.102827242837
 H          2.118099100881       -3.171589292127       -1.139495622299
 H          3.339431874741       -1.900715263550       -1.391992135839
 H         -0.752678475793        2.246495706915       -3.775901812081
 H         -2.444420322628        2.067171774100       -3.227933617667
 C         -1.419823412364        1.706220364774       -3.099741404512
 H         -1.090222072122        1.851147212167       -2.073772825816
 H         -1.710660411886        0.322717016847       -5.533915521405
 C         -1.524151616554       -0.279986811778       -4.658578374446
 N         -1.356690192099        0.276229522638       -3.394712324539
 C         -1.146772834572       -0.667528138414       -2.459241191524
 C         -1.400316492670       -1.622962852121       -4.519732620750
 H         -1.460475995858       -2.409547349977       -5.253120177193
 N         -1.173651408023       -1.847649060502       -3.162412003753
 C         -0.987747162140       -3.086434988202       -2.500149214184
 N         -0.750194551913       -2.973670007700       -1.188604238907
 H         -1.225572036192       -4.376338942193       -4.228327568546
 C         -1.035674329234       -4.313517643790       -3.164129664532
 C         -0.550904714651       -4.087941750025       -0.473094468391
 H         -0.339291476334       -3.934311461662        0.580867116284
 C         -0.836475249269       -5.466133216677       -2.406892576723
 C         -0.584991149739       -5.360722441007       -1.036563284202
 H         -0.864338725427       -6.437772039413       -2.890347540849
 H         -0.425821158624       -6.238694346302       -0.420604741236
68
Frame 5
 Cl        -3.238337539957       -1.359304242618        0.097569168568
 Fe        -0.884802731204       -0.740094683790       -0.391749112154
 H          1.091382191773        1.925501884091        0.294768478048
 C          1.698141676068        1.494365257141       -0.510138503311
 N          3.022845795205        1.674063331387       -0.338833663661
 C          3.550238528732        2.374663224879        0.823201505114
 C          3.992469972383        1.097761111578       -1.259137130139
 O          1.166934658434        0.863863076152       -1.430888374753
 H         -3.202325560386        1.191617443617        0.744498147096
 C         -2.256564771713        1.739158838073        0.819115136621
 N         -2.331889864564        2.909512390427        1.454035297060
 C         -3.592228420472        3.393018431223        2.013294216354
 C         -1.153661279233        3.747759239387        1.662319861502
 O         -1.206296830429        1.261954034049        0.328389917885
 H          2.727143902300        2.793331435122        1.406666636367
 H          4.116893356949        1.682803951186        1.458310152397
 H          4.211176434052        3.190828093553        0.509975084460
 H          3.456456534327        0.615724195084       -2.076132015163
 H          4.643914164438        1.882357149701       -1.660138981969
 H          4.614785477352        0.359624465906       -0.738452689395
 H         -3.504681782013        3.494609116516        3.102904227308
 H         -3.841462885301        4.371740521062        1.582563071415
 H         -4.396622969908        2.687226196929        1.783472560691
 H         -1.265860866058        4.704604781494        1.135225898171
 H         -1.022629526830        3.951976421577        2.730616083053
 H         -0.278668122945        3.230691290321        1.290170721630
 H          1.643636096999       -1.606830649721       -1.748327807018
 C          0.876578021359       -1.125168071234        0.722622570621
 N          2.071736439702       -1.596105982024        0.287277978012
 H         -3.018785883819       -0.503009573294        3.371824064009
 N         -1.059283650567       -0.629224724338        2.752414208300
 C         -2.025251014394       -0.073418214916        3.493848558644
 N          1.143199495840       -0.710351558408        2.000683285642
 C          3.061091396570       -1.477062428496        1.254861293841
 C          0.163863468027       -0.112314693192        2.844233464563
 H          4.074320525370       -1.808803166640        1.088330564908
 C         -1.801100558742        0.985778401463        4.377945763483
 C          2.476743191521       -0.922068905537        2.344852686243
 H         -2.611873653772        1.382091535385        4.979759785523
 C          0.501031013937        0.960054181524        3.678027928618
 C         -0.509014152265        1.510830984033        4.465942713987
 H          2.871015384176       -0.683665525380        3.319384269638
 H          1.506634494082        1.369202361176        3.685133887159
 H         -0.292741325686        2.348547106230        5.127374436480
 C          2.308995012957       -2.120937495999       -1.056569087112
 H          2.125011283157       -3.196635195801       -1.084845222462
 H          3.344148819133       -1.923326555666       -1.337544723773
 H         -0.724921153202        2.254175256023       -3.737435534331
 H         -2.429713196336        2.081818151342       -3.226144196255
 C         -1.410439577108        1.711062749062       -3.081280946857
 H         -1.100908219062        1.840211200455       -2.046409599569
 H         -1.698653239008        0.355270616917       -5.532194962867
 C         -1.517138980169       -0.257478640212       -4.662700414547
 N         -1.353611809195        0.284030755657       -3.391936044306
 C         -1.149605034679       -0.670665882781       -2.466398029432
 C         -1.387949679042       -1.601779570539       -4.539583438903
 H         -1.439526012007       -2.379467640243       -5.283274659490
 N         -1.166418834837       -1.841906689637       -3.184215746565
 C         -0.983201743032       -3.088807672514       -2.534974951077
 N         -0.741701534422       -2.990592984012       -1.222916151136
 H         -1.243706910318       -4.360377790756       -4.274148376901
 C         -1.041445283791       -4.308799166962       -3.211386557542
 C         -0.546029106779       -4.113068013460       -0.519419971444
 H         -0.319043291721       -3.970052927734        0.533216426773
 C         -0.839668313016       -5.469942023396       -2.467408501398
 C         -0.580551159418       -5.379645794480       -1.097332793774
 H         -0.876753141539       -6.436678075884       -2.960491909168
 H         -0.415317725907       -6.264244640058       -0.492419953714
68
Frame 6
 Cl        -3.219581614691       -1.376737150525        0.103683941107
 Fe        -0.886433084178       -0.755453441049       -0.404120086890
 H          1.092199021312        1.875671968748        0.321033423626
 C          1.695144287057        1.462161520962       -0.496592478233
 N          3.018597635570        1.660198500881       -0.340875823179
 C          3.548118384542        2.376987890485        0.810381914368
 C          3.985863264953        1.083981646938       -1.263776965265
 O          1.162088087353        0.824682580491       -1.412264332280
 H         -3.171149886210        1.139837755019        0.881750199681
 C         -2.239432165353        1.716261518619        0.869810887185
 N         -2.304005828514        2.912226343656        1.457177399572
 C         -3.530427585582        3.375905552602        2.100975060177
 C         -1.136626468841        3.785181036814        1.552714493396
 O         -1.209033967613        1.240260561695        0.339378715730
 H          2.725463586138        2.796328373426        1.394388168961
 H          4.123648104651        1.696261344720        1.449347596500
 H          4.200801490740        3.194238373680        0.483629851834
 H          3.447853136822        0.590509133520       -2.072608254896
 H          4.627616133172        1.870563078890       -1.676062382646
 H          4.617795385044        0.355296398196       -0.741592751653
 H         -3.360681966450        3.513276319029        3.176308003394
 H         -3.845182816934        4.331553348423        1.663306358563
 H         -4.325954970414        2.638147376960        1.959767289811
 H         -1.352805553697        4.761523329218        1.100976116643
 H         -0.864023597015        3.941022508034        2.601721808607
 H         -0.299523796780        3.330337993289        1.038466289146
 H          1.647288960962       -1.642796830761       -1.714015752791
 C          0.850020292215       -1.142816898208        0.750043059284
 N          2.053434161126       -1.606172958808        0.327157346232
 H         -3.029540338598       -0.566545089732        3.486713482261
 N         -1.083223686270       -0.660745132384        2.819093496488
 C         -2.046880880423       -0.102710428488        3.562904621114
 N          1.107362425132       -0.705755770960        2.022883501985
 C          3.037987461066       -1.457233211424        1.295485238528
 C          0.124377479910       -0.100935727568        2.858133593264
 H          4.057110800444       -1.773719779258        1.135752199391
 C         -1.833287651643        1.000725545346        4.394441083455
 C          2.441044089833       -0.899506576725        2.377003968385
 H         -2.639596451010        1.393555410921        5.004413488633
 C          0.449022895824        1.016910009063        3.635149713131
 C         -0.557056811257        1.569596230658        4.425913891785
 H          2.825886255149       -0.643746773707        3.351034236740
 H          1.442726018963        1.452792338534        3.599639384349
 H         -0.349921337956        2.439148554591        5.047285713477
 C          2.306079485971       -2.145778336390       -1.008057830225
 H          2.125167313723       -3.222273376754       -1.025986554694
 H          3.343410296559       -1.947082147120       -1.280458312698
 H         -0.700493542412        2.256997436877       -3.712682909371
 H         -2.414528129514        2.094536387045       -3.231740850469
 C         -1.401301432852        1.713423576382       -3.073181048849
 H         -1.108683648641        1.828806019905       -2.031505405866
 H         -1.686230082854        0.379984757965       -5.537325290354
 C         -1.511846107273       -0.240754265069       -4.672000054016
 N         -1.351881985499        0.288988170761       -3.395884592387
 C         -1.154839654700       -0.674349679302       -2.477961484238
 C         -1.368948119059       -1.584919015561       -4.562563758426
 H         -1.410772166065       -2.355281475898       -5.314586543900
 N         -1.155717300558       -1.837537788246       -3.208423090080
 C         -0.977681852204       -3.090987811939       -2.569312151774
 N         -0.739028486593       -3.005082724267       -1.256127181242
 H         -1.250893070342       -4.346740971943       -4.318067388356
 C         -1.038539320897       -4.304462465170       -3.256803528788
 C         -0.546287698780       -4.134063125535       -0.562735034202
 H         -0.301796146596       -3.999322840304        0.487282202628
 C         -0.827461935968       -5.472021497897       -2.525400138755
 C         -0.568426581866       -5.394444778592       -1.154717088185
 H         -0.869033756891       -6.434354127437       -3.026647620699
 H         -0.387344975236       -6.283546695319       -0.561071054024
68
Frame 7
 Cl        -3.187328694850       -1.393433068489        0.105541042613
 Fe        -0.873366155137       -0.768075723368       -0.421858461238
 H          1.074986275053        1.863782522114        0.338981674612
 C          1.683184515000        1.444144336877       -0.472377531791
 N          3.003678114480        1.658751873379       -0.321251009090
 C          3.526189460697        2.384999140622        0.827424138935
 C          3.974970882372        1.088974940306       -1.243947032251
 O          1.155766915457        0.794200410593       -1.383889359601
 H         -3.116902524226        1.083020696072        1.042831142500
 C         -2.212200168712        1.687723784296        0.924842329630
 N         -2.269327345246        2.914220510732        1.443777795550
 C         -3.438635401269        3.369008179952        2.189607744168
 C         -1.127309552435        3.820049914625        1.380876397401
 O         -1.212128216694        1.216776329615        0.337770185251
 H          2.699140476176        2.798357752347        1.410037173990
 H          4.108561937130        1.712505306467        1.468526088864
 H          4.170662350832        3.206986867716        0.497053543211
 H          3.440790352385        0.589576965927       -2.051663439747
 H          4.610293136470        1.880145170699       -1.656938288429
 H          4.612675807565        0.365947676726       -0.721299625689
 H         -3.165695245148        3.560069686321        3.233839629519
 H         -3.830470620196        4.292225302401        1.749163739167
 H         -4.215827482611        2.601781529389        2.162879623750
 H         -1.458355825461        4.820001745371        1.084575077979
 H         -0.636816361538        3.901723911124        2.354400197995
 H         -0.407965575566        3.455799444596        0.659058150376
 H          1.669122614999       -1.666990465056       -1.680912730092
 C          0.836499539918       -1.155181721452        0.774756003368
 N          2.047831226282       -1.612999096992        0.366729142261
 H         -3.024804423553       -0.650191849051        3.605081529642
 N         -1.094792136519       -0.704034152773        2.886934485714
 C         -2.058936814146       -0.150654677243        3.634480382719
 N          1.081268667827       -0.703702949645        2.045276243784
 C          3.023657807112       -1.445239662551        1.340776862731
 C          0.091465973031       -0.101379163247        2.875112819328
 H          4.046335840581       -1.755239989006        1.192322476651
 C         -1.865463873266        0.991446838897        4.413915906257
 C          2.414938513164       -0.876708145593        2.409528804750
 H         -2.672616154605        1.382855318986        5.023493591227
 C          0.395163334546        1.055844320943        3.598303155997
 C         -0.610484082908        1.603936980080        4.391784474775
 H          2.789758544888       -0.602067928983        3.382388118178
 H          1.373581797629        1.518058329801        3.523840866891
 H         -0.419610729960        2.501684750811        4.973504364223
 C          2.319444142341       -2.161039483267       -0.961134786413
 H          2.142551815195       -3.238395298073       -0.973692293587
 H          3.359383881353       -1.959150472620       -1.221212374824
 H         -0.683820932220        2.259722261350       -3.701820033672
 H         -2.400739717613        2.101505483468       -3.235459378581
 C         -1.391171887538        1.714193919348       -3.072055048563
 H         -1.107669826980        1.818864132196       -2.026596765617
 H         -1.679344166508        0.399601392865       -5.546158080635
 C         -1.505332290800       -0.227389965282       -4.685342591648
 N         -1.345350777255        0.292379649795       -3.405075373072
 C         -1.149205354545       -0.677921059382       -2.494377733249
 C         -1.369552280660       -1.572947573776       -4.584929460258
 H         -1.417109390371       -2.338191984543       -5.341828835536
 N         -1.153428195288       -1.835353844774       -3.233298915808
 C         -0.974704396960       -3.094041096972       -2.604146796777
 N         -0.716865338529       -3.018026015527       -1.294570195898
 H         -1.291163691064       -4.336693502473       -4.354367903334
 C         -1.061463243983       -4.302729407646       -3.296592871443
 C         -0.525842587096       -4.152678344941       -0.610608136876
 H         -0.270114830683       -4.026199409831        0.437789663188
 C         -0.848098545530       -5.476388509002       -2.575889129102
 C         -0.567762026421       -5.409234230333       -1.209195667832
 H         -0.909585068421       -6.435340732554       -3.080896844133
 H         -0.384541989970       -6.303247852368       -0.623817872411
68
Frame 8
 Cl        -3.147797788170       -1.405973990938        0.103118587253
 Fe        -0.849841342154       -0.771479501964       -0.445289752050
 H          1.046819456709        1.891353475047        0.336315631880
 C          1.668219602027        1.442150727729       -0.449423730107
 N          2.985006721563        1.667347982421       -0.291466416986
 C          3.494027984171        2.395367125897        0.862126713007
 C          3.965714241246        1.106808872385       -1.210071310816
 O          1.152676360725        0.778583786515       -1.359241626159
 H         -3.048902695423        1.033624443002        1.180024332409
 C         -2.179461984173        1.661935853009        0.964578338625
 N         -2.235071513504        2.911354380851        1.424362927899
 C         -3.335578772269        3.359196965873        2.271008971408
 C         -1.125212113237        3.837384433702        1.212532151057
 O         -1.212614944206        1.201986595806        0.318131523041
 H          2.659939243040        2.799340881624        1.440830643468
 H          4.078634925000        1.726604457034        1.504888952865
 H          4.132405667129        3.223971109365        0.537154505838
 H          3.440003761624        0.607282744808       -2.023169939910
 H          4.599572098635        1.903226946554       -1.614790661737
 H          4.603754551304        0.384919400265       -0.686501005659
 H         -2.962964619185        3.601858513920        3.272029269153
 H         -3.802528155188        4.249395791656        1.838540129101
 H         -4.082926513414        2.568183061209        2.356570062634
 H         -1.519171615865        4.853483524727        1.136597290567
 H         -0.419286484194        3.787880053039        2.049440029835
 H         -0.607340853204        3.578496804244        0.289031727218
 H          1.703561099720       -1.675284237297       -1.655772876334
 C          0.835093529930       -1.156701194486        0.790075242698
 N          2.052958931985       -1.612797380077        0.398152553067
 H         -3.013132802424       -0.725517965422        3.698459365818
 N         -1.097895535517       -0.741066468807        2.938405230158
 C         -2.064248998757       -0.195839438811        3.690416118435
 N          1.065842117789       -0.697836838552        2.060766014089
 C          3.017258338629       -1.439172803860        1.382602682642
 C          0.067691039344       -0.102495620284        2.886581159799
 H          4.041116891942       -1.751888735608        1.249117139466
 C         -1.892911309572        0.974574554789        4.430250975014
 C          2.398320226567       -0.854620807710        2.436269532832
 H         -2.705590975002        1.365976528995        5.032515009507
 C          0.349772114777        1.082101196789        3.571864179473
 C         -0.657642518965        1.622669581476        4.368032542915
 H          2.762181408216       -0.568208029540        3.409925903248
 H          1.314158361194        1.566891432377        3.468986552411
 H         -0.484031453154        2.542875842278        4.916927993292
 C          2.344572244227       -2.163566032282       -0.924123954573
 H          2.172457700272       -3.241851096078       -0.935998084587
 H          3.387222750944       -1.957687877646       -1.170022182192
 H         -0.676443921083        2.262153134698       -3.716471382100
 H         -2.390782689787        2.100917146994       -3.245217395096
 C         -1.380748060716        1.713745453644       -3.086406743506
 H         -1.095253082456        1.814022086864       -2.041036605608
 H         -1.675885575341        0.407020399465       -5.564082521662
 C         -1.499834402587       -0.222404634235       -4.705489114245
 N         -1.334468380160        0.293255630809       -3.424144375190
 C         -1.132159728677       -0.679593600636       -2.517412900022
 C         -1.390086378549       -1.570295232570       -4.605527148895
 H         -1.443199640490       -2.333534479123       -5.364086144823
 N         -1.163825513700       -1.836251644691       -3.256288137041
 C         -0.976772093747       -3.096848281047       -2.633028708817
 N         -0.681239715546       -3.024185161498       -1.331768597904
 H         -1.338478594033       -4.334180959699       -4.378032811306
 C         -1.094123197861       -4.303889690411       -3.323527662843
 C         -0.493701628658       -4.161522399569       -0.651742375113
 H         -0.251969501515       -4.040019924691        0.400444731173
 C         -0.891393639925       -5.480946582654       -2.605456884742
 C         -0.586914193282       -5.418066554192       -1.243946249688
 H         -0.973555509197       -6.438623780953       -3.109517794813
 H         -0.423992933821       -6.315589974532       -0.658019618771
68
Optimized Geometry
Cl   -4.229843   -4.461359   -1.380434
Fe   -1.925116   -3.805299   -1.933900
H    -0.067870   -1.167974   -1.120169
C     0.544725   -1.631863   -1.903547
N     1.861290   -1.400285   -1.771074
C     2.385162   -0.648043   -0.639144
C     2.830919   -1.976959   -2.692034
O     0.016839   -2.317801   -2.791686
H    -4.152552   -2.038684   -0.286851
C    -3.291598   -1.398419   -0.500803
N    -3.365530   -0.149524   -0.041885
C    -4.475545    0.284319    0.799480
C    -2.269630    0.793131   -0.251199
O    -2.317469   -1.845143   -1.145548
H     1.558607   -0.238930   -0.053488
H     2.984330   -1.302496    0.004774
H     3.013156    0.177788   -0.990012
H     2.296159   -2.489679   -3.490796
H     3.459980   -1.187350   -3.116580
H     3.474162   -2.690113   -2.163150
H    -4.109858    0.536657    1.800651
H    -4.954798    1.165589    0.362112
H    -5.210752   -0.517879    0.885897
H    -2.680572    1.800238   -0.354143
H    -1.579051    0.772972    0.599676
H    -1.729761    0.525903   -1.159460
H     0.630492   -4.755033   -3.091490
C    -0.272558   -4.221441   -0.656931
N     0.950990   -4.678077   -1.032696
H    -4.129975   -3.809500    2.266090
N    -2.217460   -3.813764    1.498603
C    -3.188211   -3.267574    2.244448
N    -0.055528   -3.756572    0.614161
C     1.904502   -4.497424   -0.038995
C    -1.061115   -3.160226    1.430762
H     2.930097   -4.809432   -0.159958
C    -3.029767   -2.082213    2.963044
C     1.273273   -3.908494    1.004652
H    -3.845506   -1.691166    3.561406
C    -0.792079   -1.960350    2.094521
C    -1.803396   -1.419106    2.885155
H     1.625629   -3.615937    1.980715
H     0.166095   -1.465790    1.979763
H    -1.639936   -0.487409    3.417557
C     1.259915   -5.238493   -2.346907
H     1.085681   -6.316504   -2.354196
H     2.306546   -5.037041   -2.579044
H    -1.787683   -0.773165   -5.192870
H    -3.501100   -0.922079   -4.715020
C    -2.493800   -1.318493   -4.562003
H    -2.204176   -1.224298   -3.516993
H    -2.835733   -2.618184   -7.038886
C    -2.648967   -3.250200   -6.184454
N    -2.460746   -2.738165   -4.904593
C    -2.248144   -3.713911   -4.003248
C    -2.543416   -4.598736   -6.088858
H    -2.610614   -5.360228   -6.848089
N    -2.296146   -4.868424   -4.743893
C    -2.104975   -6.130780   -4.125556
N    -1.770592   -6.061069   -2.833651
H    -2.535945   -7.364152   -5.857543
C    -2.259483   -7.336632   -4.810900
C    -1.581815   -7.200493   -2.157579
H    -1.310565   -7.081473   -1.112258
C    -2.053136   -8.515915   -4.097517
C    -1.709931   -8.456161   -2.745109
H    -2.163702   -9.472750   -4.597755
H    -1.544265   -9.355390   -2.162555
68
Optimized Geometry
Cl   -4.189582   -4.469445   -1.393247
Fe   -1.875024   -3.795130   -1.936318
H     0.009235   -1.241750   -1.080451
C     0.583218   -1.692091   -1.899804
N     1.898061   -1.430501   -1.855397
C     2.480165   -0.656691   -0.766547
C     2.816877   -1.984131   -2.841547
O     0.015154   -2.391741   -2.754189
H    -4.125040   -2.060597   -0.294032
C    -3.269165   -1.408177   -0.491133
N    -3.370838   -0.162801   -0.026860
C    -4.513292    0.253009    0.778989
C    -2.294476    0.806843   -0.205449
O    -2.279266   -1.841654   -1.120552
H     1.687653   -0.261914   -0.126847
H     3.139376   -1.291310   -0.163087
H     3.061915    0.180389   -1.166749
H     2.243555   -2.521850   -3.595731
H     3.385871   -1.177620   -3.315939
H     3.520845   -2.670036   -2.355982
H    -4.181479    0.516385    1.789101
H    -4.995172    1.124065    0.323896
H    -5.236204   -0.561956    0.847225
H    -2.725168    1.780671   -0.454078
H    -1.710966    0.900412    0.717413
H    -1.643148    0.479396   -1.014664
H     0.684129   -4.805181   -3.009864
C    -0.268572   -4.240331   -0.598780
N     0.966610   -4.691275   -0.946202
H    -4.154749   -3.861363    2.326819
N    -2.242290   -3.846869    1.557381
C    -3.224084   -3.301269    2.289668
N    -0.078820   -3.766679    0.673735
C     1.899264   -4.496711    0.064410
C    -1.099962   -3.171533    1.472617
H     2.929810   -4.799603   -0.035885
C    -3.089723   -2.095571    2.978600
C     1.243245   -3.905834    1.091182
H    -3.913535   -1.706084    3.566875
C    -0.854859   -1.951246    2.107810
C    -1.876576   -1.410632    2.885043
H     1.573599   -3.602866    2.071796
H     0.093806   -1.442006    1.980548
H    -1.731774   -0.463264    3.394845
C     1.309080   -5.264023   -2.246689
H     1.155691   -6.345372   -2.241233
H     2.356012   -5.046399   -2.462906
H    -1.749169   -0.748841   -5.166706
H    -3.468827   -0.878413   -4.706199
C    -2.468518   -1.289635   -4.546818
H    -2.188607   -1.206128   -3.497975
H    -2.838314   -2.572571   -7.030355
C    -2.650196   -3.210580   -6.180661
N    -2.450779   -2.707190   -4.898618
C    -2.237362   -3.689297   -4.004490
C    -2.551150   -4.560110   -6.093476
H    -2.624866   -5.317148   -6.856632
N    -2.295982   -4.838605   -4.751491
C    -2.103187   -6.104361   -4.141345
N    -1.725196   -6.042162   -2.860975
H    -2.615630   -7.327087   -5.858246
C    -2.301659   -7.306425   -4.822013
C    -1.536684   -7.185872   -2.192051
H    -1.232600   -7.072852   -1.155080
C    -2.092622   -8.490222   -4.116938
C    -1.705370   -8.438284   -2.776150
H    -2.236873   -9.444281   -4.613908
H    -1.537680   -9.341043   -2.199651
68
Optimized Geometry
Cl   -3.998834   -4.678367   -1.261945
Fe   -1.758153   -3.883520   -1.905701
H     0.117131   -1.406979   -1.094386
C     0.670808   -1.857476   -1.926777
N     1.969660   -1.535735   -1.964138
C     2.570394   -0.692217   -0.938149
C     2.859216   -2.072037   -2.987200
O     0.092669   -2.611781   -2.730251
H    -4.072267   -2.158781   -0.350340
C    -3.225252   -1.486493   -0.519997
N    -3.395243   -0.229256   -0.106126
C    -4.603335    0.177640    0.601373
C    -2.341763    0.770213   -0.246094
O    -2.186716   -1.909962   -1.070029
H     1.800348   -0.345828   -0.245577
H     3.320589   -1.261042   -0.377370
H     3.053971    0.176399   -1.397428
H     2.277881   -2.681515   -3.677913
H     3.338961   -1.251962   -3.531727
H     3.637661   -2.685632   -2.519670
H    -4.353330    0.481482    1.623742
H    -5.073929    1.020458    0.085114
H    -5.307801   -0.655149    0.643762
H    -2.764667    1.688343   -0.664828
H    -1.903601    0.994688    0.732786
H    -1.568254    0.387417   -0.910108
H     0.756521   -5.085915   -2.761137
C    -0.218859   -4.292309   -0.452307
N     1.034773   -4.750000   -0.722539
H    -4.180223   -3.817756    2.423871
N    -2.261592   -3.821376    1.668897
C    -3.258901   -3.245087    2.355397
N    -0.085466   -3.763292    0.806851
C     1.920848   -4.507387    0.318521
C    -1.131662   -3.133003    1.546324
H     2.956203   -4.807452    0.276147
C    -3.150774   -1.994831    2.964642
C     1.216538   -3.878184    1.288300
H    -3.985603   -1.582432    3.520983
C    -0.913128   -1.868180    2.099656
C    -1.948981   -1.295993    2.833921
H     1.500745   -3.530789    2.268762
H     0.026369   -1.350053    1.942829
H    -1.824652   -0.314824    3.281466
C     1.451352   -5.373020   -1.976844
H     1.467158   -6.461230   -1.875256
H     2.450741   -5.019058   -2.235777
H    -1.887638   -0.624626   -5.013696
H    -3.562757   -0.802320   -4.425396
C    -2.548161   -1.205342   -4.365127
H    -2.190323   -1.165156   -3.337725
H    -3.002766   -2.369637   -6.891315
C    -2.778356   -3.046481   -6.081400
N    -2.538227   -2.604473   -4.783217
C    -2.280163   -3.625790   -3.946416
C    -2.660063   -4.397034   -6.065187
H    -2.745462   -5.117185   -6.862221
N    -2.351017   -4.736366   -4.748491
C    -2.114085   -6.026481   -4.211553
N    -1.597765   -6.023234   -2.977331
H    -2.850024   -7.165796   -5.902103
C    -2.416457   -7.195850   -4.910035
C    -1.373978   -7.198292   -2.375550
H    -0.969777   -7.135150   -1.369371
C    -2.161876   -8.411676   -4.278489
C    -1.634202   -8.421727   -2.985604
H    -2.384653   -9.341543   -4.792006
H    -1.431658   -9.350018   -2.463475
68
Optimized Geometry
Cl   -3.937335   -4.709951   -1.249782
Fe   -1.693897   -3.892095   -1.905126
H     0.168891   -1.493246   -1.082828
C     0.701946   -1.940028   -1.929574
N     1.985280   -1.582718   -2.030671
C     2.603558   -0.699552   -1.048527
C     2.843111   -2.103768   -3.089022
O     0.111902   -2.724482   -2.698893
H    -4.029023   -2.178353   -0.362384
C    -3.187231   -1.497037   -0.522973
N    -3.382461   -0.236764   -0.127751
C    -4.611832    0.163364    0.545660
C    -2.339284    0.774450   -0.257780
O    -2.132780   -1.912900   -1.046289
H     1.857753   -0.376642   -0.319129
H     3.406553   -1.228945   -0.523960
H     3.024217    0.181482   -1.544307
H     2.253133   -2.748985   -3.738617
H     3.260802   -1.275529   -3.670874
H     3.667795   -2.676335   -2.650379
H    -4.390869    0.482487    1.570145
H    -5.080308    0.994065    0.008154
H    -5.306904   -0.677654    0.581029
H    -2.758241    1.673710   -0.719662
H    -1.942575    1.034466    0.729951
H    -1.534914    0.383849   -0.879477
H     0.792008   -5.193197   -2.643452
C    -0.207728   -4.321259   -0.381405
N     1.050842   -4.788096   -0.614965
H    -4.211860   -3.808433    2.471060
N    -2.288389   -3.830998    1.727716
C    -3.291336   -3.235964    2.389945
N    -0.104290   -3.791063    0.880035
C     1.909618   -4.549572    0.449471
C    -1.160107   -3.143205    1.591195
H     2.943552   -4.857481    0.435837
C    -3.189796   -1.967634    2.961821
C     1.182672   -3.914059    1.398021
H    -4.029380   -1.540523    3.499663
C    -0.947221   -1.862291    2.108497
C    -1.988483   -1.270348    2.818794
H     1.441590   -3.565714    2.385208
H    -0.007021   -1.348593    1.941034
H    -1.869011   -0.276092    3.237906
C     1.505314   -5.413649   -1.854697
H     1.592833   -6.495470   -1.723640
H     2.479209   -5.002415   -2.127029
H    -1.969720   -0.568951   -4.974468
H    -3.624458   -0.782572   -4.342481
C    -2.602120   -1.169513   -4.315974
H    -2.217963   -1.135623   -3.297745
H    -3.087168   -2.307112   -6.848516
C    -2.837952   -2.991039   -6.051894
N    -2.579938   -2.562810   -4.752086
C    -2.290885   -3.590337   -3.933305
C    -2.699623   -4.339490   -6.055747
H    -2.788645   -5.050045   -6.860951
N    -2.359945   -4.691095   -4.749442
C    -2.098589   -5.985316   -4.235307
N    -1.546570   -5.996343   -3.015941
H    -2.880352   -7.105813   -5.917411
C    -2.417822   -7.147215   -4.938931
C    -1.307435   -7.179338   -2.434661
H    -0.878671   -7.128328   -1.438208
C    -2.144388   -8.370360   -4.330197
C    -1.583086   -8.395392   -3.051829
H    -2.380040   -9.294098   -4.848994
H    -1.366792   -9.329484   -2.545844
68
Optimized Geometry
Cl   -3.853226   -4.778520   -1.213525
Fe   -1.603757   -3.937599   -1.854280
H     0.328325   -1.647782   -1.080445
C     0.787831   -2.071520   -1.979555
N     1.988882   -1.578796   -2.283935
C     2.617099   -0.551556   -1.459895
C     2.738122   -2.050061   -3.444488
O     0.191164   -2.951320   -2.636179
H    -3.948255   -2.201937   -0.411182
C    -3.097258   -1.521473   -0.522306
N    -3.315630   -0.259773   -0.142115
C    -4.588972    0.146757    0.438687
C    -2.265484    0.750194   -0.209041
O    -2.013762   -1.939491   -0.979210
H     1.960067   -0.289774   -0.627813
H     3.567826   -0.921504   -1.061484
H     2.809600    0.344500   -2.059214
H     2.153417   -2.809526   -3.961725
H     2.938676   -1.212836   -4.121175
H     3.692356   -2.477714   -3.118798
H    -4.443088    0.467644    1.476029
H    -5.013757    0.977789   -0.133698
H    -5.288290   -0.691395    0.424325
H    -2.630040    1.624114   -0.758199
H    -1.980124    1.060638    0.802148
H    -1.398001    0.332412   -0.718099
H     0.849090   -5.369942   -2.390322
C    -0.226039   -4.388468   -0.219315
N     1.028974   -4.899427   -0.367432
H    -4.363422   -3.744768    2.489593
N    -2.416076   -3.840717    1.816767
C    -3.424022   -3.201022    2.428175
N    -0.195805   -3.882227    1.056021
C     1.813821   -4.714305    0.762400
C    -1.264596   -3.188937    1.704967
H     2.833265   -5.063003    0.819205
C    -3.305517   -1.923113    2.974719
C     1.042558   -4.066098    1.665849
H    -4.150664   -1.459606    3.472355
C    -1.032638   -1.902764    2.200706
C    -2.079746   -1.264174    2.859878
H     1.239994   -3.742646    2.675559
H    -0.071456   -1.422263    2.055196
H    -1.945217   -0.264712    3.261663
C     1.561423   -5.510124   -1.583182
H     1.740328   -6.576402   -1.420842
H     2.501984   -5.022373   -1.849747
H    -2.031394   -0.478975   -4.860762
H    -3.635772   -0.763265   -4.134653
C    -2.601946   -1.116941   -4.181525
H    -2.158471   -1.093390   -3.187672
H    -3.065722   -2.179591   -6.745165
C    -2.812112   -2.886251   -5.970030
N    -2.560328   -2.496940   -4.656447
C    -2.261730   -3.546438   -3.868278
C    -2.660327   -4.231892   -6.016247
H    -2.739733   -4.917415   -6.843791
N    -2.318091   -4.620893   -4.720604
C    -2.047591   -5.930480   -4.253124
N    -1.472475   -5.987214   -3.044618
H    -2.869355   -6.986138   -5.957128
C    -2.387268   -7.065630   -4.990543
C    -1.235551   -7.193611   -2.510277
H    -0.793232   -7.184020   -1.518901
C    -2.112203   -8.311591   -4.431711
C    -1.530466   -8.385103   -3.164657
H    -2.364252   -9.214539   -4.978623
H    -1.313798   -9.337505   -2.694264
