# Supplementary material for: Synthetic Mechanism of a Fe(II) N‑Heterocyclic Carbene Bidentate Complex Revealed by Electronic Structure Methods
Source: Inorg Chem. 2026 Jun 22;65(26):15136–49. doi: 10.1021/acs.inorgchem.6c02095 (PMC13343516; doi:10.1021/acs.inorgchem.6c02095)
Supplement: Supplementary file 2 [file ic6c02095_si_002.zip › XYZ-PATHS-STRUCTURES/MECP/mecp_d1.xyz]

65
Coordinates from ORCA-job mecp_fac_d_1 E -3261.601437744449
  Fe     -0.014732     -0.208297      0.201109
  N      -2.812663     -0.122430     -0.675988
  N      -1.691883     -1.590929      0.713921
  C      -4.032076     -2.957498      1.375350
  C      -4.078143     -1.869663      0.508231
  C      -2.877931     -1.223395      0.204582
  C      -1.666567     -2.640445      1.552718
  C      -2.804373     -3.356602      1.907949
  C      -3.829374      0.384165     -1.485841
  C      -3.255160      1.360876     -2.227430
  N      -1.913512      1.424345     -1.858825
  C      -1.615740      0.525989     -0.893790
  C      -0.963243      2.325508     -2.506369
  N       1.459048      2.651693      0.410010
  C       2.660753      3.299165      0.130928
  N      -0.734330      3.536121      0.450886
  C       0.421927      3.382845      1.087218
  C      -1.674125      4.282631      1.051198
  C      -1.483541      4.923289      2.274694
  C      -0.251520      4.771632      2.914137
  C       0.725066      3.980958      2.314192
  C       3.424418      2.411981     -0.544088
  N       2.677255      1.248446     -0.655003
  C       1.447306      1.353651     -0.063701
  C       3.230335      0.067539     -1.318678
  H      -4.946596     -3.483229      1.631670
  H      -5.019099     -1.534762      0.088887
  H      -0.694402     -2.903348      1.954189
  H      -2.727015     -4.198861      2.586657
  H      -4.842062      0.015528     -1.475666
  H      -3.673736      2.008793     -2.982676
  H       0.040181      2.063577     -2.178529
  H      -1.043434      2.208136     -3.590474
  H      -1.173468      3.358532     -2.225280
  H       2.838165      4.325540      0.410757
  H      -2.615977      4.382244      0.515836
  H      -2.275052      5.526875      2.706983
  H      -0.055591      5.252563      3.867854
  H       1.689262      3.818749      2.783794
  H       4.416556      2.500203     -0.959168
  H       3.516209     -0.688509     -0.584376
  H       2.502412     -0.349160     -2.011892
  H       4.118116      0.374502     -1.873526
  Cl     -0.764957      0.713474      2.574703
  H      -1.606771     -1.398762     -3.153937
  C       0.545524     -1.648701     -1.178927
  N       0.253177     -2.086206     -2.427796
  H       1.557626     -0.362970      3.036240
  N       1.430649     -1.462556      1.305160
  C       1.938412     -1.244489      2.533899
  N       1.308547     -2.672122     -0.655256
  C       0.810759     -3.339092     -2.681048
  C       1.854399     -2.550401      0.635986
  H       0.681118     -3.842093     -3.627225
  C       2.861134     -2.094424      3.132393
  C       1.480464     -3.714626     -1.567172
  H       3.238022     -1.873007      4.124868
  C       2.771213     -3.466237      1.156381
  C       3.277742     -3.228306      2.430510
  H       2.041360     -4.609580     -1.353094
  H       3.088274     -4.329915      0.584749
  H       3.994184     -3.918903      2.864371
  C      -0.546304     -1.359939     -3.414432
  H      -0.399783     -1.827726     -4.388921
  H      -0.216457     -0.322370     -3.463906
