# Supplementary material for: Synthetic Mechanism of a Fe(II) N‑Heterocyclic Carbene Bidentate Complex Revealed by Electronic Structure Methods
Source: Inorg Chem. 2026 Jun 22;65(26):15136–49. doi: 10.1021/acs.inorgchem.6c02095 (PMC13343516; doi:10.1021/acs.inorgchem.6c02095)
Supplement: Supplementary file 2 [file ic6c02095_si_002.zip › XYZ-PATHS-STRUCTURES/MECP/mecp_d2.xyz]

65
Coordinates from ORCA-job mecp_fac_d_2 E -3261.602328357711
  Fe      0.182389     -0.489868      0.139343
  N      -1.149982      0.935358     -2.044927
  N      -1.835902      0.330053      0.079151
  C      -4.316502      1.569910     -0.231818
  C      -3.365592      1.644697     -1.246217
  C      -2.146729      0.995362     -1.048676
  C      -2.768983      0.265371      1.048464
  C      -4.021023      0.858842      0.932484
  C      -1.237016      1.380188     -3.364869
  C      -0.109013      0.947773     -3.973426
  N       0.632542      0.249877     -3.020094
  C       0.017679      0.240716     -1.815400
  C       1.877153     -0.440526     -3.355467
  N       0.389701      2.425325      1.609062
  C       1.029077      3.655029      1.453430
  N      -1.643774      3.206381      2.450711
  C      -0.659035      2.313949      2.581158
  C      -2.602707      3.208275      3.387727
  C      -2.614584      2.332981      4.474631
  C      -1.567611      1.419237      4.598298
  C      -0.556172      1.410715      3.637726
  C       2.013829      3.459013      0.551042
  N       1.945117      2.125011      0.172924
  C       0.934655      1.446979      0.800368
  C       2.871587      1.589138     -0.818557
  H      -5.278098      2.057767     -0.357195
  H      -3.574098      2.181408     -2.163504
  H      -2.474054     -0.288078      1.932504
  H      -4.739502      0.769388      1.739555
  H      -2.070876      1.942529     -3.751869
  H       0.231227      1.063454     -4.991321
  H       2.199152     -1.026781     -2.497264
  H       1.699873     -1.107596     -4.202761
  H       2.651920      0.282947     -3.622231
  H       0.731678      4.525722      2.015094
  H      -3.393260      3.944556      3.260366
  H      -3.415442      2.377810      5.205578
  H      -1.526428      0.730648      5.437051
  H       0.281197      0.729783      3.699108
  H       2.757120      4.131091      0.149983
  H       3.892812      1.860993     -0.539304
  H       2.778040      0.508325     -0.844617
  H       2.648179      2.003244     -1.805145
  Cl     -0.292561     -1.681493      2.421258
  H       4.624277     -0.353549      0.986778
  C       1.868045     -1.696191      0.163930
  N       3.093841     -1.780343      0.733712
  H      -2.515884     -1.935780     -1.062634
  N      -0.529972     -2.405135     -0.753702
  C      -1.755276     -2.690715     -1.228204
  N       1.684565     -2.952036     -0.379014
  C       3.666134     -3.038865      0.553682
  C       0.441006     -3.314641     -0.935769
  H       4.640978     -3.286160      0.946036
  C      -2.056518     -3.877309     -1.887387
  C       2.781432     -3.783642     -0.147954
  H      -3.064718     -4.061476     -2.241685
  C       0.243756     -4.526302     -1.602074
  C      -1.032564     -4.807409     -2.080451
  H       2.832135     -4.808411     -0.477910
  H       1.058308     -5.225444     -1.747154
  H      -1.221164     -5.741526     -2.600332
  C       3.745477     -0.731764      1.516362
  H       4.055455     -1.144193      2.479816
  H       3.034707      0.075393      1.681596
