# Supplementary material for: Synthetic Mechanism of a Fe(II) N‑Heterocyclic Carbene Bidentate Complex Revealed by Electronic Structure Methods
Source: Inorg Chem. 2026 Jun 22;65(26):15136–49. doi: 10.1021/acs.inorgchem.6c02095 (PMC13343516; doi:10.1021/acs.inorgchem.6c02095)
Supplement: Supplementary file 2 [file ic6c02095_si_002.zip › XYZ-PATHS-STRUCTURES/MECP/mecp_id1.xyz]

66
Coordinates from ORCA-job mecp E -3721.997647285295
  Fe      0.030636     -0.033541     -0.198712
  N      -2.820842      0.394179     -0.875283
  N      -1.813601     -0.996593      0.682048
  C      -4.248031     -2.139163      1.420986
  C      -4.207406     -1.155270      0.437777
  C      -2.965297     -0.611430      0.104410
  C      -1.872430     -1.951250      1.630171
  C      -3.060878     -2.547704      2.032976
  C      -3.832296      1.046505     -1.582545
  C      -3.205242      1.920986     -2.403355
  N      -1.836245      1.783275     -2.181081
  C      -1.572266      0.847411     -1.242600
  C      -0.830930      2.566051     -2.897664
  N       1.835361      2.299746      0.238553
  C       2.989199      3.029175     -0.041589
  N      -0.054356      1.599843      1.392941
  C       0.886296      2.549734      1.260081
  C      -0.995983      1.775868      2.337424
  C      -1.030526      2.882891      3.178255
  C      -0.044819      3.859282      3.028076
  C       0.933971      3.698531      2.050130
  C       3.567400      2.414971     -1.101902
  N       2.756526      1.335277     -1.440005
  C       1.683094      1.241553     -0.626359
  C       3.051846      0.432144     -2.551428
  H      -5.198768     -2.580169      1.703413
  H      -5.115440     -0.825922     -0.051728
  H      -0.925109     -2.233601      2.075532
  H      -3.052658     -3.309299      2.804676
  H      -4.882302      0.848098     -1.443272
  H      -3.603021      2.625010     -3.118395
  H       0.155562      2.270855     -2.544707
  H      -0.910249      2.375407     -3.971210
  H      -0.986255      3.631120     -2.706123
  H       3.302361      3.891898      0.523475
  H      -1.743649      0.994662      2.416777
  H      -1.815048      2.970979      3.921437
  H      -0.035690      4.742110      3.659578
  H       1.701575      4.449127      1.906942
  H       4.474219      2.644779     -1.640583
  H       3.137189      1.006002     -3.477633
  H       3.991517     -0.093528     -2.362110
  H       2.239569     -0.287204     -2.637666
  Cl     -4.811576      1.257948      3.940350
  H      -1.561440     -2.395175     -3.765775
  C       0.425535     -1.776416     -1.329687
  N       0.119696     -2.363238     -2.507814
  H       1.472789     -0.046731      2.774387
  N       1.336184     -1.310271      1.144940
  C       1.828608     -0.980198      2.352873
  N       1.208341     -2.716787     -0.695049
  C       0.687494     -3.630921     -2.619123
  C       1.753862     -2.457569      0.583147
  H       0.547913     -4.248226     -3.493660
  C       2.735958     -1.775138      3.043702
  C       1.374944     -3.861235     -1.475990
  H       3.100591     -1.456724      4.013872
  C       2.659943     -3.322720      1.198501
  C       3.152958     -2.968757      2.451978
  H       1.940935     -4.723074     -1.162620
  H       2.980383     -4.238060      0.716692
  H       3.860495     -3.620330      2.955324
  C      -0.693146     -1.762448     -3.563807
  H      -0.098652     -1.660545     -4.475598
  H      -1.023756     -0.780920     -3.230130
  Cl      2.924957      1.474746      5.433783
