# Supplementary material for: Synthetic Mechanism of a Fe(II) N‑Heterocyclic Carbene Bidentate Complex Revealed by Electronic Structure Methods
Source: Inorg Chem. 2026 Jun 22;65(26):15136–49. doi: 10.1021/acs.inorgchem.6c02095 (PMC13343516; doi:10.1021/acs.inorgchem.6c02095)
Supplement: Supplementary file 2 [file ic6c02095_si_002.zip › XYZ-PATHS-STRUCTURES/MECP/mecp_id2.xyz]

66
Coordinates from ORCA-job mecp_fac_id_2 E -3721.955547060541
  Fe      0.417073      0.359400      0.982995
  N      -2.184961     -0.437842      0.021875
  N      -1.094881     -0.780690      2.025203
  C      -3.084908     -2.489326      2.972325
  C      -3.194223     -1.927443      1.702523
  C      -2.175286     -1.076470      1.277561
  C      -1.004275     -1.333863      3.249351
  C      -1.974219     -2.187861      3.762962
  C      -3.249556     -0.282237     -0.865763
  C      -2.775286      0.493601     -1.869461
  N      -1.445813      0.790885     -1.571387
  C      -1.057526      0.223478     -0.409654
  C      -0.616395      1.681196     -2.382255
  N       1.537986      2.918407      0.338775
  C       2.567905      3.723145     -0.149130
  N      -0.384421      2.278169      1.440172
  C       0.359649      3.309423      0.998396
  C      -1.535390      2.554775      2.079624
  C      -1.977149      3.852074      2.309430
  C      -1.192494      4.913415      1.852357
  C      -0.002710      4.644893      1.181782
  C       3.499525      2.868735     -0.633731
  N       3.021390      1.573568     -0.437192
  C       1.810116      1.577284      0.162745
  C       3.775065      0.369447     -0.797650
  H      -3.860472     -3.156163      3.335804
  H      -4.039806     -2.149714      1.062705
  H      -0.122726     -1.056935      3.817066
  H      -1.858499     -2.603279      4.757833
  H      -4.224409     -0.714048     -0.707812
  H      -3.257077      0.860279     -2.763121
  H       0.417009      1.340883     -2.336221
  H      -0.966186      1.646209     -3.415256
  H      -0.689695      2.707180     -2.010843
  H       2.551716      4.800094     -0.112596
  H      -2.116339      1.702268      2.413431
  H      -2.915055      4.016949      2.827706
  H      -1.502857      5.941512      2.010663
  H       0.621753      5.449081      0.812153
  H       4.453316      3.060458     -1.101132
  H       4.099899     -0.152047      0.106389
  H       3.140358     -0.282776     -1.404226
  H       4.652344      0.674258     -1.370758
  Cl      1.709630      0.798285      3.306948
  H      -0.186573     -0.140395     -5.119046
  C       1.202986     -1.343227     -2.492368
  N       0.398869     -1.462302     -3.584505
  H       2.206320     -1.372477      2.487204
  N       1.377997     -1.677036      0.621674
  C       2.036446     -2.117598      1.719054
  N       0.578027     -2.175041     -1.585525
  C      -0.668327     -2.337616     -3.387010
  C       1.181714     -2.579381     -0.360272
  H      -1.406343     -2.540575     -4.148915
  C       2.464567     -3.428053      1.898288
  C      -0.549931     -2.806356     -2.122006
  H       2.981246     -3.702290      2.811867
  C       1.564092     -3.920290     -0.256218
  C       2.207824     -4.359568      0.895388
  H      -1.158581     -3.494637     -1.555280
  H       1.375536     -4.589188     -1.088285
  H       2.517745     -5.395527      0.992655
  C       0.655966     -0.784730     -4.851119
  H       0.811528     -1.518171     -5.648165
  H       1.554973     -0.179600     -4.733339
  Cl     -5.278201      1.425402      3.035339
