# Supplementary material for: Synthetic Mechanism of a Fe(II) N‑Heterocyclic Carbene Bidentate Complex Revealed by Electronic Structure Methods
Source: Inorg Chem. 2026 Jun 22;65(26):15136–49. doi: 10.1021/acs.inorgchem.6c02095 (PMC13343516; doi:10.1021/acs.inorgchem.6c02095)
Supplement: Supplementary file 2 [file ic6c02095_si_002.zip › XYZ-PATHS-STRUCTURES/NEB-MEP/NEB_default.xyz]

72
Coordinates from ORCA-job NEB_MEP E -3691.004117824867
  Cl     -1.661980     -0.759111     -0.673413
  Cl     -0.083601      2.601371      2.534348
  Fe     -0.875185      0.883541      0.887412
  H      -1.090829      4.070137      0.663461
  C      -1.270097      3.676410     -0.345920
  N      -1.680949      4.583064     -1.257736
  C      -1.838393      5.984291     -0.906758
  C      -1.977351      4.187487     -2.627562
  O      -1.089049      2.477065     -0.598901
  H       0.779539      1.121137     -1.582494
  C       1.506179      0.705023     -0.874502
  N       2.709880      0.440718     -1.407695
  C       2.985782      0.670215     -2.820840
  C       3.775612     -0.154854     -0.612566
  O       1.202062      0.509711      0.314838
  H      -2.445104      1.763756      3.480360
  C      -3.207217      1.459730      2.749903
  N      -4.457770      1.334200      3.243418
  C      -4.748784      1.605614      4.640086
  C      -5.559846      0.919999      2.385499
  O      -2.912662      1.271773      1.563085
  H       1.219525      0.171365      2.926702
  C       0.454103     -0.587339      3.124652
  N       0.774318     -1.470793      4.095905
  C       2.030227     -1.370206      4.820076
  C      -0.154459     -2.519830      4.491223
  O      -0.615041     -0.602543      2.500060
  H      -1.175039      6.614544     -1.513533
  H      -2.872899      6.311681     -1.073366
  H      -1.588833      6.129050      0.147448
  H      -1.277368      4.662947     -3.327149
  H      -1.890443      3.103065     -2.700033
  H      -2.996986      4.491690     -2.894399
  H       2.119305      1.148351     -3.286010
  H       3.854469      1.332019     -2.931561
  H       3.180405     -0.281124     -3.333874
  H       4.642393      0.517494     -0.579848
  H       3.403238     -0.320240      0.397709
  H       4.082850     -1.108937     -1.055127
  H      -5.479500      2.419733      4.734956
  H      -5.160772      0.714395      5.131389
  H      -3.831083      1.899215      5.156484
  H      -5.159841      0.695513      1.396385
  H      -6.042449      0.025404      2.798104
  H      -6.309711      1.718275      2.309736
  H       2.615002     -0.535167      4.426287
  H       1.849916     -1.196793      5.889088
  H       2.615133     -2.292989      4.713444
  H      -1.027075     -2.470851      3.839388
  H       0.320502     -3.504492      4.396879
  H      -0.466099     -2.383695      5.535137
  H       1.358091     -0.653712     -6.701838
  C       2.276394     -2.428706     -4.210250
  N       1.359825     -2.101581     -5.166362
  H       4.544292     -4.852467     -0.791636
  N       3.114708     -3.882046     -1.910051
  C       3.587812     -4.332600     -0.742474
  N       1.455458     -2.779040     -3.150601
  C       0.036441     -2.227399     -4.735962
  C       1.946687     -3.235463     -1.893369
  H      -0.814639     -2.009532     -5.364577
  C       2.925763     -4.180700      0.475927
  C       0.093645     -2.648925     -3.452073
  H       3.353290     -4.582432      1.390315
  C       1.202159     -3.002466     -0.727012
  C       1.708317     -3.496862      0.472117
  H      -0.695128     -2.839905     -2.741256
  H       0.280120     -2.426065     -0.742008
  H       1.154214     -3.327882      1.391522
  C       1.743661     -1.659598     -6.495743
  H       1.361217     -2.345584     -7.260809
  H       2.833641     -1.648040     -6.534064
72
Coordinates from ORCA-job NEB_MEP E -3691.007732760962
  Cl     -1.896811     -1.017230     -0.724221
  Cl      0.271263      2.439585      2.289044
  Fe     -0.847257      0.692194      0.762890
  H      -1.004381      3.849616      0.423753
  C      -1.276470      3.400102     -0.536730
  N      -1.786335      4.245251     -1.432214
  C      -1.934537      5.664184     -1.130084
  C      -2.222650      3.795308     -2.748843
  O      -1.098487      2.178195     -0.740133
  H       0.848738      1.014840     -1.717651
  C       1.527200      0.560019     -0.988340
  N       2.787457      0.445823     -1.400528
  C       3.191122      0.869863     -2.737595
  C       3.817521     -0.137197     -0.548904
  O       1.117833      0.202159      0.138578
  H      -2.134781      2.030784      3.267135
  C      -2.971137      1.659234      2.665512
  N      -4.162354      1.707972      3.262435
  C      -4.311684      2.258774      4.604155
  C      -5.370433      1.228653      2.601184
  O      -2.779832      1.242453      1.501747
  H       0.986738     -0.043205      3.172362
  C       0.253472     -0.852780      3.101149
  N       0.437739     -1.862050      3.954029
  C       1.505984     -1.827812      4.945874
  C      -0.459871     -3.011573      3.984009
  O      -0.685310     -0.792154      2.277407
  H      -1.357885      6.260557     -1.845141
  H      -2.988692      5.952877     -1.198165
  H      -1.570826      5.864218     -0.120344
  H      -1.634330      4.293048     -3.526939
  H      -2.087848      2.716837     -2.817382
  H      -3.279219      4.046544     -2.889101
  H       2.370140      1.412335     -3.211460
  H       4.061149      1.530012     -2.663922
  H       3.429666     -0.010667     -3.343701
  H       4.604223      0.602623     -0.365012
  H       3.366693     -0.443466      0.393341
  H       4.254549     -1.007532     -1.045987
  H      -4.989961      3.118649      4.581590
  H      -4.725340      1.500707      5.277365
  H      -3.338212      2.580630      4.979000
  H      -5.100013      0.808853      1.633326
  H      -5.845108      0.459605      3.219558
  H      -6.074831      2.055925      2.462797
  H       2.097168     -0.919151      4.816647
  H       1.078598     -1.839110      5.954657
  H       2.153946     -2.702107      4.828437
  H      -1.153159     -2.940593      3.147087
  H       0.125616     -3.932954      3.903096
  H      -1.018160     -3.028254      4.926658
  H       0.748345     -0.327478     -6.312636
  C       2.172385     -2.082647     -4.046856
  N       1.166566     -1.862464     -4.937424
  H       4.981114     -4.216177     -0.794110
  N       3.360022     -3.499074     -1.847447
  C       3.955507     -3.866105     -0.702792
  N       1.489184     -2.666172     -2.993542
  C      -0.081745     -2.288449     -4.483000
  C       2.102801     -3.054430     -1.771517
  H      -0.981249     -2.203090     -5.074332
  C       3.330861     -3.826178      0.542490
  C       0.118881     -2.795181     -3.244546
  H       3.860312     -4.145447      1.434048
  C       1.384115     -2.958574     -0.573680
  C       2.015913     -3.361190      0.599575
  H      -0.569017     -3.234766     -2.541802
  H       0.380232     -2.549598     -0.558934
  H       1.491681     -3.293961      1.547677
  C       1.367849     -1.225645     -6.231473
  H       1.105678     -1.911723     -7.042667
  H       2.419661     -0.952244     -6.309460
72
Coordinates from ORCA-job NEB_MEP E -3691.004166577896
  Cl     -2.168551     -1.202232     -0.914824
  Cl      0.561164      2.160106      2.027451
  Fe     -0.840561      0.422379      0.540336
  H      -0.842101      3.490149      0.229642
  C      -1.250811      3.098270     -0.708357
  N      -1.826106      4.002176     -1.499916
  C      -1.875727      5.412079     -1.131873
  C      -2.442802      3.625697     -2.767573
  O      -1.160539      1.880550     -0.985879
  H       0.990550      0.887821     -2.057063
  C       1.568900      0.470069     -1.227925
  N       2.887343      0.587120     -1.343618
  C       3.494748      1.094550     -2.567470
  C       3.786819      0.098994     -0.303668
  O       1.002614     -0.056449     -0.242177
  H      -1.814710      2.226494      2.936564
  C      -2.701538      1.735495      2.524174
  N      -3.837021      1.957398      3.178265
  C      -3.865582      2.812691      4.359791
  C      -5.100611      1.359580      2.759671
  O      -2.608907      1.020462      1.496670
  H       0.525970     -0.144942      3.303462
  C       0.016296     -1.073042      3.022028
  N       0.141519     -2.078354      3.888589
  C       0.876873     -1.916035      5.136589
  C      -0.483969     -3.374658      3.650759
  O      -0.630991     -1.149555      1.954014
  H      -1.367423      6.013687     -1.892761
  H      -2.917195      5.742859     -1.059043
  H      -1.382066      5.559056     -0.169267
  H      -1.930308      4.126862     -3.595396
  H      -2.371622      2.546082     -2.888835
  H      -3.494423      3.931153     -2.766283
  H       2.722648      1.530616     -3.203664
  H       4.235113      1.859128     -2.314757
  H       3.970350      0.273360     -3.111030
  H       4.530588      0.870513     -0.083819
  H       3.208371     -0.126912      0.590535
  H       4.299591     -0.805087     -0.644591
  H      -4.545611      3.654289      4.192829
  H      -4.215031      2.240270      5.225209
  H      -2.862671      3.194340      4.559982
  H      -4.929495      0.745942      1.876681
  H      -5.498585      0.741341      3.571049
  H      -5.822921      2.149471      2.529570
  H       1.293079     -0.908166      5.188637
  H       0.205359     -2.072735      5.987693
  H       1.690038     -2.647511      5.189534
  H      -0.960586     -3.363440      2.671964
  H       0.277663     -4.160797      3.684581
  H      -1.232645     -3.574189      4.424982
  H      -0.012228     -0.166495     -5.883056
  C       1.892816     -1.708346     -3.824541
  N       0.860267     -1.682068     -4.713543
  H       5.227986     -3.637747     -0.895498
  N       3.465895     -3.162701     -1.857470
  C       4.158192     -3.497868     -0.757538
  N       1.431489     -2.621019     -2.893202
  C      -0.191379     -2.531763     -4.370009
  C       2.150827     -2.978745     -1.720848
  H      -1.079062     -2.638030     -4.975555
  C       3.577983     -3.672517      0.497781
  C       0.166068     -3.126138     -3.207338
  H       4.188270     -3.948421      1.351141
  C       1.467082     -3.117888     -0.508126
  C       2.201216     -3.475318      0.618768
  H      -0.341317     -3.856551     -2.597514
  H       0.404933     -2.913176     -0.449293
  H       1.707193     -3.579219      1.579456
  C       0.849535     -0.840548     -5.901991
  H       0.799605     -1.455244     -6.806245
  H       1.770143     -0.257140     -5.906842
72
Coordinates from ORCA-job NEB_MEP E -3691.003173350334
  Cl     -2.281161     -1.325049     -0.988596
  Cl      0.637727      2.065830      1.944808
  Fe     -0.892955      0.259975      0.417309
  H      -0.787445      3.298467      0.171737
  C      -1.255976      2.955695     -0.757104
  N      -1.817344      3.908813     -1.497873
  C      -1.784711      5.305203     -1.080977
  C      -2.502113      3.602289     -2.748649
  O      -1.239133      1.742580     -1.070101
  H       1.032660      0.850400     -2.143338
  C       1.563330      0.442836     -1.279290
  N       2.878071      0.634765     -1.278370
  C       3.563337      1.153229     -2.454883
  C       3.705893      0.183325     -0.165003
  O       0.952306     -0.142998     -0.355532
  H      -1.701333      2.215689      2.761567
  C      -2.612478      1.702346      2.440580
  N      -3.711648      1.995659      3.126700
  C      -3.670668      2.951634      4.227964
  C      -4.999680      1.382266      2.823082
  O      -2.576608      0.895317      1.479047
  H       0.315603     -0.178759      3.210993
  C      -0.090436     -1.154957      2.923796
  N       0.042759     -2.118557      3.834144
  C       0.663538     -1.854144      5.125782
  C      -0.451748     -3.469680      3.596212
  O      -0.633049     -1.318053      1.807817
  H      -1.280591      5.909648     -1.842258
  H      -2.805384      5.679630     -0.950068
  H      -1.244480      5.392793     -0.136505
  H      -2.008256      4.117556     -3.579037
  H      -2.474075      2.526178     -2.912563
  H      -3.541535      3.941663     -2.688842
  H       2.830419      1.537669     -3.165497
  H       4.243047      1.956817     -2.157425
  H       4.128994      0.349484     -2.936382
  H       4.454106      0.950823      0.051792
  H       3.073629      0.024109      0.706968
  H       4.214856     -0.750337     -0.422168
  H      -4.346903      3.787186      4.020031
  H      -3.983709      2.463336      5.156428
  H      -2.654036      3.331220      4.345260
  H      -4.879306      0.701745      1.981678
  H      -5.358260      0.830850      3.698379
  H      -5.727075      2.160708      2.571139
  H       0.987413     -0.812586      5.168785
  H      -0.054811     -2.042727      5.930865
  H       1.530258     -2.508498      5.264571
  H      -0.864369     -3.522592      2.589853
  H       0.370758     -4.185281      3.697808
  H      -1.227681     -3.715682      4.329105
  H      -0.241560     -0.157946     -5.772023
  C       1.790043     -1.607437     -3.765019
  N       0.759306     -1.634879     -4.656542
  H       5.273226     -3.469302     -0.937923
  N       3.479662     -3.055044     -1.870936
  C       4.200090     -3.378682     -0.785226
  N       1.409634     -2.591746     -2.872581
  C      -0.214456     -2.585239     -4.350314
  C       2.159650     -2.934288     -1.714570
  H      -1.088795     -2.745138     -4.963260
  C       3.643181     -3.600338      0.473410
  C       0.192741     -3.190917     -3.209612
  H       4.275622     -3.863303      1.314627
  C       1.497950     -3.120598     -0.496343
  C       2.261096     -3.463269      0.615501
  H      -0.248582     -3.985041     -2.628518
  H       0.430284     -2.956438     -0.419957
  H       1.785003     -3.600433      1.580945
  C       0.677379     -0.750607     -5.810858
  H       0.687101     -1.330138     -6.739324
  H       1.541678     -0.087054     -5.785216
72
Coordinates from ORCA-job NEB_MEP E -3691.001682557144
  Cl     -2.357098     -1.417866     -1.051244
  Cl      0.703008      2.164268      2.042628
  Fe     -0.977737      0.128010      0.313313
  H      -0.755686      3.157594      0.140659
  C      -1.260033      2.853982     -0.784066
  N      -1.803507      3.842117     -1.489980
  C      -1.720809      5.226010     -1.038748
  C      -2.524377      3.588312     -2.732816
  O      -1.296992      1.647649     -1.125728
  H       1.030198      0.845731     -2.125174
  C       1.549438      0.455656     -1.246982
  N       2.861687      0.654645     -1.224021
  C       3.566303      1.160237     -2.395206
  C       3.671029      0.225329     -0.087572
  O       0.927314     -0.123536     -0.324630
  H      -1.637565      2.176449      2.659463
  C      -2.564288      1.663143      2.384984
  N      -3.640520      1.990270      3.090597
  C      -3.558562      2.983197      4.157111
  C      -4.943338      1.381473      2.845464
  O      -2.564786      0.820721      1.451521
  H       0.218885     -0.193299      3.094819
  C      -0.147147     -1.193615      2.834562
  N       0.001433     -2.120410      3.779459
  C       0.584411     -1.793152      5.074738
  C      -0.440590     -3.495788      3.576322
  O      -0.660826     -1.417202      1.714330
  H      -1.215053      5.834715     -1.795375
  H      -2.727531      5.625716     -0.877630
  H      -1.159591      5.273525     -0.103674
  H      -2.038400      4.119244     -3.557832
  H      -2.522788      2.517515     -2.930388
  H      -3.554734      3.946990     -2.638285
  H       2.844780      1.519523     -3.129885
  H       4.228738      1.978075     -2.098005
  H       4.154118      0.354998     -2.846890
  H       4.428029      0.988593      0.111930
  H       3.028323      0.104373      0.782923
  H       4.168729     -0.723276     -0.309552
  H      -4.228924      3.820360      3.937367
  H      -3.854658      2.531201      5.109204
  H      -2.534572      3.352652      4.236541
  H      -4.856207      0.674302      2.022123
  H      -5.280281      0.861432      3.748132
  H      -5.669805      2.160173      2.592046
  H       0.869480     -0.739574      5.092645
  H      -0.144605     -1.983704      5.869674
  H       1.470484     -2.411424      5.251887
  H      -0.831447     -3.596005      2.564899
  H       0.404563     -4.177695      3.716649
  H      -1.221568     -3.745366      4.302498
  H      -0.317935     -0.154919     -5.747240
  C       1.747900     -1.558773     -3.743425
  N       0.721690     -1.610635     -4.639338
  H       5.274549     -3.413632     -0.950996
  N       3.472134     -3.006028     -1.870295
  C       4.201909     -3.329056     -0.790712
  N       1.392311     -2.558076     -2.858112
  C      -0.224877     -2.591146     -4.342672
  C       2.152545     -2.892994     -1.704169
  H      -1.091978     -2.772413     -4.959921
  C       3.654213     -3.558077      0.470818
  C       0.194746     -3.190538     -3.203060
  H       4.293510     -3.821812      1.306540
  C       1.500219     -3.081713     -0.481455
  C       2.272919     -3.425078      0.623700
  H      -0.225066     -4.000130     -2.627214
  H       0.433374     -2.917535     -0.395669
  H       1.804834     -3.565431      1.592482
  C       0.617576     -0.721063     -5.787900
  H       0.645832     -1.293932     -6.720123
  H       1.462667     -0.033285     -5.756042
72
Coordinates from ORCA-job NEB_MEP E -3691.000931884897
  Cl     -2.453105     -1.487394     -1.092696
  Cl      0.773930      2.433363      2.208476
  Fe     -1.066056      0.020355      0.219620
  H      -0.748715      3.051927      0.117664
  C      -1.271698      2.777517     -0.807659
  N      -1.798476      3.792526     -1.486666
  C      -1.687014      5.165567     -1.007886
  C      -2.533792      3.579432     -2.729197
  O      -1.342940      1.579803     -1.178029
  H       1.007293      0.850161     -2.068372
  C       1.527034      0.490998     -1.177976
  N       2.841465      0.662315     -1.173375
  C       3.544977      1.139313     -2.358319
  C       3.656005      0.251732     -0.033158
  O       0.899589     -0.033823     -0.223446
  H      -1.585525      2.147002      2.609483
  C      -2.520785      1.636690      2.353492
  N      -3.586587      1.979047      3.067992
  C      -3.488249      2.982174      4.123890
  C      -4.896784      1.377549      2.843292
  O      -2.544007      0.783091      1.429478
  H       0.178225     -0.207520      2.994432
  C      -0.175376     -1.219767      2.758606
  N      -0.015547     -2.117299      3.729421
  C       0.559882     -1.754176      5.018974
  C      -0.442284     -3.502807      3.560625
  O      -0.685124     -1.485489      1.645400
  H      -1.177493      5.780082     -1.757213
  H      -2.685699      5.578884     -0.831644
  H      -1.118076      5.185003     -0.076568
  H      -2.046654      4.124342     -3.544235
  H      -2.548622      2.514110     -2.953396
  H      -3.558095      3.949854     -2.616986
  H       2.823780      1.483641     -3.099971
  H       4.210000      1.961509     -2.079386
  H       4.129215      0.322202     -2.792052
  H       4.413928      1.017814      0.150971
  H       3.018219      0.142409      0.842330
  H       4.152546     -0.699475     -0.246351
  H      -4.156908      3.820327      3.902305
  H      -3.778646      2.541030      5.082892
  H      -2.461729      3.346930      4.190347
  H      -4.825570      0.664093      2.023962
  H      -5.226152      0.866335      3.753755
  H      -5.620700      2.159843      2.593729
  H       0.832166     -0.697201      5.016824
  H      -0.169501     -1.938388      5.815092
  H       1.452150     -2.358845      5.211332
  H      -0.831448     -3.633071      2.552121
  H       0.410575     -4.171015      3.718625
  H      -1.220556     -3.742166      4.292998
  H      -0.335770     -0.152213     -5.752687
  C       1.732126     -1.533441     -3.737598
  N       0.708887     -1.597851     -4.636072
  H       5.268140     -3.398124     -0.954026
  N       3.464682     -2.980858     -1.866781
  C       4.196540     -3.307916     -0.789999
  N       1.382059     -2.531296     -2.848677
  C      -0.230493     -2.584737     -4.337439
  C       2.145961     -2.862008     -1.695975
  H      -1.094450     -2.775766     -4.956246
  C       3.651904     -3.535627      0.473292
  C       0.190765     -3.175637     -3.194110
  H       4.292639     -3.804825      1.306184
  C       1.497300     -3.045928     -0.470882
  C       2.272229     -3.394031      0.631489
  H      -0.223465     -3.986545     -2.615956
  H       0.431419     -2.878300     -0.380798
  H       1.806982     -3.533455      1.601632
  C       0.601893     -0.715010     -5.789547
  H       0.633163     -1.293009     -6.718485
  H       1.444421     -0.023955     -5.760861
72
Coordinates from ORCA-job NEB_MEP E -3691.000742683294
  Cl     -2.520882     -1.539687     -1.098027
  Cl      0.770960      2.854327      2.257888
  Fe     -1.111478     -0.051611      0.156464
  H      -0.750076      2.981733      0.092272
  C      -1.282067      2.721736     -0.832885
  N      -1.801968      3.751718     -1.493533
  C      -1.673075      5.116781     -0.994817
  C      -2.545655      3.565453     -2.735468
  O      -1.367242      1.529139     -1.221112
  H       0.992652      0.854953     -2.020788
  C       1.513493      0.519500     -1.122243
  N       2.828850      0.667495     -1.132102
  C       3.530528      1.123649     -2.327358
  C       3.648616      0.268982      0.009021
  O       0.881082      0.036036     -0.145690
  H      -1.538738      2.152932      2.576533
  C      -2.472835      1.631324      2.335028
  N      -3.534617      1.978972      3.054204
  C      -3.432129      2.991711      4.100575
  C      -4.845806      1.374543      2.842606
  O      -2.503708      0.767295      1.421095
  H       0.150448     -0.240664      2.955222
  C      -0.193651     -1.255626      2.719225
  N      -0.034010     -2.140186      3.701308
  C       0.531752     -1.760930      4.991071
  C      -0.450602     -3.530388      3.544259
  O      -0.689444     -1.534429      1.603459
  H      -1.161790      5.736721     -1.738473
  H      -2.666483      5.537732     -0.807145
  H      -1.098597      5.116511     -0.066687
  H      -2.057879      4.120072     -3.543522
  H      -2.570355      2.504268     -2.977338
  H      -3.566165      3.942480     -2.611664
  H       2.808821      1.455067     -3.073972
  H       4.196210      1.950024     -2.062570
  H       4.113305      0.298537     -2.746909
  H       4.402792      1.040065      0.187126
  H       3.014025      0.158764      0.886633
  H       4.149327     -0.680113     -0.203372
  H      -4.105794      3.825302      3.876629
  H      -3.714616      2.557914      5.065362
  H      -2.406544      3.360733      4.156477
  H      -4.780759      0.657872      2.025592
  H      -5.167970      0.866633      3.757517
  H      -5.572586      2.155049      2.595570
  H       0.796324     -0.702046      4.982154
  H      -0.200694     -1.944243      5.784403
  H       1.427403     -2.357357      5.192891
  H      -0.836932     -3.672808      2.536382
  H       0.406706     -4.190784      3.710291
  H      -1.228441     -3.767365      4.277704
  H      -0.349081     -0.147539     -5.757226
  C       1.721912     -1.514899     -3.735465
  N       0.698329     -1.585364     -4.633010
  H       5.263963     -3.389230     -0.958686
  N       3.459978     -2.963457     -1.866427
  C       4.193203     -3.294361     -0.791841
  N       1.375020     -2.510526     -2.842972
  C      -0.238427     -2.573442     -4.330282
  C       2.142067     -2.839612     -1.692000
  H      -1.101821     -2.769493     -4.948208
  C       3.650907     -3.521304      0.472699
  C       0.185224     -3.159568     -3.185300
  H       4.292556     -3.794889      1.303436
  C       1.496131     -3.020580     -0.465222
  C       2.272514     -3.372998      0.634947
  H      -0.225860     -3.970198     -2.604578
  H       0.431178     -2.848680     -0.371881
  H       1.809340     -3.511771      1.606106
  C       0.589705     -0.708585     -5.790958
  H       0.622514     -1.291448     -6.716793
  H       1.430941     -0.015845     -5.765626
72
Coordinates from ORCA-job NEB_MEP E -3691.000783439899
  Cl     -2.550170     -1.579587     -1.095884
  Cl      0.756249      3.210281      2.220577
  Fe     -1.126718     -0.113669      0.118932
  H      -0.740462      2.941384      0.061989
  C      -1.286871      2.678366     -0.854199
  N      -1.815055      3.710198     -1.505785
  C      -1.673377      5.074275     -1.006843
  C      -2.576829      3.528802     -2.737151
  O      -1.378678      1.485667     -1.241201
  H       0.986887      0.869230     -1.955020
  C       1.510229      0.552163     -1.051182
  N       2.827266      0.671346     -1.079935
  C       3.522885      1.106962     -2.286885
  C       3.656799      0.280920      0.056851
  O       0.874788      0.111630     -0.054626
  H      -1.484923      2.190850      2.544715
  C      -2.409738      1.643244      2.323808
  N      -3.473254      1.993823      3.041293
  C      -3.379770      3.028248      4.066510
  C      -4.776347      1.366275      2.848384
  O      -2.433815      0.755385      1.435121
  H       0.131600     -0.291393      2.940788
  C      -0.206844     -1.306038      2.697807
  N      -0.059332     -2.189252      3.683120
  C       0.490502     -1.807482      4.979129
  C      -0.473047     -3.579866      3.522637
  O      -0.682936     -1.585072      1.574231
  H      -1.170623      5.693335     -1.757055
  H      -2.662306      5.498816     -0.804159
  H      -1.085359      5.070198     -0.087328
  H      -2.098687      4.083800     -3.550730
  H      -2.608351      2.468248     -2.981225
  H      -3.594234      3.908856     -2.598126
  H       2.797711      1.419331     -3.037997
  H       4.186080      1.941022     -2.040084
  H       4.107604      0.275834     -2.690905
  H       4.390629      1.068946      0.246749
  H       3.025270      0.139596      0.931892
  H       4.182037     -0.650922     -0.171554
  H      -4.069716      3.845615      3.832429
  H      -3.646656      2.608806      5.042180
  H      -2.360338      3.415995      4.106311
  H      -4.708531      0.645347      2.035291
  H      -5.081750      0.858938      3.769474
  H      -5.518028      2.133405      2.603584
  H       0.755399     -0.748631      4.971439
  H      -0.251474     -1.989112      5.763867
  H       1.383795     -2.403318      5.192702
  H      -0.851442     -3.722749      2.511796
  H       0.383478     -4.239538      3.695265
  H      -1.256395     -3.817054      4.250043
  H      -0.368185     -0.145038     -5.774599
  C       1.709608     -1.490060     -3.742869
  N       0.684533     -1.569230     -4.638262
  H       5.251463     -3.401452     -0.969716
  N       3.450699     -2.952409     -1.872802
  C       4.183495     -3.285371     -0.798579
  N       1.365937     -2.479882     -2.842951
  C      -0.249760     -2.556902     -4.326961
  C       2.135999     -2.804200     -1.692496
  H      -1.113561     -2.759511     -4.942221
  C       3.643851     -3.490040      0.471042
  C       0.176852     -3.133929     -3.178555
  H       4.284921     -3.767259      1.301023
  C       1.493802     -2.959736     -0.460705
  C       2.269596     -3.313917      0.639429
  H      -0.231248     -3.940983     -2.590792
  H       0.433253     -2.765635     -0.363498
  H       1.809646     -3.433118      1.614585
  C       0.572751     -0.702717     -5.803560
  H       0.607819     -1.293396     -6.724370
  H       1.411375     -0.006666     -5.784179
72
Coordinates from ORCA-job NEB_MEP E -3691.000739465763
  Cl     -2.564555     -1.579076     -1.109715
  Cl      0.795946      3.290330      2.171447
  Fe     -1.127403     -0.135371      0.106975
  H      -0.715928      2.932389      0.034131
  C      -1.279553      2.664078     -0.869938
  N      -1.816069      3.693100     -1.519459
  C      -1.661152      5.060194     -1.032794
  C      -2.600508      3.505730     -2.735592
  O      -1.382113      1.469059     -1.246121
  H       0.998205      0.853300     -1.945503
  C       1.514291      0.552741     -1.032219
  N       2.830518      0.681945     -1.048637
  C       3.535769      1.106497     -2.253902
  C       3.650196      0.312783      0.102369
  O       0.872526      0.118579     -0.036567
  H      -1.441203      2.231243      2.511378
  C      -2.362704      1.668282      2.315549
  N      -3.422714      2.030729      3.032816
  C      -3.329038      3.093458      4.028601
  C      -4.721715      1.386417      2.870147
  O      -2.386290      0.752511      1.456143
  H       0.021345     -0.320945      2.961743
  C      -0.261411     -1.345258      2.691084
  N      -0.105679     -2.236407      3.667833
  C       0.376437     -1.848232      4.988757
  C      -0.445529     -3.642500      3.473181
  O      -0.686231     -1.625945      1.547554
  H      -1.170726      5.672542     -1.796549
  H      -2.644952      5.489086     -0.814824
  H      -1.056109      5.060856     -0.124344
  H      -2.135930      4.054384     -3.561242
  H      -2.638955      2.443754     -2.972420
  H      -3.614351      3.889168     -2.580682
  H       2.816166      1.384004     -3.023425
  H       4.177266      1.959978     -2.016065
  H       4.145851      0.279734     -2.629048
  H       4.389745      1.099011      0.276175
  H       3.012725      0.199822      0.977320
  H       4.168244     -0.629359     -0.098794
  H      -4.028356      3.898138      3.778925
  H      -3.583491      2.698408      5.017726
  H      -2.312750      3.490893      4.048670
  H      -4.657564      0.650321      2.070453
  H      -5.010088      0.894220      3.804878
  H      -5.474014      2.141468      2.620367
  H       0.592026     -0.778261      5.004192
  H      -0.385488     -2.074547      5.742171
  H       1.287790     -2.405102      5.229329
  H      -0.778894     -3.788060      2.446968
  H       0.434852     -4.262982      3.669527
  H      -1.242994     -3.928062      4.167148
  H      -0.475904     -0.157281     -5.716993
  C       1.660707     -1.454287     -3.715937
  N       0.639857     -1.559486     -4.613738
  H       5.274811     -3.346632     -0.994279
  N       3.461986     -2.919887     -1.884432
  C       4.206401     -3.246513     -0.816192
  N       1.362723     -2.478279     -2.839280
  C      -0.248303     -2.595328     -4.325531
  C       2.146405     -2.793143     -1.694874
  H      -1.102003     -2.823178     -4.945959
  C       3.677614     -3.463866      0.456062
  C       0.204646     -3.178196     -3.189884
  H       4.327975     -3.734798      1.280856
  C       1.514360     -2.962178     -0.460015
  C       2.302208     -3.307720      0.634388
  H      -0.164686     -4.016865     -2.620781
  H       0.451556     -2.784508     -0.356583
  H       1.850560     -3.435598      1.612296
  C       0.488686     -0.672034     -5.758815
  H       0.549238     -1.239094     -6.693001
  H       1.295720      0.059829     -5.723028
72
Coordinates from ORCA-job NEB_MEP E -3691.000658490990
  Cl     -2.541355     -1.599582     -1.124747
  Cl      0.805506      3.387561      2.106148
  Fe     -1.117890     -0.156102      0.100052
  H      -0.687967      2.920334      0.005144
  C      -1.268472      2.645837     -0.886265
  N      -1.816637      3.671450     -1.531795
  C      -1.649848      5.040900     -1.055550
  C      -2.623864      3.478334     -2.731848
  O      -1.378728      1.448430     -1.252726
  H       1.013981      0.849253     -1.921205
  C       1.525419      0.562382     -1.001418
  N       2.841049      0.696589     -1.011215
  C       3.551608      1.106935     -2.218268
  C       3.654589      0.344318      0.149435
  O       0.879563      0.135902     -0.004532
  H      -1.405405      2.255308      2.463532
  C      -2.326816      1.683876      2.293064
  N      -3.379309      2.062851      3.012893
  C      -3.275678      3.149994      3.980921
  C      -4.678569      1.411970      2.881904
  O      -2.357251      0.744410      1.459749
  H      -0.059563     -0.349902      2.996648
  C      -0.299279     -1.377527      2.699437
  N      -0.142209     -2.280538      3.664993
  C       0.286515     -1.899322      5.006259
  C      -0.428949     -3.693346      3.437038
  O      -0.681206     -1.650716      1.539031
  H      -1.169769      5.647574     -1.830400
  H      -2.628861      5.474022     -0.824648
  H      -1.030571      5.044302     -0.156578
  H      -2.173623      4.020595     -3.569616
  H      -2.669087      2.414980     -2.961296
  H      -3.633821      3.865130     -2.560635
  H       2.835252      1.346543     -3.003033
  H       4.172503      1.979588     -1.995503
  H       4.184533      0.284359     -2.564415
  H       4.407338      1.122273      0.301567
  H       3.015809      0.266769      1.027426
  H       4.156322     -0.611898     -0.025323
  H      -3.980483      3.946475      3.720729
  H      -3.516017      2.778837      4.982761
  H      -2.260270      3.550254      3.977673
  H      -4.623556      0.659811      2.096572
  H      -4.952697      0.938172      3.830346
  H      -5.436184      2.160021      2.627289
  H       0.468401     -0.823635      5.044579
  H      -0.490874     -2.160788      5.731969
  H       1.206853     -2.431894      5.266654
  H      -0.724482     -3.832269      2.398359
  H       0.464831     -4.287946      3.651924
  H      -1.238291     -4.016667      4.099978
  H      -0.599873     -0.171138     -5.654716
  C       1.593680     -1.406431     -3.679591
  N       0.587643     -1.544522     -4.590118
  H       5.284420     -3.312291     -1.019440
  N       3.463155     -2.896228     -1.898026
  C       4.216640     -3.218352     -0.834653
  N       1.352911     -2.473807     -2.839461
  C      -0.236923     -2.641484     -4.343127
  C       2.148024     -2.779504     -1.699210
  H      -1.070999     -2.900385     -4.977860
  C       3.697117     -3.438502      0.441125
  C       0.243009     -3.231890     -3.222288
  H       4.354683     -3.705378      1.261604
  C       1.525114     -2.951412     -0.460828
  C       2.322287     -3.289801      0.629340
  H      -0.077511     -4.109129     -2.682151
  H       0.461541     -2.781467     -0.352436
  H       1.878376     -3.418176      1.610733
  C       0.391360     -0.631352     -5.707753
  H       0.485750     -1.164893     -6.658680
  H       1.157104      0.141931     -5.645523
72
Coordinates from ORCA-job NEB_MEP E -3691.000580141703
  Cl     -2.499167     -1.625670     -1.150256
  Cl      0.805932      3.469705      2.060744
  Fe     -1.106145     -0.175201      0.092968
  H      -0.662446      2.909696     -0.018419
  C      -1.256982      2.630156     -0.898992
  N      -1.815865      3.653015     -1.540091
  C      -1.639961      5.024382     -1.072540
  C      -2.642151      3.455409     -2.726235
  O      -1.372974      1.431037     -1.257577
  H       1.028259      0.848385     -1.893493
  C       1.536366      0.573937     -0.968595
  N       2.851716      0.710071     -0.975214
  C       3.564672      1.105621     -2.185800
  C       3.661355      0.372316      0.192515
  O       0.887749      0.156303      0.030710
  H      -1.376154      2.267044      2.413549
  C      -2.299133      1.691464      2.266231
  N      -3.342689      2.088795      2.989217
  C      -3.225487      3.197522      3.930951
  C      -4.644353      1.437476      2.888208
  O      -2.339266      0.732094      1.456365
  H      -0.129920     -0.374532      3.024904
  C      -0.332136     -1.403907      2.707039
  N      -0.174915     -2.316258      3.663748
  C       0.209371     -1.942752      5.020546
  C      -0.417052     -3.732895      3.409319
  O      -0.676281     -1.670298      1.533451
  H      -1.168273      5.626478     -1.856115
  H      -2.615134      5.460657     -0.831606
  H      -1.009741      5.030200     -0.181192
  H      -2.204265      3.992572     -3.573832
  H      -2.693037      2.391040     -2.949745
  H      -3.648554      3.845078     -2.541125
  H       2.850338      1.302066     -2.984059
  H       4.162090      1.999285     -1.982542
  H       4.222238      0.289840     -2.501417
  H       4.431770      1.137154      0.319515
  H       3.024580      0.335254      1.074788
  H       4.140655     -0.599865      0.044498
  H      -3.932446      3.989010      3.661537
  H      -3.453551      2.849658      4.943973
  H      -2.209611      3.595816      3.905399
  H      -4.599815      0.667774      2.119370
  H      -4.908093      0.985577      3.850198
  H      -5.403718      2.181049      2.625809
  H       0.359373     -0.862983      5.078244
  H      -0.577998     -2.236605      5.722707
  H       1.137899     -2.452742      5.296626
  H      -0.685386     -3.864547      2.362365
  H       0.487847     -4.306001      3.635820
  H      -1.231707     -4.087862      4.049121
  H      -0.728471     -0.189229     -5.580979
  C       1.521802     -1.361971     -3.637989
  N       0.535345     -1.531415     -4.565122
  H       5.290824     -3.301064     -1.046740
  N       3.463028     -2.886426     -1.913101
  C       4.224627     -3.204846     -0.854370
  N       1.344365     -2.472653     -2.841195
  C      -0.216281     -2.688984     -4.368538
  C       2.149564     -2.769659     -1.704129
  H      -1.026328     -2.977562     -5.021394
  C       3.714364     -3.418451      0.426481
  C       0.291696     -3.288216     -3.264483
  H       4.378186     -3.682464      1.242856
  C       1.536035     -2.934820     -0.460923
  C       2.341465     -3.266865      0.625486
  H       0.025535     -4.203788     -2.759330
  H       0.473047     -2.765128     -0.347157
  H       1.905472     -3.389052      1.611224
  C       0.287470     -0.589915     -5.648487
  H       0.412823     -1.081402     -6.618268
  H       1.007626      0.223091     -5.555432
72
Coordinates from ORCA-job NEB_MEP E -3691.000297323307
  Cl     -2.443509     -1.650554     -1.177604
  Cl      0.804382      3.533533      2.031308
  Fe     -1.093904     -0.186641      0.089575
  H      -0.642835      2.906944     -0.037020
  C      -1.248389      2.621932     -0.908282
  N      -1.816306      3.641461     -1.546872
  C      -1.633711      5.014829     -1.087751
  C      -2.657700      3.438596     -2.721314
  O      -1.368362      1.420891     -1.258611
  H       1.037738      0.856564     -1.864432
  C       1.544716      0.590930     -0.936767
  N       2.859946      0.725983     -0.944053
  C       3.571936      1.108909     -2.159223
  C       3.668851      0.396368      0.226672
  O       0.895302      0.181275      0.065736
  H      -1.351852      2.278809      2.376049
  C      -2.276005      1.700901      2.245763
  N      -3.313124      2.112671      2.969852
  C      -3.185859      3.237190      3.891424
  C      -4.616445      1.461717      2.891006
  O      -2.323187      0.726539      1.454132
  H      -0.201707     -0.394564      3.058852
  C      -0.364657     -1.423909      2.719688
  N      -0.205289     -2.347268      3.665280
  C       0.134239     -1.985215      5.037005
  C      -0.399300     -3.765976      3.382543
  O      -0.670939     -1.680325      1.533465
  H      -1.169335      5.612742     -1.878877
  H      -2.605803      5.453430     -0.838737
  H      -0.994458      5.023424     -0.202851
  H      -2.229807      3.970377     -3.577381
  H      -2.713168      2.373128     -2.938486
  H      -3.661057      3.830957     -2.525726
  H       2.857580      1.274517     -2.964402
  H       4.153809      2.016581     -1.973170
  H       4.245414      0.298172     -2.454117
  H       4.458783      1.144566      0.329544
  H       3.037670      0.398216      1.113918
  H       4.122497     -0.591252      0.100747
  H      -3.894529      4.024789      3.615227
  H      -3.404557      2.907000      4.912400
  H      -2.169851      3.633726      3.849125
  H      -4.579296      0.678733      2.135272
  H      -4.872767      1.026879      3.862815
  H      -5.376940      2.201806      2.622121
  H       0.248987     -0.902473      5.115751
  H      -0.660483     -2.314920      5.714489
  H       1.071208     -2.470934      5.327872
  H      -0.641006     -3.887963      2.327976
  H       0.517283     -4.315953      3.619231
  H      -1.216450     -4.155511      3.998543
  H      -0.843668     -0.217626     -5.515202
  C       1.452062     -1.329740     -3.596508
  N       0.488067     -1.526300     -4.542522
  H       5.291669     -3.347318     -1.083864
  N       3.460867     -2.912247     -1.934370
  C       4.230127     -3.226756     -0.880022
  N       1.337650     -2.477700     -2.844353
  C      -0.189408     -2.735715     -4.398354
  C       2.152737     -2.767867     -1.710383
  H      -0.973894     -3.049421     -5.070601
  C       3.732101     -3.407029      0.410943
  C       0.345068     -3.342830     -3.310968
  H       4.401601     -3.668731      1.223492
  C       1.552031     -2.900183     -0.457981
  C       2.365182     -3.226228      0.624954
  H       0.132455     -4.291011     -2.841707
  H       0.493532     -2.710725     -0.335604
  H       1.939907     -3.322651      1.618202
  C       0.191909     -0.562255     -5.593374
  H       0.343951     -1.013005     -6.578925
  H       0.868299      0.283710     -5.470557
72
Coordinates from ORCA-job NEB_MEP E -3690.999963151804
  Cl     -2.386990     -1.670570     -1.199677
  Cl      0.801505      3.578955      2.016010
  Fe     -1.080230     -0.190984      0.087593
  H      -0.627944      2.908276     -0.051555
  C      -1.240921      2.618590     -0.915987
  N      -1.817056      3.634921     -1.552510
  C      -1.631191      5.009876     -1.099549
  C      -2.669449      3.427001     -2.718017
  O      -1.362018      1.416073     -1.260224
  H       1.048711      0.867887     -1.843695
  C       1.554438      0.608790     -0.913923
  N       2.869848      0.742288     -0.921291
  C       3.581633      1.116335     -2.139351
  C       3.677243      0.417261      0.251852
  O       0.904321      0.205331      0.090931
  H      -1.332638      2.286817      2.349546
  C      -2.258265      1.708937      2.230079
  N      -3.290187      2.130564      2.956011
  C      -3.153970      3.263910      3.865458
  C      -4.595230      1.481632      2.892028
  O      -2.311656      0.725992      1.449307
  H      -0.284624     -0.406233      3.097447
  C      -0.399016     -1.434517      2.736533
  N      -0.232034     -2.368278      3.670630
  C       0.055905     -2.017842      5.057097
  C      -0.364786     -3.788076      3.359149
  O      -0.662075     -1.680684      1.537975
  H      -1.173438      5.605426     -1.896323
  H      -2.601449      5.448857     -0.844113
  H      -0.984883      5.021222     -0.219750
  H      -2.249128      3.954064     -3.580769
  H      -2.728047      2.360528     -2.929439
  H      -3.670544      3.821395     -2.515018
  H       2.867487      1.265570     -2.948034
  H       4.155652      2.031241     -1.964189
  H       4.263451      0.308114     -2.422218
  H       4.483873      1.149643      0.335976
  H       3.051033      0.451704      1.142123
  H       4.107868     -0.582874      0.144492
  H      -3.863086      4.050171      3.586637
  H      -3.365823      2.944284      4.891247
  H      -2.137446      3.657750      3.811514
  H      -4.563984      0.689879      2.145202
  H      -4.846924      1.058546      3.870214
  H      -5.355732      2.220176      2.618940
  H       0.127564     -0.933115      5.156599
  H      -0.744148     -2.388257      5.706748
  H       1.002147     -2.473310      5.366294
  H      -0.572336     -3.900702      2.296297
  H       0.564959     -4.307663      3.612677
  H      -1.183483     -4.218509      3.945140
  H      -0.937840     -0.246640     -5.461787
  C       1.386673     -1.312122     -3.557525
  N       0.445582     -1.527071     -4.523055
  H       5.283448     -3.425558     -1.123584
  N       3.451901     -2.961969     -1.957905
  C       4.228778     -3.270745     -0.907580
  N       1.327964     -2.490010     -2.848608
  C      -0.165484     -2.775961     -4.429750
  C       2.151901     -2.776179     -1.717859
  H      -0.925915     -3.106961     -5.120992
  C       3.745840     -3.403318      0.395062
  C       0.391225     -3.391830     -3.358093
  H       4.420799     -3.661458      1.204253
  C       1.566738     -2.862463     -0.455038
  C       2.387682     -3.181409      0.624576
  H       0.224921     -4.365558     -2.923459
  H       0.515119     -2.644579     -0.323169
  H       1.975243     -3.242166      1.626045
  C       0.111520     -0.545205     -5.545546
  H       0.285627     -0.959607     -6.543276
  H       0.751366      0.324414     -5.394827
72
Coordinates from ORCA-job NEB_MEP E -3690.999695949778
  Cl     -2.330361     -1.689182     -1.223602
  Cl      0.790796      3.624040      2.006628
  Fe     -1.069075     -0.193590      0.084827
  H      -0.619478      2.911578     -0.060853
  C      -1.237239      2.618088     -0.920510
  N      -1.818822      3.631827     -1.556281
  C      -1.630105      5.008202     -1.108832
  C      -2.678634      3.419599     -2.715469
  O      -1.359167      1.414345     -1.259802
  H       1.055420      0.879823     -1.825652
  C       1.560705      0.627524     -0.894177
  N       2.876439      0.758373     -0.903034
  C       3.587443      1.122802     -2.124594
  C       3.683375      0.438327      0.271845
  O       0.910335      0.231607      0.113825
  H      -1.316317      2.286344      2.329522
  C      -2.244336      1.710613      2.218002
  N      -3.270962      2.141760      2.945670
  C      -3.125227      3.281595      3.845576
  C      -4.578919      1.497733      2.893050
  O      -2.305012      0.721992      1.444761
  H      -0.360616     -0.414208      3.129625
  C      -0.428809     -1.440225      2.751406
  N      -0.251975     -2.381687      3.675985
  C      -0.011958     -2.042111      5.074182
  C      -0.326747     -3.800477      3.341669
  O      -0.653139     -1.677418      1.543319
  H      -1.176582      5.601080     -1.910015
  H      -2.598860      5.448227     -0.849518
  H      -0.979016      5.021864     -0.232527
  H      -2.263407      3.942521     -3.583206
  H      -2.739508      2.352289     -2.921950
  H      -3.678097      3.815702     -2.507842
  H       2.872839      1.259483     -2.935263
  H       4.156556      2.042791     -1.960080
  H       4.274397      0.315502     -2.397792
  H       4.502253      1.158467      0.340877
  H       3.061705      0.498260      1.164085
  H       4.096487     -0.570825      0.179832
  H      -3.832898      4.068373      3.564584
  H      -3.332422      2.970789      4.875011
  H      -2.107478      3.670869      3.782413
  H      -4.554043      0.698997      2.153435
  H      -4.828177      1.084687      3.876136
  H      -5.337559      2.236849      2.616352
  H       0.023413     -0.957245      5.189900
  H      -0.816800     -2.446185      5.697370
  H       0.939628     -2.472375      5.402461
  H      -0.502703     -3.905113      2.272359
  H       0.613644     -4.291178      3.612783
  H      -1.144878     -4.267458      3.899844
  H      -1.017873     -0.271311     -5.410108
  C       1.321998     -1.301604     -3.514895
  N       0.408630     -1.529370     -4.504146
  H       5.265249     -3.530712     -1.156735
  N       3.437242     -3.030771     -1.978201
  C       4.219828     -3.333509     -0.930500
  N       1.318452     -2.506903     -2.853159
  C      -0.134725     -2.811673     -4.467609
  C       2.148546     -2.791664     -1.724537
  H      -0.868740     -3.155119     -5.181061
  C       3.753229     -3.407705      0.382824
  C       0.441288     -3.438331     -3.412172
  H       4.431968     -3.662895      1.189817
  C       1.580289     -2.821375     -0.452307
  C       2.406915     -3.134193      0.625163
  H       0.320403     -4.434746     -3.015663
  H       0.538081     -2.568116     -0.312864
  H       2.007723     -3.152600      1.633596
  C       0.041733     -0.529891     -5.497916
  H       0.233979     -0.908322     -6.506507
  H       0.649678      0.357161     -5.319356
72
Coordinates from ORCA-job NEB_MEP E -3690.999601624223
  Cl     -2.287717     -1.704840     -1.239981
  Cl      0.780016      3.668998      1.992672
  Fe     -1.061893     -0.195840      0.083579
  H      -0.615696      2.912671     -0.068460
  C      -1.237932      2.616412     -0.923830
  N      -1.822117      3.628388     -1.559923
  C      -1.629058      5.005960     -1.117917
  C      -2.688366      3.413050     -2.713694
  O      -1.362854      1.411550     -1.257978
  H       1.057194      0.891968     -1.809798
  C       1.562168      0.647478     -0.876484
  N       2.878061      0.776828     -0.886545
  C       3.588347      1.130511     -2.111834
  C       3.684622      0.464762      0.290844
  O       0.911438      0.259397      0.134727
  H      -1.302063      2.287135      2.314096
  C      -2.231664      1.712499      2.210671
  N      -3.254604      2.153830      2.937272
  C      -3.101907      3.301568      3.826037
  C      -4.564716      1.513462      2.895260
  O      -2.297385      0.716106      1.447498
  H      -0.413989     -0.426499      3.152360
  C      -0.448647     -1.449126      2.761162
  N      -0.266497     -2.397118      3.677907
  C      -0.065908     -2.068276      5.084884
  C      -0.298275     -3.813357      3.326051
  O      -0.643065     -1.677063      1.546036
  H      -1.178944      5.595552     -1.923445
  H      -2.595820      5.448190     -0.854907
  H      -0.973305      5.021177     -0.245041
  H      -2.277192      3.932386     -3.585519
  H      -2.751615      2.345086     -2.916094
  H      -3.686249      3.811061     -2.502123
  H       2.873576      1.252474     -2.924891
  H       4.151310      2.056343     -1.959297
  H       4.281497      0.324764     -2.373906
  H       4.513524      1.174508      0.345089
  H       3.067043      0.548739      1.184080
  H       4.083170     -0.551671      0.215142
  H      -3.809525      4.087092      3.541459
  H      -3.304371      3.000633      4.859355
  H      -2.083776      3.688189      3.753784
  H      -4.545364      0.708662      2.162080
  H      -4.811297      1.109202      3.882662
  H      -5.322115      2.252738      2.615632
  H      -0.057348     -0.984283      5.213171
  H      -0.875348     -2.497215      5.685047
  H       0.887458     -2.480956      5.430081
  H      -0.449083     -3.909909      2.252178
  H       0.648354     -4.283298      3.611638
  H      -1.115909     -4.307117      3.861500
  H      -1.088539     -0.294401     -5.356090
  C       1.263986     -1.296699     -3.471077
  N       0.377819     -1.531393     -4.483382
  H       5.240464     -3.662673     -1.182232
  N       3.421609     -3.116587     -1.994900
  C       4.207748     -3.414094     -0.948441
  N       1.315292     -2.525714     -2.858088
  C      -0.099430     -2.839866     -4.504232
  C       2.148983     -2.811582     -1.730936
  H      -0.808216     -3.190775     -5.239189
  C       3.759971     -3.418914      0.373607
  C       0.496439     -3.478359     -3.466750
  H       4.440810     -3.671897      1.179577
  C       1.599862     -2.774438     -0.451317
  C       2.429733     -3.082680      0.625185
  H       0.419794     -4.493695     -3.109149
  H       0.570212     -2.478419     -0.306664
  H       2.044746     -3.051881      1.638851
  C      -0.020844     -0.515622     -5.448006
  H       0.185954     -0.858485     -6.466362
  H       0.557443      0.385371     -5.242693
72
Coordinates from ORCA-job NEB_MEP E -3690.999706235758
  Cl     -2.260136     -1.719972     -1.246989
  Cl      0.778422      3.709383      1.972014
  Fe     -1.057099     -0.199248      0.082470
  H      -0.612924      2.910971     -0.076914
  C      -1.240291      2.612689     -0.927672
  N      -1.826100      3.623454     -1.564028
  C      -1.628002      5.002037     -1.127228
  C      -2.698916      3.405703     -2.712361
  O      -1.369527      1.406801     -1.256726
  H       1.057005      0.902788     -1.796495
  C       1.561176      0.667066     -0.860808
  N       2.876992      0.797404     -0.870779
  C       3.587050      1.140054     -2.099479
  C       3.682599      0.495524      0.310025
  O       0.909806      0.285833      0.152762
  H      -1.287726      2.291568      2.299231
  C      -2.218167      1.716736      2.204643
  N      -3.238235      2.167862      2.929005
  C      -3.080671      3.324103      3.805939
  C      -4.549661      1.529447      2.897806
  O      -2.287189      0.711450      1.453262
  H      -0.462796     -0.442144      3.170929
  C      -0.466454     -1.460764      2.768354
  N      -0.280450     -2.414573      3.678172
  C      -0.117420     -2.096823      5.092555
  C      -0.271861     -3.827272      3.310883
  O      -0.632270     -1.679236      1.547203
  H      -1.181176      5.588276     -1.937030
  H      -2.592559      5.446803     -0.860435
  H      -0.967583      5.018362     -0.257822
  H      -2.291898      3.921990     -3.587919
  H      -2.764475      2.337219     -2.911313
  H      -3.695167      3.805489     -2.496525
  H       2.872615      1.246438     -2.915211
  H       4.143204      2.071964     -1.959186
  H       4.286986      0.336314     -2.349604
  H       4.521644      1.194159      0.348479
  H       3.069210      0.605684      1.203435
  H       4.066020     -0.528012      0.252948
  H      -3.789288      4.107107      3.517077
  H      -3.278290      3.033227      4.843080
  H      -2.062814      3.709563      3.725012
  H      -4.534989      0.718767      2.171036
  H      -4.792810      1.133613      3.889461
  H      -5.306722      2.268011      2.615492
  H      -0.135527     -1.014370      5.232433
  H      -0.929948     -2.549810      5.670462
  H       0.837160     -2.492361      5.454069
  H      -0.398200     -3.915535      2.233160
  H       0.679548     -4.277989      3.611134
  H      -1.088476     -4.345554      3.824292
  H      -1.153678     -0.317145     -5.299810
  C       1.211243     -1.296327     -3.427204
  N       0.350385     -1.532978     -4.460650
  H       5.209800     -3.803785     -1.202016
  N       3.403591     -3.208465     -2.008181
  C       4.192830     -3.501223     -0.962862
  N       1.315640     -2.544749     -2.862598
  C      -0.063995     -2.860530     -4.537562
  C       2.151301     -2.833499     -1.737180
  H      -0.749481     -3.214775     -5.292791
  C       3.767793     -3.433720      0.364986
  C       0.552027     -3.510861     -3.519318
  H       4.450428     -3.684913      1.169987
  C       1.624620     -2.726827     -0.452534
  C       2.457243     -3.031473      0.622850
  H       0.517891     -4.541289     -3.200326
  H       0.610098     -2.386018     -0.304175
  H       2.088546     -2.949567      1.639763
  C      -0.079494     -0.502351     -5.395722
  H       0.139238     -0.809697     -6.422833
  H       0.470348      0.409997     -5.164121
72
Coordinates from ORCA-job NEB_MEP E -3691.000029074765
  Cl     -2.239984     -1.738101     -1.246564
  Cl      0.780822      3.750876      1.945596
  Fe     -1.052874     -0.203803      0.081100
  H      -0.609803      2.905748     -0.087677
  C      -1.243148      2.605983     -0.933456
  N      -1.830534      3.616280     -1.569075
  C      -1.626915      4.995513     -1.136675
  C      -2.710652      3.397102     -2.711503
  O      -1.377448      1.399478     -1.257796
  H       1.056803      0.911048     -1.785984
  C       1.559321      0.686305     -0.847012
  N       2.874891      0.820530     -0.855237
  C       3.585321      1.153118     -2.086566
  C       3.678246      0.531651      0.330471
  O       0.906978      0.311866      0.168417
  H      -1.271363      2.298857      2.282637
  C      -2.202335      1.723311      2.197722
  N      -3.219514      2.184082      2.919995
  C      -3.057501      3.349158      3.784402
  C      -4.531713      1.546712      2.900530
  O      -2.274516      0.708799      1.459127
  H      -0.519447     -0.460635      3.189737
  C      -0.486768     -1.473846      2.775219
  N      -0.295578     -2.433602      3.677804
  C      -0.174057     -2.129235      5.099227
  C      -0.240361     -3.840825      3.294338
  O      -0.619700     -1.681404      1.548402
  H      -1.183690      5.578858     -1.950538
  H      -2.589059      5.442830     -0.865412
  H      -0.961435      5.012243     -0.271038
  H      -2.308360      3.911085     -3.590592
  H      -2.778622      2.328252     -2.907843
  H      -3.705130      3.798448     -2.490408
  H       2.871641      1.244340     -2.905031
  H       4.134029      2.091089     -1.957623
  H       4.292465      0.352164     -2.325147
  H       4.528990      1.216536      0.350893
  H       3.069365      0.673305      1.222726
  H       4.043936     -0.499509      0.296847
  H      -3.767834      4.128972      3.491332
  H      -3.249619      3.068620      4.825418
  H      -2.040231      3.733984      3.694177
  H      -4.521530      0.730022      2.180444
  H      -4.770488      1.159438      3.896618
  H      -5.289163      2.283916      2.615781
  H      -0.223647     -1.049396      5.251378
  H      -0.987936     -2.609982      5.652313
  H       0.781699     -2.504588      5.478676
  H      -0.340243     -3.919172      2.213082
  H       0.716204     -4.269228      3.610428
  H      -1.053582     -4.387155      3.783500
  H      -1.215673     -0.340519     -5.240929
  C       1.162970     -1.300035     -3.384023
  N       0.325068     -1.534478     -4.436455
  H       5.173188     -3.946894     -1.217291
  N       3.382143     -3.301212     -2.018345
  C       4.174690     -3.590452     -0.974588
  N       1.317379     -2.563583     -2.866179
  C      -0.030677     -2.874808     -4.567193
  C       2.153741     -2.856805     -1.743076
  H      -0.694578     -3.229118     -5.341387
  C       3.776102     -3.452314      0.355970
  C       0.604851     -3.536422     -3.568335
  H       4.460730     -3.702360      1.159593
  C       1.652408     -2.682818     -0.455869
  C       2.487938     -2.985211      0.617793
  H       0.611312     -4.578308     -3.287473
  H       0.654250     -2.299423     -0.304775
  H       2.137300     -2.854634      1.636053
  C      -0.136334     -0.490348     -5.341094
  H       0.091705     -0.761601     -6.376295
  H       0.385560      0.431310     -5.083266
72
Coordinates from ORCA-job NEB_MEP E -3691.000535352532
  Cl     -2.222348     -1.756851     -1.241073
  Cl      0.779592      3.793566      1.921053
  Fe     -1.046230     -0.208212      0.078748
  H      -0.605116      2.899013     -0.101015
  C      -1.244615      2.598109     -0.941624
  N      -1.834718      3.607989     -1.575214
  C      -1.626167      4.987654     -1.146336
  C      -2.722693      3.387757     -2.711290
  O      -1.383220      1.391025     -1.262093
  H       1.059264      0.918678     -1.778090
  C       1.559526      0.706403     -0.835343
  N       2.874566      0.846267     -0.840416
  C       3.586503      1.170839     -2.073119
  C       3.674110      0.571177      0.351317
  O       0.905799      0.338462      0.181663
  H      -1.252096      2.306435      2.263320
  C      -2.183887      1.730862      2.188460
  N      -3.197295      2.201082      2.909785
  C      -3.029285      3.374506      3.761749
  C      -4.510476      1.565411      2.903008
  O      -2.260547      0.707848      1.461889
  H      -0.590703     -0.482491      3.209681
  C      -0.511622     -1.487796      2.782806
  N      -0.313602     -2.453501      3.677586
  C      -0.240501     -2.164841      5.105554
  C      -0.200785     -3.852514      3.277488
  O      -0.603249     -1.682023      1.550046
  H      -1.186970      5.568897     -1.963891
  H      -2.586029      5.436869     -0.870173
  H      -0.955563      5.004520     -0.284604
  H      -2.325691      3.899771     -3.593906
  H      -2.793129      2.318664     -2.905323
  H      -3.715207      3.790592     -2.484231
  H       2.874143      1.251376     -2.894136
  H       4.129255      2.113389     -1.952608
  H       4.299469      0.372370     -2.302508
  H       4.538500      1.238760      0.352857
  H       3.070175      0.748569      1.240770
  H       4.018581     -0.467849      0.344500
  H      -3.741112      4.151701      3.465432
  H      -3.215261      3.104183      4.806597
  H      -2.012315      3.757716      3.661221
  H      -4.505401      0.742599      2.189890
  H      -4.744410      1.187060      3.903664
  H      -5.268298      2.301356      2.616070
  H      -0.328685     -1.089264      5.269936
  H      -1.053169     -2.678456      5.630169
  H       0.716193     -2.514795      5.506303
  H      -0.272410     -3.919388      2.193247
  H       0.762260     -4.252381      3.610762
  H      -1.005898     -4.432831      3.740201
  H      -1.281504     -0.368520     -5.178730
  C       1.107804     -1.308062     -3.335782
  N       0.296384     -1.537752     -4.409307
  H       5.129625     -4.085972     -1.229094
  N       3.354720     -3.391865     -2.025197
  C       4.151666     -3.677925     -0.983945
  N       1.315729     -2.583653     -2.867453
  C       0.004311     -2.886778     -4.597995
  C       2.152561     -2.881777     -1.747557
  H      -0.635765     -3.239068     -5.392926
  C       3.783544     -3.472330      0.346562
  C       0.659213     -3.558759     -3.619076
  H       4.471225     -3.721074      1.147977
  C       1.679729     -2.644270     -0.459731
  C       2.519622     -2.943956      0.610987
  H       0.709184     -4.609512     -3.378634
  H       0.698066     -2.222668     -0.306114
  H       2.188915     -2.767361      1.629087
  C      -0.197908     -0.481250     -5.281745
  H       0.039193     -0.714094     -6.324210
  H       0.294450      0.448364     -4.995893
72
Coordinates from ORCA-job NEB_MEP E -3691.001204923633
  Cl     -2.219382     -1.773767     -1.221932
  Cl      0.772324      3.836867      1.901315
  Fe     -1.037638     -0.212245      0.076790
  H      -0.599753      2.891644     -0.116124
  C      -1.245693      2.589280     -0.951163
  N      -1.839140      3.598554     -1.582383
  C      -1.625901      4.978776     -1.157333
  C      -2.735429      3.377074     -2.711648
  O      -1.388317      1.381551     -1.267510
  H       1.064385      0.927537     -1.772879
  C       1.561551      0.728810     -0.825752
  N       2.875825      0.875362     -0.825834
  C       3.591300      1.193143     -2.058409
  C       3.669340      0.614195      0.373414
  O       0.905452      0.367331      0.192287
  H      -1.228944      2.310722      2.242071
  C      -2.162892      1.737484      2.178105
  N      -3.170515      2.219551      2.899512
  C      -2.992644      3.401281      3.738062
  C      -4.486065      1.588720      2.907135
  O      -2.247317      0.706473      1.463495
  H      -0.679443     -0.510112      3.229070
  C      -0.540756     -1.503606      2.790353
  N      -0.335496     -2.474960      3.677349
  C      -0.323384     -2.205844      5.110968
  C      -0.149467     -3.861349      3.261181
  O      -0.578404     -1.680761      1.552171
  H      -1.190853      5.557792     -1.978671
  H      -2.583545      5.429748     -0.876355
  H      -0.950265      4.996189     -0.299475
  H      -2.344140      3.887020     -3.598014
  H      -2.808399      2.307699     -2.903141
  H      -3.725869      3.781425     -2.478278
  H       2.881368      1.267022     -2.882502
  H       4.129915      2.138714     -1.943544
  H       4.308478      0.396289     -2.279950
  H       4.550611      1.258672      0.354907
  H       3.071558      0.833678      1.257827
  H       3.986465     -0.433254      0.397666
  H      -3.704647      4.177281      3.439064
  H      -3.171647      3.142231      4.786987
  H      -1.975276      3.780325      3.625409
  H      -4.488475      0.759038      2.201993
  H      -4.715168      1.220910      3.912831
  H      -5.242942      2.324683      2.617780
  H      -0.461856     -1.137452      5.287088
  H      -1.131262     -2.760370      5.600114
  H       0.632904     -2.522055      5.539789
  H      -0.188115     -3.914735      2.174527
  H       0.820794     -4.223872      3.615682
  H      -0.940541     -4.483326      3.693028
  H      -1.354660     -0.406641     -5.111263
  C       1.044902     -1.322501     -3.283280
  N       0.264718     -1.544509     -4.380551
  H       5.079127     -4.225381     -1.237786
  N       3.322294     -3.483079     -2.029927
  C       4.124354     -3.766137     -0.991723
  N       1.312523     -2.606199     -2.868417
  C       0.045260     -2.897219     -4.633427
  C       2.149302     -2.908779     -1.752316
  H      -0.566438     -3.245288     -5.452151
  C       3.790808     -3.494060      0.335751
  C       0.720459     -3.578448     -3.675236
  H       4.482211     -3.741366      1.134395
  C       1.708420     -2.608580     -0.466040
  C       2.553733     -2.905036      0.600852
  H       0.820000     -4.634862     -3.479534
  H       0.744243     -2.150356     -0.310449
  H       2.245349     -2.682400      1.617016
  C      -0.267731     -0.477218     -5.216814
  H      -0.022559     -0.666906     -6.266050
  H       0.190992      0.459599     -4.900126
72
Coordinates from ORCA-job NEB_MEP E -3691.002288974074
  Cl     -2.233623     -1.785860     -1.193064
  Cl      0.774173      3.879361      1.878385
  Fe     -1.028373     -0.217605      0.075367
  H      -0.594010      2.884083     -0.132581
  C      -1.247425      2.579406     -0.960860
  N      -1.844539      3.587560     -1.590345
  C      -1.626201      4.968724     -1.170842
  C      -2.750221      3.363624     -2.711559
  O      -1.394773      1.370888     -1.271326
  H       1.069994      0.934816     -1.769733
  C       1.563394      0.752120     -0.817478
  N       2.876558      0.908584     -0.810591
  C       3.597697      1.220368     -2.041517
  C       3.660910      0.664534      0.398778
  O       0.905060      0.396520      0.200731
  H      -1.197243      2.313111      2.222817
  C      -2.134866      1.744816      2.170281
  N      -3.135338      2.242225      2.891165
  C      -2.945135      3.433059      3.714157
  C      -4.454635      1.619701      2.913940
  O      -2.229940      0.705926      1.468416
  H      -0.795349     -0.549022      3.240049
  C      -0.578708     -1.524919      2.793763
  N      -0.364319     -2.499861      3.674778
  C      -0.435183     -2.255836      5.111231
  C      -0.079947     -3.865894      3.247405
  O      -0.545106     -1.680564      1.552707
  H      -1.196145      5.544680     -1.996932
  H      -2.581254      5.421765     -0.884469
  H      -0.944685      4.987549     -0.317644
  H      -2.365925      3.871169     -3.602339
  H      -2.825300      2.293798     -2.899787
  H      -3.738496      3.769094     -2.471082
  H       2.891637      1.289357     -2.869705
  H       4.132609      2.168445     -1.930390
  H       4.318723      0.424924     -2.255275
  H       4.566029      1.273156      0.354639
  H       3.073731      0.942421      1.274241
  H       3.937371     -0.392556      0.465558
  H      -3.656572      4.208270      3.411780
  H      -3.116522      3.187260      4.767544
  H      -1.927196      3.806458      3.587907
  H      -4.466651      0.782416      2.217945
  H      -4.679617      1.264295      3.925013
  H      -5.208740      2.357193      2.621311
  H      -0.645077     -1.200715      5.296221
  H      -1.230395     -2.865538      5.553068
  H       0.517220     -2.522466      5.580693
  H      -0.076426     -3.904829      2.159510
  H       0.896995     -4.175937      3.632210
  H      -0.847247     -4.540180      3.641852
  H      -1.439232     -0.460567     -5.035740
  C       0.972252     -1.345185     -3.224933
  N       0.228463     -1.555623     -4.348456
  H       5.023614     -4.367008     -1.245621
  N       3.286956     -3.575461     -2.033907
  C       4.095156     -3.856562     -0.999814
  N       1.309362     -2.631485     -2.869533
  C       0.094537     -2.904590     -4.673495
  C       2.146423     -2.938362     -1.758154
  H      -0.482724     -3.245194     -5.519934
  C       3.800944     -3.519568      0.321769
  C       0.792824     -3.593583     -3.738236
  H       4.496790     -3.766022      1.116688
  C       1.741529     -2.576526     -0.475360
  C       2.593776     -2.870287      0.586071
  H       0.951784     -4.650762     -3.593671
  H       0.796429     -2.082006     -0.317807
  H       2.310900     -2.601981      1.598698
  C      -0.350393     -0.480732     -5.143440
  H      -0.098407     -0.621031     -6.198692
  H       0.068099      0.462639     -4.792378
72
Coordinates from ORCA-job NEB_MEP E -3691.003635632983
  Cl     -2.269643     -1.800444     -1.142430
  Cl      0.796465      3.927543      1.837527
  Fe     -1.016065     -0.227338      0.072766
  H      -0.584840      2.869603     -0.157969
  C      -1.248353      2.562384     -0.977099
  N      -1.851782      3.569429     -1.602252
  C      -1.627391      4.951470     -1.188717
  C      -2.770694      3.343125     -2.712098
  O      -1.400352      1.353028     -1.281402
  H       1.077440      0.937747     -1.771694
  C       1.566563      0.776407     -0.813322
  N       2.877033      0.951658     -0.795601
  C       3.606057      1.266738     -2.021311
  C       3.646216      0.731413      0.429085
  O       0.906395      0.423900      0.204543
  H      -1.145208      2.323304      2.198395
  C      -2.088193      1.762979      2.160360
  N      -3.078115      2.279267      2.882439
  C      -2.870197      3.479035      3.688168
  C      -4.402753      1.669090      2.924511
  O      -2.199022      0.716034      1.472622
  H      -0.992727     -0.624602      3.234981
  C      -0.648557     -1.563865      2.791027
  N      -0.416658     -2.538317      3.667978
  C      -0.614671     -2.335265      5.098818
  C       0.026221     -3.861625      3.241591
  O      -0.499530     -1.681056      1.554062
  H      -1.205509      5.524808     -2.020815
  H      -2.578902      5.406216     -0.893396
  H      -0.936925      4.971619     -0.342711
  H      -2.396578      3.848187     -3.608607
  H      -2.848577      2.272855     -2.896617
  H      -3.755855      3.749806     -2.461067
  H       2.905910      1.329733     -2.855389
  H       4.130452      2.220408     -1.908660
  H       4.336538      0.478273     -2.228097
  H       4.591741      1.269349      0.345829
  H       3.084774      1.107777      1.285218
  H       3.846432     -0.335920      0.565972
  H      -3.580248      4.254885      3.384162
  H      -3.031017      3.247637      4.746492
  H      -1.851415      3.844063      3.544765
  H      -4.428367      0.823029      2.239607
  H      -4.622104      1.328852      3.942030
  H      -5.152675      2.409646      2.628889
  H      -0.940585     -1.310209      5.284236
  H      -1.375594     -3.029236      5.471053
  H       0.322870     -2.518298      5.633723
  H       0.091537     -3.882246      2.155170
  H       1.007449     -4.080150      3.675484
  H      -0.689932     -4.614428      3.586691
  H      -1.553349     -0.548810     -4.937540
  C       0.878550     -1.383268     -3.149358
  N       0.178798     -1.573729     -4.302996
  H       4.965399     -4.517308     -1.257704
  N       3.250823     -3.673194     -2.038926
  C       4.067892     -3.954258     -1.011612
  N       1.307793     -2.662335     -2.869221
  C       0.157217     -2.904874     -4.719003
  C       2.146936     -2.973900     -1.764943
  H      -0.374543     -3.230807     -5.600279
  C       3.821009     -3.553610      0.301302
  C       0.887527     -3.599983     -3.813890
  H       4.523517     -3.800183      1.090228
  C       1.785048     -2.551404     -0.486821
  C       2.647823     -2.843549      0.565519
  H       1.126571     -4.648714     -3.735423
  H       0.861804     -2.019260     -0.326160
  H       2.396641     -2.529494      1.573408
  C      -0.465294     -0.495947     -5.042155
  H      -0.204384     -0.565911     -6.102091
  H      -0.106835      0.452240     -4.641271
72
Coordinates from ORCA-job NEB_MEP E -3691.006550751841
  Cl     -2.399569     -1.837628     -0.986116
  Cl      0.882712      3.990216      1.715753
  Fe     -0.979852     -0.265616      0.035918
  H      -0.552827      2.813273     -0.237400
  C      -1.238550      2.505147     -1.037363
  N      -1.864142      3.513263     -1.638634
  C      -1.631514      4.894047     -1.224926
  C      -2.815265      3.289263     -2.721230
  O      -1.392963      1.296305     -1.341245
  H       1.122498      0.921276     -1.809541
  C       1.593704      0.801302     -0.835675
  N       2.894850      1.026929     -0.781957
  C       3.641022      1.417549     -1.975379
  C       3.617680      0.856950      0.480864
  O       0.924291      0.442173      0.172771
  H      -1.005786      2.321118      2.136969
  C      -1.965252      1.788965      2.122287
  N      -2.921377      2.337806      2.866458
  C      -2.659657      3.536665      3.657922
  C      -4.262678      1.768759      2.943289
  O      -2.126077      0.746975      1.437469
  H      -1.460947     -0.842983      3.103606
  C      -0.825884     -1.656418      2.739375
  N      -0.572407     -2.608438      3.634901
  C      -1.077127     -2.517130      5.000944
  C       0.235452     -3.776981      3.301337
  O      -0.392842     -1.660417      1.564649
  H      -1.235597      5.472774     -2.066030
  H      -2.575358      5.344492     -0.899831
  H      -0.916746      4.912037     -0.399206
  H      -2.465207      3.791293     -3.629142
  H      -2.903301      2.219039     -2.901393
  H      -3.790780      3.700957     -2.442318
  H       2.959282      1.479000     -2.825180
  H       4.113006      2.391993     -1.818253
  H       4.415073      0.674103     -2.188399
  H       4.660415      1.132273      0.321942
  H       3.182042      1.500807      1.249370
  H       3.562185     -0.184666      0.808205
  H      -3.356936      4.329131      3.367098
  H      -2.798906      3.316958      4.721818
  H      -1.635879      3.873525      3.483931
  H      -4.326740      0.912615      2.273624
  H      -4.472452      1.452401      3.970516
  H      -4.996269      2.526380      2.649445
  H      -1.657656     -1.600101      5.118981
  H      -1.714600     -3.379685      5.221309
  H      -0.239979     -2.506192      5.706969
  H       0.445472     -3.772229      2.233117
  H       1.176283     -3.754670      3.862046
  H      -0.314954     -4.684579      3.568399
  H      -1.802320     -0.778472     -4.733294
  C       0.690869     -1.476462     -2.984450
  N       0.055061     -1.611731     -4.179641
  H       4.914374     -4.701800     -1.312077
  N       3.217936     -3.792023     -2.058052
  C       4.060257     -4.080326     -1.052611
  N       1.304740     -2.705875     -2.852248
  C       0.246565     -2.864477     -4.765391
  C       2.162005     -3.027979     -1.769887
  H      -0.207148     -3.143191     -5.704767
  C       3.891001     -3.617601      0.250935
  C       1.052197     -3.560037     -3.928127
  H       4.612838     -3.867976      1.020843
  C       1.871527     -2.546086     -0.492461
  C       2.763908     -2.840730      0.532056
  H       1.449661     -4.560828     -3.978299
  H       0.979703     -1.968938     -0.315864
  H       2.569279     -2.477469      1.535999
  C      -0.733311     -0.553910     -4.798968
  H      -0.453264     -0.452770     -5.851479
  H      -0.525767      0.378656     -4.274279
72
Coordinates from ORCA-job NEB_MEP E -3691.031401002373
  Cl     -2.978181     -1.701360     -1.063307
  Cl      1.117473      4.050189      1.373645
  Fe     -0.870727     -0.569440     -0.547541
  H      -0.408882      2.714365     -0.492026
  C      -1.138708      2.429181     -1.258491
  N      -1.881146      3.436544     -1.713666
  C      -1.670708      4.798517     -1.233552
  C      -2.906605      3.231579     -2.730137
  O      -1.240219      1.247541     -1.659746
  H       1.303610      0.951093     -1.910376
  C       1.696201      0.805064     -0.899582
  N       2.984918      1.080139     -0.752137
  C       3.769787      1.631124     -1.853669
  C       3.631412      0.929215      0.550675
  O       0.953579      0.396545      0.027024
  H      -0.699342      2.080393      1.782602
  C      -1.689852      1.607667      1.783633
  N      -2.558154      2.165750      2.636388
  C      -2.180338      3.307251      3.462335
  C      -3.926071      1.680591      2.771198
  O      -1.959945      0.645541      1.034910
  H      -2.042732     -1.219847      2.415765
  C      -1.179989     -1.876317      2.272206
  N      -0.852849     -2.610012      3.337147
  C      -1.620888     -2.537230      4.575538
  C       0.281859     -3.526397      3.320764
  O      -0.568300     -1.905770      1.182123
  H      -1.361038      5.442635     -2.063707
  H      -2.603303      5.188853     -0.812922
  H      -0.895131      4.796469     -0.464032
  H      -2.608515      3.714090     -3.667479
  H      -3.038954      2.162969     -2.893860
  H      -3.847641      3.673650     -2.388470
  H       3.145645      1.701500     -2.746513
  H       4.134342      2.629401     -1.591282
  H       4.625108      0.981004     -2.060843
  H       4.706592      0.827007      0.395118
  H       3.431469      1.805801      1.175749
  H       3.247266      0.036662      1.045207
  H      -2.845050      4.152761      3.252009
  H      -2.269741      3.049339      4.523594
  H      -1.151578      3.596851      3.238984
  H      -4.072688      0.833634      2.102707
  H      -4.109705      1.371880      3.806268
  H      -4.630076      2.480332      2.515041
  H      -2.413154     -1.792813      4.476601
  H      -2.067009     -3.513144      4.795854
  H      -0.963493     -2.256148      5.405076
  H       0.727669     -3.525914      2.328098
  H       1.025281     -3.208832      4.060230
  H      -0.058034     -4.535896      3.574263
  H      -2.373041     -1.119141     -4.028717
  C       0.143181     -1.613723     -2.277989
  N      -0.372977     -1.568105     -3.536544
  H       4.897479     -4.654077     -1.543849
  N       3.113598     -3.697060     -1.932624
  C       4.107111     -4.049105     -1.105506
  N       1.112403     -2.600746     -2.390537
  C       0.198793     -2.505444     -4.385272
  C       2.120465     -2.952345     -1.439280
  H      -0.112188     -2.612439     -5.412731
  C       4.158329     -3.673177      0.234656
  C       1.138335     -3.158701     -3.669559
  H       4.988553     -3.977961      0.862540
  C       2.065851     -2.529801     -0.112998
  C       3.108358     -2.900004      0.731533
  H       1.826251     -3.941791     -3.932326
  H       1.237904     -1.949702      0.247677
  H       3.090839     -2.585583      1.770554
  C      -1.390992     -0.642270     -4.033576
  H      -1.121801     -0.365862     -5.055944
  H      -1.409917      0.243023     -3.406922
72
Coordinates from ORCA-job NEB_MEP E -3691.037846065630
  Cl     -3.165865     -1.539054     -0.921931
  Cl      1.423534      4.097723      0.909326
  Fe     -0.873611     -0.636144     -0.579511
  H      -0.208677      2.726251     -0.761181
  C      -1.031612      2.372770     -1.395712
  N      -1.920377      3.314976     -1.709470
  C      -1.738444      4.696303     -1.273886
  C      -3.089570      3.017122     -2.528473
  O      -1.101167      1.183148     -1.780100
  H       1.445277      0.841449     -1.873898
  C       1.787107      0.671805     -0.847893
  N       3.049301      1.012388     -0.614165
  C       3.827048      1.737507     -1.613392
  C       3.626378      0.872550      0.719585
  O       1.018030      0.180336      0.010885
  H      -0.319751      2.028702      1.538540
  C      -1.321239      1.604771      1.681410
  N      -2.052257      2.216924      2.619365
  C      -1.533382      3.361925      3.357533
  C      -3.406084      1.777868      2.933225
  O      -1.729619      0.640577      1.003120
  H      -2.586219     -1.818877      1.837517
  C      -1.546856     -2.109261      2.013846
  N      -1.294019     -2.604392      3.224963
  C      -2.359963     -2.798305      4.200943
  C       0.046714     -3.033018      3.608755
  O      -0.686067     -1.978754      1.117142
  H      -1.633213      5.352338     -2.144999
  H      -2.610767      5.017490     -0.695072
  H      -0.842877      4.766912     -0.652209
  H      -2.977764      3.460794     -3.524192
  H      -3.197038      1.937022     -2.618628
  H      -3.978981      3.439412     -2.051284
  H       3.282579      1.755150     -2.559604
  H       3.995816      2.766761     -1.278035
  H       4.792430      1.244861     -1.760389
  H       4.693727      0.662506      0.620224
  H       3.484232      1.800500      1.284580
  H       3.135753      0.048976      1.237417
  H      -2.200474      4.220632      3.222186
  H      -1.477165      3.127772      4.426473
  H      -0.540702      3.618830      2.981799
  H      -3.652718      0.918042      2.312021
  H      -3.470211      1.500681      3.991023
  H      -4.114934      2.590273      2.738613
  H      -3.302417     -2.428534      3.792735
  H      -2.462697     -3.862970      4.437544
  H      -2.124963     -2.253125      5.120764
  H       0.764066     -2.652291      2.883802
  H       0.279952     -2.637353      4.601549
  H       0.102040     -4.126968      3.640473
  H      -2.624259     -1.648851     -3.794397
  C       0.025280     -1.699101     -2.270828
  N      -0.537996     -1.710748     -3.509223
  H       5.345250     -3.553429     -1.739940
  N       3.378627     -3.023546     -2.062091
  C       4.401536     -3.323750     -1.250591
  N       1.150001     -2.486006     -2.442469
  C       0.178383     -2.482181     -4.412641
  C       2.195508     -2.753940     -1.503279
  H      -0.139604     -2.609693     -5.435646
  C       4.294866     -3.347310      0.138390
  C       1.249798     -2.967333     -3.747499
  H       5.154268     -3.592317      0.753185
  C       1.969255     -2.769466     -0.128637
  C       3.050482     -3.060714      0.700369
  H       2.067137     -3.592389     -4.059532
  H       0.993467     -2.569212      0.282903
  H       2.912154     -3.078788      1.777241
  C      -1.752883     -1.003188     -3.914418
  H      -1.644063     -0.718076     -4.962991
  H      -1.869487     -0.114965     -3.301239
   72
FINAL HEAT OF FORMATION = -3691.044560
Cl    -3.205475    -1.604739    -1.532151
Cl     1.414840     3.949268     0.811508
Fe    -0.942388    -0.776314    -0.951135
 H    -0.126569     2.912129    -1.252476
 C    -1.022526     2.326409    -1.494499
 N    -2.166504     2.929908    -1.169131
 C    -2.171301     4.242052    -0.531428
 C    -3.457818     2.286504    -1.372291
 O    -0.930108     1.190019    -2.011668
 H     1.687365     0.772435    -1.746385
 C     1.811189     0.480029    -0.698603
 N     3.016783     0.711327    -0.190795
 C     4.060274     1.348687    -0.981454
 C     3.327754     0.407104     1.200376
 O     0.868341    -0.041560    -0.062286
 H    -0.386680     1.658820     1.223680
 C    -1.394158     1.264869     1.396939
 N    -2.053695     1.852627     2.398338
 C    -1.447022     2.929125     3.173255
 C    -3.404174     1.445216     2.764821
 O    -1.865438     0.346625     0.694256
 H    -2.705011    -2.280143     1.471089
 C    -1.615890    -2.222025     1.581660
 N    -1.196199    -2.055157     2.835952
 C    -2.137038    -1.915345     3.939553
 C     0.219022    -1.889148     3.144457
 O    -0.860685    -2.319064     0.590642
 H    -2.694146     4.966952    -1.164328
 H    -2.688843     4.175567     0.431775
 H    -1.143512     4.567101    -0.359021
 H    -4.083033     2.912725    -2.017529
 H    -3.305356     1.309414    -1.826367
 H    -3.956988     2.160957    -0.405972
 H     3.703449     1.507594    -2.000664
 H     4.327302     2.313491    -0.537595
 H     4.946047     0.706211    -1.007227
 H     4.244082    -0.188003     1.244264
 H     3.471738     1.339469     1.756761
 H     2.503180    -0.156454     1.633176
 H    -2.102558     3.806424     3.154987
 H    -1.309640     2.613819     4.213570
 H    -0.483472     3.198675     2.734585
 H    -3.709828     0.616589     2.128012
 H    -3.423216     1.131890     3.813900
 H    -4.093007     2.286779     2.634647
 H    -3.157640    -2.024423     3.568181
 H    -1.943516    -2.681200     4.697774
 H    -2.026162    -0.927120     4.398854
 H     0.799502    -2.061380     2.240218
 H     0.400216    -0.871396     3.508707
 H     0.513397    -2.602109     3.921050
 H    -2.252460    -1.610321    -4.567851
 C     0.115792    -1.576582    -2.651697
 N    -0.251306    -1.394250    -3.947495
 H     5.419872    -2.145660    -1.067382
 N     3.519332    -2.129135    -1.871545
 C     4.386934    -2.439129    -0.896969
 N     1.368841    -2.134342    -2.764988
 C     0.727121    -1.814341    -4.838109
 C     2.244331    -2.479724    -1.692248
 H     0.595077    -1.748663    -5.906953
 C     4.015153    -3.086002     0.280658
 C     1.761458    -2.270513    -4.093511
 H     4.754446    -3.301215     1.044658
 C     1.766738    -3.158406    -0.573781
 C     2.677387    -3.452126     0.438508
 H     2.720760    -2.678543    -4.364930
 H     0.723746    -3.424745    -0.491759
 H     2.345014    -3.970540     1.332503
 C    -1.517972    -0.819853    -4.397425
 H    -1.340053    -0.277772    -5.328315
 H    -1.885093    -0.139371    -3.635351
72
Coordinates from ORCA-job NEB_MEP E -3691.031730213982
  Cl     -3.296675     -1.033820     -0.463191
  Cl      0.938651      4.690751      0.741218
  Fe     -0.798835     -0.628726     -0.546288
  H      -0.519912      2.766561     -0.636116
  C      -1.032182      2.325330     -1.499196
  N      -1.745641      3.181494     -2.225034
  C      -1.769772      4.609063     -1.919049
  C      -2.477374      2.708102     -3.398464
  O      -0.935961      1.108814     -1.786033
  H       1.797045      1.333315     -1.383316
  C       1.938262      0.835264     -0.417833
  N       2.961054      1.293838      0.303589
  C       3.755238      2.434921     -0.134760
  C       3.240494      0.760849      1.632014
  O       1.188755     -0.091003     -0.047627
  H       0.134015      2.134110      1.822182
  C      -0.864093      1.687633      1.911884
  N      -1.657304      2.294126      2.806605
  C      -1.229495      3.476109      3.544083
  C      -3.030776      1.848990      3.003394
  O      -1.219737      0.712860      1.224874
  H      -2.216280     -1.574163      1.990595
  C      -1.342937     -2.227767      1.924107
  N      -1.186699     -3.060665      2.953132
  C      -2.161172     -3.105733      4.036365
  C      -0.069218     -3.994031      3.022144
  O      -0.576916     -2.173941      0.936811
  H      -1.392941      5.177960     -2.775583
  H      -2.796428      4.925895     -1.709126
  H      -1.135503      4.804170     -1.051308
  H      -1.806384      2.601390     -4.258050
  H      -2.931789      1.740634     -3.181496
  H      -3.256207      3.433037     -3.638678
  H       3.471956      2.708799     -1.152631
  H       3.567128      3.289593      0.522584
  H       4.817936      2.175469     -0.109024
  H       4.312721      0.565303      1.723768
  H       2.943160      1.487851      2.396714
  H       2.683699     -0.164554      1.769428
  H      -1.877765      4.324336      3.294610
  H      -1.295469      3.291769      4.621991
  H      -0.204981      3.730359      3.269633
  H      -3.173566      0.906005      2.477686
  H      -3.225291      1.714307      4.072069
  H      -3.728815      2.596879      2.609092
  H      -2.941728     -2.363779      3.857522
  H      -2.616490     -4.100631      4.087737
  H      -1.670790     -2.891556      4.991473
  H       0.616078     -3.789339      2.201176
  H       0.450168     -3.869175      3.977544
  H      -0.435568     -5.023980      2.950532
  H      -3.133149     -2.184293     -3.391584
  C      -0.318568     -1.785554     -2.304112
  N      -1.042216     -1.927882     -3.447604
  H       5.075817     -1.343575     -1.923063
  N       3.095770     -1.820298     -2.257008
  C       4.214057     -1.867836     -1.517720
  N       0.865754     -2.401830     -2.616416
  C      -0.343530     -2.611256     -4.432785
  C       2.024790     -2.455078     -1.780656
  H      -0.775783     -2.827041     -5.397589
  C       4.299137     -2.543361     -0.300689
  C       0.874962     -2.899961     -3.914912
  H       5.230693     -2.551547      0.255064
  C       1.998202     -3.175374     -0.590117
  C       3.167569     -3.213597      0.166890
  H       1.731695     -3.407093     -4.328989
  H       1.091317     -3.670991     -0.271576
  H       3.196910     -3.768715      1.099320
  C      -2.396092     -1.422633     -3.657071
  H      -2.509720     -1.152495     -4.708708
  H      -2.543282     -0.552613     -3.024425
72
Coordinates from ORCA-job NEB_MEP E -3691.027202077579
  Cl     -3.243473     -0.717409     -0.367180
  Cl      0.792237      4.776066      0.727877
  Fe     -0.734878     -0.614176     -0.572731
  H      -0.588354      2.771468     -0.587139
  C      -0.999873      2.319647     -1.497080
  N      -1.682930      3.144565     -2.282964
  C      -1.824591      4.561796     -1.961270
  C      -2.276443      2.642550     -3.522433
  O      -0.817755      1.112096     -1.786352
  H       1.800542      1.407597     -1.300509
  C       1.955702      0.833290     -0.381027
  N       2.927865      1.291863      0.406716
  C       3.695253      2.481281      0.059112
  C       3.202483      0.676665      1.699603
  O       1.263086     -0.170523     -0.117679
  H       0.284104      2.243405      2.179827
  C      -0.708765      1.776572      2.132640
  N      -1.619413      2.377202      2.919397
  C      -1.316582      3.594915      3.660376
  C      -2.999522      1.913381      2.951714
  O      -0.940349      0.791206      1.413767
  H      -2.161738     -1.513064      1.977822
  C      -1.311876     -2.192902      1.882762
  N      -1.151101     -3.040537      2.896987
  C      -2.083681     -3.051588      4.017564
  C      -0.065385     -4.013536      2.918920
  O      -0.572992     -2.154867      0.872852
  H      -1.426165      5.168294     -2.780950
  H      -2.881996      4.807337     -1.820322
  H      -1.264929      4.781274     -1.049483
  H      -1.505951      2.485631     -4.285066
  H      -2.783803      1.694926     -3.333566
  H      -2.996562      3.377289     -3.884113
  H       3.421733      2.812275     -0.944280
  H       3.475212      3.286597      0.766572
  H       4.764455      2.249194      0.086478
  H       4.269931      0.449582      1.777321
  H       2.924990      1.367728      2.503704
  H       2.622738     -0.240530      1.786799
  H      -1.906136      4.431292      3.265545
  H      -1.565158      3.463044      4.719251
  H      -0.258130      3.837783      3.558249
  H      -3.057930      0.944884      2.457287
  H      -3.332211      1.823443      3.990913
  H      -3.653341      2.626562      2.435027
  H      -2.839984     -2.278135      3.870483
  H      -2.575707     -4.027708      4.085234
  H      -1.547105     -2.859158      4.952227
  H       0.588018     -3.836010      2.066036
  H       0.501509     -3.905510      3.848981
  H      -0.472895     -5.029077      2.868269
  H      -3.209919     -2.309458     -3.335267
  C      -0.362174     -1.825812     -2.329004
  N      -1.127547     -2.012132     -3.438430
  H       4.942486     -1.120188     -1.953266
  N       3.002018     -1.731882     -2.301599
  C       4.132069     -1.741086     -1.579559
  N       0.808947     -2.455074     -2.660727
  C      -0.465183     -2.732535     -4.422261
  C       1.992651     -2.479060     -1.856404
  H      -0.929913     -2.981447     -5.363818
  C       4.290756     -2.493884     -0.415696
  C       0.771357     -3.004162     -3.937258
  H       5.229367     -2.466490      0.127430
  C       2.042896     -3.283596     -0.722463
  C       3.225729     -3.286133      0.014949
  H       1.612818     -3.528254     -4.362373
  H       1.183760     -3.875963     -0.435345
  H       3.315720     -3.904382      0.902624
  C      -2.494227     -1.528606     -3.606847
  H      -2.642137     -1.246167     -4.651115
  H      -2.641631     -0.671656     -2.955739
72
Coordinates from ORCA-job NEB_MEP E -3691.023860085085
  Cl     -3.156700     -0.507385     -0.376690
  Cl      0.763266      4.757574      0.716752
  Fe     -0.698727     -0.644236     -0.652380
  H      -0.598615      2.743264     -0.604524
  C      -0.970738      2.296606     -1.534547
  N      -1.667435      3.111561     -2.318249
  C      -1.864220      4.517278     -1.973491
  C      -2.222402      2.608295     -3.575732
  O      -0.731784      1.103969     -1.846125
  H       1.797626      1.408074     -1.278969
  C       1.942555      0.824515     -0.364529
  N       2.902271      1.274429      0.440293
  C       3.675878      2.465552      0.109942
  C       3.167214      0.644745      1.728656
  O       1.246601     -0.184612     -0.122451
  H       0.359399      2.309240      2.536133
  C      -0.615723      1.816857      2.410160
  N      -1.611582      2.451050      3.061333
  C      -1.393295      3.716641      3.746408
  C      -2.981386      1.964913      2.989995
  O      -0.745417      0.786002      1.737551
  H      -2.135719     -1.486176      1.939027
  C      -1.303005     -2.184673      1.830463
  N      -1.133570     -3.022097      2.851818
  C      -2.046987     -3.007029      3.988362
  C      -0.063723     -4.013225      2.865410
  O      -0.589912     -2.175245      0.801195
  H      -1.476156      5.151558     -2.776989
  H      -2.930984      4.724472     -1.841813
  H      -1.322935      4.739452     -1.051401
  H      -1.426267      2.423882     -4.304560
  H      -2.760208      1.674793     -3.398035
  H      -2.910007      3.354847     -3.974210
  H       3.401671      2.814109     -0.887196
  H       3.460541      3.260141      0.830590
  H       4.744142      2.228480      0.131585
  H       4.229601      0.392918      1.801539
  H       2.908566      1.338222      2.536724
  H       2.566262     -0.258700      1.812734
  H      -1.946371      4.519918      3.244770
  H      -1.738083      3.650932      4.784417
  H      -0.331124      3.965863      3.732221
  H      -2.981979      0.981080      2.522551
  H      -3.403754      1.898999      3.998557
  H      -3.599623      2.649258      2.396100
  H      -2.791939     -2.221713      3.846765
  H      -2.555319     -3.973494      4.072791
  H      -1.492214     -2.816123      4.912567
  H       0.580578     -3.853684      2.002040
  H       0.518050     -3.907576      3.786558
  H      -0.488100     -5.022528      2.829125
  H      -3.225071     -2.360723     -3.334608
  C      -0.362972     -1.862248     -2.378590
  N      -1.144455     -2.062443     -3.472727
  H       4.884024     -1.026801     -1.954144
  N       2.970231     -1.704160     -2.329864
  C       4.097238     -1.689934     -1.602997
  N       0.802328     -2.497716     -2.712400
  C      -0.495939     -2.799616     -4.453071
  C       1.989497     -2.502706     -1.910580
  H      -0.973769     -3.061522     -5.384445
  C       4.281462     -2.469775     -0.460614
  C       0.746946     -3.066349     -3.979514
  H       5.216531     -2.421718      0.087041
  C       2.066170     -3.334626     -0.797911
  C       3.246734     -3.314044     -0.056456
  H       1.581958     -3.597556     -4.408227
  H       1.228794     -3.966517     -0.530003
  H       3.357690     -3.953428      0.813589
  C      -2.514284     -1.579934     -3.619506
  H      -2.680745     -1.298009     -4.660957
  H      -2.650586     -0.721169     -2.967259
72
Coordinates from ORCA-job NEB_MEP E -3691.022496653716
  Cl     -3.062961     -0.325793     -0.358091
  Cl      0.724797      4.674674      0.730802
  Fe     -0.675023     -0.660516     -0.726581
  H      -0.566943      2.710382     -0.665128
  C      -0.928667      2.274525     -1.605349
  N      -1.652815      3.088141     -2.365239
  C      -1.890983      4.479151     -1.988186
  C      -2.198922      2.595909     -3.630720
  O      -0.652392      1.098406     -1.948397
  H       1.774919      1.411273     -1.250833
  C       1.915299      0.833110     -0.333505
  N       2.886820      1.264299      0.462393
  C       3.674551      2.445429      0.126646
  C       3.149240      0.638469      1.753904
  O       1.195957     -0.160640     -0.078426
  H       0.398847      2.324786      2.832473
  C      -0.561173      1.808127      2.680295
  N      -1.609521      2.499949      3.175303
  C      -1.441825      3.811070      3.781143
  C      -2.967385      1.994519      3.047871
  O      -0.630162      0.711778      2.115555
  H      -2.125104     -1.477817      1.892368
  C      -1.301051     -2.185736      1.780113
  N      -1.125825     -3.011477      2.810846
  C      -2.022256     -2.972892      3.959968
  C      -0.065010     -4.011896      2.826700
  O      -0.604416     -2.199170      0.740067
  H      -1.520457      5.141991     -2.776924
  H      -2.963459      4.652814     -1.854291
  H      -1.358020      4.696401     -1.060065
  H      -1.394535      2.385893     -4.342701
  H      -2.767206      1.678494     -3.460846
  H      -2.857104      3.360560     -4.043809
  H       3.402104      2.795540     -0.870165
  H       3.469122      3.242086      0.847703
  H       4.739405      2.194531      0.147439
  H       4.208618      0.373693      1.821768
  H       2.904668      1.342866      2.556581
  H       2.535445     -0.254941      1.848998
  H      -1.971608      4.572048      3.195883
  H      -1.841526      3.812572      4.801805
  H      -0.382064      4.070118      3.807766
  H      -2.930040      0.996977      2.611980
  H      -3.445696      1.952267      4.033036
  H      -3.559530      2.652082      2.399714
  H      -2.759163     -2.179415      3.821997
  H      -2.541641     -3.931885      4.062516
  H      -1.451305     -2.780218      4.873977
  H       0.575162     -3.867740      1.957486
  H       0.523730     -3.902120      3.743014
  H      -0.498433     -5.017905      2.804391
  H      -3.231212     -2.383550     -3.330870
  C      -0.361288     -1.882164     -2.421230
  N      -1.152103     -2.091317     -3.505197
  H       4.826949     -0.939047     -1.930421
  N       2.938380     -1.669588     -2.335072
  C       4.062016     -1.638955     -1.603233
  N       0.798291     -2.527309     -2.750112
  C      -0.513600     -2.846997     -4.478757
  C       1.985343     -2.516130     -1.946436
  H      -0.998740     -3.119569     -5.403170
  C       4.269005     -2.446742     -0.484148
  C       0.731104     -3.114046     -4.008983
  H       5.200361     -2.383965      0.068333
  C       2.085691     -3.375733     -0.856752
  C       3.261892     -3.336025     -0.108445
  H       1.560418     -3.655910     -4.435331
  H       1.269302     -4.043325     -0.610683
  H       3.390195     -3.994594      0.744773
  C      -2.523154     -1.607154     -3.634276
  H      -2.707298     -1.332394     -4.674580
  H      -2.646010     -0.740254     -2.988653
72
Coordinates from ORCA-job NEB_MEP E -3691.022513528951
  Cl     -2.979533     -0.162459     -0.338380
  Cl      0.717984      4.649899      0.700881
  Fe     -0.660301     -0.656238     -0.789285
  H      -0.543964      2.687488     -0.729801
  C      -0.891160      2.260167     -1.679707
  N      -1.634699      3.070990     -2.423396
  C      -1.916892      4.443650     -2.010730
  C      -2.174245      2.586688     -3.694838
  O      -0.581653      1.099003     -2.045421
  H       1.755513      1.419062     -1.215863
  C       1.883014      0.856033     -0.288200
  N       2.868678      1.268626      0.496487
  C       3.678493      2.431175      0.147064
  C       3.131331      0.643323      1.788683
  O       1.131383     -0.110815     -0.010795
  H       0.430421      2.316985      3.108118
  C      -0.517648      1.777910      2.950296
  N      -1.597685      2.522498      3.270755
  C      -1.469685      3.876360      3.784627
  C      -2.943718      1.999042      3.100254
  O      -0.546193      0.620041      2.524126
  H      -2.123396     -1.469483      1.854839
  C      -1.305585     -2.183669      1.735633
  N      -1.123250     -3.002002      2.771412
  C      -2.001822     -2.941954      3.933373
  C      -0.068028     -4.008421      2.784876
  O      -0.624724     -2.210092      0.685699
  H      -1.567149      5.137958     -2.781654
  H      -2.994005      4.581049     -1.871957
  H      -1.390174      4.653061     -1.077235
  H      -1.363915      2.333863     -4.384965
  H      -2.784938      1.695535     -3.527932
  H      -2.790587      3.372783     -4.131294
  H       3.404428      2.782218     -0.848764
  H       3.495313      3.234606      0.866461
  H       4.737550      2.157471      0.161294
  H       4.187529      0.364835      1.846807
  H       2.903300      1.353744      2.590691
  H       2.505545     -0.240576      1.892489
  H      -1.973878      4.586268      3.118923
  H      -1.920392      3.948694      4.781591
  H      -0.414061      4.147387      3.846508
  H      -2.876498      0.988457      2.699275
  H      -3.469740      1.982521      4.061994
  H      -3.507741      2.630737      2.403828
  H      -2.731028     -2.140818      3.798793
  H      -2.531249     -3.893471      4.053387
  H      -1.415204     -2.747202      4.837051
  H       0.562838     -3.876961      1.906768
  H       0.532354     -3.893061      3.693048
  H      -0.506839     -5.012381      2.778141
  H      -3.244085     -2.386567     -3.320154
  C      -0.363138     -1.890139     -2.454615
  N      -1.164712     -2.114202     -3.526286
  H       4.744464     -0.824108     -1.878068
  N       2.889118     -1.617233     -2.317853
  C       4.011649     -1.571675     -1.584912
  N       0.788029     -2.551423     -2.775057
  C      -0.539315     -2.896865     -4.487715
  C       1.975995     -2.524478     -1.972013
  H      -1.032878     -3.183711     -5.403350
  C       4.256177     -2.422078     -0.505449
  C       0.706156     -3.165566     -4.020648
  H       5.185138     -2.345014      0.049315
  C       2.114855     -3.426785     -0.921463
  C       3.289158     -3.370002     -0.170744
  H       1.528649     -3.721601     -4.442122
  H       1.327791     -4.139191     -0.705806
  H       3.446205     -4.059205      0.652840
  C      -2.533547     -1.620933     -3.644290
  H      -2.730292     -1.357527     -4.685121
  H      -2.639508     -0.742222     -3.010441
72
Coordinates from ORCA-job NEB_MEP E -3691.022754584828
  Cl     -2.909534     -0.043300     -0.316888
  Cl      0.665526      4.601275      0.692573
  Fe     -0.634187     -0.622097     -0.821833
  H      -0.544492      2.684025     -0.784689
  C      -0.864066      2.261305     -1.745987
  N      -1.608601      3.067178     -2.493986
  C      -1.952904      4.416273     -2.051653
  C      -2.120051      2.587117     -3.778413
  O      -0.521217      1.111439     -2.118998
  H       1.758157      1.471716     -1.170770
  C       1.874534      0.907106     -0.243125
  N       2.867248      1.296734      0.542591
  C       3.694417      2.449516      0.201700
  C       3.121103      0.655286      1.828860
  O       1.103799     -0.046239      0.034004
  H       0.433879      2.275808      3.293836
  C      -0.510931      1.736199      3.116303
  N      -1.596843      2.508262      3.336672
  C      -1.478598      3.882342      3.796402
  C      -2.940032      1.992625      3.123993
  O      -0.529211      0.556315      2.755110
  H      -2.084250     -1.419239      1.843530
  C      -1.283784     -2.150485      1.713227
  N      -1.110923     -2.977610      2.743756
  C      -1.970624     -2.896074      3.918222
  C      -0.078539     -4.007283      2.745260
  O      -0.612451     -2.186624      0.657251
  H      -1.620712      5.143429     -2.799586
  H      -3.036465      4.507540     -1.924495
  H      -1.448211      4.622094     -1.105313
  H      -1.298381      2.230404     -4.404571
  H      -2.825017      1.765110     -3.621856
  H      -2.629389      3.410266     -4.279654
  H       3.421922      2.815598     -0.788984
  H       3.527833      3.247837      0.930818
  H       4.748834      2.158292      0.209214
  H       4.176452      0.374203      1.887813
  H       2.890327      1.355526      2.638917
  H       2.493167     -0.228670      1.918523
  H      -1.944510      4.565534      3.077340
  H      -1.972421      4.002771      4.768015
  H      -0.424176      4.147622      3.894009
  H      -2.868018      0.976416      2.738593
  H      -3.503269      1.993863      4.064837
  H      -3.470291      2.620305      2.398335
  H      -2.681656     -2.077128      3.794615
  H      -2.521099     -3.834518      4.046523
  H      -1.365968     -2.715921      4.813078
  H       0.537844     -3.897373      1.853920
  H       0.542115     -3.898864      3.640731
  H      -0.540399     -5.000825      2.755657
  H      -3.272516     -2.356631     -3.267504
  C      -0.368265     -1.879373     -2.467945
  N      -1.192365     -2.129710     -3.515862
  H       4.614114     -0.674276     -1.781571
  N       2.807161     -1.548796     -2.266146
  C       3.936340     -1.490437     -1.544548
  N       0.762432     -2.579007     -2.776551
  C      -0.600379     -2.967514     -4.452217
  C       1.960283     -2.539989     -1.988389
  H      -1.113812     -3.278839     -5.348654
  C       4.253313     -2.410391     -0.543774
  C       0.645504     -3.246638     -3.991919
  H       5.184623     -2.319155      0.004811
  C       2.173025     -3.513440     -1.016321
  C       3.354167     -3.442856     -0.277062
  H       1.449806     -3.835463     -4.404034
  H       1.434594     -4.288699     -0.848819
  H       3.566774     -4.183400      0.487380
  C      -2.553871     -1.615203     -3.628034
  H      -2.763642     -1.381761     -4.673511
  H      -2.633222     -0.713501     -3.022758
72
Coordinates from ORCA-job NEB_MEP E -3691.023042468465
  Cl     -2.872375      0.018456     -0.311697
  Cl      0.643898      4.545925      0.671278
  Fe     -0.616364     -0.598892     -0.837995
  H      -0.558413      2.685697     -0.819359
  C      -0.848788      2.262825     -1.789460
  N      -1.583418      3.064118     -2.552885
  C      -1.985693      4.391549     -2.095418
  C      -2.066244      2.587071     -3.848512
  O      -0.479349      1.119379     -2.156766
  H       1.737219      1.531640     -1.102270
  C       1.852763      0.953221     -0.183533
  N       2.853234      1.321791      0.602020
  C       3.679856      2.479609      0.278171
  C       3.111397      0.656173      1.875042
  O       1.076054      0.001293      0.083185
  H       0.432630      2.270962      3.395260
  C      -0.511478      1.736632      3.197834
  N      -1.596528      2.520639      3.376123
  C      -1.481360      3.898962      3.824079
  C      -2.936805      2.013866      3.126966
  O      -0.529419      0.551803      2.852665
  H      -2.028029     -1.374772      1.844441
  C      -1.257132     -2.133455      1.695186
  N      -1.089633     -2.965338      2.722814
  C      -1.921262     -2.852623      3.915030
  C      -0.092287     -4.028948      2.704021
  O      -0.611268     -2.191272      0.624010
  H      -1.667282      5.142655     -2.825330
  H      -3.074207      4.441367     -1.987381
  H      -1.507381      4.600000     -1.136054
  H      -1.258347      2.084987     -4.384231
  H      -2.891389      1.879996     -3.710770
  H      -2.415678      3.442268     -4.428092
  H       3.401253      2.864870     -0.703304
  H       3.518246      3.264528      1.022590
  H       4.733817      2.186937      0.274043
  H       4.170689      0.390184      1.931654
  H       2.866975      1.333863      2.700193
  H       2.497070     -0.239313      1.942644
  H      -1.914461      4.578166      3.081108
  H      -2.008597      4.034987      4.775869
  H      -0.428600      4.155632      3.957686
  H      -2.861245      0.994460      2.750950
  H      -3.528326      2.026323      4.050160
  H      -3.439513      2.640025      2.380768
  H      -2.603970     -2.008081      3.805341
  H      -2.503147     -3.770193      4.055262
  H      -1.292492     -2.694568      4.797315
  H       0.506815     -3.941421      1.798433
  H       0.552263     -3.939505      3.584650
  H      -0.586216     -5.006676      2.727665
  H      -3.297262     -2.313028     -3.212308
  C      -0.370334     -1.866816     -2.476326
  N      -1.216573     -2.142511     -3.499592
  H       4.477179     -0.546119     -1.660691
  N       2.720787     -1.490526     -2.196376
  C       3.860211     -1.424902     -1.491514
  N       0.738679     -2.606062     -2.770301
  C      -0.659703     -3.036363     -4.405957
  C       1.948083     -2.559412     -2.002589
  H      -1.192402     -3.370500     -5.282647
  C       4.261331     -2.412688     -0.590771
  C       0.585139     -3.327598     -3.950654
  H       5.196657     -2.310685     -0.050995
  C       2.247767     -3.604370     -1.132404
  C       3.438752     -3.524665     -0.410153
  H       1.370385     -3.950191     -4.349466
  H       1.564716     -4.439331     -1.025859
  H       3.715786     -4.316981      0.277868
  C      -2.568407     -1.602703     -3.612715
  H      -2.788908     -1.407075     -4.663719
  H      -2.619363     -0.675277     -3.044232
72
Coordinates from ORCA-job NEB_MEP E -3691.023789777047
  Cl     -2.834666      0.050389     -0.303080
  Cl      0.559921      4.497087      0.683653
  Fe     -0.590567     -0.580644     -0.853577
  H      -0.582700      2.690992     -0.851428
  C      -0.840296      2.264728     -1.828973
  N      -1.564710      3.060540     -2.609320
  C      -2.014618      4.369622     -2.145095
  C      -2.011764      2.598504     -3.921111
  O      -0.440986      1.127818     -2.184762
  H       1.717701      1.597092     -1.034734
  C       1.828481      1.009529     -0.121717
  N       2.838717      1.353246      0.662462
  C       3.669828      2.512678      0.357412
  C       3.098362      0.658994      1.919843
  O       1.040219      0.065639      0.139959
  H       0.422000      2.250134      3.494546
  C      -0.525355      1.729181      3.277760
  N      -1.601503      2.533335      3.412974
  C      -1.477544      3.916803      3.842701
  C      -2.940942      2.043416      3.128954
  O      -0.553915      0.539300      2.950554
  H      -1.937422     -1.322320      1.844469
  C      -1.202589     -2.112372      1.679996
  N      -1.053801     -2.953782      2.702851
  C      -1.860538     -2.811262      3.909198
  C      -0.100184     -4.055999      2.664966
  O      -0.576164     -2.192852      0.598296
  H      -1.697377      5.138912     -2.856429
  H      -3.106845      4.388689     -2.067347
  H      -1.569440      4.577612     -1.169951
  H      -1.259863      1.934185     -4.348054
  H      -2.959387      2.054984     -3.832022
  H      -2.153785      3.464222     -4.570795
  H       3.381511      2.925078     -0.610050
  H       3.523358      3.279355      1.123847
  H       4.721816      2.213965      0.333471
  H       4.161824      0.410728      1.976704
  H       2.835421      1.307925      2.762197
  H       2.500507     -0.249498      1.957372
  H      -1.874746      4.590085      3.075024
  H      -2.032495      4.076321      4.774895
  H      -0.425487      4.158894      4.005613
  H      -2.867820      1.022956      2.755300
  H      -3.557069      2.063473      4.035798
  H      -3.414997      2.675155      2.369023
  H      -2.507006     -1.936958      3.815459
  H      -2.479083     -3.703694      4.055080
  H      -1.210996     -2.685705      4.781631
  H       0.483374     -3.991071      1.747429
  H       0.564937     -3.992620      3.532498
  H      -0.631762     -5.013473      2.698419
  H      -3.321947     -2.288431     -3.169645
  C      -0.373272     -1.862535     -2.484680
  N      -1.242324     -2.160701     -3.481485
  H       4.338889     -0.454902     -1.527131
  N       2.633454     -1.455645     -2.120915
  C       3.782335     -1.383531     -1.431860
  N       0.715098     -2.637079     -2.766675
  C      -0.720725     -3.103551     -4.359399
  C       1.933587     -2.585749     -2.018320
  H      -1.274006     -3.457252     -5.215471
  C       4.264776     -2.423389     -0.636467
  C       0.524114     -3.405449     -3.912020
  H       5.204091     -2.313012     -0.105481
  C       2.316265     -3.685392     -1.253403
  C       3.515345     -3.596802     -0.546554
  H       1.290188     -4.057901     -4.300537
  H       1.686142     -4.566505     -1.209627
  H       3.852821     -4.427862      0.064205
  C      -2.585603     -1.599846     -3.593604
  H      -2.813721     -1.424860     -4.646631
  H      -2.615062     -0.658921     -3.046210
72
Coordinates from ORCA-job NEB_MEP E -3691.025044534625
  Cl     -2.796246      0.063964     -0.301761
  Cl      0.482951      4.492280      0.672514
  Fe     -0.558306     -0.564899     -0.876394
  H      -0.632278      2.680419     -0.880092
  C      -0.841013      2.257684     -1.870303
  N      -1.549765      3.048972     -2.670380
  C      -2.036442      4.345838     -2.210488
  C      -1.941044      2.610562     -4.006081
  O      -0.402201      1.132175     -2.215530
  H       1.691533      1.681062     -0.955658
  C       1.799883      1.074260     -0.055423
  N       2.815650      1.392081      0.732512
  C       3.652046      2.553820      0.451589
  C       3.073992      0.665419      1.972095
  O       1.005353      0.131062      0.189367
  H       0.407596      2.242701      3.630121
  C      -0.537918      1.725037      3.395845
  N      -1.604389      2.550275      3.453127
  C      -1.474579      3.938019      3.867551
  C      -2.940918      2.077009      3.128562
  O      -0.569910      0.523346      3.114878
  H      -1.819848     -1.266671      1.844260
  C      -1.128442     -2.091242      1.662590
  N      -1.005114     -2.943153      2.680140
  C      -1.782997     -2.764591      3.900751
  C      -0.109547     -4.092089      2.623804
  O      -0.524438     -2.196167      0.569840
  H      -1.705624      5.125951     -2.903818
  H      -3.131099      4.346668     -2.174255
  H      -1.630932      4.552768     -1.218104
  H      -1.267744      1.820293     -4.335868
  H      -2.968768      2.229954     -3.993908
  H      -1.883445      3.459769     -4.691377
  H       3.354078      2.996973     -0.499082
  H       3.522409      3.298122      1.242813
  H       4.701471      2.248822      0.405153
  H       4.142104      0.440841      2.036557
  H       2.783504      1.280403      2.830694
  H       2.498425     -0.258316      1.972673
  H      -1.829902      4.606566      3.076218
  H      -2.061294      4.118100      4.776300
  H      -0.425464      4.164055      4.068356
  H      -2.872796      1.054725      2.758759
  H      -3.585797      2.108162      4.015017
  H      -3.380880      2.714681      2.353394
  H      -2.377363     -1.852675      3.825372
  H      -2.449223     -3.621451      4.050384
  H      -1.112321     -2.684533      4.762461
  H       0.460253     -4.055259      1.696221
  H       0.573066     -4.063995      3.479546
  H      -0.688132     -5.021550      2.665957
  H      -3.355116     -2.280648     -3.128846
  C      -0.385444     -1.867403     -2.494298
  N      -1.277656     -2.187278     -3.462492
  H       4.184380     -0.389654     -1.373031
  N       2.533613     -1.438128     -2.034410
  C       3.692430     -1.358607     -1.362716
  N       0.684537     -2.672277     -2.765447
  C      -0.789252     -3.173107     -4.312695
  C       1.911460     -2.617284     -2.036940
  H      -1.362867     -3.546150     -5.146829
  C       4.262444     -2.438699     -0.689317
  C       0.457201     -3.482176     -3.875469
  H       5.206443     -2.320237     -0.168648
  C       2.383293     -3.760207     -1.393412
  C       3.592026     -3.662710     -0.705555
  H       1.205476     -4.159992     -4.254947
  H       1.811278     -4.680679     -1.422833
  H       3.996805     -4.526108     -0.187439
  C      -2.613860     -1.608814     -3.570697
  H      -2.850310     -1.446351     -4.623951
  H      -2.625015     -0.659737     -3.036924
72
Coordinates from ORCA-job NEB_MEP E -3691.026635359218
  Cl     -2.752672      0.069874     -0.296297
  Cl      0.408380      4.447123      0.663603
  Fe     -0.516476     -0.555973     -0.898067
  H      -0.689251      2.654464     -0.913960
  C      -0.839727      2.240200     -1.917622
  N      -1.525235      3.029089     -2.740851
  C      -2.041201      4.318285     -2.291872
  C      -1.844921      2.612870     -4.101534
  O      -0.360472      1.127674     -2.251454
  H       1.657300      1.785763     -0.861314
  C       1.758457      1.157450      0.024348
  N       2.772852      1.451200      0.823712
  C       3.609392      2.621008      0.580712
  C       3.036566      0.676870      2.033071
  O       0.962402      0.209326      0.243308
  H       0.391508      2.220545      3.797851
  C      -0.549446      1.717155      3.518603
  N      -1.600073      2.563196      3.502708
  C      -1.461710      3.957215      3.893242
  C      -2.928901      2.111352      3.120287
  O      -0.588006      0.511154      3.255881
  H      -1.659310     -1.192017      1.859468
  C      -1.030468     -2.060059      1.655289
  N      -0.943175     -2.924942      2.665893
  C      -1.686614     -2.704937      3.901375
  C      -0.130111     -4.132183      2.585660
  O      -0.457756     -2.197206      0.548899
  H      -1.683792      5.107361     -2.961747
  H      -3.136403      4.311603     -2.307355
  H      -1.683705      4.518879     -1.279948
  H      -1.258035      1.729980     -4.350349
  H      -2.912360      2.377890     -4.179577
  H      -1.608921      3.425914     -4.794090
  H       3.301042      3.103680     -0.346826
  H       3.491888      3.333005      1.403061
  H       4.657253      2.315016      0.510588
  H       4.111017      0.487731      2.102821
  H       2.712137      1.236961      2.916686
  H       2.496026     -0.266494      1.979748
  H      -1.754815      4.613561      3.067347
  H      -2.093753      4.171070      4.763313
  H      -0.420248      4.164024      4.148127
  H      -2.865024      1.083969      2.763872
  H      -3.613079      2.164383      3.975745
  H      -3.319569      2.749284      2.319571
  H      -2.204470     -1.746438      3.849842
  H      -2.416378     -3.508827      4.049160
  H      -0.998223     -2.692864      4.752646
  H       0.421526     -4.129609      1.646497
  H       0.570489     -4.155145      3.427006
  H      -0.769829     -5.020271      2.636696
  H      -3.403414     -2.300220     -3.089247
  C      -0.413135     -1.888252     -2.500923
  N      -1.328622     -2.226184     -3.439638
  H       3.997294     -0.349906     -1.189294
  N       2.410058     -1.440069     -1.932299
  C       3.580262     -1.349008     -1.281919
  N       0.642535     -2.714908     -2.770216
  C      -0.869640     -3.242882     -4.270718
  C       1.878461     -2.655600     -2.064557
  H      -1.463408     -3.631976     -5.083125
  C       4.251347     -2.451819     -0.756088
  C       0.381320     -3.555260     -3.850252
  H       5.200630     -2.322171     -0.247852
  C       2.453866     -3.825675     -1.568990
  C       3.671936     -3.713879     -0.901350
  H       1.113897     -4.250312     -4.228888
  H       1.952352     -4.779366     -1.689476
  H       4.153478     -4.597187     -0.494092
  C      -2.660274     -1.635601     -3.538744
  H      -2.904522     -1.472714     -4.590287
  H      -2.658526     -0.686164     -3.005814
72
Coordinates from ORCA-job NEB_MEP E -3691.029206773456
  Cl     -2.668542      0.055869     -0.290358
  Cl      0.308434      4.433930      0.626134
  Fe     -0.421569     -0.564358     -0.929965
  H      -0.727413      2.611029     -0.953856
  C      -0.812872      2.207269     -1.968568
  N      -1.476378      2.990762     -2.815304
  C      -2.030468      4.269443     -2.382087
  C      -1.715018      2.594079     -4.197511
  O      -0.286439      1.112408     -2.289763
  H       1.610387      1.927933     -0.722515
  C       1.716710      1.260236      0.132632
  N       2.732501      1.523629      0.942555
  C       3.561079      2.708106      0.752599
  C       3.002481      0.692665      2.112183
  O       0.929102      0.298619      0.313459
  H       0.377229      2.230122      3.951662
  C      -0.553451      1.736286      3.625632
  N      -1.590588      2.593951      3.544389
  C      -1.452174      3.991851      3.921530
  C      -2.901749      2.151798      3.095101
  O      -0.591310      0.527904      3.373056
  H      -1.442866     -1.118470      1.866091
  C      -0.888693     -2.032283      1.645582
  N      -0.861887     -2.910727      2.648776
  C      -1.574292     -2.644673      3.893880
  C      -0.152113     -4.179522      2.549214
  O      -0.337895     -2.204625      0.533067
  H      -1.648546      5.068601     -3.026273
  H      -3.123117      4.249951     -2.455633
  H      -1.727657      4.466487     -1.351905
  H      -1.192890      1.659038     -4.394145
  H      -2.789584      2.458851     -4.362257
  H      -1.349367      3.374951     -4.871534
  H       3.237307      3.239641     -0.142119
  H       3.453758      3.373229      1.614744
  H       4.609091      2.411339      0.651624
  H       4.081429      0.536697      2.191129
  H       2.643022      1.189014      3.019757
  H       2.497121     -0.264659      1.995848
  H      -1.682707      4.638712      3.068951
  H      -2.129589      4.230247      4.749871
  H      -0.423825      4.184490      4.235028
  H      -2.828817      1.120254      2.752787
  H      -3.630375      2.219599      3.911881
  H      -3.242161      2.784723      2.268068
  H      -1.995849     -1.639529      3.864532
  H      -2.375102     -3.379456      4.034030
  H      -0.881272     -2.714474      4.738772
  H       0.380247     -4.217443      1.599822
  H       0.559756     -4.264022      3.377122
  H      -0.861277     -5.012540      2.609585
  H      -3.483933     -2.342535     -3.063766
  C      -0.473557     -1.935530     -2.504289
  N      -1.410413     -2.281135     -3.415888
  H       3.701894     -0.352388     -0.895264
  N       2.208180     -1.482192     -1.762813
  C       3.390999     -1.363529     -1.139655
  N       0.568963     -2.780222     -2.778403
  C      -0.977711     -3.317622     -4.238343
  C       1.808752     -2.711566     -2.091713
  H      -1.590035     -3.713967     -5.033029
  C       4.202291     -2.451521     -0.825926
  C       0.277468     -3.636876     -3.837873
  H       5.157064     -2.298327     -0.334813
  C       2.525112     -3.873204     -1.801966
  C       3.749848     -3.731249     -1.154021
  H       0.994030     -4.344573     -4.223003
  H       2.124394     -4.847819     -2.055116
  H       4.335795     -4.608857     -0.901206
  C      -2.736144     -1.675637     -3.501963
  H      -2.981342     -1.490045     -4.549632
  H      -2.723458     -0.738138     -2.948616
72
Coordinates from ORCA-job NEB_MEP E -3691.035243687294
  Cl     -2.502961      0.055259     -0.281754
  Cl      0.113888      4.521668      0.563492
  Fe     -0.238655     -0.632073     -0.980908
  H      -0.714738      2.500971     -1.046786
  C      -0.709730      2.110509     -2.069486
  N      -1.341069      2.886069     -2.948789
  C      -1.968195      4.138203     -2.537773
  C      -1.462553      2.517995     -4.353538
  O      -0.125778      1.038224     -2.364336
  H       1.537634      2.163835     -0.466818
  C       1.664990      1.414141      0.314975
  N       2.655506      1.651668      1.168600
  C       3.453923      2.869093      1.082773
  C       2.951986      0.730340      2.261792
  O       0.926088      0.403410      0.387314
  H       0.390885      2.290255      4.169037
  C      -0.507964      1.794038      3.766413
  N      -1.536668      2.648090      3.599692
  C      -1.430285      4.048579      3.979173
  C      -2.804911      2.208426      3.038108
  O      -0.517961      0.585106      3.511785
  H      -1.085412     -1.029342      1.885535
  C      -0.665863     -2.007357      1.642550
  N      -0.739779     -2.897163      2.634329
  C      -1.413690     -2.565966      3.884979
  C      -0.206211     -4.246892      2.505514
  O      -0.161291     -2.238047      0.520037
  H      -1.568477      4.961023     -3.140207
  H      -3.051024      4.082478     -2.693691
  H      -1.748374      4.329268     -1.485687
  H      -0.992313      1.548673     -4.511333
  H      -2.522011      2.466122     -4.626104
  H      -0.975046      3.274644     -4.977439
  H       3.088539      3.488167      0.263297
  H       3.367203      3.432721      2.016859
  H       4.504178      2.610026      0.916798
  H       4.036393      0.621208      2.345397
  H       2.555480      1.120199      3.204758
  H       2.497168     -0.236179      2.050715
  H      -1.589867      4.687527      3.104820
  H      -2.174356      4.290654      4.746826
  H      -0.431612      4.243569      4.376474
  H      -2.711362      1.172221      2.715492
  H      -3.603679      2.293650      3.784616
  H      -3.061934      2.833831      2.175979
  H      -1.695043     -1.512683      3.877249
  H      -2.305844     -3.190831      4.006237
  H      -0.739606     -2.748622      4.728278
  H       0.295693     -4.343101      1.543688
  H       0.506415     -4.435013      3.315692
  H      -1.017337     -4.980265      2.574609
  H      -3.661067     -2.494223     -3.073347
  C      -0.610711     -2.036288     -2.506677
  N      -1.583081     -2.391393     -3.371889
  H       3.204783     -0.492043     -0.425909
  N       1.880867     -1.618051     -1.536956
  C       3.062921     -1.442165     -0.924670
  N       0.426770     -2.879209     -2.823687
  C      -1.179018     -3.428302     -4.211276
  C       1.675606     -2.778136     -2.173992
  H      -1.822271     -3.831554     -4.977786
  C       4.069124     -2.402141     -0.923494
  C       0.093247     -3.741692     -3.867653
  H       5.009901     -2.203282     -0.422892
  C       2.604454     -3.818481     -2.204123
  C       3.825095     -3.617704     -1.565834
  H       0.783364     -4.458578     -4.281784
  H       2.372662     -4.758031     -2.690058
  H       4.572370     -4.404466     -1.567111
  C      -2.908386     -1.780333     -3.419546
  H      -3.134788     -1.482050     -4.445918
  H      -2.906210     -0.910203     -2.764632
   72
FINAL HEAT OF FORMATION = -3691.046350
Cl    -2.739305     0.114269    -0.219494
Cl    -2.180622     4.242714     0.160566
Fe    -0.603441    -0.896275    -0.809019
 H    -1.381661     2.114809    -1.797567
 C    -0.531958     1.784560    -2.405977
 N    -0.055091     2.710118    -3.240854
 C    -0.651154     4.039499    -3.316005
 C     1.072325     2.434728    -4.122896
 O    -0.066479     0.628746    -2.298231
 H    -0.385768     2.091585     0.419419
 C     0.528541     1.530571     0.644868
 N     1.547805     2.269782     1.071960
 C     1.458779     3.726356     1.122469
 C     2.817640     1.641597     1.429540
 O     0.587852     0.284781     0.519511
 H     1.289577     2.436231     4.281842
 C     0.510195     1.714490     3.986558
 N    -0.683072     2.302723     3.778012
 C    -0.870872     3.735039     3.962686
 C    -1.852831     1.535350     3.375503
 O     0.761221     0.509499     3.867353
 H    -0.148428    -1.101570     2.291830
 C    -0.561068    -2.070258     1.992689
 N    -0.861130    -2.884859     3.005602
 C    -0.654090    -2.474449     4.390976
 C    -1.412656    -4.215469     2.782691
 O    -0.718010    -2.364676     0.785192
 H     0.128255     4.795911    -3.175123
 H    -1.114296     4.191093    -4.297428
 H    -1.397844     4.151966    -2.527055
 H     1.404345     1.409389    -3.966647
 H     0.768076     2.570544    -5.166351
 H     1.891502     3.127308    -3.901762
 H     0.453567     4.039230     0.831191
 H     1.671398     4.074786     2.137912
 H     2.191561     4.166404     0.437666
 H     3.440658     1.491170     0.541038
 H     3.341938     2.295148     2.129329
 H     2.621487     0.682313     1.908002
 H    -1.213582     4.191288     3.027692
 H    -1.619001     3.920756     4.742394
 H     0.074613     4.194115     4.260456
 H    -1.561934     0.499427     3.212757
 H    -2.621755     1.581446     4.155702
 H    -2.264308     1.946897     2.448618
 H    -0.267983    -1.454090     4.413759
 H    -1.604688    -2.518656     4.933661
 H     0.058555    -3.150006     4.877114
 H    -1.500614    -4.390489     1.711592
 H    -0.752599    -4.967481     3.228169
 H    -2.399142    -4.290235     3.252816
 H    -4.151532    -3.072253    -2.694024
 C    -1.103587    -2.253635    -2.346494
 N    -2.138920    -2.649808    -3.115758
 H     2.543590    -0.923643     0.016089
 N     1.350761    -1.865211    -1.362262
 C     2.542753    -1.658355    -0.779569
 N    -0.027941    -2.927077    -2.885588
 C    -1.740847    -3.546337    -4.106462
 C     1.266478    -2.766373    -2.351247
 H    -2.439377    -3.967938    -4.812748
 C     3.693669    -2.333387    -1.168825
 C    -0.406410    -3.724991    -3.966745
 H     4.637103    -2.134126    -0.673554
 C     2.364544    -3.494482    -2.811342
 C     3.596498    -3.265086    -2.205363
 H     0.285772    -4.327203    -4.531382
 H     2.264057    -4.219783    -3.608876
 H     4.470622    -3.814764    -2.539342
 C    -3.521056    -2.213252    -2.939457
 H    -3.881008    -1.753414    -3.863651
 H    -3.549677    -1.487004    -2.128127
