# Supplementary material for: Synthetic Mechanism of a Fe(II) N‑Heterocyclic Carbene Bidentate Complex Revealed by Electronic Structure Methods
Source: Inorg Chem. 2026 Jun 22;65(26):15136–49. doi: 10.1021/acs.inorgchem.6c02095 (PMC13343516; doi:10.1021/acs.inorgchem.6c02095)
Supplement: Supplementary file 2 [file ic6c02095_si_002.zip › XYZ-PATHS-STRUCTURES/NEB-MEP/NEB_tight.xyz]

72
Coordinates from ORCA-job NEB_MEP E -3691.009953917032
  Cl     -1.947600     -0.996667     -0.637763
  Cl      0.242704      2.491128      2.318772
  Fe     -0.875347      0.738701      0.811275
  H      -1.182447      3.864400      0.449562
  C      -1.357793      3.405561     -0.529910
  N      -1.822044      4.231748     -1.466889
  C      -2.052785      5.642448     -1.181302
  C      -2.122087      3.768236     -2.815686
  O      -1.116651      2.192016     -0.716607
  H       0.754750      1.016718     -1.700444
  C       1.455941      0.564653     -0.990044
  N       2.696140      0.418618     -1.451857
  C       3.059891      0.844859     -2.798328
  C       3.753018     -0.163103     -0.633816
  O       1.085055      0.236417      0.159079
  H      -2.150782      1.896137      3.377208
  C      -2.995618      1.634864      2.729186
  N      -4.194577      1.713988      3.307595
  C      -4.340502      2.155400      4.687937
  C      -5.415783      1.381938      2.584512
  O      -2.806351      1.309115      1.536709
  H       1.094252     -0.120120      3.050291
  C       0.299337     -0.873841      3.046421
  N       0.508518     -1.920243      3.847258
  C       1.688898     -1.998042      4.699176
  C      -0.453134     -3.012133      3.944785
  O      -0.720144     -0.726189      2.338319
  H      -1.440792      6.262140     -1.845350
  H      -3.107858      5.888422     -1.341214
  H      -1.786040      5.855712     -0.144134
  H      -1.491901      4.296227     -3.539527
  H      -1.932714      2.696881     -2.874352
  H      -3.173129      3.971755     -3.047347
  H       2.208895      1.346021     -3.264659
  H       3.904107      1.540556     -2.748038
  H       3.328577     -0.032626     -3.396586
  H       4.510638      0.596199     -0.409783
  H       3.320900     -0.540563      0.291576
  H       4.222375     -0.985386     -1.180188
  H      -4.958286      3.059695      4.726693
  H      -4.823711      1.372595      5.282835
  H      -3.358026      2.374699      5.110587
  H      -5.153124      1.023776      1.588920
  H      -5.960659      0.602112      3.126793
  H      -6.054802      2.267878      2.502538
  H       2.317172     -1.119985      4.537350
  H       1.385839     -2.035249      5.751165
  H       2.260174     -2.901728      4.462868
  H      -1.224945     -2.875010      3.188356
  H       0.062323     -3.963599      3.779696
  H      -0.908722     -3.024126      4.941153
  H       1.065150     -0.329854     -6.299964
  C       2.267857     -2.176653     -3.993129
  N       1.284819     -1.865348     -4.881513
  H       4.928148     -4.287781     -0.643123
  N       3.345620     -3.527467     -1.724639
  C       3.916825     -3.893684     -0.568057
  N       1.531108     -2.622169     -2.906036
  C      -0.000746     -2.101888     -4.393942
  C       2.108630     -3.025487     -1.671409
  H      -0.889694     -1.920865     -4.979400
  C       3.285332     -3.798693      0.670882
  C       0.151299     -2.579129     -3.137138
  H       3.794578     -4.115333      1.574765
  C       1.383321     -2.878972     -0.482555
  C       1.989100     -3.282707      0.704092
  H      -0.580456     -2.884184     -2.407976
  H       0.397313     -2.429030     -0.477647
  H       1.461072     -3.173406      1.645475
  C       1.545236     -1.308188     -6.201098
  H       1.160476     -1.973180     -6.980247
  H       2.623863     -1.198986     -6.312127
72
Coordinates from ORCA-job NEB_MEP E -3691.005638832487
  Cl     -2.179810     -1.187403     -0.871495
  Cl      0.514673      2.194127      2.060917
  Fe     -0.854284      0.457646      0.577136
  H      -1.017119      3.493908      0.329988
  C      -1.322776      3.122229     -0.655267
  N      -1.831763      4.039436     -1.477152
  C      -1.954580      5.434420     -1.072371
  C      -2.299196      3.690860     -2.812790
  O      -1.180572      1.914264     -0.952953
  H       0.882341      0.981000     -2.029516
  C       1.504416      0.516056     -1.256883
  N       2.815199      0.582005     -1.466716
  C       3.352824      1.128534     -2.704176
  C       3.767934      0.014601     -0.522742
  O       0.981287     -0.013087     -0.247785
  H      -1.872173      2.159999      3.050733
  C      -2.751599      1.713482      2.574134
  N      -3.911506      1.928059      3.187423
  C      -3.983305      2.724733      4.406963
  C      -5.162990      1.384981      2.672820
  O      -2.629244      1.054485      1.514004
  H       0.654372     -0.145650      3.255968
  C       0.090500     -1.055135      3.015822
  N       0.243463     -2.066315      3.871578
  C       1.082729     -1.934490      5.056063
  C      -0.451424     -3.333210      3.684834
  O      -0.640538     -1.102322      2.001457
  H      -1.387452      6.072546     -1.757840
  H      -3.006364      5.739118     -1.095756
  H      -1.565503      5.562285     -0.059956
  H      -1.722105      4.238667     -3.565449
  H      -2.177017      2.618799     -2.965555
  H      -3.356172      3.960481     -2.913746
  H       2.562721      1.645710     -3.251494
  H       4.154741      1.835218     -2.473108
  H       3.732090      0.314301     -3.327726
  H       4.443152      0.797842     -0.162711
  H       3.227040     -0.421582      0.316821
  H       4.355368     -0.762314     -1.018769
  H      -4.632864      3.590729      4.247609
  H      -4.393027      2.120633      5.222379
  H      -2.985749      3.071609      4.682153
  H      -4.958868      0.796992      1.778847
  H      -5.626338      0.750254      3.434806
  H      -5.848644      2.202185      2.428353
  H       1.533938     -0.940822      5.082953
  H       0.479544     -2.077103      5.958140
  H       1.874857     -2.689188      5.038223
  H      -0.983963     -3.314571      2.734223
  H       0.274644     -4.152534      3.683725
  H      -1.163374     -3.494486      4.501044
  H       0.239068     -0.104649     -5.833755
  C       2.003833     -1.799037     -3.785587
  N       0.973570     -1.695900     -4.669288
  H       5.198791     -3.735576     -0.745133
  N       3.466511     -3.240277     -1.750119
  C       4.128079     -3.577342     -0.632489
  N       1.469030     -2.651981     -2.834279
  C      -0.147340     -2.443942     -4.306838
  C       2.152433     -3.026146     -1.645561
  H      -1.043843     -2.481236     -4.906702
  C       3.516413     -3.731060      0.610238
  C       0.162933     -3.048184     -3.136444
  H       4.101418     -4.011142      1.479416
  C       1.438571     -3.145089     -0.447811
  C       2.140630     -3.511163      0.696540
  H      -0.404648     -3.720231     -2.514739
  H       0.379538     -2.920326     -0.411427
  H       1.621918     -3.605020      1.644889
  C       1.026756     -0.864150     -5.863468
  H       0.897643     -1.473874     -6.762973
  H       2.001185     -0.375655     -5.891629
72
Coordinates from ORCA-job NEB_MEP E -3691.004234403478
  Cl     -2.471404     -1.333712     -0.959670
  Cl      0.642405      1.946729      1.795596
  Fe     -0.943385      0.234986      0.381945
  H      -0.865015      3.255268      0.184158
  C      -1.311064      2.945528     -0.766674
  N      -1.802747      3.936484     -1.509186
  C      -1.735176      5.323256     -1.057686
  C      -2.442261      3.685078     -2.797679
  O      -1.328685      1.737998     -1.098876
  H       0.942481      0.837521     -2.277769
  C       1.445302      0.395455     -1.412923
  N       2.752369      0.623123     -1.345863
  C       3.462687      1.241280     -2.456711
  C       3.557989      0.123258     -0.237980
  O       0.807300     -0.259584     -0.554601
  H      -1.709801      2.200023      2.764459
  C      -2.623745      1.687940      2.450072
  N      -3.722666      1.998282      3.131263
  C      -3.683755      2.970845      4.219646
  C      -5.013950      1.390383      2.827286
  O      -2.592303      0.868355      1.500454
  H       0.288432     -0.188888      3.141866
  C      -0.094936     -1.178386      2.872929
  N       0.074208     -2.121496      3.800376
  C       0.709766     -1.814757      5.077975
  C      -0.385972     -3.491722      3.596827
  O      -0.642840     -1.369395      1.763670
  H      -1.174680      5.923775     -1.783594
  H      -2.746591      5.734944     -0.961833
  H      -1.233021      5.368961     -0.088194
  H      -1.901160      4.215780     -3.589595
  H      -2.428593      2.613116     -2.992808
  H      -3.477146      4.046333     -2.770806
  H       2.745074      1.659938     -3.164215
  H       4.110114      2.037798     -2.079210
  H       4.067059      0.487477     -2.970781
  H       4.138260      0.949583      0.185018
  H       2.896329     -0.293867      0.518721
  H       4.242536     -0.650598     -0.596802
  H      -4.353928      3.807010      3.994269
  H      -4.007691      2.497915      5.152679
  H      -2.666159      3.347654      4.340719
  H      -4.889438      0.685601      2.006467
  H      -5.390787      0.866967      3.712634
  H      -5.730113      2.168890      2.543396
  H       1.004665     -0.762733      5.098285
  H       0.010287     -2.009455      5.899675
  H       1.598627     -2.441958      5.212966
  H      -0.808687     -3.575811      2.596156
  H       0.457760     -4.183251      3.704205
  H      -1.147007     -3.742634      4.345049
  H      -0.144508     -0.072303     -5.622220
  C       1.875381     -1.657667     -3.716150
  N       0.819533     -1.621117     -4.576389
  H       5.343108     -3.418439     -0.858230
  N       3.546836     -3.063351     -1.810050
  C       4.264877     -3.377003     -0.720049
  N       1.475758     -2.638053     -2.826775
  C      -0.190599     -2.527076     -4.253588
  C       2.221431     -2.995464     -1.671296
  H      -1.094518     -2.628805     -4.834699
  C       3.701380     -3.643819      0.526197
  C       0.220666     -3.170936     -3.135805
  H       4.332350     -3.892786      1.373410
  C       1.551613     -3.238533     -0.466588
  C       2.312039     -3.572152      0.648854
  H      -0.247076     -3.950413     -2.555411
  H       0.477062     -3.123642     -0.400484
  H       1.827656     -3.752760      1.603024
  C       0.743470     -0.705757     -5.706800
  H       0.696054     -1.261390     -6.648498
  H       1.638543     -0.083821     -5.693759
72
Coordinates from ORCA-job NEB_MEP E -3691.003259477429
  Cl     -2.570235     -1.426561     -1.033862
  Cl      0.676714      2.047318      1.886194
  Fe     -1.068693      0.089713      0.254609
  H      -0.820933      3.075349      0.147953
  C      -1.312771      2.826083     -0.798398
  N      -1.770963      3.865831     -1.490613
  C      -1.625490      5.225622     -0.984746
  C      -2.456465      3.697035     -2.766529
  O      -1.405843      1.632713     -1.173728
  H       0.916206      0.841706     -2.229384
  C       1.418699      0.406914     -1.361751
  N       2.724602      0.632920     -1.293513
  C       3.438686      1.243446     -2.407057
  C       3.528706      0.146228     -0.177824
  O       0.778035     -0.239511     -0.497735
  H      -1.670525      2.122003      2.677358
  C      -2.602259      1.627982      2.384832
  N      -3.680155      1.955011      3.088660
  C      -3.600377      2.928881      4.172612
  C      -4.988795      1.370810      2.813735
  O      -2.610641      0.807849      1.433432
  H       0.236696     -0.189964      2.946002
  C      -0.144136     -1.198172      2.746091
  N       0.061032     -2.086080      3.717324
  C       0.714316     -1.699962      4.962157
  C      -0.385571     -3.468435      3.600426
  O      -0.721728     -1.459333      1.665011
  H      -1.061885      5.831433     -1.701447
  H      -2.612338      5.676571     -0.837780
  H      -1.092802      5.205825     -0.032293
  H      -1.921897      4.246541     -3.548170
  H      -2.486590      2.637125     -3.014136
  H      -3.475984      4.089584     -2.691141
  H       2.723637      1.646638     -3.125372
  H       4.077083      2.049490     -2.034216
  H       4.052330      0.487767     -2.907068
  H       4.111560      0.976337      0.232230
  H       2.867009     -0.257015      0.585890
  H       4.210536     -0.635000     -0.524455
  H      -4.255991      3.778410      3.956595
  H      -3.917219      2.465243      5.112111
  H      -2.572814      3.282468      4.272803
  H      -4.895262      0.656201      1.997614
  H      -5.358400      0.863956      3.710977
  H      -5.693720      2.161194      2.536586
  H       0.990403     -0.644669      4.919390
  H       0.033659     -1.860209      5.805123
  H       1.614861     -2.303596      5.114430
  H      -0.818299     -3.618593      2.612518
  H       0.466459     -4.142134      3.738910
  H      -1.134745     -3.683527      4.370028
  H      -0.158035     -0.061360     -5.625287
  C       1.859636     -1.627718     -3.697172
  N       0.802143     -1.597051     -4.556087
  H       5.328366     -3.408567     -0.851615
  N       3.528869     -3.034102     -1.789452
  C       4.252127     -3.353258     -0.704511
  N       1.455984     -2.593489     -2.793928
  C      -0.211538     -2.493627     -4.220368
  C       2.205667     -2.948935     -1.640279
  H      -1.112175     -2.604378     -4.805121
  C       3.695195     -3.610776      0.546846
  C       0.197710     -3.123771     -3.093697
  H       4.329379     -3.868545      1.388494
  C       1.542284     -3.175344     -0.428582
  C       2.308034     -3.518078      0.680716
  H      -0.269513     -3.896992     -2.504160
  H       0.471609     -3.039983     -0.350007
  H       1.829561     -3.689697      1.639263
  C       0.729254     -0.697369     -5.699239
  H       0.682541     -1.265924     -6.633038
  H       1.625196     -0.076475     -5.693157
72
Coordinates from ORCA-job NEB_MEP E -3691.003028603974
  Cl     -2.675523     -1.511041     -1.094862
  Cl      0.753614      2.252941      2.100813
  Fe     -1.182477     -0.038805      0.146874
  H      -0.788330      2.933756      0.126469
  C      -1.310688      2.729823     -0.816828
  N      -1.743766      3.805422     -1.468346
  C      -1.551128      5.145249     -0.924921
  C      -2.456915      3.697435     -2.736214
  O      -1.460053      1.552802     -1.229320
  H       0.888605      0.828702     -2.188848
  C       1.390908      0.428217     -1.305208
  N       2.697811      0.639031     -1.249583
  C       3.415008      1.225399     -2.375401
  C       3.500568      0.179327     -0.120666
  O       0.748124     -0.172155     -0.407207
  H      -1.630146      2.059884      2.614828
  C      -2.575560      1.579119      2.337310
  N      -3.639662      1.925290      3.052017
  C      -3.533326      2.902155      4.131164
  C      -4.960993      1.361251      2.795335
  O      -2.611049      0.754155      1.388735
  H       0.190985     -0.193045      2.796550
  C      -0.179720     -1.214620      2.644762
  N       0.050656     -2.055529      3.651856
  C       0.710857     -1.610962      4.873637
  C      -0.380898     -3.447706      3.599924
  O      -0.769921     -1.537278      1.585976
  H      -0.982492      5.756156     -1.633777
  H      -2.523392      5.618751     -0.750626
  H      -1.005326      5.083589      0.018628
  H      -1.924962      4.265482     -3.506311
  H      -2.512971      2.648513     -3.022614
  H      -3.466718      4.107265     -2.627368
  H       2.701813      1.607467     -3.106966
  H       4.047051      2.042948     -2.017260
  H       4.034224      0.460387     -2.853022
  H       4.081393      1.019229      0.271747
  H       2.839877     -0.209807      0.650924
  H       4.184305     -0.607450     -0.451140
  H      -4.178621      3.760551      3.918292
  H      -3.848630      2.447013      5.075340
  H      -2.499670      3.240592      4.220370
  H      -4.889625      0.641059      1.981372
  H      -5.327891      0.865083      3.699409
  H      -5.655874      2.162118      2.522868
  H       0.973141     -0.554957      4.787327
  H       0.040033     -1.747518      5.728858
  H       1.619963     -2.198170      5.041085
  H      -0.819160     -3.646817      2.623082
  H       0.480390     -4.104292      3.761841
  H      -1.121788     -3.636782      4.384441
  H      -0.168976     -0.055013     -5.633769
  C       1.843868     -1.603391     -3.688977
  N       0.788870     -1.582456     -4.550337
  H       5.316963     -3.383758     -0.848532
  N       3.515690     -3.002789     -1.779356
  C       4.241406     -3.325988     -0.697577
  N       1.438722     -2.562903     -2.777684
  C      -0.224428     -2.478867     -4.209687
  C       2.192229     -2.915427     -1.625674
  H      -1.123367     -2.595703     -4.795944
  C       3.687778     -3.585988      0.554526
  C       0.182719     -3.098779     -3.076908
  H       4.323824     -3.848924      1.393224
  C       1.532911     -3.140750     -0.412509
  C       2.301918     -3.489020      0.693556
  H      -0.283839     -3.867851     -2.482910
  H       0.462330     -3.003850     -0.329047
  H       1.825886     -3.662856      1.653305
  C       0.717727     -0.692604     -5.701230
  H       0.671395     -1.269308     -6.630319
  H       1.614324     -0.073000     -5.699496
72
Coordinates from ORCA-job NEB_MEP E -3691.003456200795
  Cl     -2.787309     -1.601448     -1.143395
  Cl      0.800370      2.435551      2.236927
  Fe     -1.269742     -0.159009      0.043985
  H      -0.758541      2.773728      0.065607
  C      -1.311395      2.611240     -0.869152
  N      -1.727454      3.719528     -1.472229
  C      -1.485723      5.034782     -0.888756
  C      -2.476169      3.674524     -2.724383
  O      -1.507861      1.452443     -1.315502
  H       0.886415      0.785327     -2.153780
  C       1.369807      0.428226     -1.242065
  N       2.675606      0.637694     -1.168611
  C       3.415448      1.192397     -2.296468
  C       3.453778      0.228212     -0.004316
  O       0.707036     -0.130177     -0.329485
  H      -1.574521      2.013329      2.507097
  C      -2.533761      1.539156      2.265529
  N      -3.569084      1.910398      3.010167
  C      -3.412565      2.902918      4.068816
  C      -4.905131      1.359003      2.808125
  O      -2.612841      0.699675      1.332136
  H       0.119973     -0.212148      2.673528
  C      -0.232048     -1.246169      2.555670
  N       0.023948     -2.044535      3.589686
  C       0.678767     -1.543411      4.792969
  C      -0.378331     -3.446589      3.588763
  O      -0.822170     -1.619091      1.513208
  H      -0.916516      5.653648     -1.590067
  H      -2.440975      5.527043     -0.677367
  H      -0.921932      4.926438      0.039600
  H      -1.954111      4.264887     -3.483998
  H      -2.557502      2.639000     -3.051225
  H      -3.475441      4.095828     -2.571766
  H       2.718656      1.527149     -3.065719
  H       4.019768      2.036929     -1.953080
  H       4.064995      0.421629     -2.721315
  H       4.028043      1.084826      0.361486
  H       2.778584     -0.125871      0.771593
  H       4.143557     -0.572381     -0.286352
  H      -4.053591      3.766662      3.864170
  H      -3.701400      2.467232      5.030579
  H      -2.372074      3.228273      4.116939
  H      -4.870427      0.624595      2.005118
  H      -5.246761      0.883024      3.732989
  H      -5.599190      2.164265      2.545845
  H       0.919820     -0.486091      4.668361
  H       0.012714     -1.663324      5.654079
  H       1.599145     -2.106677      4.977341
  H      -0.809002     -3.691885      2.619051
  H       0.496159     -4.077788      3.777446
  H      -1.117933     -3.621792      4.377697
  H      -0.204390     -0.026945     -5.638596
  C       1.816412     -1.557251     -3.686868
  N       0.758595     -1.544038     -4.544672
  H       5.310553     -3.301648     -0.857319
  N       3.502296     -2.931761     -1.778682
  C       4.234037     -3.258034     -0.703224
  N       1.416845     -2.511152     -2.767976
  C      -0.251856     -2.439673     -4.195438
  C       2.178160     -2.862515     -1.621567
  H      -1.152159     -2.562185     -4.777649
  C       3.687612     -3.539509      0.547808
  C       0.160046     -3.051389     -3.059998
  H       4.329203     -3.804981      1.381559
  C       1.524706     -3.107577     -0.407710
  C       2.301117     -3.459128      0.691913
  H      -0.303646     -3.818070     -2.459739
  H       0.453907     -2.983346     -0.319129
  H       1.830106     -3.649022      1.650419
  C       0.682899     -0.663076     -5.703418
  H       0.635794     -1.247723     -6.626729
  H       1.578673     -0.042148     -5.708460
72
Coordinates from ORCA-job NEB_MEP E -3691.003525251814
  Cl     -2.857268     -1.694712     -1.117602
  Cl      0.804300      3.036590      2.101748
  Fe     -1.310886     -0.267373     -0.012955
  H      -0.753669      2.670426     -0.012842
  C      -1.329860      2.504191     -0.933657
  N      -1.753742      3.617384     -1.523862
  C      -1.491211      4.927569     -0.935663
  C      -2.527687      3.583990     -2.759134
  O      -1.538805      1.345881     -1.375997
  H       0.891874      0.749316     -2.062029
  C       1.364256      0.445037     -1.126290
  N       2.673466      0.632104     -1.060639
  C       3.423449      1.143046     -2.202816
  C       3.441947      0.276148      0.128162
  O       0.686263     -0.044847     -0.184237
  H      -1.482682      2.083239      2.407823
  C      -2.433279      1.564042      2.226707
  N      -3.452943      1.948038      2.988971
  C      -3.285807      2.989395      3.997820
  C      -4.780166      1.357088      2.857615
  O      -2.522777      0.674728      1.343242
  H       0.073068     -0.307927      2.655608
  C      -0.271296     -1.340817      2.526918
  N      -0.025008     -2.135389      3.564978
  C       0.609658     -1.630455      4.777845
  C      -0.416756     -3.540741      3.558401
  O      -0.839347     -1.713913      1.473179
  H      -0.936482      5.548631     -1.646105
  H      -2.438781      5.422151     -0.697922
  H      -0.905233      4.808281     -0.022168
  H      -2.020809      4.181823     -3.523965
  H      -2.617264      2.551960     -3.095267
  H      -3.523615      4.005098     -2.582679
  H       2.735777      1.423121     -3.000490
  H       4.007045      2.014558     -1.891001
  H       4.093974      0.363450     -2.575200
  H       3.975808      1.160534      0.489110
  H       2.765324     -0.091190      0.896644
  H       4.166052     -0.501707     -0.128189
  H      -3.960890      3.824357      3.783699
  H      -3.523718      2.587121      4.988227
  H      -2.254540      3.347441      3.990840
  H      -4.758826      0.601851      2.073050
  H      -5.072983      0.897550      3.807016
  H      -5.504979      2.136767      2.602247
  H       0.844158     -0.570804      4.659044
  H      -0.067007     -1.757105      5.629698
  H       1.532490     -2.186378      4.973223
  H      -0.835466     -3.788224      2.583914
  H       0.460950     -4.164932      3.755186
  H      -1.162899     -3.721249      4.339697
  H      -0.221233      0.033318     -5.665496
  C       1.797719     -1.487880     -3.697097
  N       0.733731     -1.470504     -4.546983
  H       5.298081     -3.227748     -0.879466
  N       3.485247     -2.849024     -1.788796
  C       4.222652     -3.189244     -0.720196
  N       1.392663     -2.426562     -2.764132
  C      -0.285674     -2.348368     -4.179543
  C       2.161564     -2.786457     -1.625240
  H      -1.191453     -2.468278     -4.754804
  C       3.681332     -3.491469      0.528588
  C       0.126326     -2.952942     -3.040223
  H       4.327000     -3.768281      1.355089
  C       1.514590     -3.049764     -0.412353
  C       2.295935     -3.415337      0.679081
  H      -0.342895     -3.708951     -2.430931
  H       0.443950     -2.927563     -0.316187
  H       1.828935     -3.620208      1.636666
  C       0.663212     -0.608818     -5.719050
  H       0.612774     -1.208549     -6.633298
  H       1.562368      0.007486     -5.735532
72
Coordinates from ORCA-job NEB_MEP E -3691.003379588128
  Cl     -2.870021     -1.679105     -1.118464
  Cl      0.815490      3.205052      2.007385
  Fe     -1.294475     -0.287063     -0.013885
  H      -0.703246      2.665581     -0.061323
  C      -1.303839      2.482311     -0.962308
  N      -1.755579      3.583493     -1.553585
  C      -1.487029      4.902851     -0.988608
  C      -2.565971      3.528146     -2.765447
  O      -1.515032      1.316213     -1.384737
  H       0.939035      0.718644     -2.013594
  C       1.396259      0.449531     -1.060149
  N       2.701709      0.644498     -0.978084
  C       3.468333      1.127193     -2.122207
  C       3.451072      0.340208      0.237034
  O       0.703090     -0.016216     -0.114763
  H      -1.427582      2.157179      2.321411
  C      -2.370167      1.608229      2.197575
  N      -3.375490      2.015167      2.966545
  C      -3.201134      3.114840      3.909809
  C      -4.692403      1.390099      2.909292
  O      -2.464447      0.665320      1.372415
  H      -0.037246     -0.370649      2.709333
  C      -0.330820     -1.411688      2.529990
  N      -0.089852     -2.231752      3.550219
  C       0.466525     -1.743297      4.807025
  C      -0.417250     -3.652095      3.477747
  O      -0.840001     -1.768664      1.442968
  H      -0.957407      5.519667     -1.722074
  H      -2.431961      5.393220     -0.731064
  H      -0.874953      4.798458     -0.090332
  H      -2.084800      4.116153     -3.553276
  H      -2.660370      2.491006     -3.082279
  H      -3.557460      3.947519     -2.565076
  H       2.797373      1.325284     -2.956973
  H       4.003417      2.039703     -1.843132
  H       4.186179      0.359537     -2.425310
  H       3.969450      1.242537      0.575463
  H       2.763269     -0.005277      1.006291
  H       4.187374     -0.439501      0.023716
  H      -3.902660      3.921553      3.672044
  H      -3.397275      2.764497      4.928746
  H      -2.179505      3.494387      3.847791
  H      -4.679540      0.598348      2.161251
  H      -4.943364      0.970504      3.889105
  H      -5.442997      2.140941      2.642083
  H       0.655985     -0.670878      4.735482
  H      -0.240876     -1.930932      5.621756
  H       1.404246     -2.263775      5.025632
  H      -0.775032     -3.883551      2.475574
  H       0.477099     -4.243345      3.698920
  H      -1.192166     -3.891967      4.213576
  H      -0.399393      0.014449     -5.604447
  C       1.714966     -1.422799     -3.677002
  N       0.652886     -1.456176     -4.530083
  H       5.319934     -3.081763     -0.917696
  N       3.488489     -2.762189     -1.812843
  C       4.244365     -3.085069     -0.752384
  N       1.374791     -2.411653     -2.771952
  C      -0.302850     -2.412602     -4.190290
  C       2.164654     -2.751876     -1.640980
  H      -1.197627     -2.578352     -4.771108
  C       3.722455     -3.420434      0.496573
  C       0.148801     -3.018013     -3.066490
  H       4.383332     -3.680781      1.315894
  C       1.535282     -3.050948     -0.427850
  C       2.336291     -3.397202      0.656384
  H      -0.265898     -3.821617     -2.478207
  H       0.460858     -2.970848     -0.325449
  H       1.882920     -3.627924      1.614642
  C       0.523252     -0.568964     -5.678143
  H       0.506581     -1.146087     -6.607815
  H       1.381955      0.102735     -5.680263
72
Coordinates from ORCA-job NEB_MEP E -3691.003181994202
  Cl     -2.815026     -1.682753     -1.136799
  Cl      0.825841      3.338178      1.946385
  Fe     -1.255849     -0.295245     -0.010261
  H      -0.655632      2.667905     -0.091041
  C      -1.269377      2.470770     -0.980004
  N      -1.746656      3.562947     -1.568091
  C      -1.483455      4.888242     -1.014051
  C      -2.578773      3.491692     -2.764045
  O      -1.472312      1.299606     -1.391790
  H       0.996014      0.699801     -1.966845
  C       1.441464      0.461185     -0.999945
  N       2.745764      0.660201     -0.909059
  C       3.521820      1.117552     -2.057417
  C       3.481900      0.396765      0.322797
  O       0.738046      0.018584     -0.050678
  H      -1.385929      2.192178      2.272556
  C      -2.324926      1.632537      2.172742
  N      -3.325338      2.054624      2.940077
  C      -3.147888      3.180271      3.851950
  C      -4.639054      1.420639      2.912875
  O      -2.420622      0.665679      1.375917
  H      -0.119737     -0.401632      2.772050
  C      -0.365835     -1.447067      2.552546
  N      -0.131444     -2.287837      3.557599
  C       0.362529     -1.816760      4.846418
  C      -0.403181     -3.715434      3.433372
  O      -0.821677     -1.790086      1.437522
  H      -0.973020      5.507039     -1.759051
  H      -2.429485      5.369041     -0.743581
  H      -0.855793      4.793982     -0.125501
  H      -2.116568      4.075915     -3.566413
  H      -2.672730      2.451041     -3.070533
  H      -3.569301      3.906661     -2.548954
  H       2.867864      1.222211     -2.922293
  H       4.001147      2.072541     -1.822009
  H       4.289051      0.372852     -2.289969
  H       4.001581      1.308283      0.633465
  H       2.785478      0.082460      1.097700
  H       4.216635     -0.393775      0.144780
  H      -3.857512      3.975389      3.600930
  H      -3.329647      2.855830      4.881915
  H      -2.129660      3.564388      3.767446
  H      -4.629631      0.610392      2.185248
  H      -4.877478      1.024931      3.905681
  H      -5.396903      2.160605      2.634711
  H       0.516021     -0.736623      4.811714
  H      -0.365758     -2.052170      5.629998
  H       1.310123     -2.310424      5.084325
  H      -0.722646     -3.929446      2.414213
  H       0.505374     -4.280976      3.664446
  H      -1.190327     -4.005907      4.137744
  H      -0.591569     -0.031776     -5.556044
  C       1.608315     -1.367611     -3.657255
  N       0.562887     -1.457502     -4.525759
  H       5.310108     -2.961993     -0.946257
  N       3.468230     -2.696119     -1.837871
  C       4.236023     -3.000467     -0.779748
  N       1.341215     -2.413357     -2.792703
  C      -0.313359     -2.502452     -4.234208
  C       2.145214     -2.730372     -1.663793
  H      -1.184813     -2.719021     -4.833720
  C       3.726114     -3.359652      0.467413
  C       0.174445     -3.108403     -3.125760
  H       4.395837     -3.603926      1.284581
  C       1.527092     -3.055463     -0.451938
  C       2.339949     -3.381185      0.629874
  H      -0.176926     -3.962473     -2.568828
  H       0.450319     -3.012066     -0.350363
  H       1.896452     -3.631312      1.587695
  C       0.372881     -0.541153     -5.642244
  H       0.406038     -1.083226     -6.592203
  H       1.178069      0.192745     -5.611659
72
Coordinates from ORCA-job NEB_MEP E -3691.003129900936
  Cl     -2.733946     -1.696847     -1.162136
  Cl      0.834365      3.421486      1.941707
  Fe     -1.215470     -0.300788      0.002892
  H      -0.610718      2.681395     -0.107841
  C      -1.233833      2.468166     -0.986638
  N      -1.734727      3.548833     -1.576879
  C      -1.479318      4.882295     -1.038907
  C      -2.583915      3.456818     -2.759130
  O      -1.426904      1.290857     -1.384682
  H       1.048215      0.660428     -1.917152
  C       1.484229      0.462877     -0.937324
  N       2.788472      0.659987     -0.846420
  C       3.567751      1.078220     -2.008152
  C       3.518245      0.444578      0.398366
  O       0.772121      0.056911      0.022715
  H      -1.355626      2.213062      2.231712
  C      -2.294504      1.648663      2.150595
  N      -3.289788      2.087889      2.914895
  C      -3.105235      3.234884      3.798466
  C      -4.602152      1.452338      2.913485
  O      -2.393409      0.662241      1.378256
  H      -0.203255     -0.427806      2.841142
  C      -0.398986     -1.474721      2.584940
  N      -0.169928     -2.332966      3.575857
  C       0.259543     -1.879186      4.893701
  C      -0.382664     -3.766367      3.405039
  O      -0.799293     -1.804068      1.445497
  H      -0.983581      5.499234     -1.795373
  H      -2.427412      5.355778     -0.762851
  H      -0.841270      4.803380     -0.156139
  H      -2.138213      4.033735     -3.575927
  H      -2.675654      2.411864     -3.051059
  H      -3.573801      3.868056     -2.534149
  H       2.928256      1.082346     -2.890341
  H       3.994431      2.070799     -1.833433
  H       4.376525      0.359422     -2.170287
  H       4.039029      1.366428      0.675023
  H       2.817586      0.163293      1.181969
  H       4.251617     -0.354183      0.254533
  H      -3.818317      4.023148      3.535625
  H      -3.276554      2.934617      4.837497
  H      -2.088152      3.618063      3.694903
  H      -4.598260      0.625196      2.204889
  H      -4.832100      1.079345      3.917341
  H      -5.363615      2.184655      2.624720
  H       0.376362     -0.793815      4.891176
  H      -0.487766     -2.159604      5.643931
  H       1.215139     -2.345850      5.154524
  H      -0.668347     -3.962501      2.372727
  H       0.541271     -4.303610      3.643656
  H      -1.174915     -4.106280      4.080538
  H      -0.781849     -0.088682     -5.515743
  C       1.500912     -1.312011     -3.642765
  N       0.477322     -1.456086     -4.530045
  H       5.300295     -2.866371     -0.983301
  N       3.451700     -2.638743     -1.872164
  C       4.227154     -2.926611     -0.815469
  N       1.314794     -2.409314     -2.823413
  C      -0.308271     -2.583064     -4.292229
  C       2.129765     -2.703110     -1.694730
  H      -1.151530     -2.848323     -4.911937
  C       3.726731     -3.296016      0.432891
  C       0.216748     -3.188171     -3.200126
  H       4.403441     -3.526097      1.248676
  C       1.520666     -3.039585     -0.482328
  C       2.342313     -3.345596      0.599138
  H      -0.065198     -4.089224     -2.678388
  H       0.442962     -3.020472     -0.381723
  H       1.906255     -3.602633      1.558872
  C       0.221977     -0.513621     -5.610696
  H       0.308484     -1.011364     -6.581523
  H       0.963797      0.282396     -5.540492
72
Coordinates from ORCA-job NEB_MEP E -3691.003061548371
  Cl     -2.625025     -1.721179     -1.196597
  Cl      0.826114      3.518175      1.941061
  Fe     -1.177544     -0.302299      0.022377
  H      -0.577685      2.705419     -0.113940
  C      -1.206717      2.474347     -0.983798
  N      -1.726965      3.542585     -1.580924
  C      -1.479243      4.885067     -1.062816
  C      -2.588731      3.427526     -2.752316
  O      -1.390315      1.290600     -1.365276
  H       1.079995      0.620299     -1.859115
  C       1.515814      0.463994     -0.871171
  N       2.823070      0.646170     -0.796116
  C       3.594880      1.011291     -1.981509
  C       3.559169      0.474640      0.451560
  O       0.800339      0.107729      0.107313
  H      -1.334820      2.228830      2.202273
  C      -2.272315      1.661635      2.136321
  N      -3.263268      2.116250      2.897036
  C      -3.073120      3.280599      3.756498
  C      -4.576352      1.480077      2.916930
  O      -2.374376      0.658822      1.385088
  H      -0.290294     -0.448540      2.913773
  C      -0.433411     -1.495356      2.624362
  N      -0.208485     -2.369525      3.602374
  C       0.157064     -1.932696      4.945406
  C      -0.357949     -3.805360      3.389351
  O      -0.776709     -1.809965      1.462408
  H      -0.994363      5.496476     -1.830969
  H      -2.429587      5.354112     -0.786378
  H      -0.834629      4.823410     -0.183535
  H      -2.156186      3.995004     -3.582599
  H      -2.676944      2.377731     -3.027816
  H      -3.578415      3.835756     -2.522049
  H       2.955858      0.938963     -2.861485
  H       3.996727      2.022937     -1.870258
  H       4.420969      0.303904     -2.095927
  H       4.083457      1.404474      0.693125
  H       2.862075      0.222792      1.248879
  H       4.289835     -0.330143      0.332055
  H      -3.788892      4.062689      3.483829
  H      -3.236197      3.000389      4.802515
  H      -2.057472      3.661644      3.637031
  H      -4.576474      0.639748      2.224300
  H      -4.798706      1.126602      3.929196
  H      -5.339397      2.206681      2.619384
  H       0.231988     -0.844137      4.971806
  H      -0.604476     -2.259629      5.660950
  H       1.120070     -2.369078      5.228591
  H      -0.612418     -3.985109      2.346095
  H       0.581368     -4.311195      3.635675
  H      -1.150787     -4.194187      4.037222
  H      -0.956720     -0.149258     -5.465567
  C       1.402617     -1.258626     -3.622910
  N       0.410058     -1.450441     -4.536151
  H       5.297354     -2.843112     -1.025794
  N       3.446566     -2.619985     -1.912644
  C       4.224597     -2.895329     -0.854312
  N       1.305549     -2.405361     -2.861139
  C      -0.271727     -2.654531     -4.367437
  C       2.125634     -2.679519     -1.729144
  H      -1.077939     -2.963927     -5.015451
  C       3.725753     -3.242332      0.401350
  C       0.290499     -3.261841     -3.294666
  H       4.404405     -3.462105      1.218615
  C       1.518440     -2.994555     -0.511181
  C       2.341763     -3.282833      0.574239
  H       0.086513     -4.208319     -2.818705
  H       0.440442     -2.972506     -0.411863
  H       1.908662     -3.519360      1.540132
  C       0.080782     -0.479720     -5.571077
  H       0.216887     -0.917936     -6.564309
  H       0.749346      0.372628     -5.452178
72
Coordinates from ORCA-job NEB_MEP E -3691.002729198526
  Cl     -2.511804     -1.744052     -1.239495
  Cl      0.802328      3.601944      1.938697
  Fe     -1.147528     -0.295372      0.030766
  H      -0.564635      2.733872     -0.116613
  C      -1.194358      2.489271     -0.982219
  N      -1.727908      3.547680     -1.586067
  C      -1.488872      4.896786     -1.081558
  C      -2.593998      3.414809     -2.752279
  O      -1.368180      1.300596     -1.352433
  H       1.097484      0.622719     -1.814558
  C       1.536977      0.479393     -0.826160
  N       2.848491      0.636123     -0.765344
  C       3.613461      0.968185     -1.965620
  C       3.593718      0.470100      0.476963
  O       0.821738      0.154460      0.163737
  H      -1.325142      2.241890      2.185475
  C      -2.261044      1.670906      2.125363
  N      -3.250912      2.128928      2.885761
  C      -3.060192      3.299566      3.736778
  C      -4.562369      1.489890      2.914607
  O      -2.362128      0.662395      1.381823
  H      -0.350113     -0.450426      2.966256
  C      -0.455926     -1.495097      2.654760
  N      -0.232975     -2.381118      3.622415
  C       0.091895     -1.958588      4.980696
  C      -0.339393     -3.816581      3.381194
  O      -0.759844     -1.797730      1.478601
  H      -1.010123      5.504323     -1.856501
  H      -2.442165      5.361459     -0.807891
  H      -0.842463      4.848294     -0.202945
  H      -2.169201      3.976554     -3.590393
  H      -2.676726      2.361698     -3.016840
  H      -3.585303      3.819010     -2.521580
  H       2.966587      0.876208     -2.838572
  H       4.020845      1.980741     -1.883805
  H       4.435572      0.254592     -2.067909
  H       4.131577      1.395844      0.704059
  H       2.901106      0.234831      1.283024
  H       4.313717     -0.344711      0.359415
  H      -3.779553      4.077720      3.461980
  H      -3.217912      3.025801      4.785186
  H      -2.046179      3.682775      3.609904
  H      -4.562555      0.644235      2.228736
  H      -4.780674      1.144016      3.930198
  H      -5.327842      2.212311      2.613719
  H       0.136582     -0.868903      5.027132
  H      -0.675520     -2.318575      5.673832
  H       1.060334     -2.373845      5.277089
  H      -0.570847     -3.983498      2.330858
  H       0.608951     -4.301013      3.634770
  H      -1.132084     -4.237755      4.007936
  H      -1.092959     -0.201913     -5.404407
  C       1.313146     -1.221145     -3.580840
  N       0.358888     -1.447235     -4.527584
  H       5.295271     -2.917942     -1.070100
  N       3.443363     -2.658699     -1.945997
  C       4.223109     -2.931606     -0.888124
  N       1.299816     -2.408730     -2.883009
  C      -0.219528     -2.711811     -4.437451
  C       2.123297     -2.674794     -1.748316
  H      -0.984428     -3.053071     -5.118247
  C       3.724844     -3.229229      0.380721
  C       0.372253     -3.325549     -3.384113
  H       4.404517     -3.448269      1.197528
  C       1.518177     -2.939526     -0.518833
  C       2.342754     -3.221684      0.567995
  H       0.240717     -4.308747     -2.959417
  H       0.441600     -2.884850     -0.414355
  H       1.912411     -3.417970      1.544112
  C      -0.033466     -0.451713     -5.515886
  H       0.140465     -0.828132     -6.528578
  H       0.570857      0.439955     -5.348045
72
Coordinates from ORCA-job NEB_MEP E -3691.002331965380
  Cl     -2.420945     -1.758983     -1.282568
  Cl      0.771170      3.654580      1.947509
  Fe     -1.129748     -0.286475      0.029934
  H      -0.561205      2.756457     -0.118524
  C      -1.190369      2.504536     -0.982572
  N      -1.731094      3.557008     -1.590401
  C      -1.497835      4.909936     -1.092999
  C      -2.598063      3.414052     -2.754242
  O      -1.358076      1.313244     -1.346931
  H       1.103215      0.652239     -1.784231
  C       1.545959      0.502545     -0.799470
  N       2.861743      0.635213     -0.749591
  C       3.621081      0.953678     -1.956152
  C       3.615017      0.451109      0.485839
  O       0.833324      0.189294      0.195159
  H      -1.323415      2.248350      2.171852
  C      -2.258145      1.675190      2.114736
  N      -3.246958      2.133984      2.876263
  C      -3.055203      3.307346      3.722656
  C      -4.556796      1.492720      2.911017
  O      -2.358907      0.664158      1.374138
  H      -0.383595     -0.445558      2.994886
  C      -0.468615     -1.488411      2.671009
  N      -0.243823     -2.381794      3.631089
  C       0.059546     -1.969507      4.997085
  C      -0.324987     -3.815692      3.372865
  O      -0.753214     -1.782437      1.487455
  H      -1.020959      5.515214     -1.870871
  H      -2.453098      5.372004     -0.822459
  H      -0.851907      4.868664     -0.213477
  H      -2.176950      3.973002     -3.596422
  H      -2.676801      2.359207     -3.013119
  H      -3.590782      3.815453     -2.524481
  H       2.964137      0.878215     -2.822968
  H       4.050584      1.957450     -1.877585
  H       4.427978      0.223425     -2.068390
  H       4.168440      1.367609      0.713803
  H       2.925576      0.221218      1.296204
  H       4.321757     -0.373570      0.357522
  H      -3.778570      4.082673      3.449577
  H      -3.206828      3.036338      4.773062
  H      -2.042973      3.693512      3.589173
  H      -4.557199      0.643952      2.228613
  H      -4.772012      1.150586      3.928582
  H      -5.324644      2.212251      2.608955
  H       0.087452     -0.879685      5.056160
  H      -0.709834     -2.348332      5.678256
  H       1.031001     -2.373405      5.300154
  H      -0.542036     -3.975010      2.317806
  H       0.627970     -4.288564      3.631575
  H      -1.118032     -4.256611      3.985579
  H      -1.191226     -0.245592     -5.342800
  C       1.237080     -1.202685     -3.528021
  N       0.320876     -1.447547     -4.507824
  H       5.290174     -3.031129     -1.103711
  N       3.438896     -2.724095     -1.966721
  C       4.220437     -2.997494     -0.909896
  N       1.295124     -2.420109     -2.888969
  C      -0.166746     -2.752397     -4.490734
  C       2.121963     -2.683534     -1.753452
  H      -0.892585     -3.113129     -5.203847
  C       3.725790     -3.237435      0.372628
  C       0.448026     -3.374404     -3.454597
  H       4.406244     -3.458304      1.188120
  C       1.521324     -2.890224     -0.511456
  C       2.347324     -3.170640      0.574891
  H       0.377931     -4.383802     -3.079693
  H       0.448976     -2.794034     -0.399299
  H       1.921787     -3.322125      1.561050
  C      -0.119345     -0.434592     -5.456381
  H       0.079833     -0.759366     -6.482239
  H       0.435785      0.480260     -5.248113
72
Coordinates from ORCA-job NEB_MEP E -3691.002033282051
  Cl     -2.365317     -1.765607     -1.313090
  Cl      0.743540      3.691606      1.956578
  Fe     -1.121644     -0.278855      0.024989
  H      -0.562725      2.772992     -0.120958
  C      -1.191120      2.517049     -0.983977
  N      -1.735643      3.565889     -1.594088
  C      -1.505712      4.921073     -1.100844
  C      -2.602886      3.417371     -2.757449
  O      -1.355465      1.324776     -1.345227
  H       1.100227      0.691341     -1.762367
  C       1.548033      0.527696     -0.782615
  N       2.865153      0.637944     -0.741092
  C       3.620793      0.947846     -1.952718
  C       3.625703      0.430818      0.486389
  O       0.835768      0.217277      0.214952
  H      -1.324683      2.250766      2.159527
  C      -2.258750      1.676328      2.105224
  N      -3.245582      2.136863      2.868615
  C      -3.051739      3.312718      3.711440
  C      -4.555252      1.494597      2.909254
  O      -2.360582      0.663939      1.367538
  H      -0.405482     -0.441083      3.011207
  C      -0.477011     -1.481955      2.678452
  N      -0.248862     -2.380897      3.632834
  C       0.040417     -1.976544      5.004078
  C      -0.312443     -3.813881      3.362358
  O      -0.750747     -1.769668      1.490753
  H      -1.028897      5.525075     -1.879970
  H      -2.462394      5.382245     -0.832898
  H      -0.860932      4.883864     -0.220024
  H      -2.183323      3.974577     -3.601289
  H      -2.678930      2.361739     -3.012563
  H      -3.596289      3.817114     -2.528334
  H       2.953660      0.896741     -2.813417
  H       4.075144      1.939997     -1.870963
  H       4.408585      0.199319     -2.078968
  H       4.194949      1.336447      0.718478
  H       2.938888      0.203887      1.299844
  H       4.318431     -0.403597      0.345175
  H      -3.777749      4.085959      3.439491
  H      -3.198119      3.044104      4.762868
  H      -2.040936      3.699971      3.571687
  H      -4.556724      0.643589      2.230092
  H      -4.767083      1.156144      3.928746
  H      -5.324245      2.212591      2.606889
  H       0.056808     -0.887165      5.072024
  H      -0.729903     -2.368649      5.676756
  H       1.013733     -2.373087      5.310958
  H      -0.518189     -3.967025      2.304110
  H       0.643059     -4.278315      3.626019
  H      -1.106220     -4.267912      3.964222
  H      -1.263150     -0.282674     -5.286273
  C       1.176897     -1.194761     -3.474125
  N       0.294628     -1.448626     -4.482060
  H       5.283758     -3.160023     -1.127978
  N       3.436266     -2.801160     -1.979690
  C       4.219285     -3.075487     -0.923747
  N       1.296557     -2.432857     -2.888468
  C      -0.116218     -2.778677     -4.530672
  C       2.125446     -2.697762     -1.752985
  H      -0.810203     -3.148422     -5.270532
  C       3.730428     -3.252989      0.370807
  C       0.518430     -3.409754     -3.511829
  H       4.410859     -3.476194      1.186300
  C       1.531729     -2.842311     -0.499381
  C       2.358086     -3.122337      0.586633
  H       0.499078     -4.436466     -3.179807
  H       0.465211     -2.701893     -0.380076
  H       1.938934     -3.226825      1.581582
  C      -0.183765     -0.422375     -5.398496
  H       0.035342     -0.703325     -6.432948
  H       0.331089      0.506909     -5.154954
72
Coordinates from ORCA-job NEB_MEP E -3691.001870787255
  Cl     -2.337331     -1.770040     -1.329047
  Cl      0.719938      3.721978      1.960457
  Fe     -1.120814     -0.272509      0.019570
  H      -0.568363      2.784637     -0.123786
  C      -1.196507      2.526688     -0.985874
  N      -1.742072      3.573828     -1.597994
  C      -1.512924      4.930218     -1.107779
  C      -2.609305      3.421762     -2.761409
  O      -1.360422      1.333430     -1.344951
  H       1.091997      0.734839     -1.746198
  C       1.543460      0.553684     -0.771183
  N       2.862385      0.645342     -0.736229
  C       3.614731      0.948812     -1.951011
  C       3.627658      0.413177      0.483265
  O       0.831599      0.241557      0.226685
  H      -1.326058      2.251561      2.150004
  C      -2.260444      1.677133      2.099581
  N      -3.245320      2.139398      2.863729
  C      -3.048638      3.317817      3.702645
  C      -4.554186      1.497781      2.910036
  O      -2.363878      0.661943      1.364303
  H      -0.423826     -0.437237      3.022459
  C      -0.483865     -1.477183      2.682039
  N      -0.250873     -2.380418      3.632047
  C       0.026490     -1.982393      5.007612
  C      -0.298835     -3.811299      3.351313
  O      -0.749480     -1.759343      1.492089
  H      -1.035507      5.532280     -1.887909
  H      -2.469938      5.391549     -0.842075
  H      -0.869298      4.894972     -0.226376
  H      -2.190179      3.977587     -3.606176
  H      -2.684024      2.365475     -3.014160
  H      -3.603040      3.820824     -2.532990
  H       2.939283      0.925696     -2.806465
  H       4.094987      1.928332     -1.863360
  H       4.382289      0.182328     -2.092808
  H       4.214226      1.306586      0.719848
  H       2.942673      0.190560      1.299950
  H       4.304733     -0.431891      0.330022
  H      -3.775913      4.090009      3.431190
  H      -3.191120      3.052086      4.755410
  H      -2.038218      3.705122      3.558016
  H      -4.558054      0.644314      2.233440
  H      -4.763618      1.162311      3.931182
  H      -5.324475      2.214725      2.607506
  H       0.032667     -0.893277      5.082687
  H      -0.744207     -2.385685      5.672829
  H       1.001345     -2.372110      5.317487
  H      -0.493965     -3.960138      2.290343
  H       0.658836     -4.269024      3.620439
  H      -1.093701     -4.277358      3.943495
  H      -1.317374     -0.314629     -5.232554
  C       1.131309     -1.194733     -3.423975
  N       0.277665     -1.449939     -4.456375
  H       5.273576     -3.311228     -1.145521
  N       3.434931     -2.892927     -1.989468
  C       4.216542     -3.168765     -0.933134
  N       1.305208     -2.448595     -2.887935
  C      -0.066317     -2.794961     -4.564109
  C       2.133280     -2.716788     -1.751761
  H      -0.733144     -3.167330     -5.327571
  C       3.735872     -3.276049      0.372480
  C       0.587065     -3.435987     -3.562888
  H       4.415425     -3.502357      1.187582
  C       1.549086     -2.791777     -0.488852
  C       2.374756     -3.073323      0.597976
  H       0.612066     -4.474750     -3.271332
  H       0.491655     -2.600884     -0.363303
  H       1.962177     -3.125552      1.599676
  C      -0.233051     -0.413062     -5.342261
  H       0.001210     -0.653124     -6.383615
  H       0.247168      0.526327     -5.066957
72
Coordinates from ORCA-job NEB_MEP E -3691.001858546498
  Cl     -2.314939     -1.781632     -1.338575
  Cl      0.696619      3.749698      1.962336
  Fe     -1.123840     -0.270017      0.014052
  H      -0.577165      2.790995     -0.125942
  C      -1.206173      2.532188     -0.987723
  N      -1.749767      3.578871     -1.602433
  C      -1.518112      4.935949     -1.115040
  C      -2.616300      3.425080     -2.765333
  O      -1.372489      1.338261     -1.343676
  H       1.081923      0.775031     -1.733241
  C       1.534859      0.579259     -0.762686
  N       2.854897      0.656313     -0.731725
  C       3.605882      0.953560     -1.948789
  C       3.623361      0.402501      0.481421
  O       0.823317      0.265608      0.234828
  H      -1.326257      2.248182      2.143102
  C      -2.261092      1.674392      2.096105
  N      -3.243920      2.140813      2.860313
  C      -3.043826      3.322032      3.694910
  C      -4.553841      1.501032      2.911465
  O      -2.366994      0.656734      1.364949
  H      -0.437738     -0.435181      3.030959
  C      -0.487892     -1.473392      2.685558
  N      -0.249712     -2.379730      3.631393
  C       0.017340     -1.986462      5.010546
  C      -0.283798     -3.809743      3.343315
  O      -0.747713     -1.752482      1.493500
  H      -1.039049      5.535076     -1.896168
  H      -2.474443      5.399476     -0.851066
  H      -0.875209      4.901365     -0.232920
  H      -2.196853      3.979772     -3.611051
  H      -2.691381      2.368559     -3.016926
  H      -3.610355      3.824833     -2.538105
  H       2.924799      0.954503     -2.800184
  H       4.108700      1.921292     -1.856392
  H       4.355382      0.171324     -2.102945
  H       4.226294      1.284431      0.720424
  H       2.939758      0.185847      1.300242
  H       4.285460     -0.452754      0.318380
  H      -3.771341      4.093744      3.422808
  H      -3.183770      3.059846      4.748923
  H      -2.033483      3.707919      3.545927
  H      -4.560239      0.646061      2.237162
  H      -4.761056      1.168617      3.933918
  H      -5.323509      2.218325      2.608951
  H       0.015017     -0.897746      5.090953
  H      -0.754048     -2.398681      5.669652
  H       0.993258     -2.370532      5.323820
  H      -0.468661     -3.954688      2.280086
  H       0.675282     -4.260702      3.618227
  H      -1.079840     -4.285120      3.926362
  H      -1.357042     -0.338665     -5.185852
  C       1.093630     -1.198436     -3.378515
  N       0.267199     -1.449377     -4.433878
  H       5.252679     -3.474082     -1.157824
  N       3.427265     -2.991907     -1.996647
  C       4.206822     -3.269990     -0.939718
  N       1.314174     -2.462762     -2.887979
  C      -0.018627     -2.803069     -4.595639
  C       2.140471     -2.737410     -1.751250
  H      -0.661337     -3.173508     -5.380433
  C       3.738535     -3.303492      0.374134
  C       0.649382     -3.453513     -3.610303
  H       4.415926     -3.534110      1.189910
  C       1.568545     -2.738869     -0.480844
  C       2.391965     -3.023918      0.606522
  H       0.712461     -4.500235     -3.355785
  H       0.523939     -2.492866     -0.351183
  H       1.989018     -3.021814      1.613820
  C      -0.269845     -0.403214     -5.292730
  H      -0.024703     -0.608496     -6.339157
  H       0.182199      0.541105     -4.990322
72
Coordinates from ORCA-job NEB_MEP E -3691.002132776171
  Cl     -2.300493     -1.793237     -1.341186
  Cl      0.675090      3.777656      1.962568
  Fe     -1.125809     -0.268005      0.007958
  H      -0.586642      2.796352     -0.128282
  C      -1.216050      2.536740     -0.988949
  N      -1.756889      3.583516     -1.606239
  C      -1.522137      4.941361     -1.122078
  C      -2.623735      3.428783     -2.769715
  O      -1.385912      1.343174     -1.342017
  H       1.072793      0.815964     -1.721497
  C       1.527256      0.606876     -0.756034
  N       2.847293      0.671335     -0.727915
  C       3.597376      0.963249     -1.947015
  C       3.619093      0.398544      0.479499
  O       0.814969      0.291038      0.242032
  H      -1.325056      2.244973      2.137511
  C      -2.260578      1.671042      2.093583
  N      -3.242102      2.141830      2.857091
  C      -3.039457      3.325834      3.687233
  C      -4.551838      1.503857      2.911972
  O      -2.367603      0.650786      1.366721
  H      -0.447944     -0.432878      3.037276
  C      -0.489666     -1.470333      2.687464
  N      -0.247943     -2.378663      3.630707
  C       0.009047     -1.989381      5.012694
  C      -0.270263     -3.808010      3.336363
  O      -0.743651     -1.746552      1.493780
  H      -1.041584      5.537323     -1.904701
  H      -2.477420      5.407621     -0.859505
  H      -0.879585      4.907068     -0.239897
  H      -2.203214      3.981848     -3.615624
  H      -2.699225      2.372019     -3.019442
  H      -3.617167      3.829519     -2.543117
  H       2.911719      0.987634     -2.794202
  H       4.120782      1.919490     -1.849827
  H       4.329683      0.167052     -2.112855
  H       4.236251      1.269799      0.719971
  H       2.936401      0.187723      1.300664
  H       4.267071     -0.465828      0.308323
  H      -3.767130      4.096805      3.413900
  H      -3.177194      3.067382      4.742214
  H      -2.029069      3.710780      3.534427
  H      -4.561131      0.647022      2.239566
  H      -4.758222      1.173730      3.935825
  H      -5.321941      2.221398      2.609285
  H      -0.000377     -0.901144      5.097402
  H      -0.763452     -2.409021      5.665910
  H       0.985508     -2.368866      5.329800
  H      -0.444240     -3.949368      2.270826
  H       0.689175     -4.253299      3.618072
  H      -1.068405     -4.290725      3.909921
  H      -1.397608     -0.365034     -5.137027
  C       1.047949     -1.207105     -3.325983
  N       0.255280     -1.451255     -4.408722
  H       5.219400     -3.644698     -1.166577
  N       3.410437     -3.097977     -2.000873
  C       4.188911     -3.377862     -0.943610
  N       1.319939     -2.479918     -2.885519
  C       0.035241     -2.808677     -4.631894
  C       2.142999     -2.762664     -1.749708
  H      -0.578344     -3.174289     -5.441490
  C       3.738674     -3.335482      0.376409
  C       0.716921     -3.469155     -3.663377
  H       4.414287     -3.570081      1.191926
  C       1.589387     -2.689246     -0.473455
  C       2.411425     -2.978292      0.613999
  H       0.822424     -4.521432     -3.449616
  H       0.560167     -2.388099     -0.340586
  H       2.021731     -2.921541      1.624747
  C      -0.308384     -0.396237     -5.239681
  H      -0.052595     -0.565136     -6.290100
  H       0.115374      0.552367     -4.909326
72
Coordinates from ORCA-job NEB_MEP E -3691.002728758555
  Cl     -2.304294     -1.795890     -1.335944
  Cl      0.656171      3.805939      1.960568
  Fe     -1.126638     -0.263186      0.000223
  H      -0.596932      2.803589     -0.130544
  C      -1.226996      2.544010     -0.990909
  N      -1.765564      3.590205     -1.610406
  C      -1.527769      4.948222     -1.129054
  C      -2.631792      3.434274     -2.773375
  O      -1.399427      1.349638     -1.341772
  H       1.064771      0.860938     -1.713380
  C       1.519955      0.636775     -0.751300
  N       2.841409      0.690627     -0.726765
  C       3.590388      0.979708     -1.946333
  C       3.614068      0.399573      0.475565
  O       0.807666      0.318651      0.244527
  H      -1.323643      2.244211      2.133531
  C      -2.258589      1.669697      2.092360
  N      -3.239600      2.143295      2.854945
  C      -3.036107      3.329834      3.680723
  C      -4.549743      1.505429      2.913000
  O      -2.365874      0.646580      1.369255
  H      -0.455529     -0.430572      3.040077
  C      -0.489170     -1.466467      2.686349
  N      -0.244885     -2.376991      3.626667
  C       0.001301     -1.991958      5.011929
  C      -0.255920     -3.805429      3.326915
  O      -0.737060     -1.740154      1.490801
  H      -1.045904      5.541704     -1.912978
  H      -2.482052      5.417361     -0.867256
  H      -0.885088      4.914513     -0.246641
  H      -2.210797      3.985766     -3.620498
  H      -2.708299      2.377047     -3.021936
  H      -3.625473      3.836102     -2.548075
  H       2.901615      1.032655     -2.789481
  H       4.135595      1.922754     -1.841105
  H       4.304146      0.169808     -2.126416
  H       4.245435      1.260251      0.717501
  H       2.932001      0.195142      1.299185
  H       4.248351     -0.473826      0.297962
  H      -3.764843      4.099558      3.406295
  H      -3.172189      3.074709      4.737029
  H      -2.026383      3.714791      3.525006
  H      -4.560011      0.647374      2.242142
  H      -4.754485      1.177367      3.937523
  H      -5.319720      2.222574      2.610008
  H      -0.014898     -0.904033      5.100993
  H      -0.772641     -2.418669      5.658916
  H       0.978132     -2.367061      5.333695
  H      -0.417730     -3.943534      2.259058
  H       0.703169     -4.246090      3.616914
  H      -1.057243     -4.295249      3.890208
  H      -1.438701     -0.398423     -5.084024
  C       0.992397     -1.228565     -3.263148
  N       0.242069     -1.457930     -4.378673
  H       5.172195     -3.829124     -1.168963
  N       3.382523     -3.216962     -1.999691
  C       4.161447     -3.496852     -0.942862
  N       1.322688     -2.505468     -2.879130
  C       0.098793     -2.811764     -4.672743
  C       2.141316     -2.797713     -1.744658
  H      -0.479152     -3.168154     -5.512128
  C       3.736761     -3.373438      0.380387
  C       0.793560     -3.484086     -3.721575
  H       4.412178     -3.610529      1.195878
  C       1.611889     -2.645237     -0.465518
  C       2.433490     -2.936437      0.620945
  H       0.947184     -4.539364     -3.555145
  H       0.601794     -2.289446     -0.330661
  H       2.062130     -2.822455      1.633827
  C      -0.348764     -0.393525     -5.179177
  H      -0.080511     -0.522615     -6.231595
  H       0.043826      0.556526     -4.817048
72
Coordinates from ORCA-job NEB_MEP E -3691.004060758643
  Cl     -2.331664     -1.791615     -1.322109
  Cl      0.636719      3.843804      1.953295
  Fe     -1.127336     -0.256744     -0.013291
  H      -0.609914      2.812209     -0.136777
  C      -1.240665      2.553068     -0.996665
  N      -1.777514      3.598977     -1.617477
  C      -1.536126      4.957316     -1.138798
  C      -2.644200      3.442524     -2.779971
  O      -1.415542      1.358318     -1.346466
  H       1.055999      0.910947     -1.708647
  C       1.510343      0.672728     -0.750949
  N       2.832906      0.714640     -0.728293
  C       3.582367      0.997702     -1.948741
  C       3.606125      0.408643      0.471408
  O       0.798105      0.355950      0.243712
  H      -1.319104      2.246521      2.127504
  C      -2.252537      1.670611      2.089605
  N      -3.233137      2.146328      2.851373
  C      -3.029849      3.336684      3.672303
  C      -4.543395      1.507859      2.913816
  O      -2.359852      0.644761      1.371090
  H      -0.464926     -0.429406      3.036936
  C      -0.487408     -1.463793      2.678013
  N      -0.239279     -2.377091      3.615607
  C      -0.008873     -1.996753      5.004796
  C      -0.235008     -3.803645      3.308602
  O      -0.727251     -1.734183      1.479903
  H      -1.053213      5.548083     -1.924231
  H      -2.489230      5.429412     -0.877414
  H      -0.892981      4.923816     -0.256490
  H      -2.222499      3.991696     -3.627907
  H      -2.721923      2.384749     -3.026558
  H      -3.637088      3.845646     -2.555108
  H       2.891262      1.080159     -2.787686
  H       4.151242      1.925875     -1.836961
  H       4.275608      0.172788     -2.142219
  H       4.251542      1.259093      0.711061
  H       2.924085      0.214494      1.296073
  H       4.225638     -0.474098      0.290093
  H      -3.760281      4.104103      3.396195
  H      -3.163334      3.085636      4.729857
  H      -2.020991      3.722321      3.512473
  H      -4.554184      0.648368      2.245453
  H      -4.745886      1.182753      3.939567
  H      -5.313880      2.224030      2.610343
  H      -0.034670     -0.909622      5.099208
  H      -0.785155     -2.432965      5.642495
  H       0.967826     -2.365799      5.333592
  H      -0.379020     -3.937893      2.237766
  H       0.723046     -4.238158      3.611318
  H      -1.040923     -4.302762      3.857115
  H      -1.497453     -0.451548     -5.010090
  C       0.910499     -1.266542     -3.171141
  N       0.222320     -1.467921     -4.330547
  H       5.097390     -4.060024     -1.159878
  N       3.337296     -3.365624     -1.987357
  C       4.117369     -3.647668     -0.931690
  N       1.323371     -2.540835     -2.863944
  C       0.190810     -2.804258     -4.722452
  C       2.134186     -2.845784     -1.732515
  H      -0.333686     -3.140845     -5.603270
  C       3.732312     -3.427708      0.390989
  C       0.901920     -3.490940     -3.795142
  H       4.407600     -3.668714      1.204114
  C       1.642712     -2.600396     -0.452450
  C       2.465639     -2.894938      0.631611
  H       1.125563     -4.541259     -3.694010
  H       0.657868     -2.180444     -0.316089
  H       2.120190     -2.711918      1.643475
  C      -0.406920     -0.394360     -5.087639
  H      -0.119524     -0.462734     -6.141223
  H      -0.063433      0.556377     -4.678567
72
Coordinates from ORCA-job NEB_MEP E -3691.015185041216
  Cl     -2.806368     -1.688828     -1.152009
  Cl      0.712943      4.034976      1.747765
  Fe     -1.079927     -0.335091     -0.243080
  H      -0.623637      2.780528     -0.290314
  C      -1.271460      2.525111     -1.137633
  N      -1.849945      3.572827     -1.717549
  C      -1.601198      4.929861     -1.237735
  C      -2.751108      3.420032     -2.853771
  O      -1.427320      1.335732     -1.510861
  H       1.078950      1.026330     -1.772036
  C       1.507439      0.792014     -0.797207
  N       2.828801      0.853893     -0.734329
  C       3.616941      1.140342     -1.929209
  C       3.561216      0.577691      0.496660
  O       0.765295      0.490116      0.175366
  H      -1.168632      2.297436      1.967075
  C      -2.099546      1.715997      1.959661
  N      -3.058409      2.205593      2.747461
  C      -2.842161      3.421190      3.527803
  C      -4.365829      1.571174      2.869269
  O      -2.223367      0.683484      1.256536
  H      -0.815990     -0.564206      2.941963
  C      -0.610296     -1.561635      2.539448
  N      -0.301511     -2.473185      3.463016
  C      -0.318776     -2.152395      4.886915
  C       0.005872     -3.853812      3.103458
  O      -0.673523     -1.793709      1.311912
  H      -1.140192      5.525397     -2.033085
  H      -2.548876      5.398063     -0.951443
  H      -0.934903      4.895522     -0.372533
  H      -2.344500      3.950446     -3.720804
  H      -2.856922      2.361429     -3.084229
  H      -3.728307      3.845829     -2.603915
  H       2.950100      1.296058     -2.779501
  H       4.223150      2.037647     -1.771305
  H       4.277875      0.293873     -2.141528
  H       4.249049      1.404991      0.695878
  H       2.854247      0.476245      1.317844
  H       4.133453     -0.348768      0.386554
  H      -3.585938      4.175843      3.248797
  H      -2.948868      3.203346      4.596209
  H      -1.841355      3.811017      3.331214
  H      -4.394730      0.684533      2.237878
  H      -4.542683      1.289727      3.912777
  H      -5.146313      2.274036      2.558283
  H      -0.548723     -1.094400      5.026588
  H      -1.079283     -2.755948      5.395008
  H       0.658074     -2.372217      5.330145
  H       0.044420     -3.939787      2.018752
  H       0.974695     -4.132070      3.530638
  H      -0.763719     -4.523103      3.503711
  H      -1.869081     -0.819163     -4.602133
  C       0.462954     -1.508798     -2.612249
  N       0.004167     -1.464491     -3.891279
  H       4.745474     -4.885074     -1.118747
  N       3.123886     -3.843490     -1.862012
  C       3.933612     -4.210146     -0.855064
  N       1.293554     -2.619546     -2.645949
  C       0.491344     -2.508339     -4.684489
  C       2.119208     -3.017745     -1.564008
  H       0.204088     -2.637003     -5.719815
  C       3.780033     -3.767070      0.458250
  C       1.314979     -3.240376     -3.898067
  H       4.472452     -4.088190      1.233061
  C       1.856517     -2.532227     -0.283489
  C       2.709461     -2.911848      0.741392
  H       1.897558     -4.126527     -4.095354
  H       1.013224     -1.890639     -0.114936
  H       2.536440     -2.547363      1.748130
  C      -0.867959     -0.421433     -4.422778
  H      -0.453063     -0.054983     -5.365041
  H      -0.917048      0.385276     -3.695926
72
Coordinates from ORCA-job NEB_MEP E -3691.032390214066
  Cl     -3.161666     -1.541655     -1.119733
  Cl      1.024764      4.059724      1.512890
  Fe     -0.963082     -0.548644     -0.551505
  H      -0.390549      2.770040     -0.497178
  C      -1.110717      2.506528     -1.281155
  N      -1.817697      3.538381     -1.741627
  C      -1.600465      4.887149     -1.226673
  C      -2.815129      3.374500     -2.791901
  O      -1.230773      1.330434     -1.691314
  H       1.294589      0.917142     -1.871486
  C       1.654666      0.804874     -0.843932
  N       2.943616      1.062180     -0.669403
  C       3.799999      1.423680     -1.795492
  C       3.542564      0.947662      0.661415
  O       0.875390      0.453338      0.076313
  H      -0.805013      2.126314      1.671992
  C      -1.769851      1.603381      1.684630
  N      -2.675561      2.130544      2.512304
  C      -2.368728      3.311100      3.311191
  C      -4.008163      1.557841      2.649045
  O      -1.986240      0.599026      0.972882
  H      -1.586123     -0.986246      2.510160
  C      -0.998844     -1.862887      2.212828
  N      -0.635507     -2.654502      3.222402
  C      -1.016103     -2.335870      4.594221
  C       0.155773     -3.858068      3.011107
  O      -0.715727     -2.065326      1.010294
  H      -1.251536      5.543799     -2.031152
  H      -2.541202      5.284603     -0.831272
  H      -0.854545      4.857055     -0.428724
  H      -2.477535      3.868169     -3.710162
  H      -2.964877      2.312415     -2.980940
  H      -3.757186      3.830580     -2.471878
  H       3.201033      1.471410     -2.706605
  H       4.261784      2.398957     -1.615874
  H       4.586661      0.673214     -1.923085
  H       4.551473      1.360654      0.622533
  H       2.944849      1.509444      1.384469
  H       3.593875     -0.102186      0.967516
  H      -3.085372      4.107752      3.083068
  H      -2.439568      3.069865      4.377685
  H      -1.358842      3.656687      3.077408
  H      -4.085033      0.677625      2.011748
  H      -4.184268      1.275000      3.692977
  H      -4.762215      2.295749      2.352202
  H      -1.578696     -1.398869      4.612176
  H      -1.636933     -3.138155      5.006968
  H      -0.118088     -2.228247      5.212342
  H       0.369082     -3.958884      1.948714
  H       1.094032     -3.782666      3.569015
  H      -0.399510     -4.731033      3.366519
  H      -2.427314     -1.306638     -4.002559
  C       0.072783     -1.581802     -2.204214
  N      -0.395007     -1.506762     -3.471853
  H       4.619433     -4.928310     -1.299611
  N       2.966771     -3.783736     -1.754348
  C       3.899511     -4.215635     -0.895275
  N       1.123525     -2.478080     -2.314495
  C       0.296131     -2.323272     -4.351678
  C       2.060876     -2.900626     -1.319828
  H       0.052044     -2.388327     -5.397704
  C       3.975467     -3.799454      0.431873
  C       1.269609     -2.946382     -3.617625
  H       4.748557     -4.176621      1.082405
  C       2.049223     -2.416313     -0.009159
  C       3.024994     -2.885942      0.873918
  H       2.030871     -3.646702     -3.891790
  H       1.302938     -1.707214      0.313090
  H       3.027789     -2.525920      1.897141
  C      -1.508366     -0.702152     -3.949569
  H      -1.264262     -0.326099     -4.957280
  H      -1.668381      0.142412     -3.279364
72
Coordinates from ORCA-job NEB_MEP E -3691.036160349771
  Cl     -3.174037     -1.595251     -0.972896
  Cl      1.262936      4.115977      1.121199
  Fe     -0.932002     -0.604415     -0.594266
  H      -0.354893      2.679682     -0.639858
  C      -1.119789      2.398853     -1.372754
  N      -1.887262      3.413267     -1.770013
  C      -1.669462      4.763939     -1.260407
  C      -2.966931      3.227623     -2.732337
  O      -1.230627      1.222942     -1.786540
  H       1.407688      0.957123     -1.856977
  C       1.707257      0.793693     -0.813243
  N       2.980930      1.063729     -0.551939
  C       3.850033      1.639601     -1.572039
  C       3.537724      0.904343      0.783815
  O       0.880839      0.373097      0.031171
  H      -0.467095      1.964352      1.634629
  C      -1.486007      1.563201      1.701103
  N      -2.263030      2.166815      2.605847
  C      -1.766755      3.274558      3.412828
  C      -3.644229      1.753946      2.815076
  O      -1.871839      0.628752      0.968539
  H      -2.341659     -1.486516      2.068038
  C      -1.392029     -2.028766      2.049229
  N      -1.091572     -2.675098      3.175076
  C      -1.967271     -2.610803      4.339766
  C       0.147293     -3.433527      3.312089
  O      -0.666309     -2.021908      1.030365
  H      -1.429245      5.440202     -2.088102
  H      -2.578767      5.122339     -0.766067
  H      -0.844079      4.755019     -0.544503
  H      -2.737920      3.763913     -3.659895
  H      -3.081577      2.164993     -2.940658
  H      -3.897065      3.626319     -2.314712
  H       3.318649      1.685294     -2.526029
  H       4.148432      2.651745     -1.277299
  H       4.746149      1.021705     -1.685956
  H       4.465012      0.327078      0.720154
  H       3.748729      1.888840      1.214435
  H       2.817865      0.378924      1.409712
  H      -2.405725      4.152205      3.264701
  H      -1.782915      3.004715      4.474663
  H      -0.747444      3.520842      3.107405
  H      -3.877358      0.935057      2.135042
  H      -3.781821      1.424480      3.851120
  H      -4.316813      2.597476      2.621681
  H      -2.842750     -2.002129      4.106613
  H      -2.290218     -3.618210      4.620616
  H      -1.431825     -2.162377      5.183144
  H       0.645356     -3.481601      2.345015
  H       0.805003     -2.947392      4.041191
  H      -0.082335     -4.444835      3.661744
  H      -2.562455     -1.644053     -3.839212
  C       0.054259     -1.661117     -2.258322
  N      -0.483273     -1.657518     -3.504710
  H       4.992104     -4.448882     -1.550315
  N       3.200174     -3.511433     -1.944169
  C       4.185568     -3.866082     -1.108839
  N       1.170741     -2.470491     -2.412563
  C       0.237404     -2.434790     -4.402892
  C       2.178615     -2.803766     -1.451692
  H      -0.054055     -2.549402     -5.435560
  C       4.206138     -3.527947      0.241762
  C       1.284947     -2.946917     -3.721378
  H       5.026284     -3.837599      0.874545
  C       2.094782     -2.421570     -0.112694
  C       3.134167     -2.790436      0.739436
  H       2.095772     -3.579896     -4.028391
  H       1.245635     -1.871014      0.252787
  H       3.090521     -2.501869      1.784083
  C      -1.702563     -0.971152     -3.926268
  H      -1.580139     -0.663561     -4.971644
  H      -1.863869     -0.094322     -3.303480
72
Coordinates from ORCA-job NEB_MEP E -3691.041012460469
  Cl     -3.261422     -1.502042     -0.956556
  Cl      1.533752      4.039555      0.712198
  Fe     -0.933447     -0.664885     -0.618343
  H      -0.168211      2.674874     -0.871423
  C      -1.026143      2.326512     -1.461315
  N      -1.925586      3.274229     -1.723886
  C      -1.716072      4.651079     -1.287205
  C      -3.141241      2.985115     -2.474343
  O      -1.121571      1.137572     -1.843068
  H       1.500207      0.776547     -1.852990
  C       1.785353      0.587222     -0.812537
  N       3.053817      0.855816     -0.524740
  C       3.920514      1.510022     -1.497785
  C       3.572570      0.688163      0.828120
  O       0.954308      0.135223      0.008315
  H      -0.245390      1.946783      1.418641
  C      -1.254935      1.573835      1.625788
  N      -1.888850      2.214787      2.613245
  C      -1.267137      3.335743      3.308011
  C      -3.234907      1.836895      3.024040
  O      -1.752826      0.634746      0.972258
  H      -2.700555     -1.885851      1.700784
  C      -1.662713     -2.148911      1.927588
  N      -1.449649     -2.602416      3.162407
  C      -2.552008     -2.786698      4.099035
  C      -0.117287     -2.984812      3.614106
  O      -0.770017     -2.026948      1.059693
  H      -1.656223      5.314655     -2.156987
  H      -2.555047      4.969163     -0.659169
  H      -0.788012      4.713792     -0.713849
  H      -3.098373      3.460103     -3.461195
  H      -3.241483      1.906571     -2.590087
  H      -4.003746      3.381088     -1.929170
  H       3.417660      1.552114     -2.465912
  H       4.147660      2.529312     -1.166902
  H       4.853074      0.947219     -1.598242
  H       4.592265      0.299867      0.770839
  H       3.574367      1.653773      1.345766
  H       2.941362     -0.016367      1.367042
  H      -1.907703      4.220953      3.225218
  H      -1.135925      3.096740      4.369478
  H      -0.298084      3.554254      2.853733
  H      -3.551407      0.969497      2.446826
  H      -3.239880      1.592751      4.091837
  H      -3.925999      2.669100      2.849894
  H      -3.484705     -2.455962      3.637361
  H      -2.640878     -3.844136      4.371115
  H      -2.370760     -2.202191      5.006874
  H       0.620421     -2.612440      2.904338
  H       0.066426     -2.549610      4.601032
  H      -0.038431     -4.075588      3.687656
  H      -2.643575     -1.829596     -3.851029
  C      -0.028126     -1.705480     -2.300532
  N      -0.560007     -1.726262     -3.552248
  H       5.446658     -2.711103     -1.577434
  N       3.433512     -2.529903     -1.989996
  C       4.449948     -2.747154     -1.143478
  N       1.163765     -2.380412     -2.465808
  C       0.249266     -2.392200     -4.461526
  C       2.193697     -2.582963     -1.496333
  H      -0.030046     -2.512418     -5.496718
  C       4.272359     -3.004735      0.214534
  C       1.346333     -2.797138     -3.782764
  H       5.128873     -3.168751      0.859150
  C       1.897193     -2.853828     -0.162342
  C       2.967513     -3.055386      0.706716
  H       2.227781     -3.332315     -4.092588
  H       0.876450     -2.892567      0.188129
  H       2.779052     -3.264386      1.755449
  C      -1.825457     -1.114790     -3.956978
  H      -1.735949     -0.807161     -5.000869
  H      -2.016369     -0.248266     -3.330869
   72
FINAL HEAT OF FORMATION = -3691.044560
Cl    -3.205475    -1.604739    -1.532151
Cl     1.414840     3.949268     0.811508
Fe    -0.942388    -0.776314    -0.951135
 H    -0.126569     2.912129    -1.252476
 C    -1.022526     2.326409    -1.494499
 N    -2.166504     2.929908    -1.169131
 C    -2.171301     4.242052    -0.531428
 C    -3.457818     2.286504    -1.372291
 O    -0.930108     1.190019    -2.011668
 H     1.687365     0.772435    -1.746385
 C     1.811189     0.480029    -0.698603
 N     3.016783     0.711327    -0.190795
 C     4.060274     1.348687    -0.981454
 C     3.327754     0.407104     1.200376
 O     0.868341    -0.041560    -0.062286
 H    -0.386680     1.658820     1.223680
 C    -1.394158     1.264869     1.396939
 N    -2.053695     1.852627     2.398338
 C    -1.447022     2.929125     3.173255
 C    -3.404174     1.445216     2.764821
 O    -1.865438     0.346625     0.694256
 H    -2.705011    -2.280143     1.471089
 C    -1.615890    -2.222025     1.581660
 N    -1.196199    -2.055157     2.835952
 C    -2.137038    -1.915345     3.939553
 C     0.219022    -1.889148     3.144457
 O    -0.860685    -2.319064     0.590642
 H    -2.694146     4.966952    -1.164328
 H    -2.688843     4.175567     0.431775
 H    -1.143512     4.567101    -0.359021
 H    -4.083033     2.912725    -2.017529
 H    -3.305356     1.309414    -1.826367
 H    -3.956988     2.160957    -0.405972
 H     3.703449     1.507594    -2.000664
 H     4.327302     2.313491    -0.537595
 H     4.946047     0.706211    -1.007227
 H     4.244082    -0.188003     1.244264
 H     3.471738     1.339469     1.756761
 H     2.503180    -0.156454     1.633176
 H    -2.102558     3.806424     3.154987
 H    -1.309640     2.613819     4.213570
 H    -0.483472     3.198675     2.734585
 H    -3.709828     0.616589     2.128012
 H    -3.423216     1.131890     3.813900
 H    -4.093007     2.286779     2.634647
 H    -3.157640    -2.024423     3.568181
 H    -1.943516    -2.681200     4.697774
 H    -2.026162    -0.927120     4.398854
 H     0.799502    -2.061380     2.240218
 H     0.400216    -0.871396     3.508707
 H     0.513397    -2.602109     3.921050
 H    -2.252460    -1.610321    -4.567851
 C     0.115792    -1.576582    -2.651697
 N    -0.251306    -1.394250    -3.947495
 H     5.419872    -2.145660    -1.067382
 N     3.519332    -2.129135    -1.871545
 C     4.386934    -2.439129    -0.896969
 N     1.368841    -2.134342    -2.764988
 C     0.727121    -1.814341    -4.838109
 C     2.244331    -2.479724    -1.692248
 H     0.595077    -1.748663    -5.906953
 C     4.015153    -3.086002     0.280658
 C     1.761458    -2.270513    -4.093511
 H     4.754446    -3.301215     1.044658
 C     1.766738    -3.158406    -0.573781
 C     2.677387    -3.452126     0.438508
 H     2.720760    -2.678543    -4.364930
 H     0.723746    -3.424745    -0.491759
 H     2.345014    -3.970540     1.332503
 C    -1.517972    -0.819853    -4.397425
 H    -1.340053    -0.277772    -5.328315
 H    -1.885093    -0.139371    -3.635351
72
Coordinates from ORCA-job NEB_MEP E -3691.031814494049
  Cl    -3.363664     -1.287582     -0.471182 
  Cl     0.951129      4.532110      0.726556 
  Fe    -0.903130     -0.640505     -0.537188 
  H     -0.688132      2.719234     -0.616354 
  C     -1.162589      2.310709     -1.515942 
  N     -1.758481      3.212787     -2.292346 
  C     -1.737863      4.635333     -1.962351 
  C     -2.404759      2.799540     -3.536937 
  O     -1.125113      1.089352     -1.794085 
  H      1.727368      1.391263     -1.354204 
  C      1.867690      0.868281     -0.401801 
  N      2.962652      1.221121      0.273088 
  C      3.821068      2.308894     -0.178206 
  C      3.266451      0.631129      1.571641 
  O      1.055829      0.008993     -0.003331 
  H      0.028646      1.952029      1.748632 
  C     -1.000832      1.591177      1.855472 
  N     -1.715518      2.226793      2.791393 
  C     -1.163185      3.332496      3.563438 
  C     -3.113083      1.885054      3.025894 
  O     -1.459724      0.676939      1.144024 
  H     -2.131815     -1.532784      2.120393 
  C     -1.291165     -2.219251      1.987848 
  N     -1.103938     -3.075822      2.993344 
  C     -2.002636     -3.095616      4.141621 
  C     -0.024198     -4.056473      2.975489 
  O     -0.583020     -2.174736      0.958547 
  H     -1.274728      5.199317     -2.778866 
  H     -2.761604      4.997133     -1.819504 
  H     -1.158370      4.787796     -1.048977 
  H     -1.671718      2.732920     -4.349326 
  H     -2.872495      1.824139     -3.399975 
  H     -3.164825      3.537174     -3.801078 
  H      3.510282      2.633986     -1.172615 
  H      3.737112      3.156621      0.509467 
  H      4.860375      1.967857     -0.213982 
  H      4.328541      0.372694      1.608862 
  H      3.043705      1.346789      2.371718 
  H      2.667239     -0.267766      1.704837 
  H     -1.765156      4.233591      3.398773 
  H     -1.179211      3.089912      4.631652 
  H     -0.141614      3.533263      3.237978 
  H     -3.356929      0.985737      2.462002 
  H     -3.273927      1.710222      4.094448 
  H     -3.759921      2.708678      2.701553 
  H     -2.758196     -2.315200      4.030889 
  H     -2.500248     -4.068996      4.211157 
  H     -1.436615     -2.921153      5.062648 
  H      0.625402     -3.857668      2.124804 
  H      0.551143     -3.981362      3.903749 
  H     -0.435731     -5.068846      2.895234 
  H     -3.139147     -2.176854     -3.481654 
  C     -0.349962     -1.753525     -2.295698 
  N     -1.050698     -1.890684     -3.453590 
  H      4.990803     -1.108815     -1.769654 
  N      3.047291     -1.678194     -2.171737 
  C      4.144049     -1.681989     -1.399174 
  N      0.850194     -2.344384     -2.594153 
  C     -0.322159     -2.547406     -4.435183 
  C      1.993152     -2.367858     -1.734835 
  H     -0.732111     -2.753196     -5.411956 
  C      4.221996     -2.365815     -0.186069 
  C      0.891454     -2.824245     -3.898574 
  H      5.133409     -2.331356      0.401045 
  C      1.963525     -3.102437     -0.553489 
  C      3.108774     -3.092095      0.240389 
  H      1.763037     -3.312774     -4.303806 
  H      1.070183     -3.641448     -0.268367 
  H      3.130497     -3.648463      1.172457 
  C     -2.404790     -1.394202     -3.685766 
  H     -2.484866     -1.077163     -4.727586 
  H     -2.585130     -0.554398     -3.021501 
72
Coordinates from ORCA-job NEB_MEP E -3691.028945541306
  Cl     -3.295295     -0.771729     -0.399740
  Cl      0.811727      4.663002      0.716716
  Fe     -0.788971     -0.608805     -0.583896
  H      -0.732001      2.727906     -0.537944
  C      -1.083400      2.310786     -1.487607
  N      -1.723554      3.160942     -2.282950
  C      -1.905474      4.562710     -1.916204
  C      -2.229751      2.699488     -3.575675
  O      -0.873996      1.116066     -1.810354
  H       1.778412      1.430135     -1.280119
  C       1.930148      0.831143     -0.375767
  N       2.952248      1.217836      0.387811
  C       3.778032      2.365066      0.035348
  C       3.240889      0.552106      1.652111
  O       1.192239     -0.136552     -0.104841
  H       0.256849      2.137894      2.189383
  C      -0.756108      1.719328      2.123112
  N      -1.646085      2.339588      2.916645
  C      -1.297889      3.524307      3.689579
  C      -3.045482      1.936120      2.923498
  O      -1.030250      0.764345      1.378163
  H      -2.120509     -1.490931      2.034573
  C      -1.293031     -2.190327      1.892575
  N      -1.089084     -3.036200      2.901389
  C      -1.953818     -3.028146      4.074935
  C      -0.021374     -4.028732      2.862296
  O      -0.611953     -2.173066      0.843145
  H      -1.481690      5.205832     -2.694264
  H      -2.972461      4.786395     -1.813922
  H      -1.389289      4.757657     -0.973809
  H      -1.410899      2.593588     -4.295673
  H      -2.721062      1.732186     -3.456235
  H      -2.946384      3.431096     -3.950447
  H       3.475962      2.746621     -0.941425
  H       3.650429      3.158350      0.778559
  H       4.830184      2.065054     -0.000653
  H       4.289323      0.239287      1.670998
  H       3.058040      1.242606      2.483222
  H       2.596823     -0.319916      1.748430
  H      -1.841054      4.396489      3.306016
  H      -1.568423      3.379576      4.741281
  H      -0.227490      3.717743      3.609011
  H      -3.139214      0.980793      2.409175
  H      -3.393766      1.840574      3.956971
  H      -3.660925      2.687062      2.413281
  H      -2.699761     -2.237500      3.973407
  H      -2.462807     -3.993132      4.172201
  H      -1.358079     -2.849370      4.975976
  H       0.598672     -3.847589      1.985989
  H       0.585877     -3.945711      3.769060
  H      -0.447377     -5.036825      2.811790
  H      -3.208884     -2.318699     -3.488014
  C      -0.383659     -1.805782     -2.343642
  N      -1.128816     -1.988917     -3.467019
  H       4.899995     -1.025207     -1.874391
  N       2.980687     -1.676354     -2.268325
  C       4.087842     -1.650532     -1.511532
  N       0.799551     -2.420974     -2.661364
  C      -0.442749     -2.693562     -4.446450
  C       1.968209     -2.426874     -1.835005
  H      -0.890230     -2.938212     -5.397579
  C       4.218798     -2.366964     -0.321648
  C       0.788267     -2.957543     -3.943746
  H       5.135522     -2.303334      0.254688
  C       1.996370     -3.204034     -0.681559
  C       3.152768     -3.164977      0.095342
  H       1.640883     -3.470372     -4.360039
  H       1.135876     -3.799085     -0.405466
  H       3.218928     -3.750117      1.007302
  C      -2.493738     -1.509327     -3.660803
  H      -2.598568     -1.144854     -4.684964
  H      -2.684200     -0.709431     -2.950906
72
Coordinates from ORCA-job NEB_MEP E -3691.025512268872
  Cl     -3.210708     -0.556778     -0.389664
  Cl      0.782975      4.625823      0.727935
  Fe     -0.753846     -0.651368     -0.667220
  H      -0.717770      2.685519     -0.546411
  C      -1.049366      2.279943     -1.509286
  N      -1.710128      3.127178     -2.290112
  C      -1.929653      4.517635     -1.900375
  C      -2.200971      2.674521     -3.592390
  O      -0.798221      1.100223     -1.858986
  H       1.771392      1.402060     -1.293989
  C       1.915001      0.804419     -0.388424
  N       2.922722      1.193967      0.389335
  C       3.760822      2.333515      0.038282
  C       3.196625      0.532719      1.659588
  O       1.175770     -0.167599     -0.128032
  H       0.339318      2.223950      2.569405
  C      -0.648155      1.764668      2.418020
  N      -1.635660      2.420050      3.059974
  C      -1.391319      3.663260      3.775612
  C      -3.017018      1.973877      2.961506
  O      -0.799228      0.748707      1.727366
  H      -2.125633     -1.486524      1.974019
  C      -1.302883     -2.190701      1.831817
  N      -1.083908     -3.017890      2.852277
  C      -1.932932     -2.989452      4.037191
  C      -0.018933     -4.013745      2.816495
  O      -0.640246     -2.197208      0.769710
  H      -1.520619      5.183646     -2.667031
  H      -3.002079      4.712629     -1.797566
  H      -1.420059      4.710651     -0.954142
  H      -1.373345      2.567121     -4.301674
  H      -2.700182      1.709623     -3.484589
  H      -2.908191      3.412248     -3.972906
  H       3.468979      2.714562     -0.941723
  H       3.635158      3.129502      0.778694
  H       4.810383      2.023699      0.010292
  H       4.237676      0.196113      1.681290
  H       3.030428      1.236669      2.482584
  H       2.531903     -0.322353      1.764902
  H      -1.920339      4.491200      3.288309
  H      -1.745846      3.582129      4.809385
  H      -0.323014      3.885604      3.774982
  H      -3.039100      1.007786      2.458883
  H      -3.448945      1.883054      3.964224
  H      -3.611499      2.695772      2.388292
  H      -2.675868     -2.196100      3.935439
  H      -2.445819     -3.950202      4.154241
  H      -1.324109     -2.802248      4.927613
  H       0.596661     -3.843670      1.934917
  H       0.593462     -3.922817      3.718947
  H      -0.447680     -5.021314      2.779170
  H      -3.206144     -2.387276     -3.519670
  C      -0.376605     -1.851598     -2.399630
  N      -1.128965     -2.040299     -3.515517
  H       4.875029     -0.990343     -1.889911
  N       2.974196     -1.680087     -2.307869
  C       4.071586     -1.632842     -1.537851
  N       0.807405     -2.460986     -2.719597
  C      -0.445017     -2.744286     -4.496762
  C       1.972952     -2.452499     -1.887644
  H      -0.897297     -2.994323     -5.444130
  C       4.202494     -2.347377     -0.346691
  C       0.791198     -3.000339     -4.000457
  H       5.110299     -2.265168      0.241200
  C       2.002509     -3.229671     -0.734061
  C       3.148200     -3.167190      0.057275
  H       1.644151     -3.509414     -4.420594
  H       1.150629     -3.841602     -0.467725
  H       3.214792     -3.750386      0.970465
  C      -2.499750     -1.569253     -3.688107
  H      -2.620274     -1.189131     -4.704768
  H      -2.687390     -0.780003     -2.964129
72
Coordinates from ORCA-job NEB_MEP E -3691.024349977734
  Cl     -3.119349     -0.370126     -0.379380
  Cl      0.762970      4.541135      0.751713
  Fe     -0.732614     -0.676106     -0.746887
  H      -0.683066      2.643401     -0.606204
  C      -1.008751      2.252203     -1.578045
  N      -1.700488      3.101493     -2.329480
  C      -1.948432      4.476837     -1.904138
  C      -2.193833      2.665708     -3.636486
  O      -0.722900      1.090953     -1.961253
  H       1.756566      1.376938     -1.293844
  C       1.887498      0.800286     -0.374043
  N       2.904332      1.177822      0.392603
  C       3.761191      2.298384      0.022869
  C       3.171200      0.531602      1.672796
  O       1.118947     -0.145468     -0.086253
  H       0.377987      2.248981      2.872572
  C      -0.590504      1.754841      2.702206
  N      -1.630942      2.466134      3.185852
  C      -1.442303      3.760882      3.819479
  C      -2.997207      1.991153      3.035502
  O      -0.675841      0.664995      2.127307
  H      -2.124737     -1.484186      1.920855
  C      -1.309117     -2.196070      1.778351
  N      -1.082106     -3.007034      2.810924
  C      -1.918854     -2.956205      4.003638
  C      -0.019799     -4.005563      2.783137
  O      -0.662821     -2.226963      0.706947
  H      -1.556194      5.170405     -2.655086
  H      -3.024076      4.647246     -1.792494
  H      -1.439626      4.657113     -0.954891
  H      -1.366560      2.556906     -4.345618
  H      -2.702477      1.704229     -3.538296
  H      -2.893919      3.413382     -4.010409
  H       3.473919      2.669891     -0.961960
  H       3.647992      3.105618      0.752917
  H       4.805040      1.970380     -0.000626
  H       4.206254      0.177388      1.693135
  H       3.022703      1.252695      2.483958
  H       2.490715     -0.308371      1.795943
  H      -1.959436      4.542311      3.250072
  H      -1.842560      3.747553      4.839996
  H      -0.378280      4.001475      3.852154
  H      -2.976288      1.009653      2.563365
  H      -3.481159      1.921541      4.016532
  H      -3.573370      2.683683      2.409934
  H      -2.658100     -2.159905      3.898175
  H      -2.436499     -3.912045      4.139979
  H      -1.300306     -2.760339      4.885525
  H       0.593134     -3.847545      1.897483
  H       0.596089     -3.904873      3.682267
  H      -0.449815     -5.013111      2.759947
  H      -3.203233     -2.421231     -3.536818
  C      -0.370853     -1.877577     -2.446283
  N      -1.126062     -2.070725     -3.557635
  H       4.847120     -0.942735     -1.884420
  N       2.963538     -1.665366     -2.325915
  C       4.052294     -1.602232     -1.544486
  N       0.813770     -2.484792     -2.761991
  C      -0.441725     -2.778712     -4.536478
  C       1.973600     -2.460689     -1.921375
  H      -0.895517     -3.035421     -5.481251
  C       4.183968     -2.320768     -0.355561
  C       0.796352     -3.029471     -4.041070
  H       5.084352     -2.225520      0.241645
  C       2.004157     -3.240012     -0.768961
  C       3.140042     -3.159721      0.035274
  H       1.649938     -3.538064     -4.460340
  H       1.160234     -3.867311     -0.512970
  H       3.206818     -3.744117      0.947796
  C      -2.499819     -1.603041     -3.716293
  H      -2.633630     -1.224582     -4.731772
  H      -2.679553     -0.809219     -2.993834
72
Coordinates from ORCA-job NEB_MEP E -3691.024592001002
  Cl     -3.039733     -0.203533     -0.351998
  Cl      0.806682      4.507465      0.701740
  Fe     -0.715969     -0.665787     -0.807500
  H      -0.639512      2.627324     -0.671232
  C      -0.963148      2.244101     -1.647068
  N      -1.682316      3.089031     -2.376918
  C      -1.972976      4.445329     -1.918288
  C      -2.180290      2.658746     -3.684218
  O      -0.649385      1.097434     -2.053183
  H       1.755623      1.369212     -1.273374
  C       1.867707      0.816894     -0.337230
  N       2.894506      1.178584      0.419709
  C       3.779113      2.270683      0.028479
  C       3.147313      0.550392      1.712140
  O       1.063683     -0.094630     -0.023159
  H       0.403559      2.216002      3.136106
  C      -0.553493      1.694447      2.973495
  N      -1.621017      2.464808      3.273246
  C      -1.466947      3.813803      3.792545
  C      -2.976804      1.967601      3.099836
  O      -0.600934      0.533445      2.558879
  H      -2.130355     -1.480248      1.872117
  C      -1.315936     -2.192826      1.727286
  N      -1.081679     -2.996105      2.764168
  C      -1.899756     -2.924857      3.968618
  C      -0.020167     -3.995320      2.737263
  O      -0.680472     -2.232374      0.649547
  H      -1.610609      5.168679     -2.655964
  H      -3.052577      4.577309     -1.793340
  H      -1.462503      4.621005     -0.969053
  H      -1.350625      2.509846     -4.382445
  H      -2.727407      1.718256     -3.582507
  H      -2.846960      3.428795     -4.072891
  H       3.499119      2.632563     -0.961841
  H       3.685744      3.092272      0.744915
  H       4.813986      1.915616      0.010192
  H       4.173251      0.171119      1.735703
  H       3.019499      1.291145      2.508753
  H       2.445373     -0.268640      1.853992
  H      -1.958804      4.535821      3.130805
  H      -1.914099      3.890736      4.790781
  H      -0.406030      4.063516      3.854162
  H      -2.929665      0.962610      2.682130
  H      -3.499961      1.944321      4.063156
  H      -3.531684      2.621131      2.416616
  H      -2.635110     -2.124776      3.865074
  H      -2.421308     -3.875419      4.125569
  H      -1.266419     -2.721940      4.838424
  H       0.578443     -3.853083      1.839204
  H       0.610430     -3.879646      3.624464
  H      -0.450727     -5.002925      2.738668
  H      -3.217103     -2.423989     -3.531749
  C      -0.374061     -1.879030     -2.479313
  N      -1.137801     -2.087529     -3.580625
  H       4.779162     -0.839741     -1.847802
  N       2.923767     -1.615191     -2.318377
  C       4.006947     -1.536254     -1.530597
  N       0.804218     -2.499304     -2.786492
  C      -0.463332     -2.820543     -4.548507
  C       1.961955     -2.457988     -1.942319
  H      -0.924117     -3.093203     -5.485321
  C       4.159709     -2.283677     -0.361845
  C       0.775799     -3.070552     -4.054272
  H       5.054796     -2.174981      0.240929
  C       2.014595     -3.265479     -0.810138
  C       3.143952     -3.167785      0.002071
  H       1.623481     -3.593443     -4.467884
  H       1.192302     -3.929092     -0.575251
  H       3.227071     -3.773731      0.899046
  C      -2.510232     -1.613401     -3.730585
  H      -2.653946     -1.246150     -4.748737
  H      -2.675818     -0.806869     -3.017806
72
Coordinates from ORCA-job NEB_MEP E -3691.024831995727
  Cl     -2.967345     -0.053496     -0.341253
  Cl      0.795694      4.402060      0.688750
  Fe     -0.690903     -0.617889     -0.849353
  H      -0.598806      2.637142     -0.748319
  C      -0.917247      2.253974     -1.725793
  N      -1.656768      3.088659     -2.446667
  C      -2.013308      4.416179     -1.952116
  C      -2.156081      2.654711     -3.752219
  O      -0.575449      1.118535     -2.142390
  H       1.757968      1.419992     -1.227885
  C       1.855061      0.872367     -0.288110
  N       2.892280      1.205300      0.465196
  C       3.799661      2.277482      0.072145
  C       3.128979      0.575947      1.760122
  O       1.023933     -0.014764      0.031919
  H       0.419613      2.180274      3.320358
  C      -0.530933      1.649397      3.147070
  N      -1.607784      2.438516      3.350856
  C      -1.473565      3.816144      3.795695
  C      -2.956898      1.935149      3.146863
  O      -0.562839      0.464352      2.804000
  H      -2.102565     -1.433847      1.836583
  C      -1.301878     -2.159482      1.681200
  N      -1.072957     -2.970907      2.712969
  C      -1.867679     -2.876721      3.931103
  C      -0.027067     -3.985982      2.675445
  O      -0.677340     -2.205648      0.597292
  H      -1.693177      5.175788     -2.672353
  H      -3.097206      4.490554     -1.816223
  H      -1.506928      4.591777     -1.000657
  H      -1.323487      2.372307     -4.402263
  H      -2.817852      1.791445     -3.634475
  H      -2.708850      3.477776     -4.205304
  H       3.527728      2.642547     -0.919089
  H       3.722107      3.102314      0.786503
  H       4.826634      1.900222      0.055676
  H       4.145541      0.172222      1.784960
  H       3.019125      1.322950      2.553569
  H       2.406523     -0.224351      1.906216
  H      -1.929350      4.497623      3.068416
  H      -1.968721      3.953004      4.764474
  H      -0.416074      4.068712      3.894656
  H      -2.896345      0.912241      2.777431
  H      -3.518553      1.956909      4.088399
  H      -3.481205      2.557409      2.412368
  H      -2.592432     -2.066398      3.833772
  H      -2.400233     -3.817919      4.106217
  H      -1.215592     -2.675265      4.787426
  H       0.550184     -3.867490      1.759977
  H       0.628242     -3.866112      3.544219
  H      -0.472580     -4.986560      2.704772
  H      -3.246427     -2.380462     -3.484761
  C      -0.379989     -1.859546     -2.496999
  N      -1.160433     -2.098510     -3.579677
  H       4.652871     -0.685438     -1.764100
  N       2.842781     -1.541803     -2.269474
  C       3.929805     -1.449324     -1.488811
  N       0.776770     -2.526249     -2.781713
  C      -0.515895     -2.897469     -4.515864
  C       1.940411     -2.468091     -1.944874
  H      -0.991473     -3.200126     -5.435971
  C       4.145143     -2.265527     -0.377013
  C       0.719799     -3.160149     -4.018843
  H       5.041172     -2.144224      0.221864
  C       2.057056     -3.344066     -0.869688
  C       3.190059     -3.232611     -0.063617
  H       1.549359     -3.724567     -4.414326
  H       1.279930     -4.072095     -0.672173
  H       3.321573     -3.890842      0.789619
  C      -2.523323     -1.598302     -3.732791
  H      -2.674509     -1.275917     -4.764947
  H      -2.657956     -0.753832     -3.057996
72
Coordinates from ORCA-job NEB_MEP E -3691.024949382174
  Cl     -2.919605      0.021689     -0.356529
  Cl      0.760414      4.356942      0.704833
  Fe     -0.661722     -0.576177     -0.883253
  H      -0.568441      2.665448     -0.806958
  C      -0.879598      2.274385     -1.783761
  N      -1.634420      3.095815     -2.504664
  C      -2.049221      4.397090     -1.987327
  C      -2.135453      2.658039     -3.807471
  O      -0.512739      1.145488     -2.197254
  H       1.761993      1.478303     -1.184599
  C       1.846969      0.929382     -0.244939
  N       2.886362      1.243678      0.512293
  C       3.806274      2.307637      0.126716
  C       3.110065      0.607533      1.806337
  O       1.002194      0.052161      0.068996
  H       0.417138      2.159964      3.447622
  C      -0.531575      1.628723      3.264605
  N      -1.608385      2.430890      3.407145
  C      -1.479659      3.819664      3.818139
  C      -2.953749      1.930209      3.173633
  O      -0.561167      0.431966      2.963446
  H      -2.048172     -1.377233      1.812563
  C      -1.268065     -2.122593      1.646710
  N      -1.053991     -2.945262      2.672700
  C      -1.832504     -2.831095      3.899561
  C      -0.033717     -3.985624      2.624551
  O      -0.652429     -2.178721      0.557836
  H      -1.765076      5.182077     -2.695127
  H      -3.135187      4.420907     -1.848514
  H      -1.550884      4.578286     -1.032669
  H      -1.322961      2.218474     -4.389775
  H      -2.923474      1.908132     -3.680020
  H      -2.539599      3.522283     -4.335627
  H       3.542889      2.677763     -0.864925
  H       3.733625      3.131224      0.842985
  H       4.829367      1.919956      0.114240
  H       4.122448      0.193513      1.834578
  H       3.004139      1.353117      2.601711
  H       2.378296     -0.185431      1.947033
  H      -1.904296      4.483530      3.056743
  H      -2.007177      3.985928      4.764992
  H      -0.424454      4.068248      3.947435
  H      -2.888792      0.898876      2.829324
  H      -3.544095      1.975916      4.096550
  H      -3.450976      2.538666      2.409484
  H      -2.537830     -2.003164      3.810023
  H      -2.385443     -3.759226      4.081242
  H      -1.166184     -2.644939      4.748397
  H       0.527680     -3.890238      1.696221
  H       0.641837     -3.873725      3.478973
  H      -0.503174     -4.974375      2.673601
  H      -3.270329     -2.316871     -3.426605
  C      -0.374488     -1.838586     -2.514853
  N      -1.178478     -2.110129     -3.571934
  H       4.509958     -0.548374     -1.643674
  N       2.753334     -1.481631     -2.198684
  C       3.849250     -1.385000     -1.431066
  N       0.752716     -2.562829     -2.772997
  C      -0.577327     -2.987271     -4.466422
  C       1.926363     -2.497782     -1.950857
  H      -1.074642     -3.320882     -5.364005
  C       4.148754     -2.286301     -0.408211
  C       0.653505     -3.269449     -3.967759
  H       5.048933     -2.159029      0.183213
  C       2.128431     -3.459117     -0.964583
  C       3.270870     -3.344247     -0.172040
  H       1.457866     -3.883051     -4.341473
  H       1.406812     -4.254712     -0.821506
  H       3.467673     -4.067217      0.613420
  C      -2.527297     -1.574867     -3.732293
  H      -2.686839     -1.308401     -4.778998
  H      -2.622539     -0.688353     -3.106477
72
Coordinates from ORCA-job NEB_MEP E -3691.025739249616
  Cl     -2.878159      0.067733     -0.372954
  Cl      0.724051      4.318808      0.709318
  Fe     -0.630923     -0.538944     -0.917940
  H      -0.560123      2.683720     -0.857498
  C      -0.858552      2.288760     -1.836541
  N      -1.625050      3.100732     -2.557136
  C      -2.081959      4.379757     -2.021602
  C      -2.124432      2.672993     -3.862047
  O      -0.464899      1.167905     -2.247501
  H       1.766257      1.542878     -1.146727
  C       1.831507      0.998577     -0.203147
  N       2.876302      1.285935      0.556552
  C       3.813786      2.338530      0.182258
  C       3.080577      0.640756      1.849390
  O       0.962123      0.145175      0.111522
  H       0.398347      2.120800      3.598062
  C      -0.553823      1.599795      3.402887
  N      -1.617064      2.429424      3.460657
  C      -1.476793      3.829754      3.827771
  C      -2.963186      1.944071      3.199535
  O      -0.596518      0.389837      3.159942
  H      -1.970693     -1.321458      1.790575
  C      -1.213869     -2.088337      1.615457
  N      -1.020932     -2.923371      2.635438
  C      -1.786313     -2.788362      3.868673
  C      -0.033247     -3.994194      2.578007
  O      -0.604753     -2.154160      0.523020
  H      -1.820304      5.183707     -2.716785
  H      -3.168905      4.367269     -1.887338
  H      -1.594132      4.561883     -1.061734
  H      -1.364430      2.073154     -4.363924
  H      -3.032841      2.071239     -3.744767
  H      -2.352612      3.557233     -4.459731
  H       3.561733      2.718191     -0.808741
  H       3.748053      3.159000      0.902932
  H       4.831496      1.936983      0.174341
  H       4.090762      0.222099      1.886250
  H       2.968055      1.380810      2.649012
  H       2.343421     -0.149958      1.975275
  H      -1.871621      4.472301      3.033178
  H      -2.024601      4.036547      4.755013
  H      -0.421271      4.067186      3.974232
  H      -2.904351      0.908962      2.865524
  H      -3.576039      2.004922      4.106955
  H      -3.432137      2.553361      2.418767
  H      -2.464175     -1.937436      3.787341
  H      -2.366169     -3.699557      4.051937
  H      -1.107573     -2.625256      4.712316
  H       0.516747     -3.921544      1.640688
  H       0.658493     -3.898305      3.421491
  H      -0.532030     -4.967653      2.640711
  H      -3.287039     -2.261161     -3.384496
  C      -0.366189     -1.824826     -2.532742
  N      -1.192402     -2.124722     -3.564268
  H       4.379147     -0.459010     -1.516995
  N       2.668755     -1.446304     -2.120461
  C       3.776260     -1.351214     -1.369137
  N       0.732526     -2.600302     -2.763475
  C      -0.633562     -3.070226     -4.415942
  C       1.914739     -2.533855     -1.956662
  H      -1.150950     -3.429823     -5.291880
  C       4.158389     -2.322883     -0.443463
  C       0.592024     -3.370019     -3.914823
  H       5.064221     -2.193694      0.138842
  C       2.201435     -3.567424     -1.068409
  C       3.353868     -3.452485     -0.290697
  H       1.372371     -4.026051     -4.266932
  H       1.532814     -4.416327     -0.983687
  H       3.613355     -4.228927      0.422170
  C      -2.526804     -1.557170     -3.734455
  H      -2.692474     -1.336222     -4.790719
  H      -2.587710     -0.639607     -3.150678
72
Coordinates from ORCA-job NEB_MEP E -3691.026797255845
  Cl     -2.844189      0.087915     -0.386323
  Cl      0.639935      4.304312      0.707777
  Fe     -0.595863     -0.508621     -0.939899
  H      -0.586798      2.688690     -0.895244
  C      -0.854430      2.293241     -1.882713
  N      -1.622638      3.097302     -2.611976
  C      -2.112537      4.361628     -2.071671
  C      -2.095871      2.688982     -3.930781
  O      -0.425104      1.183444     -2.287757
  H       1.762681      1.624619     -1.090575
  C       1.808550      1.077876     -0.147387
  N       2.852705      1.343145      0.621700
  C       3.806683      2.386227      0.262932
  C       3.039318      0.683958      1.910325
  O       0.922530      0.238106      0.156659
  H       0.389625      2.105180      3.691939
  C      -0.563940      1.596426      3.472664
  N      -1.617676      2.439040      3.504413
  C      -1.466261      3.840370      3.863313
  C      -2.963060      1.972113      3.207830
  O      -0.614809      0.387001      3.228813
  H      -1.874383     -1.264295      1.785582
  C      -1.149945     -2.057931      1.595146
  N      -0.976657     -2.906353      2.607594
  C      -1.724786     -2.752893      3.849552
  C      -0.032979     -4.014966      2.531135
  O      -0.555674     -2.137941      0.494974
  H      -1.852692      5.177399     -2.754012
  H      -3.201774      4.327193     -1.959750
  H      -1.647199      4.542684     -1.100515
  H      -1.420641      1.936232     -4.336188
  H      -3.105154      2.267676     -3.857611
  H      -2.119652      3.561527     -4.588170
  H       3.563321      2.781741     -0.724128
  H       3.752733      3.198689      0.993828
  H       4.818483      1.969833      0.252881
  H       4.052483      0.273792      1.958721
  H       2.907096      1.412106      2.717942
  H       2.307035     -0.114702      2.013730
  H      -1.820245      4.481471      3.048730
  H      -2.043009      4.065139      4.768410
  H      -0.412603      4.060973      4.045433
  H      -2.911719      0.931931      2.888539
  H      -3.601768      2.054426      4.095454
  H      -3.398295      2.578828      2.405739
  H      -2.358022     -1.867017      3.787715
  H      -2.347312     -3.637178      4.024740
  H      -1.031294     -2.636453      4.688900
  H       0.503757     -3.961738      1.584770
  H       0.676000     -3.948942      3.363130
  H      -0.568945     -4.968022      2.600237
  H      -3.309590     -2.208900     -3.340493
  C      -0.362724     -1.818583     -2.541895
  N      -1.214235     -2.142220     -3.544607
  H       4.221623     -0.393161     -1.339403
  N       2.566096     -1.427491     -2.011269
  C       3.688249     -1.337872     -1.280928
  N       0.706471     -2.642363     -2.748731
  C      -0.701514     -3.149151     -4.354572
  C       1.898428     -2.580780     -1.962050
  H      -1.242155     -3.530821     -5.206761
  C       4.170361     -2.378413     -0.487390
  C       0.519714     -3.467104     -3.855072
  H       5.084141     -2.250454      0.082698
  C       2.287658     -3.686113     -1.207726
  C       3.453093     -3.575038     -0.450075
  H       1.273695     -4.162903     -4.187899
  H       1.683815     -4.586465     -1.204198
  H       3.788638     -4.405828      0.162445
  C      -2.532903     -1.541801     -3.724750
  H      -2.702855     -1.357408     -4.787403
  H      -2.561020     -0.601294     -3.176465
72
Coordinates from ORCA-job NEB_MEP E -3691.028276498534
  Cl     -2.792476      0.079452     -0.385320
  Cl      0.544223      4.308493      0.713775
  Fe     -0.539889     -0.490679     -0.963530
  H      -0.626848      2.682832     -0.927665
  C      -0.850409      2.288834     -1.926194
  N      -1.611503      3.082793     -2.674500
  C      -2.127424      4.341472     -2.146360
  C      -2.034104      2.688949     -4.013544
  O      -0.381229      1.191367     -2.320360
  H       1.752812      1.723594     -1.016961
  C       1.779224      1.170106     -0.076988
  N       2.817772      1.417279      0.706795
  C       3.780016      2.461808      0.375360
  C       2.985308      0.737097      1.987379
  O       0.882535      0.336145      0.208672
  H       0.378010      2.121304      3.817464
  C      -0.570850      1.620098      3.563702
  N      -1.618307      2.470352      3.554049
  C      -1.467572      3.872341      3.910581
  C      -2.955202      2.014144      3.206378
  O      -0.620965      0.410282      3.321132
  H      -1.695112     -1.190277      1.791082
  C      -1.030001     -2.028446      1.577482
  N      -0.899254     -2.898689      2.578112
  C      -1.627980     -2.716831      3.828259
  C      -0.034397     -4.067598      2.475529
  O      -0.457125     -2.132637      0.467680
  H      -1.849629      5.161945     -2.815968
  H      -3.219608      4.299132     -2.073702
  H      -1.697787      4.522163     -1.158992
  H      -1.450697      1.825465     -4.329638
  H      -3.098940      2.429866     -4.008133
  H      -1.874250      3.521639     -4.704681
  H       3.548173      2.875601     -0.607064
  H       3.723584      3.261935      1.119772
  H       4.789989      2.040834      0.367722
  H       4.007723      0.353878      2.055214
  H       2.810392      1.442746      2.806864
  H       2.273023     -0.083489      2.053301
  H      -1.781276      4.511252      3.078301
  H      -2.077833      4.107770      4.790573
  H      -0.419875      4.083215      4.134315
  H      -2.902602      0.970224      2.899726
  H      -3.628826      2.112215      4.066109
  H      -3.350362      2.617072      2.381000
  H      -2.184337     -1.779757      3.792837
  H      -2.319409     -3.552059      3.985198
  H      -0.923440     -2.679158      4.665565
  H       0.488208     -4.042158      1.520159
  H       0.691819     -4.057034      3.295140
  H      -0.632160     -4.982941      2.546826
  H      -3.351837     -2.176632     -3.302560
  C      -0.380115     -1.830848     -2.550771
  N      -1.257907     -2.169954     -3.524026
  H       4.020042     -0.368546     -1.112123
  N       2.430135     -1.440235     -1.876460
  C       3.567648     -1.354287     -1.169455
  N       0.661513     -2.695908     -2.740549
  C      -0.790055     -3.225485     -4.299605
  C       1.861410     -2.642602     -1.973340
  H      -1.355030     -3.622578     -5.128608
  C       4.163980     -2.446922     -0.542964
  C       0.428530     -3.561375     -3.806868
  H       5.086786     -2.319670      0.012271
  C       2.365447     -3.802086     -1.384225
  C       3.545692     -3.694035     -0.650553
  H       1.155940     -4.290394     -4.127363
  H       1.836471     -4.743228     -1.482916
  H       3.968770     -4.567548     -0.164855
  C      -2.561772     -1.539177     -3.709151
  H      -2.735488     -1.376758     -4.774921
  H      -2.561293     -0.585675     -3.183413
72
Coordinates from ORCA-job NEB_MEP E -3691.030976656185
  Cl     -2.674223      0.070547     -0.371927
  Cl      0.443562      4.340276      0.712381
  Fe     -0.409429     -0.497810     -0.995077
  H      -0.638178      2.642566     -0.966696
  C      -0.804522      2.255742     -1.978564
  N      -1.559240      3.037761     -2.746679
  C      -2.113841      4.285315     -2.230870
  C      -1.915642      2.658468     -4.108475
  O      -0.283295      1.179014     -2.364369
  H       1.748090      1.872314     -0.906702
  C       1.756752      1.302046      0.023680
  N       2.786289      1.533556      0.826744
  C       3.748546      2.588675      0.532043
  C       2.941246      0.815605      2.088209
  O       0.860206      0.460034      0.277927
  H       0.359339      2.158261      3.969673
  C      -0.577834      1.662201      3.667021
  N      -1.618898      2.516852      3.603627
  C      -1.477066      3.920060      3.959010
  C      -2.938358      2.067583      3.186947
  O      -0.620068      0.452316      3.422477
  H      -1.442859     -1.110274      1.802028
  C      -0.854599     -1.999129      1.568307
  N      -0.799552     -2.897101      2.552332
  C      -1.516706     -2.683283      3.804776
  C      -0.042515     -4.135711      2.423602
  O      -0.291631     -2.130560      0.456285
  H      -1.816755      5.115460     -2.880394
  H      -3.207614      4.229040     -2.208752
  H      -1.730972      4.463266     -1.223972
  H      -1.399234      1.734716     -4.364733
  H      -2.998617      2.507849     -4.177896
  H      -1.623566      3.454120     -4.801228
  H       3.523228      3.028449     -0.440654
  H       3.685625      3.368330      1.297443
  H       4.759627      2.170262      0.520804
  H       3.974302      0.465689      2.171532
  H       2.717932      1.482454      2.928147
  H       2.257639     -0.031805      2.103051
  H      -1.733850      4.554987      3.104797
  H      -2.135984      4.166412      4.799870
  H      -0.442559      4.122582      4.244207
  H      -2.877691      1.020550      2.892696
  H      -3.656710      2.178844      4.007893
  H      -3.282719      2.665844      2.335867
  H      -1.975413     -1.694425      3.797383
  H      -2.287254     -3.451721      3.932708
  H      -0.817560     -2.742326      4.645533
  H       0.465105     -4.144599      1.460067
  H       0.694573     -4.199191      3.231156
  H      -0.717585     -4.995602      2.495016
  H      -3.442947     -2.190471     -3.292310
  C      -0.445069     -1.884578     -2.554701
  N      -1.349610     -2.223447     -3.499935
  H       3.665952     -0.393728     -0.749263
  N       2.188377     -1.504162     -1.668733
  C       3.340674     -1.401274     -0.987807
  N       0.572696     -2.781333     -2.745152
  C      -0.922821     -3.307135     -4.262279
  C       1.777055     -2.730959     -1.996475
  H      -1.512925     -3.707187     -5.072168
  C       4.105047     -2.501576     -0.607954
  C       0.296219     -3.663770     -3.787590
  H       5.034134     -2.359197     -0.067301
  C       2.448939     -3.902871     -1.646742
  C       3.639568     -3.777009     -0.934380
  H       0.996918     -4.416112     -4.112569
  H       2.039414     -4.873390     -1.902009
  H       4.188917     -4.663015     -0.632135
  C      -2.637892     -1.560661     -3.680753
  H      -2.801395     -1.373116     -4.744180
  H      -2.620770     -0.619519     -3.133817
72
Coordinates from ORCA-job NEB_MEP E -3691.037297276166
  Cl     -2.476407      0.095420     -0.301291
  Cl      0.002303      4.411748      0.639286
  Fe     -0.223729     -0.627884     -1.005702
  H      -0.658529      2.490032     -1.091472
  C      -0.650976      2.092949     -2.111661
  N      -1.308578      2.845616     -2.992149
  C      -1.975651      4.076238     -2.578397
  C      -1.431348      2.460283     -4.392192
  O      -0.042659      1.032965     -2.402233
  H       1.608167      2.113983     -0.509045
  C       1.662292      1.410866      0.323845
  N       2.607993      1.672756      1.221102
  C       3.438566      2.867064      1.119068
  C       2.825259      0.805050      2.374868
  O       0.893049      0.424059      0.400834
  H       0.373094      2.301895      4.372378
  C      -0.493261      1.810039      3.899621
  N      -1.530816      2.649801      3.720864
  C      -1.453199      4.050717      4.106610
  C      -2.752916      2.210795      3.064626
  O      -0.465359      0.613678      3.590602
  H      -0.942509     -0.985405      1.934838
  C      -0.613869     -1.985483      1.643099
  N      -0.674765     -2.893653      2.619236
  C      -1.232492     -2.559236      3.925851
  C      -0.252451     -4.272800      2.409334
  O      -0.208864     -2.227907      0.483362
  H      -1.615893      4.912007     -3.188110
  H      -3.058118      3.979778     -2.717310
  H      -1.750392      4.277190     -1.529057
  H      -0.947638      1.495695     -4.538727
  H      -2.490990      2.388807     -4.659461
  H      -0.956861      3.214825     -5.028781
  H       3.147969      3.442139      0.239171
  H       3.299854      3.487931      2.009937
  H       4.492299      2.580220      1.043192
  H       3.889359      0.557663      2.437938
  H       2.520014      1.317506      3.292681
  H       2.237003     -0.102372      2.252238
  H      -1.533097      4.687823      3.219533
  H      -2.261790      4.295322      4.804611
  H      -0.493670      4.244082      4.591817
  H      -2.654032      1.158869      2.799929
  H      -3.610397      2.346239      3.733708
  H      -2.918018      2.799033      2.154758
  H      -1.430551     -1.488025      3.973794
  H      -2.160252     -3.118809      4.091754
  H      -0.517760     -2.826614      4.711351
  H       0.198208     -4.360922      1.421671
  H       0.477864     -4.549686      3.176761
  H      -1.113325     -4.946633      2.483794
  H      -3.707538     -2.475530     -3.207593
  C      -0.625085     -2.003525     -2.550524
  N      -1.618592     -2.364897     -3.388471
  H       3.141026     -0.580737     -0.336396
  N       1.846728     -1.646596     -1.533496
  C       3.023120     -1.493575     -0.904939
  N       0.406076     -2.847801     -2.890218
  C      -1.235665     -3.408452     -4.229676
  C       1.660189     -2.762995     -2.250860
  H      -1.901534     -3.824075     -4.969649
  C       4.047470     -2.431760     -0.966989
  C       0.045067     -3.718593     -3.918102
  H       4.981543     -2.254744     -0.445622
  C       2.615154     -3.774688     -2.360432
  C       3.828894     -3.597486     -1.703596
  H       0.721060     -4.443168     -4.341577
  H       2.415768     -4.679125     -2.921056
  H       4.590232     -4.367775     -1.764178
  C      -2.935499     -1.735438     -3.434640
  H      -3.109065     -1.325359     -4.432850
  H      -2.961482     -0.939332     -2.691608
   72
FINAL HEAT OF FORMATION = -3691.046350
Cl    -2.739305     0.114269    -0.219494
Cl    -2.180622     4.242714     0.160566
Fe    -0.603441    -0.896275    -0.809019
 H    -1.381661     2.114809    -1.797567
 C    -0.531958     1.784560    -2.405977
 N    -0.055091     2.710118    -3.240854
 C    -0.651154     4.039499    -3.316005
 C     1.072325     2.434728    -4.122896
 O    -0.066479     0.628746    -2.298231
 H    -0.385768     2.091585     0.419419
 C     0.528541     1.530571     0.644868
 N     1.547805     2.269782     1.071960
 C     1.458779     3.726356     1.122469
 C     2.817640     1.641597     1.429540
 O     0.587852     0.284781     0.519511
 H     1.289577     2.436231     4.281842
 C     0.510195     1.714490     3.986558
 N    -0.683072     2.302723     3.778012
 C    -0.870872     3.735039     3.962686
 C    -1.852831     1.535350     3.375503
 O     0.761221     0.509499     3.867353
 H    -0.148428    -1.101570     2.291830
 C    -0.561068    -2.070258     1.992689
 N    -0.861130    -2.884859     3.005602
 C    -0.654090    -2.474449     4.390976
 C    -1.412656    -4.215469     2.782691
 O    -0.718010    -2.364676     0.785192
 H     0.128255     4.795911    -3.175123
 H    -1.114296     4.191093    -4.297428
 H    -1.397844     4.151966    -2.527055
 H     1.404345     1.409389    -3.966647
 H     0.768076     2.570544    -5.166351
 H     1.891502     3.127308    -3.901762
 H     0.453567     4.039230     0.831191
 H     1.671398     4.074786     2.137912
 H     2.191561     4.166404     0.437666
 H     3.440658     1.491170     0.541038
 H     3.341938     2.295148     2.129329
 H     2.621487     0.682313     1.908002
 H    -1.213582     4.191288     3.027692
 H    -1.619001     3.920756     4.742394
 H     0.074613     4.194115     4.260456
 H    -1.561934     0.499427     3.212757
 H    -2.621755     1.581446     4.155702
 H    -2.264308     1.946897     2.448618
 H    -0.267983    -1.454090     4.413759
 H    -1.604688    -2.518656     4.933661
 H     0.058555    -3.150006     4.877114
 H    -1.500614    -4.390489     1.711592
 H    -0.752599    -4.967481     3.228169
 H    -2.399142    -4.290235     3.252816
 H    -4.151532    -3.072253    -2.694024
 C    -1.103587    -2.253635    -2.346494
 N    -2.138920    -2.649808    -3.115758
 H     2.543590    -0.923643     0.016089
 N     1.350761    -1.865211    -1.362262
 C     2.542753    -1.658355    -0.779569
 N    -0.027941    -2.927077    -2.885588
 C    -1.740847    -3.546337    -4.106462
 C     1.266478    -2.766373    -2.351247
 H    -2.439377    -3.967938    -4.812748
 C     3.693669    -2.333387    -1.168825
 C    -0.406410    -3.724991    -3.966745
 H     4.637103    -2.134126    -0.673554
 C     2.364544    -3.494482    -2.811342
 C     3.596498    -3.265086    -2.205363
 H     0.285772    -4.327203    -4.531382
 H     2.264057    -4.219783    -3.608876
 H     4.470622    -3.814764    -2.539342
 C    -3.521056    -2.213252    -2.939457
 H    -3.881008    -1.753414    -3.863651
 H    -3.549677    -1.487004    -2.128127
