# Supplementary material for: Synthetic Mechanism of a Fe(II) N‑Heterocyclic Carbene Bidentate Complex Revealed by Electronic Structure Methods
Source: Inorg Chem. 2026 Jun 22;65(26):15136–49. doi: 10.1021/acs.inorgchem.6c02095 (PMC13343516; doi:10.1021/acs.inorgchem.6c02095)
Supplement: Supplementary file 2 [file ic6c02095_si_002.zip › XYZ-PATHS-STRUCTURES/REACTION-11/FAC-D-1.xyz]

65
Optimized Geometry
Fe    0.292678   -0.422171    0.263525
N    -2.226421   -1.767177   -0.686149
N    -1.187839   -1.766866    1.381621
C    -3.153751   -3.372351    2.523443
C    -3.249041   -2.995398    1.186535
C    -2.234855   -2.195456    0.661899
C    -1.104250   -2.146188    2.667773
C    -2.061429   -2.947009    3.281233
C    -3.165871   -2.034966   -1.679412
C    -2.722818   -1.394468   -2.789128
N    -1.534271   -0.760266   -2.444964
C    -1.203114   -0.987368   -1.160305
C    -0.785603    0.116101   -3.342008
N     0.778925    2.376988   -0.534058
C     1.539936    3.363923   -1.160937
N    -0.819308    1.414684    0.846283
C    -0.391462    2.537308    0.242541
C    -1.919062    1.480159    1.615062
C    -2.629771    2.657426    1.814366
C    -2.181876    3.814647    1.174054
C    -1.045959    3.762141    0.370283
C     2.585407    2.716231   -1.730767
N     2.431030    1.361673   -1.448914
C     1.329785    1.129599   -0.711962
C     3.382767    0.314525   -1.821459
H    -3.924754   -3.996660    2.963103
H    -4.082766   -3.321213    0.577821
H    -0.227846   -1.785822    3.194302
H    -1.951638   -3.226198    4.322891
H    -4.040760   -2.644249   -1.527107
H    -3.140927   -1.335848   -3.781977
H     0.243779    0.162968   -2.994169
H    -0.811677   -0.298187   -4.350678
H    -1.230181    1.114980   -3.342084
H     1.289172    4.411483   -1.148170
H    -2.222195    0.546029    2.074343
H    -3.509489    2.663773    2.447479
H    -2.712261    4.753696    1.294249
H    -0.688984    4.646953   -0.141444
H     3.416056    3.094903   -2.305951
H     4.086826    0.146384   -1.001959
H     2.828891   -0.603389   -2.041725
H     3.932573    0.636169   -2.708303
Cl    1.988690   -0.882581    1.887343
H     1.268820   -0.575104   -5.753099
C     1.395360   -2.349844   -3.104063
N     1.324590   -2.234782   -4.457800
H     1.802602   -4.023226    1.329720
N     1.270099   -3.769601   -0.641309
C     1.044966   -4.256010    0.586516
N     0.604855   -3.459942   -2.870469
C     0.530404   -3.212662   -5.054894
C     0.342813   -3.987717   -1.574763
H     0.378364   -3.273308   -6.122081
C    -0.078102   -5.007758    0.927130
C     0.068549   -3.990824   -4.049897
H    -0.204816   -5.385237    1.935690
C    -0.839377   -4.700395   -1.333559
C    -1.038215   -5.228823   -0.060809
H    -0.543280   -4.878001   -4.077855
H    -1.595359   -4.810783   -2.101589
H    -1.944116   -5.784838    0.159029
C     1.998413   -1.188081   -5.214876
H     2.692550   -1.628345   -5.936738
H     2.551538   -0.561535   -4.516581
65
Optimized Geometry
Fe    0.304096   -0.449786    0.223708
N    -2.240353   -1.765250   -0.706252
N    -1.181490   -1.785009    1.350940
C    -3.151641   -3.376799    2.504736
C    -3.253601   -2.997256    1.169124
C    -2.237997   -2.202751    0.638733
C    -1.092035   -2.166367    2.636177
C    -2.051589   -2.959406    3.255758
C    -3.188933   -2.023619   -1.693699
C    -2.758256   -1.368759   -2.799797
N    -1.567754   -0.735718   -2.459558
C    -1.223645   -0.977374   -1.181100
C    -0.827619    0.151334   -3.352928
N     0.799408    2.356679   -0.548889
C     1.571121    3.347007   -1.156894
N    -0.803093    1.392476    0.825116
C    -0.374765    2.515228    0.222455
C    -1.906566    1.457080    1.588464
C    -2.620075    2.633421    1.783667
C    -2.171433    3.790840    1.144209
C    -1.031896    3.739227    0.345565
C     2.619460    2.700995   -1.723472
N     2.455985    1.344151   -1.458594
C     1.346025    1.108797   -0.735922
C     3.408821    0.296972   -1.827610
H    -3.923941   -3.996306    2.948904
H    -4.094371   -3.315371    0.566039
H    -0.208412   -1.814672    3.156403
H    -1.936924   -3.240120    4.296486
H    -4.060699   -2.637072   -1.540149
H    -3.186279   -1.298941   -3.787705
H     0.202401    0.201808   -3.007032
H    -0.853975   -0.255747   -4.364561
H    -1.278055    1.147553   -3.344744
H     1.324932    4.395499   -1.133896
H    -2.210650    0.523009    2.047219
H    -3.502611    2.638822    2.412887
H    -2.704237    4.728988    1.260744
H    -0.674492    4.623582   -0.166723
H     3.457722    3.082230   -2.285824
H     4.115763    0.135736   -1.009150
H     2.852549   -0.621656   -2.038523
H     3.955095    0.613543   -2.718473
Cl    1.998450   -0.908324    1.851368
H     1.224824   -0.581997   -5.762969
C     1.362614   -2.311022   -3.064244
N     1.296944   -2.200095   -4.418440
H     1.773799   -3.959898    1.379237
N     1.249341   -3.721664   -0.594921
C     1.032162   -4.220495    0.629383
N     0.597205   -3.438729   -2.832335
C     0.530901   -3.198712   -5.018026
C     0.338704   -3.970322   -1.537292
H     0.386674   -3.265418   -6.085934
C    -0.067317   -5.011081    0.958607
C     0.081614   -3.985262   -4.014003
H    -0.187992   -5.397262    1.964577
C    -0.823632   -4.717969   -1.305617
C    -1.014880   -5.256007   -0.035685
H    -0.509843   -4.886013   -4.043819
H    -1.570766   -4.849373   -2.078984
H    -1.905450   -5.839100    0.176674
C     1.956790   -1.144022   -5.175077
H     2.703419   -1.569802   -5.852011
H     2.447437   -0.472335   -4.472111
65
Optimized Geometry
Fe    0.286944   -0.417702    0.249470
N    -2.211692   -1.804444   -0.692732
N    -1.198611   -1.749409    1.386311
C    -3.126339   -3.402361    2.524056
C    -3.215680   -3.047277    1.180916
C    -2.221891   -2.220342    0.659175
C    -1.120632   -2.107143    2.678980
C    -2.060081   -2.929450    3.291058
C    -3.137100   -2.101041   -1.690878
C    -2.704968   -1.451892   -2.799808
N    -1.536273   -0.784473   -2.450498
C    -1.206186   -0.999695   -1.163537
C    -0.807461    0.110483   -3.345641
N     0.800597    2.382436   -0.529774
C     1.579802    3.367087   -1.137462
N    -0.812065    1.425507    0.837563
C    -0.368426    2.549288    0.247586
C    -1.911667    1.497032    1.606029
C    -2.605888    2.681697    1.819417
C    -2.141150    3.840329    1.193935
C    -1.005689    3.781555    0.389933
C     2.618844    2.712477   -1.711214
N     2.442912    1.356387   -1.450217
C     1.334271    1.129898   -0.722877
C     3.382621    0.300999   -1.829646
H    -3.881730   -4.046698    2.961916
H    -4.028924   -3.409851    0.565349
H    -0.262346   -1.713297    3.211391
H    -1.956390   -3.189868    4.338186
H    -3.996499   -2.732633   -1.541460
H    -3.118358   -1.407609   -3.795322
H     0.216774    0.191834   -2.988827
H    -0.811312   -0.309350   -4.352320
H    -1.283717    1.094597   -3.354720
H     1.344215    4.417910   -1.110677
H    -2.228110    0.561720    2.053653
H    -3.485819    2.692586    2.452179
H    -2.658076    4.785305    1.325760
H    -0.635848    4.667396   -0.110768
H     3.458110    3.087273   -2.276391
H     4.086966    0.122369   -1.012562
H     2.817749   -0.609919   -2.051778
H     3.933620    0.620515   -2.716569
Cl    1.982558   -0.869411    1.875943
H     1.280761   -0.560338   -5.756844
C     1.369222   -2.329681   -3.105756
N     1.306739   -2.218326   -4.459199
H     1.608868   -3.769569    1.391800
N     1.131492   -3.602609   -0.599883
C     0.921532   -4.109880    0.622590
N     0.557468   -3.425877   -2.870079
C     0.499924   -3.185131   -5.057137
C     0.288911   -3.950930   -1.574087
H     0.350269   -3.246267   -6.124648
C    -0.112405   -4.992572    0.926646
C     0.021331   -3.952636   -4.052641
H    -0.232775   -5.376869    1.933330
C    -0.813599   -4.792278   -1.366437
C    -1.002490   -5.325719   -0.094467
H    -0.605304   -4.828306   -4.088321
H    -1.520344   -5.006542   -2.158239
H    -1.847907   -5.979481    0.096330
C     1.999542   -1.184335   -5.216639
H     2.687099   -1.637471   -5.936793
H     2.561603   -0.565901   -4.518435
65
Optimized Geometry
Fe    0.264273   -0.313178    0.311175
N    -2.167096   -1.755550   -0.718832
N    -1.280146   -1.645452    1.415620
C    -2.994034   -3.615597    2.377624
C    -3.054025   -3.229862    1.040637
C    -2.180991   -2.231359    0.613980
C    -1.228278   -2.033509    2.700247
C    -2.070595   -3.006384    3.228431
C    -3.104288   -1.991197   -1.722822
C    -2.672629   -1.292793   -2.801308
N    -1.492718   -0.658288   -2.428483
C    -1.161034   -0.933290   -1.153004
C    -0.739674    0.246648   -3.293042
N     0.821080    2.440564   -0.584415
C     1.589762    3.382006   -1.269068
N    -0.820057    1.553964    0.793698
C    -0.353504    2.651890    0.173674
C    -1.929320    1.660944    1.543661
C    -2.612344    2.859993    1.707567
C    -2.123638    3.992209    1.052454
C    -0.977025    3.895407    0.267726
C     2.619281    2.689970   -1.815277
N     2.447598    1.353921   -1.462519
C     1.351508    1.177177   -0.702343
C     3.372934    0.273321   -1.804708
H    -3.658236   -4.391276    2.744622
H    -3.745608   -3.704095    0.355773
H    -0.467351   -1.544255    3.297613
H    -1.995760   -3.282923    4.273893
H    -3.977199   -2.608451   -1.591293
H    -3.090590   -1.197337   -3.791040
H     0.301826    0.237263   -2.978805
H    -0.813943   -0.101291   -4.323844
H    -1.140980    1.260628   -3.215653
H     1.354373    4.432456   -1.309631
H    -2.262108    0.741620    2.012675
H    -3.502026    2.902080    2.325153
H    -2.630705    4.946992    1.146511
H    -0.588585    4.761250   -0.253308
H     3.449170    3.026067   -2.417291
H     4.091736    0.129382   -0.993551
H     2.807049   -0.648189   -1.971228
H     3.907908    0.542839   -2.717366
Cl    1.893466   -0.823122    1.975647
H     1.530281   -0.415755   -5.344359
C     1.464974   -2.560592   -3.024936
N     1.213795   -2.230299   -4.320467
H     1.119752   -3.574237    1.599160
N     0.791586   -3.489421   -0.424475
C     0.664258   -4.097128    0.762702
N     0.406383   -3.406694   -2.738063
C     0.061455   -2.826723   -4.831648
C     0.246425   -4.074019   -1.491310
H    -0.288217   -2.660665   -5.839511
C    -0.031252   -5.290372    0.945471
C    -0.451641   -3.577422   -3.830533
H    -0.124902   -5.728188    1.933230
C    -0.456938   -5.284702   -1.423009
C    -0.604047   -5.889239   -0.177395
H    -1.353998   -4.165122   -3.791743
H    -0.858007   -5.753584   -2.313599
H    -1.150256   -6.823727   -0.091571
C     2.063609   -1.340066   -5.100115
H     2.372087   -1.828308   -6.028845
H     2.944169   -1.102834   -4.504313
65
Optimized Geometry
Fe    0.267436   -0.347634    0.285257
N    -2.192566   -1.754365   -0.732856
N    -1.294077   -1.661166    1.397816
C    -3.016100   -3.624804    2.358410
C    -3.077461   -3.234706    1.022684
C    -2.201429   -2.238232    0.597194
C    -1.242161   -2.052130    2.681528
C    -2.088781   -3.021515    3.209222
C    -3.141663   -1.971629   -1.730167
C    -2.714164   -1.266449   -2.805830
N    -1.524956   -0.646083   -2.438113
C    -1.183505   -0.936728   -1.168907
C    -0.771427    0.260007   -3.300950
N     0.837521    2.413002   -0.590911
C     1.619659    3.358882   -1.253570
N    -0.811831    1.527076    0.777567
C    -0.340884    2.624664    0.161016
C    -1.925259    1.635190    1.521049
C    -2.607527    2.835091    1.682327
C    -2.113799    3.967195    1.030815
C    -0.963229    3.869143    0.252163
C     2.651270    2.668150   -1.797183
N     2.467428    1.328598   -1.464896
C     1.361246    1.147580   -0.720094
C     3.393654    0.249239   -1.807899
H    -3.682920   -4.398640    2.724571
H    -3.773395   -3.702948    0.338063
H    -0.476616   -1.569076    3.278163
H    -2.013615   -3.300741    4.253947
H    -4.019184   -2.581776   -1.595875
H    -3.140721   -1.157213   -3.790502
H     0.269934    0.249208   -2.985947
H    -0.845341   -0.085742   -4.332547
H    -1.172215    1.274043   -3.221561
H     1.391179    4.411258   -1.281496
H    -2.262106    0.716072    1.987456
H    -3.500466    2.877873    2.295172
H    -2.620214    4.922558    1.122582
H    -0.571296    4.734441   -0.267200
H     3.490292    3.007242   -2.384696
H     4.106381    0.099016   -0.992426
H     2.826529   -0.669579   -1.984907
H     3.935802    0.524387   -2.714747
Cl    1.883362   -0.824180    1.973490
H     1.507903   -0.401367   -5.346584
C     1.460269   -2.531375   -3.012419
N     1.199383   -2.208655   -4.307927
H     1.120486   -3.517963    1.626798
N     0.782463   -3.434582   -0.394978
C     0.678413   -4.051500    0.790376
N     0.403247   -3.373487   -2.711762
C     0.042905   -2.807823   -4.806324
C     0.257680   -4.038144   -1.462347
H    -0.314341   -2.647817   -5.812506
C     0.019700   -5.265417    0.971906
C    -0.462859   -3.551944   -3.796475
H    -0.056466   -5.708109    1.959004
C    -0.410743   -5.268184   -1.394454
C    -0.539817   -5.878461   -0.149845
H    -1.364911   -4.139365   -3.745781
H    -0.797291   -5.746484   -2.286518
H    -1.059062   -6.828202   -0.064299
C     2.043499   -1.323650   -5.099714
H     2.345580   -1.818295   -6.027136
H     2.928166   -1.081664   -4.512009
65
Optimized Geometry
Fe    0.262806   -0.381300    0.247176
N    -2.225835   -1.754316   -0.755372
N    -1.320008   -1.674558    1.372960
C    -3.039851   -3.643032    2.327566
C    -3.102392   -3.248025    0.993207
C    -2.228752   -2.247792    0.571444
C    -1.268123   -2.068962    2.655509
C    -2.114219   -3.040321    3.180581
C    -3.188386   -1.951063   -1.744382
C    -2.767853   -1.235440   -2.815821
N    -1.569402   -0.629260   -2.454075
C    -1.215521   -0.939067   -1.192939
C    -0.818552    0.281867   -3.313828
N     0.861973    2.386254   -0.599618
C     1.667399    3.335415   -1.228495
N    -0.803728    1.504273    0.751162
C    -0.321137    2.601433    0.143818
C    -1.922690    1.616358    1.485533
C    -2.597977    2.820169    1.647702
C    -2.091288    3.952272    1.006204
C    -0.935444    3.849941    0.236040
C     2.700421    2.643076   -1.767129
N     2.494310    1.299623   -1.465487
C     1.372225    1.116813   -0.744982
C     3.418655    0.218583   -1.807328
H    -3.705116   -4.419485    2.691039
H    -3.798328   -3.714126    0.307073
H    -0.501930   -1.587991    3.253164
H    -2.039092   -3.322366    4.224557
H    -4.069703   -2.555095   -1.606989
H    -3.204958   -1.109898   -3.793943
H     0.222318    0.274344   -2.996598
H    -0.889460   -0.061101   -4.346639
H    -1.223537    1.294068   -3.232207
H     1.451853    4.390842   -1.238410
H    -2.269544    0.697294    1.944581
H    -3.495434    2.865962    2.253723
H    -2.591881    4.910625    1.098842
H    -0.533692    4.714667   -0.276792
H     3.554282    2.983346   -2.332187
H     4.125318    0.062469   -0.987529
H     2.847589   -0.696376   -1.991784
H     3.968238    0.495676   -2.709257
Cl    1.856656   -0.807982    1.971291
H     1.456751   -0.385900   -5.350367
C     1.449273   -2.499334   -2.993455
N     1.169827   -2.181765   -4.286409
H     1.118115   -3.461519    1.664924
N     0.772581   -3.381894   -0.355523
C     0.697901   -4.009576    0.827137
N     0.399226   -3.342475   -2.675518
C     0.009010   -2.787115   -4.766902
C     0.277548   -4.008317   -1.424880
H    -0.362251   -2.631615   -5.768714
C     0.092027   -5.251035    1.004555
C    -0.480468   -3.529423   -3.747638
H     0.037387   -5.699781    1.990355
C    -0.337995   -5.265485   -1.360447
C    -0.442831   -5.884185   -0.117952
H    -1.379883   -4.119523   -3.680547
H    -0.701323   -5.756051   -2.255709
H    -0.921486   -6.855201   -0.034847
C     2.002012   -1.299836   -5.094156
H     2.303960   -1.803833   -6.016589
H     2.887403   -1.041856   -4.514483
65
Optimized Geometry
Fe    0.243862   -0.412019    0.210488
N    -2.265620   -1.767063   -0.781881
N    -1.365592   -1.699243    1.349540
C    -3.073228   -3.690487    2.281204
C    -3.131804   -3.286486    0.949287
C    -2.265760   -2.274245    0.540082
C    -1.319253   -2.100958    2.630060
C    -2.159781   -3.083242    3.143946
C    -3.238701   -1.943366   -1.764811
C    -2.827847   -1.208663   -2.826811
N    -1.624420   -0.611710   -2.466026
C    -1.258248   -0.945759   -1.214560
C    -0.882070    0.316087   -3.315095
N     0.903575    2.351889   -0.606936
C     1.744170    3.296265   -1.194727
N    -0.800539    1.487226    0.706456
C    -0.288211    2.581022    0.119076
C    -1.929295    1.611681    1.423029
C    -2.584448    2.826298    1.588250
C    -2.046203    3.955703    0.968012
C    -0.880284    3.839997    0.215025
C     2.776492    2.593588   -1.721234
N     2.535565    1.249194   -1.452699
C     1.391479    1.074788   -0.765201
C     3.451586    0.159204   -1.788720
H    -3.732663   -4.476221    2.635294
H    -3.819808   -3.753497    0.255773
H    -0.561420   -1.616859    3.235788
H    -2.088801   -3.370583    4.186804
H    -4.120135   -2.547605   -1.628866
H    -3.274805   -1.063537   -3.797765
H     0.159704    0.311253   -3.000193
H    -0.953736   -0.012172   -4.352696
H    -1.293858    1.324220   -3.218320
H     1.550284    4.355907   -1.187973
H    -2.299817    0.693913    1.866112
H    -3.490453    2.882583    2.180544
H    -2.530088    4.922305    1.063754
H    -0.454358    4.702473   -0.281893
H     3.651356    2.927123   -2.257486
H     4.148784   -0.005434   -0.962325
H     2.871005   -0.748004   -1.982852
H     4.013320    0.433784   -2.684170
Cl    1.760335   -0.716513    2.038047
H     1.337714   -0.365086   -5.383360
C     1.424435   -2.448571   -2.985301
N     1.111571   -2.140701   -4.272765
H     1.145996   -3.378382    1.696937
N     0.784774   -3.317191   -0.321988
C     0.749598   -3.947623    0.861924
N     0.396856   -3.307776   -2.641596
C    -0.047976   -2.769252   -4.725814
C     0.315859   -3.971474   -1.387471
H    -0.444023   -2.623322   -5.719534
C     0.207568   -5.217213    1.044389
C    -0.502093   -3.516068   -3.693468
H     0.182911   -5.666314    2.031213
C    -0.236859   -5.256794   -1.316598
C    -0.303701   -5.878149   -0.072994
H    -1.389410   -4.121314   -3.602487
H    -0.580942   -5.764281   -2.210108
H    -0.733585   -6.871270    0.014870
C     1.914131   -1.252259   -5.103158
H     2.234797   -1.769050   -6.012195
H     2.789101   -0.948653   -4.529611
65
Optimized Geometry
Fe    0.251221   -0.454577    0.189899
N    -2.294688   -1.765875   -0.779739
N    -1.379039   -1.721505    1.346055
C    -3.095293   -3.707520    2.273870
C    -3.158371   -3.294059    0.944970
C    -2.287774   -2.284641    0.537956
C    -1.329470   -2.131352    2.623790
C    -2.173819   -3.111422    3.135846
C    -3.285114   -1.914924   -1.750187
C    -2.882699   -1.167340   -2.806233
N    -1.666921   -0.589885   -2.454610
C    -1.284590   -0.949278   -1.215182
C    -0.929901    0.347255   -3.297829
N     0.939050    2.311200   -0.614402
C     1.808033    3.253076   -1.162983
N    -0.791394    1.461951    0.673194
C    -0.269965    2.547605    0.080012
C    -1.937176    1.593864    1.360356
C    -2.599980    2.808789    1.490499
C    -2.052425    3.929615    0.862742
C    -0.869462    3.805505    0.138215
C     2.847615    2.545021   -1.667635
N     2.582843    1.200415   -1.424992
C     1.416521    1.030237   -0.774295
C     3.496912    0.104509   -1.746195
H    -3.758000   -4.491265    2.626304
H    -3.853962   -3.750975    0.252232
H    -0.565329   -1.656122    3.228712
H    -2.099558   -3.405683    4.176560
H    -4.171370   -2.511039   -1.609689
H    -3.343341   -1.000571   -3.767287
H     0.113748    0.339078   -2.988718
H    -1.007895    0.031103   -4.338759
H    -1.341849    1.353970   -3.187457
H     1.627721    4.314954   -1.143351
H    -2.315232    0.681971    1.809377
H    -3.519368    2.871618    2.061170
H    -2.542870    4.895365    0.929508
H    -0.437379    4.659473   -0.368286
H     3.742609    2.874878   -2.172003
H     4.164794   -0.079195   -0.899771
H     2.909846   -0.791233   -1.971490
H     4.091008    0.384119   -2.618973
Cl    1.736300   -0.693567    2.061827
H     1.252909   -0.325304   -5.391500
C     1.400363   -2.399899   -2.980951
N     1.063657   -2.093261   -4.262612
H     1.159284   -3.330623    1.714770
N     0.779179   -3.266360   -0.300752
C     0.781555   -3.909179    0.877939
N     0.385750   -3.266651   -2.621003
C    -0.097803   -2.731635   -4.696862
C     0.335260   -3.935360   -1.368821
H    -0.511849   -2.587611   -5.683483
C     0.297014   -5.202449    1.053251
C    -0.528547   -3.483088   -3.657735
H     0.301458   -5.660030    2.036471
C    -0.163480   -5.242516   -1.303497
C    -0.195928   -5.875945   -0.064804
H    -1.408363   -4.096787   -3.550731
H    -0.491327   -5.755669   -2.199949
H    -0.583067   -6.886848    0.018452
C     1.846475   -1.199200   -5.105832
H     2.171858   -1.718898   -6.011572
H     2.718609   -0.874135   -4.539586
65
Optimized Geometry
Fe    0.264092   -0.505087    0.180463
N    -2.326017   -1.755226   -0.774142
N    -1.394117   -1.759302    1.345415
C    -3.134979   -3.733965    2.253223
C    -3.198864   -3.299753    0.930924
C    -2.315659   -2.296787    0.534631
C    -1.343786   -2.189368    2.616345
C    -2.200152   -3.164232    3.118684
C    -3.336855   -1.857394   -1.729887
C    -2.936443   -1.092724   -2.774215
N    -1.701655   -0.551684   -2.430521
C    -1.305538   -0.950840   -1.207661
C    -0.960325    0.393004   -3.261277
N     0.964802    2.258424   -0.638873
C     1.843541    3.196030   -1.178660
N    -0.782551    1.428886    0.638176
C    -0.257224    2.503346    0.029891
C    -1.941159    1.569087    1.301247
C    -2.613097    2.782690    1.392283
C    -2.060981    3.892349    0.748750
C    -0.864763    3.758859    0.048082
C     2.892527    2.484233   -1.657772
N     2.623492    1.141778   -1.409493
C     1.444813    0.975683   -0.779632
C     3.543871    0.044314   -1.707122
H    -3.807441   -4.512913    2.597785
H    -3.904482   -3.735870    0.234751
H    -0.569553   -1.734227    3.224035
H    -2.124920   -3.474820    4.154594
H    -4.234248   -2.436014   -1.586979
H    -3.410659   -0.890664   -3.721833
H     0.088326    0.354232   -2.972124
H    -1.063908    0.108466   -4.309142
H    -1.348532    1.404729   -3.115384
H     1.663320    4.258082   -1.169459
H    -2.322335    0.664924    1.763407
H    -3.542910    2.852956    1.944966
H    -2.558324    4.856244    0.784237
H    -0.429417    4.603088   -0.471799
H     3.797180    2.810233   -2.147183
H     4.181584   -0.148247   -0.839660
H     2.958330   -0.845047   -1.959788
H     4.168280    0.328304   -2.557086
Cl    1.698220   -0.667407    2.106106
H     1.184167   -0.276305   -5.379241
C     1.386151   -2.351664   -2.968384
N     1.023086   -2.041354   -4.241748
H     1.206795   -3.288604    1.735589
N     0.796592   -3.218916   -0.274115
C     0.838743   -3.872746    0.898672
N     0.382227   -3.222307   -2.591500
C    -0.144527   -2.682539   -4.654967
C     0.364232   -3.896760   -1.342571
H    -0.579047   -2.535895   -5.632334
C     0.402548   -5.183551    1.068374
C    -0.551679   -3.439702   -3.610262
H     0.438535   -5.648972    2.047245
C    -0.091075   -5.219351   -1.280775
C    -0.085526   -5.863935   -0.047533
H    -1.426378   -4.057816   -3.486560
H    -0.414069   -5.734153   -2.178131
H    -0.438055   -6.887618    0.032719
C     1.788923   -1.143257   -5.096274
H     2.110751   -1.663135   -6.003193
H     2.663111   -0.807693   -4.539092
65
Optimized Geometry
Fe    0.268862   -0.548354    0.173992
N    -2.365122   -1.748842   -0.754776
N    -1.424283   -1.786675    1.360613
C    -3.147472   -3.792027    2.236062
C    -3.218326   -3.333690    0.922151
C    -2.344422   -2.315865    0.543377
C    -1.367278   -2.239936    2.622878
C    -2.215208   -3.230413    3.109619
C    -3.396016   -1.812670   -1.692517
C    -3.006246   -1.026109   -2.724364
N    -1.757572   -0.510505   -2.391308
C    -1.342515   -0.947237   -1.187551
C    -1.023087    0.449886   -3.209616
N     1.003913    2.200761   -0.675850
C     1.901890    3.124157   -1.207675
N    -0.767323    1.412757    0.593426
C    -0.232935    2.465903   -0.042050
C    -1.941437    1.570695    1.223823
C    -2.620428    2.783500    1.255017
C    -2.058257    3.871599    0.583757
C    -0.845695    3.718575   -0.084259
C     2.959841    2.398538   -1.644843
N     2.676878    1.062236   -1.380924
C     1.479470    0.912469   -0.782412
C     3.599197   -0.045628   -1.633164
H    -3.812101   -4.583267    2.567643
H    -3.920751   -3.763131    0.218397
H    -0.594577   -1.790455    3.236994
H    -2.135013   -3.559453    4.139471
H    -4.298335   -2.382572   -1.545475
H    -3.496776   -0.791735   -3.656154
H     0.029312    0.399294   -2.936242
H    -1.142289    0.191393   -4.262629
H    -1.404506    1.459670   -3.034581
H     1.727592    4.187183   -1.220953
H    -2.329619    0.681163    1.708503
H    -3.563288    2.869454    1.782911
H    -2.560821    4.833384    0.571719
H    -0.402845    4.544813   -0.626267
H     3.879783    2.711330   -2.113914
H     4.163636   -0.268730   -0.723358
H     3.016422   -0.916457   -1.949977
H     4.292197    0.246891   -2.424862
Cl    1.658577   -0.653446    2.143683
H     1.081383   -0.201428   -5.359220
C     1.355288   -2.280923   -2.946949
N     0.966080   -1.962265   -4.210286
H     1.210819   -3.249097    1.763648
N     0.785156   -3.168343   -0.242699
C     0.869746   -3.838568    0.919539
N     0.369622   -3.166826   -2.561254
C    -0.200319   -2.614779   -4.609291
C     0.387638   -3.854814   -1.320564
H    -0.654125   -2.463586   -5.577147
C     0.507236   -5.173669    1.069343
C    -0.579180   -3.387723   -3.565226
H     0.575666   -5.651469    2.040475
C     0.003815   -5.200036   -1.276742
C     0.049753   -5.862678   -0.054087
H    -1.442901   -4.019020   -3.430322
H    -0.294782   -5.715754   -2.182109
H    -0.246264   -6.905049    0.011951
C     1.709198   -1.049251   -5.069253
H     2.048100   -1.565589   -5.972025
H     2.572037   -0.685495   -4.511876
65
Frame 0
 Fe         0.561187123077        0.434289892308        1.088054030769
 N         -2.093760876923       -0.714840107692        0.132913030769
 N         -1.156983876923       -0.829479107692        2.247196030769
 C         -2.887568876923       -2.861905107692        3.046510030769
 C         -2.954925876923       -2.355458107692        1.750207030769
 C         -2.076950876923       -1.327251107692        1.410446030769
 C         -1.103004876923       -1.329849107692        3.491634030769
 C         -1.954238876923       -2.335458107692        3.940606030769
 C         -3.135882876923       -0.717743107692       -0.794788969231
 C         -2.737932876923        0.098317892308       -1.800025969231
 N         -1.473391876923        0.570307892308       -1.461796969231
 C         -1.056898876923        0.078402892308       -0.279599969231
 C         -0.726725876923        1.548241892308       -2.247343969231
 N          1.372988123077        3.170150892308        0.248961030769
 C          2.303199123077        4.072993892308       -0.261384969231
 N         -0.453887876923        2.422624892308        1.461775030769
 C          0.124872123077        3.464347892308        0.848842030769
 C         -1.641294876923        2.604375892308        2.058508030769
 C         -2.291361876923        3.833351892308        2.077959030769
 C         -1.682663876923        4.911048892308        1.430807030769
 C         -0.455018876923        4.732423892308        0.797151030769
 C          3.356374123077        3.324214892308       -0.670794969231
 N          3.039358123077        1.995232892308       -0.410795969231
 C          1.824338123077        1.871660892308        0.157147030769
 C          3.940778123077        0.865700892308       -0.644251969231
 H         -3.554819876923       -3.662885107692        3.348196030769
 H         -3.656245876923       -2.757226107692        1.029067030769
 H         -0.332076876923       -0.902819107692        4.123854030769
 H         -1.875872876923       -2.702443107692        4.957744030769
 H         -4.050725876923       -1.270101107692       -0.657783969231
 H         -3.232735876923        0.380677892308       -2.716158969231
 H          0.329139123077        1.454085892308       -2.000050969231
 H         -0.875135876923        1.347280892308       -3.309130969231
 H         -1.074156876923        2.558875892308       -2.015214969231
 H          2.152271123077        5.139469892308       -0.281664969231
 H         -2.064042876923        1.721071892308        2.526263030769
 H         -3.246885876923        3.939985892308        2.578652030769
 H         -2.160544876923        5.885195892308        1.411089030769
 H          0.023436123077        5.551381892308        0.274783030769
 H          4.293802123077        3.616537892308       -1.117872969231
 H          4.436969123077        0.593095892308        0.291407030769
 H          3.349364123077        0.028020892308       -1.028458969231
 H          4.692353123077        1.162749892308       -1.378440969231
 Cl         1.823106123077        0.465857892308        3.161031030769
 H          1.169333123077        0.763558892308       -4.534417969231
 C          1.622513123077       -1.214307107692       -2.029879969231
 N          1.163910123077       -0.924245107692       -3.276580969231
 H          1.640893123077       -2.115069107692        2.720678030769
 N          1.159555123077       -2.072485107692        0.724705030769
 C          1.324715123077       -2.731229107692        1.886287030769
 N          0.682862123077       -2.120859107692       -1.585264969231
 C         -0.000582876923       -1.615620107692       -3.609997969231
 C          0.783738123077       -2.793225107692       -0.340425969231
 H         -0.505479876923       -1.490461107692       -4.555977969231
 C          1.068103123077       -4.088997107692        2.047490030769
 C         -0.306198876923       -2.384388107692       -2.538972969231
 H          1.201130123077       -4.556170107692        3.017066030769
 C          0.498838123077       -4.161634107692       -0.280928969231
 C          0.629029123077       -4.815046107692        0.940419030769
 H         -1.142972876923       -3.038736107692       -2.352516969231
 H          0.211787123077       -4.698877107692       -1.177491969231
 H          0.412298123077       -5.875951107692        1.017335030769
 C          1.851662123077       -0.017373107692       -4.186995969231
 H          2.236719123077       -0.563482107692       -5.053193969231
 H          2.680349123077        0.440078892308       -3.646574969231
65
Frame 1
 Fe         0.452461969479        0.451332794097        1.077809152644
 N         -2.173407343933       -0.636509110128       -0.020153989334
 N         -1.257243021605       -0.949610427275        2.077755704998
 C         -2.982202664201       -3.062282404536        2.658952790086
 C         -3.053235806493       -2.419807586743        1.425662191113
 C         -2.171728256092       -1.364151353826        1.193560916706
 C         -1.208983663020       -1.573289924759        3.264187813130
 C         -2.055600225793       -2.623547700808        3.606871968032
 C         -3.180692706278       -0.588466192820       -0.986152575039
 C         -2.759115655991        0.301944712733       -1.914489364150
 N         -1.513855700757        0.760338043281       -1.495454084944
 C         -1.123473963159        0.179019978415       -0.345300403071
 C         -0.754961049074        1.799511664156       -2.178580550180
 N          1.461418649855        3.172186679607        0.350562341700
 C          2.471626677393        4.011900420451       -0.112285112066
 N         -0.508823850632        2.527308133102        1.386021158267
 C          0.213420791369        3.547787109788        0.907402698794
 C         -1.721170307392        2.775928219102        1.900530021943
 C         -2.253407526961        4.058834116795        1.976817513645
 C         -1.488937685624        5.118746801262        1.483473343971
 C         -0.234979625328        4.868847983265        0.929891830062
 C          3.478138470920        3.194449210477       -0.508782472614
 N          3.053954122163        1.887736548133       -0.292768808786
 C          1.819900199897        1.845869508386        0.244326102092
 C          3.866740741372        0.696976892962       -0.547059435294
 H         -3.637588622165       -3.902570524888        2.868559457871
 H         -3.771068278960       -2.732092777575        0.676537542279
 H         -0.470413991317       -1.190096689028        3.957740082957
 H         -1.982764416947       -3.089508961000        4.583892473624
 H         -4.095550284557       -1.154657049988       -0.921764203807
 H         -3.237824993641        0.661412697503       -2.812063586965
 H          0.295132255267        1.671618073211       -1.927665062918
 H         -0.891671713637        1.694808299335       -3.254665057669
 H         -1.105921564149        2.789214276420       -1.873108591046
 H          2.399924449590        5.086381866959       -0.118089692919
 H         -2.258511718897        1.903439910128        2.260041310525
 H         -3.235040145528        4.221053995823        2.407376001739
 H         -1.866897501151        6.135436230304        1.520083773960
 H          0.363621242223        5.675354076425        0.525872334381
 H          4.444722820053        3.423728860146       -0.930387798742
 H          4.297337463177        0.334823284212        0.391006285512
 H          3.219952549933       -0.074119977303       -0.973925130680
 H          4.656946694530        0.959137858440       -1.253696780357
 Cl         1.421663715558        0.687012425343        3.301317644929
 H          0.502752152442        0.515671542951       -4.576957936824
 C          1.413296840790       -1.218117644427       -2.031827008108
 N          0.828119264367       -1.070971313068       -3.247029666465
 H          1.918110615568       -1.822389145019        2.734367356301
 N          1.282273107083       -1.960566928750        0.788389452943
 C          1.645347376022       -2.521619202731        1.954478888956
 N          0.644620831059       -2.208844217960       -1.463203643663
 C         -0.239179655557       -1.943860226259       -3.455949479500
 C          0.941026317640       -2.789379385447       -0.206145800161
 H         -0.852531166679       -1.917191787838       -4.344587354042
 C          1.608232462909       -3.891393750558        2.198226526781
 C         -0.371962370928       -2.654954643604       -2.312565833553
 H          1.878707069129       -4.278600783942        3.174663139390
 C          0.872042892760       -4.180090244930       -0.064421184005
 C          1.199472644787       -4.736515558344        1.166976382258
 H         -1.083621793932       -3.411427043344       -2.028598345762
 H          0.600678719927       -4.805651177710       -0.908007467129
 H          1.152725632062       -5.812625532642        1.308085881575
 C          1.314752828624       -0.142254908434       -4.257756816470
 H          1.710720836318       -0.682815250229       -5.123630509498
 H          2.112524866111        0.452167212701       -3.814366337404
65
Frame 2
 Fe         0.326088918208        0.468150597955        1.063227699938
 N         -2.243446864165       -0.569534283585       -0.207948172880
 N         -1.348413929729       -1.103518563245        1.852582964140
 C         -3.065166991112       -3.270879625777        2.190925284534
 C         -3.146069075212       -2.487984871456        1.042361121168
 C         -2.258596033949       -1.417938019552        0.924517850168
 C         -1.289125688860       -1.861493536074        2.957714640767
 C         -2.131301434783       -2.947106210400        3.177938825161
 C         -3.201842735636       -0.466718825131       -1.216916484856
 C         -2.757178571795        0.502087886079       -2.052336610740
 N         -1.546990330040        0.955937373395       -1.535601640610
 C         -1.196005782953        0.286731485270       -0.419850797867
 C         -0.773373204227        2.052344491733       -2.105099472917
 N          1.555854313705        3.151981761756        0.472804716777
 C          2.644106389550        3.916780721490        0.060649646080
 N         -0.552037896889        2.649824393903        1.293264908426
 C          0.309164847505        3.618330857546        0.963396844223
 C         -1.771250923062        2.989809500819        1.730899558813
 C         -2.176841761537        4.313753141441        1.869344207488
 C         -1.266607631093        5.318265151052        1.533338636001
 C          0.000728892596        4.975455823841        1.066514689930
 C          3.594306311560        3.030392319543       -0.326448952165
 N          3.060963202886        1.758405599692       -0.153888273662
 C          1.813882913246        1.804579004611        0.353645693745
 C          3.773861875019        0.512161041714       -0.441032659148
 H         -3.720241764432       -4.128913759411        2.306552413560
 H         -3.866313040796       -2.713845630538        0.265447482303
 H         -0.550691708280       -1.555327199880        3.689733962434
 H         -2.045689255538       -3.530891216428        4.087973124816
 H         -4.108084485882       -1.049285572104       -1.238713329992
 H         -3.214518545033        0.940761831307       -2.925560614119
 H          0.267001091424        1.918839877003       -1.815397244671
 H         -0.851866570775        2.026742442150       -3.192527512215
 H         -1.153221674826        3.011966814808       -1.744230975014
 H          2.656863740486        4.993603633133        0.072071149684
 H         -2.426567545451        2.157987141178        1.971931789585
 H         -3.172490306218        4.548645942195        2.228321546922
 H         -1.540077192945        6.364326923190        1.627266483118
 H          0.715177181996        5.741361523046        0.792387938236
 H          4.586645238489        3.190614019333       -0.718808607193
 H          4.134497832855        0.065818500911        0.489477336587
 H          3.074247010725       -0.181016567851       -0.914733271968
 H          4.603419657857        0.733638778720       -1.115187349343
 Cl         0.937745973560        0.780628216911        3.401224884177
 H         -0.267673723901        0.209029024246       -4.469366403127
 C          1.160768550981       -1.243899328998       -1.993250419383
 N          0.438014434109       -1.251781247710       -3.142881650176
 H          2.179159031049       -1.456056730370        2.724446909951
 N          1.398986722031       -1.818864685392        0.858980062691
 C          1.955079805233       -2.237761110550        2.009095640022
 N          0.606110731120       -2.299883422370       -1.301700219036
 C         -0.510900783371       -2.272897846388       -3.191697508902
 C          1.105174334748       -2.751504749639       -0.055527867357
 H         -1.206364357453       -2.387778708114       -4.010077886575
 C          2.156098343068       -3.578864077849        2.322896668020
 C         -0.410710217664       -2.939046637827       -2.018103683322
 H          2.579289929472       -3.854671074006        3.282668557619
 C          1.266853612701       -4.123571222112        0.162897295817
 C          1.791541729217       -4.541534446421        1.381576681561
 H         -0.975551817948       -3.765729905865       -1.619666272153
 H          1.011697395425       -4.836176210404       -0.613574534795
 H          1.929239629060       -5.600425749798        1.579283752536
 C          0.662946142884       -0.314230277566       -4.234888792444
 H          1.037247316940       -0.837554126688       -5.120287908850
 H          1.412448745851        0.407729619532       -3.912055851518
65
Frame 3
 Fe         0.194199608569        0.479914142740        0.986144633233
 N         -2.311072338417       -0.490782552197       -0.461850136658
 N         -1.405286959116       -1.276422591783        1.508272784617
 C         -3.080328656751       -3.496706717756        1.564908674791
 C         -3.180651835055       -2.573827506445        0.527207440125
 C         -2.315813398823       -1.478853831689        0.550884661187
 C         -1.315240234511       -2.176493307304        2.498922309079
 C         -2.131038431042       -3.300978872934        2.571587569722
 C         -3.256510265802       -0.282533978418       -1.465152040405
 C         -2.820562823941        0.790510374210       -2.168185150195
 N         -1.623992890737        1.198396832615       -1.584287777350
 C         -1.291867401564        0.422113640398       -0.532720106319
 C         -0.839000610389        2.343384578325       -2.032126625370
 N          1.653514026041        3.103225833928        0.587689767671
 C          2.815848727295        3.788635975565        0.244838511746
 N         -0.561022926162        2.771645762874        1.183129258309
 C          0.418234222704        3.663405741536        1.007666377179
 C         -1.772154551937        3.210772943019        1.546081648556
 C         -2.054519132133        4.557980258659        1.754495082857
 C         -1.020605497700        5.479800220694        1.579429423397
 C          0.243999230508        5.035087954721        1.198896863880
 C          3.704854873629        2.841059146697       -0.141977212835
 N          3.065398348481        1.612644510635       -0.029212084870
 C          1.803571593256        1.744665391741        0.426514513262
 C          3.683723144611        0.328124034028       -0.363911032315
 H         -3.731794579993       -4.364634521828        1.579209506864
 H         -3.888558421570       -2.716481236695       -0.279809632502
 H         -0.555948337389       -1.963248627345        3.243622474154
 H         -2.024136891036       -4.002330400383        3.391471108917
 H         -4.140794785193       -0.886452533752       -1.582932791214
 H         -3.248662724117        1.296385927095       -3.019633548160
 H          0.181440310386        2.221927548902       -1.671096966464
 H         -0.838214029684        2.380444544957       -3.122881782602
 H         -1.259946128838        3.270406325953       -1.634267450739
 H          2.914496886949        4.860224563248        0.289024835931
 H         -2.531681277147        2.443724806826        1.665515501229
 H         -3.050495486708        4.872448336341        2.045252454656
 H         -1.192715567270        6.540018284130        1.734860915993
 H          1.056033482812        5.737447873131        1.058840647264
 H          4.722427466230        2.932577901582       -0.488784196589
 H          4.030726104652       -0.167904141489        0.545495014453
 H          2.938984585141       -0.291281477141       -0.868959298857
 H          4.532911275051        0.512796679366       -1.024094605096
 Cl         0.475948659392        0.674875758427        3.399042159495
 H         -1.059612297238       -0.209657018296       -4.168692866713
 C          0.857639104007       -1.301785366120       -1.828857691094
 N          0.005426493940       -1.474431788378       -2.873566074117
 H          2.406572217540       -1.051155708299        2.732368800169
 N          1.498966873718       -1.655738587287        0.990642690892
 C          2.223091769143       -1.908400356374        2.095165063269
 N          0.549252729848       -2.384588014941       -1.029776962743
 C         -0.797245225666       -2.607898699726       -2.747393228230
 C          1.247891432401       -2.680353704938        0.166467768897
 H         -1.541063632311       -2.881230858384       -3.480119354675
 C          2.671800033704       -3.179244975263        2.442257936862
 C         -0.446796719378       -3.197695525456       -1.581017425924
 H          3.241179974364       -3.324990559962        3.353598058833
 C          1.647188879500       -3.993517856075        0.429822661191
 C          2.360737337097       -4.245684355081        1.597832916966
 H         -0.835326535490       -4.069331777566       -1.078822170523
 H          1.425023404528       -4.783598466081       -0.278278650049
 H          2.686037029206       -5.254772758879        1.830748665862
 C         -0.042318999547       -0.583303633721       -4.025281909768
 H          0.276257877914       -1.109927931936       -4.929840970137
 H          0.631601890038        0.251594347582       -3.834378958993
65
Optimized Geometry
Fe   -0.097639   -0.581658    0.033994
N    -2.645929   -1.501040   -1.378736
N    -1.726772   -2.305938    0.576691
C    -3.471950   -4.468735    0.682595
C    -3.564584   -3.548485   -0.358225
C    -2.662910   -2.483270   -0.360431
C    -1.644670   -3.202822    1.570553
C    -2.494792   -4.299830    1.667286
C    -3.597619   -1.276566   -2.372794
C    -3.144916   -0.217879   -3.086802
N    -1.932770    0.165389   -2.518726
C    -1.606276   -0.612399   -1.466452
C    -1.127324    1.289183   -2.983044
N     1.334879    2.074384   -0.352845
C     2.491869    2.765918   -0.701558
N    -0.885800    1.744912    0.223100
C     0.100275    2.632690    0.074579
C    -2.094849    2.184099    0.591062
C    -2.368858    3.528013    0.831097
C    -1.327127    4.445882    0.684330
C    -0.063887    4.000842    0.299436
C     3.381597    1.824549   -1.101303
N     2.747896    0.593259   -0.989682
C     1.489054    0.717402   -0.521770
C     3.368415   -0.686075   -1.339339
H    -4.151836   -5.314037    0.716686
H    -4.296228   -3.670792   -1.147227
H    -0.864305   -3.009514    2.298990
H    -2.393361   -5.000193    2.488715
H    -4.496184   -1.861354   -2.478275
H    -3.570587    0.292740   -3.936648
H    -0.108386    1.152263   -2.623585
H    -1.130126    1.313224   -4.074239
H    -1.528862    2.228717   -2.594684
H     2.586173    3.837733   -0.654128
H    -2.860846    1.420147    0.688722
H    -3.363991    3.842830    1.124567
H    -1.491741    5.503168    0.865888
H     0.754328    4.700399    0.183213
H     4.395473    1.922230   -1.457175
H     3.735317   -1.183252   -0.438351
H     2.619783   -1.308938   -1.834032
H     4.204422   -0.494223   -2.014076
Cl    0.135322   -0.324954    2.455368
H    -1.444470   -1.309795   -5.090233
C     0.510692   -2.341088   -2.758761
N    -0.356460   -2.544477   -3.785294
H     2.107786   -1.968094    1.783215
N     1.174974   -2.619305    0.070991
C     1.932861   -2.837867    1.161622
N     0.216347   -3.401979   -1.925525
C    -1.154658   -3.675371   -3.615345
C     0.938692   -3.662656   -0.736407
H    -1.908491   -3.970130   -4.329306
C     2.425404   -4.090569    1.513045
C    -0.785489   -4.232397   -2.438555
H     3.020372   -4.206966    2.412088
C     1.379676   -4.959800   -0.463996
C     2.124965   -5.177170    0.690941
H    -1.163062   -5.091194   -1.906618
H     1.164131   -5.763772   -1.158347
H     2.483655   -6.173488    0.929469
C    -0.425873   -1.684466   -4.959455
H    -0.129606   -2.237159   -5.855948
H     0.255870   -0.848185   -4.806105
65
Optimized Geometry
Fe   -0.071071   -0.635679    0.004557
N    -2.652567   -1.498804   -1.392688
N    -1.733354   -2.336483    0.548318
C    -3.540903   -4.445056    0.674645
C    -3.619849   -3.520594   -0.363719
C    -2.686025   -2.483398   -0.376774
C    -1.665186   -3.236194    1.540165
C    -2.546330   -4.307683    1.646749
C    -3.603933   -1.253434   -2.382238
C    -3.133337   -0.202641   -3.096166
N    -1.911554    0.155511   -2.532602
C    -1.595610   -0.630388   -1.483124
C    -1.086500    1.263529   -2.999993
N     1.334461    2.059050   -0.339539
C     2.488463    2.758379   -0.682634
N    -0.898582    1.735264    0.194686
C     0.099880    2.614509    0.094903
C    -2.105481    2.175198    0.566895
C    -2.365675    3.511952    0.858396
C    -1.310353    4.420886    0.762234
C    -0.048218    3.974583    0.374956
C     3.380519    1.825701   -1.097034
N     2.751164    0.591323   -0.998982
C     1.492723    0.704959   -0.525304
C     3.375383   -0.680699   -1.367748
H    -4.245909   -5.269152    0.717038
H    -4.366991   -3.618739   -1.141528
H    -0.871375   -3.066057    2.260097
H    -2.455651   -5.012101    2.465970
H    -4.513765   -1.820805   -2.485882
H    -3.552204    0.317694   -3.943493
H    -0.071395    1.111904   -2.636044
H    -1.085869    1.282088   -4.091385
H    -1.473941    2.211118   -2.617170
H     2.578433    3.830017   -0.624665
H    -2.882681    1.418267    0.625192
H    -3.360248    3.827953    1.152737
H    -1.463049    5.471835    0.986234
H     0.781240    4.666712    0.301377
H     4.392588    1.931579   -1.455705
H     3.758803   -1.183296   -0.476598
H     2.624948   -1.304694   -1.858015
H     4.200468   -0.477985   -2.052661
Cl    0.090132   -0.331066    2.434424
H    -1.469373   -1.357029   -5.096198
C     0.499887   -2.352048   -2.767398
N    -0.370366   -2.576901   -3.786363
H     2.114803   -1.887664    1.758102
N     1.167053   -2.576161    0.067450
C     1.947082   -2.767383    1.149351
N     0.213789   -3.400047   -1.914784
C    -1.162789   -3.708173   -3.593257
C     0.946224   -3.634328   -0.727766
H    -1.918022   -4.018422   -4.299139
C     2.470402   -4.005156    1.506320
C    -0.786187   -4.243826   -2.408837
H     3.081304   -4.097894    2.397303
C     1.417183   -4.917975   -0.445824
C     2.180876   -5.107644    0.701755
H    -1.156346   -5.095861   -1.860942
H     1.210215   -5.732729   -1.130103
H     2.563393   -6.093441    0.946590
C    -0.451161   -1.735353   -4.973246
H    -0.169805   -2.304248   -5.864309
H     0.237233   -0.900685   -4.842369
65
Frame 0
 Fe         0.256625215385        0.323617846154        0.848594969231
 N         -2.349536784615       -0.474144153846       -0.546897030769
 N         -1.434237784615       -1.367169153846        1.370682969231
 C         -3.336468784615       -3.386754153846        1.525218969231
 C         -3.393991784615       -2.452836153846        0.493813969231
 C         -2.410442784615       -1.462814153846        0.464459969231
 C         -1.388653784615       -2.273164153846        2.357287969231
 C         -2.316188784615       -3.303653153846        2.476575969231
 C         -3.284608784615       -0.213258153846       -1.548016030769
 C         -2.786753784615        0.827458846154       -2.258145030769
 N         -1.565136784615        1.164247846154       -1.681830030769
 C         -1.275922784615        0.375821846154       -0.627125030769
 C         -0.711953784615        2.251487846154       -2.147926030769
 N          1.640075215385        3.072109846154        0.587444969231
 C          2.784633215385        3.778596846154        0.229797969231
 N         -0.627992784615        2.822325846154        1.007006969231
 C          0.427603215385        3.631866846154        1.078688969231
 C         -1.810420784615        3.277767846154        1.433000969231
 C         -1.988176784615        4.562001846154        1.943684969231
 C         -0.871136784615        5.395506846154        2.025117969231
 C          0.368849215385        4.929494846154        1.591375969231
 C          3.665286215385        2.856231846154       -0.229748030769
 N          3.037904215385        1.620572846154       -0.141974030769
 C          1.790079215385        1.723165846154        0.366680969231
 C          3.658607215385        0.357986846154       -0.546738030769
 H         -4.079932784615       -4.175635153846        1.579262969231
 H         -4.165135784615       -2.508763153846       -0.264395030769
 H         -0.575652784615       -2.143102153846        3.064384969231
 H         -2.242094784615       -4.016652153846        3.290004969231
 H         -4.202508784615       -0.764979153846       -1.663596030769
 H         -3.185624784615        1.352305846154       -3.112308030769
 H          0.292418215385        2.088210846154       -1.760841030769
 H         -0.690539784615        2.254101846154       -3.239483030769
 H         -1.089783784615        3.209820846154       -1.783852030769
 H          2.866914215385        4.850602846154        0.297319969231
 H         -2.638797784615        2.578636846154        1.353866969231
 H         -2.967041784615        4.894299846154        2.271425969231
 H         -0.957622784615        6.399303846154        2.428926969231
 H          1.251937215385        5.552221846154        1.667518969231
 H          4.665760215385        2.970301846154       -0.617226030769
 H          4.087865215385       -0.145844153846        0.322785969231
 H          2.895357215385       -0.272404153846       -1.007915030769
 H          4.449823215385        0.573585846154       -1.266884030769
 Cl         0.276650215385        0.708664846154        3.272386969231
 H         -1.233373784615       -0.546812153846       -4.167058030769
 C          0.789391215385       -1.399747153846       -1.831474030769
 N         -0.081879784615       -1.688890153846       -2.832332030769
 H          2.440052215385       -0.703506153846        2.642054969231
 N          1.490430215385       -1.495099153846        0.996350969231
 C          2.300223215385       -1.611316153846        2.068889969231
 N          0.550831215385       -2.428478153846       -0.941622030769
 C         -0.831553784615       -2.839989153846       -2.591898030769
 C          1.307427215385       -2.591103153846        0.240945969231
 H         -1.581872784615       -3.200599153846       -3.278801030769
 C          2.887216215385       -2.809810153846        2.456422969231
 C         -0.424000784615       -3.322595153846       -1.394685030769
 H          3.518783215385       -2.841859153846        3.337086969231
 C          1.843857215385       -3.839372153846        0.557973969231
 C          2.635734215385       -3.952710153846        1.696435969231
 H         -0.757853784615       -4.167897153846       -0.813705030769
 H          1.663915215385       -4.685608153846       -0.094974030769
 H          3.069597215385       -4.909877153846        1.967428969231
 C         -0.203196784615       -0.891097153846       -4.046167030769
 H          0.084556215385       -1.482119153846       -4.920538030769
 H          0.461687215385       -0.032660153846       -3.952756030769
65
Frame 1
 Fe         0.228296047218        0.197705015329        0.607662230676
 N         -2.522501216130       -0.354388926593       -0.625228061796
 N         -1.490568350541       -1.490241823735        1.099735814826
 C         -3.618911980022       -3.250029499331        1.421303116631
 C         -3.669776765241       -2.261339035814        0.441802320437
 C         -2.575060446518       -1.401900774837        0.327195906002
 C         -1.466082419011       -2.427116105883        2.057094764998
 C         -2.495242187332       -3.344711096906        2.246193240906
 C         -3.495055712880       -0.008916494337       -1.563409531762
 C         -3.005859262639        1.066640246841       -2.226336473156
 N         -1.733308143526        1.311617763966       -1.718081870229
 C         -1.427360079249        0.469024474860       -0.711600543338
 C         -0.826024836259        2.324092895426       -2.247779250787
 N          1.649869796452        2.984649639615        0.555744063352
 C          2.823801817585        3.678283899265        0.277157365256
 N         -0.669953630842        2.945974343875        0.766146575237
 C          0.461727893232        3.565585280124        1.087319408756
 C         -1.822317817698        3.459182825759        1.209008421902
 C         -1.893606403257        4.621094250691        1.976170889066
 C         -0.696541444456        5.257046815461        2.312766633022
 C          0.511096185386        4.721163484145        1.871277991581
 C          3.695702579235        2.763223199326       -0.211592107254
 N          3.026557434156        1.547605049736       -0.238209550248
 C          1.760874387261        1.653564990283        0.232684831559
 C          3.640437588966        0.298515327089       -0.688122832090
 H         -4.442230198791       -3.949009571848        1.529536734337
 H         -4.531804502592       -2.174629211570       -0.208272563126
 H         -0.572143018902       -2.448938489350        2.669500839248
 H         -2.422273789130       -4.101873883638        3.019191166485
 H         -4.443424150314       -0.511899606450       -1.653174309394
 H         -3.412675381795        1.627430065185       -3.053501680699
 H          0.170795194778        2.129941431292       -1.856539715045
 H         -0.804721433431        2.256774698790       -3.338101736199
 H         -1.160288913947        3.320805219001       -1.952176027120
 H          2.932813265075        4.739471358606        0.430465146715
 H         -2.724630250809        2.920748886314        0.929988629298
 H         -2.851823377645        5.008562449709        2.305563871792
 H         -0.707087253645        6.153548754825        2.925774755022
 H          1.458851668883        5.174259829002        2.139900633898
 H          4.713786869255        2.870016034094       -0.552740243691
 H          4.101383599108       -0.221289529852        0.155157700352
 H          2.867555802919       -0.332237339801       -1.128344665679
 H          4.403916566793        0.530149917503       -1.432978455510
 Cl        -0.014666596271        0.666627501078        3.041638569912
 H         -1.491236755945       -0.794360475849       -3.809907210682
 C          0.685863649801       -1.439442707797       -1.626147204582
 N         -0.076006498421       -1.846349899427       -2.669735775601
 H          2.343550651164       -0.494535541230        2.677954868276
 N          1.550015164777       -1.461829610716        1.043943255980
 C          2.331870809658       -1.436478577388        2.143800376317
 N          0.746144133674       -2.570782923215       -0.843464016773
 C         -0.514630994883       -3.163363651585       -2.535653523768
 C          1.522186841355       -2.603128349142        0.333632826216
 H         -1.155550165297       -3.635564217502       -3.265061681721
 C          3.056922164600       -2.534715960772        2.589174851747
 C          0.008985948464       -3.629701128969       -1.378149708060
 H          3.660566663415       -2.456597637287        3.487785315527
 C          2.219865999830       -3.754557358146        0.698544097946
 C          2.988483371862       -3.722194776782        1.857784964033
 H         -0.098509504844       -4.579858183182       -0.878780815471
 H          2.177226097691       -4.637811535733        0.072006819742
 H          3.538659435249       -4.603533602811        2.172225057317
 C         -0.419875889227       -1.009099826897       -3.812899989590
 H         -0.173363309179       -1.527609773367       -4.743199580262
 H          0.147305052828       -0.083268519446       -3.743644930734
65
Frame 2
 Fe         0.187236227970        0.074562092992        0.394165988758
 N         -2.669801515662       -0.256845164423       -0.656616681850
 N         -1.568693589232       -1.595058339863        0.874426508143
 C         -3.835969663526       -3.116947772788        1.403252229755
 C         -3.891449882204       -2.068487378675        0.488142658472
 C         -2.723362168953       -1.336927681266        0.260022329662
 C         -1.539013623681       -2.579716894743        1.781684048651
 C         -2.640565501845       -3.377730539444        2.076938394341
 C         -3.673239403714        0.154681943681       -1.533853008900
 C         -3.157545281467        1.200452450895       -2.223940857558
 N         -1.852435105494        1.379127403581       -1.774745806351
 C         -1.539290368308        0.512003795740       -0.792092848858
 C         -0.918883709467        2.338576506683       -2.356427302811
 N          1.654770785080        2.886595916947        0.542931738022
 C          2.871023112622        3.540539858676        0.370296019180
 N         -0.670274262585        3.140126533251        0.557467576959
 C          0.489444093768        3.506936357199        1.086951481728
 C         -1.784920694131        3.714233033500        1.022505279224
 C         -1.782780047166        4.695578833657        2.013391180998
 C         -0.554916589107        5.064405565553        2.567417056627
 C          0.609267594624        4.454299705978        2.107381191608
 C          3.719821551560        2.628688869679       -0.162082792188
 N          2.999884577801        1.451413192795       -0.303199763951
 C          1.719187227815        1.578549359975        0.129878948682
 C          3.585695855165        0.216477007091       -0.820575884596
 H         -4.715906181077       -3.725567472609        1.586345388984
 H         -4.813154204556       -1.846609973454       -0.035971601120
 H         -0.586130345000       -2.748083137371        2.266520004348
 H         -2.563906835521       -4.175984290788        2.807330621407
 H         -4.646980799300       -0.303264042169       -1.585667640546
 H         -3.578383609342        1.794886798584       -3.019920110064
 H          0.068248160707        2.149602263465       -1.939921585371
 H         -0.889964411324        2.202188809022       -3.440883476978
 H         -1.232509412097        3.358100780990       -2.124741163440
 H          3.013647302394        4.581572772546        0.611839511017
 H         -2.720941660199        3.388345109056        0.575788787460
 H         -2.712684099732        5.136232120658        2.357838471229
 H         -0.513070883916        5.799135812403        3.366610030180
 H          1.577922861508        4.683837766941        2.538813646516
 H          4.753968433052        2.712410204017       -0.458725882981
 H          4.058891337514       -0.345980954908       -0.012403721197
 H          2.795533052030       -0.384478746942       -1.267705169218
 H          4.333448085977        0.466607524653       -1.575509540271
 Cl        -0.314005595049        0.664809816104        2.799436947801
 H         -1.700989772907       -1.059712370273       -3.483727527002
 C          0.596073030456       -1.501391781907       -1.474687756979
 N         -0.050425667090       -1.975726483113       -2.562317835429
 H          2.151181062588       -0.309910512579        2.698437313846
 N          1.554564053082       -1.411558390062        1.067039883125
 C          2.287187032818       -1.256756188441        2.190582440929
 N          0.943785434548       -2.643462952133       -0.797118619680
 C         -0.151154222619       -3.365914504351       -2.553139792361
 C          1.694548868147       -2.565968669820        0.390790745204
 H         -0.662931913800       -3.911704810410       -3.332100043165
 C          3.133444895946       -2.240372867600        2.686080873751
 C          0.478746523328       -3.793974309786       -1.434555474822
 H          3.699946011446       -2.059351417104        3.595314773533
 C          2.522582552629       -3.608108467650        0.807093693146
 C          3.240768541815       -3.445709146113        1.987610661881
 H          0.606352657652       -4.785783336325       -1.030190233821
 H          2.614512163602       -4.507710980402        0.210122178293
 H          3.904133158302       -4.232888804891        2.331710722134
 C         -0.620988405027       -1.149833063062       -3.620351927682
 H         -0.437329450947       -1.616444159786       -4.590889267376
 H         -0.151217369901       -0.171012601062       -3.588096009032
65
Frame 3
 Fe         0.165741368638       -0.049746664889        0.206201945466
 N         -2.774944276659       -0.159482795203       -0.652056782606
 N         -1.637348226704       -1.692695483995        0.666611565828
 C         -3.976141413080       -2.987381255916        1.427891863870
 C         -4.032094733419       -1.882237110638        0.581758614905
 C         -2.826010052366       -1.275259851768        0.224652615517
 C         -1.598233609320       -2.749860235522        1.486379159122
 C         -2.738535419103       -3.438492688720        1.890561520047
 C         -3.805549677541        0.310988834666       -1.466829350467
 C         -3.270183069204        1.316247201916       -2.200520783559
 N         -1.937982766759        1.430931925749       -1.817322786426
 C         -1.610619261988        0.540752472451       -0.859070521672
 C         -0.990620337852        2.340290067188       -2.454446705732
 N          1.655961859781        2.799591801793        0.534223952182
 C          2.906121848870        3.404805237750        0.453544307139
 N         -0.614501055172        3.362129133171        0.383165491585
 C          0.512997342606        3.468279948604        1.074597600656
 C         -1.698548148531        3.976804665251        0.871745261415
 C         -1.688033568363        4.740379732016        2.038396003231
 C         -0.485472137829        4.858416386059        2.738105035278
 C          0.644474431289        4.203239828243        2.255530424272
 C          3.733649924516        2.492306499384       -0.109633453564
 N          2.968593184380        1.360698994828       -0.349205802347
 C          1.676591507046        1.514873128407        0.048973762311
 C          3.529769493211        0.134602879602       -0.910212502985
 H         -4.893790175269       -3.485079709850        1.725005830697
 H         -4.983623769182       -1.506698270067        0.226282362827
 H         -0.610075983775       -3.042669419751        1.827876972051
 H         -2.657918752966       -4.294780550601        2.550845887572
 H         -4.800443699355       -0.101970005415       -1.469164126556
 H         -3.710728410748        1.947598024537       -2.956613901538
 H         -0.011285786328        2.170646224774       -2.012623833413
 H         -0.966660782129        2.139088211842       -3.529466327229
 H         -1.285485502726        3.375557763599       -2.277588793846
 H          3.076280239523        4.423436940082        0.763515177399
 H         -2.611398082567        3.856071020679        0.292296792795
 H         -2.593315778488        5.227557719853        2.385170698963
 H         -0.429826652293        5.438114170245        3.654338782859
 H          1.589119516397        4.237364750495        2.786893645037
 H          4.779004369632        2.549774387987       -0.370644453795
 H          3.999658101328       -0.461470251934       -0.123050716858
 H          2.726250750296       -0.435949527625       -1.372178208414
 H          4.276225392833        0.394247203489       -1.663227503585
 Cl        -0.567325696251        0.677387812826        2.549752313846
 H         -1.872925447142       -1.311338888107       -3.128118982922
 C          0.535566465623       -1.591695021274       -1.352720894029
 N         -0.031118450932       -2.097770725253       -2.469303206137
 H          1.932599853101       -0.198218415267        2.708910495301
 N          1.528527087934       -1.388543350929        1.084689194203
 C          2.199889251527       -1.130163880955        2.226638373313
 N          1.133873542591       -2.687455709198       -0.777543751758
 C          0.187904813307       -3.467801782477       -2.589855689788
 C          1.820938408467       -2.534234235267        0.439448404966
 H         -0.192572474276       -4.042023282106       -3.420434994172
 C          3.144029760987       -1.995820319207        2.761326230697
 C          0.928046295681       -3.848231328041       -1.520707258172
 H          3.651954547836       -1.738915532105        3.683991634378
 C          2.748646218048       -3.467361077175        0.900385331528
 C          3.416026404842       -3.190979915053        2.089192886192
 H          1.302688284596       -4.815900234706       -1.229419233494
 H          2.960507175431       -4.365642820164        0.333290761947
 H          4.149097447831       -3.891720586209        2.475135857857
 C         -0.818653296470       -1.316192659773       -3.418428879750
 H         -0.718657854434       -1.752599525284       -4.413618556240
 H         -0.440110538929       -0.295799857043       -3.433318756198
65
Optimized Geometry
Fe   -0.126857   -1.083860   -0.702448
N    -3.062890   -1.190951   -1.592736
N    -1.949829   -2.746609   -0.279032
C    -4.311898   -3.989149    0.498182
C    -4.348685   -2.883669   -0.348586
C    -3.131712   -2.304014   -0.714128
C    -1.929118   -3.803372    0.541841
C    -3.081629   -4.466995    0.953464
C    -4.081753   -0.718311   -2.421075
C    -3.533184    0.282086   -3.151425
N    -2.204860    0.391535   -2.753036
C    -1.893018   -0.496794   -1.787505
C    -1.247462    1.296032   -3.381743
N     1.340410    1.786633   -0.373092
C     2.589541    2.395070   -0.444906
N    -0.929253    2.344125   -0.549742
C     0.189936    2.453125    0.154471
C    -2.020053    2.956046   -0.073205
C    -2.024264    3.719852    1.093381
C    -0.829994    3.840868    1.806526
C     0.306801    3.188043    1.336796
C     3.424315    1.483406   -0.999001
N     2.664470    0.349187   -1.242233
C     1.368980    0.501530   -0.855291
C     3.231850   -0.878556   -1.794040
H    -5.238387   -4.465969    0.802047
H    -5.293823   -2.485994   -0.697188
H    -0.945874   -4.118625    0.878158
H    -3.015651   -5.324412    1.613919
H    -5.077490   -1.129011   -2.435134
H    -3.961450    0.912720   -3.915134
H    -0.271774    1.118185   -2.935072
H    -1.218466    1.097706   -4.457165
H    -1.535630    2.332818   -3.203526
H     2.754219    3.414818   -0.135633
H    -2.926243    2.833008   -0.662520
H    -2.934513    4.204932    1.429951
H    -0.785972    4.420887    2.723188
H     1.245620    3.224497    1.878275
H     4.471603    1.543226   -1.251549
H     3.683280   -1.477660   -0.998358
H     2.435545   -1.445254   -2.273558
H     3.994532   -0.620579   -2.531082
Cl   -0.954065   -0.330304    1.609271
H    -2.158985   -2.302136   -4.105503
C     0.230849   -2.599744   -2.304619
N    -0.340061   -3.113499   -3.415313
H     1.554631   -1.155499    1.758204
N     1.158436   -2.366240    0.142708
C     1.817929   -2.097196    1.293873
N     0.794106   -3.698401   -1.701513
C    -0.155922   -4.490902   -3.505401
C     1.456442   -3.530657   -0.474939
H    -0.543173   -5.072054   -4.328058
C     2.743203   -2.961993    1.858625
C     0.564396   -4.869029   -2.421460
H     3.236828   -2.691348    2.785101
C     2.366812   -4.462269    0.019993
C     3.016216   -4.172918    1.215126
H     0.909718   -5.840022   -2.105749
H     2.579121   -5.371083   -0.530052
H     3.735697   -4.873056    1.626523
C    -1.101839   -2.330631   -4.383965
H    -0.999024   -2.781640   -5.372353
H    -0.703693   -1.317837   -4.407336
65
Frame 0
 Fe         0.196266200000       -0.068969123077        0.220564015385
 N         -2.739766800000       -0.176060123077       -0.669723984615
 N         -1.626705800000       -1.731718123077        0.643980015385
 C         -3.988774800000       -2.974258123077        1.421194015385
 C         -4.025561800000       -1.868778123077        0.574426015385
 C         -2.808588800000       -1.289123123077        0.208884015385
 C         -1.605994800000       -2.788481123077        1.464853015385
 C         -2.758505800000       -3.452104123077        1.876476015385
 C         -3.758629800000        0.296579876923       -1.498062984615
 C         -3.210060800000        1.296976876923       -2.228412984615
 N         -1.881736800000        1.406425876923       -1.830023984615
 C         -1.569894800000        0.518096876923       -0.864492984615
 C         -0.924338800000        2.310922876923       -2.458730984615
 N          1.663533200000        2.801523876923        0.549920015385
 C          2.912664200000        3.409960876923        0.478106015385
 N         -0.606129800000        3.359015876923        0.373270015385
 C          0.513059200000        3.468015876923        1.077483015385
 C         -1.696929800000        3.970936876923        0.849807015385
 C         -1.701140800000        4.734742876923        2.016393015385
 C         -0.506870800000        4.855758876923        2.729538015385
 C          0.629924200000        4.202933876923        2.259808015385
 C          3.747438200000        2.498296876923       -0.075988984615
 N          2.987593200000        1.364077876923       -0.319220984615
 C          1.692103200000        1.516420876923        0.067721015385
 C          3.554973200000        0.136334876923       -0.871027984615
 H         -4.915263800000       -3.451078123077        1.725059015385
 H         -4.970699800000       -1.471103123077        0.225824015385
 H         -0.622750800000       -3.103734123077        1.801170015385
 H         -2.692527800000       -4.309521123077        2.536931015385
 H         -4.754366800000       -0.114120123077       -1.512121984615
 H         -3.638326800000        1.927610876923       -2.992121984615
 H          0.051349200000        2.133075876923       -2.012059984615
 H         -0.895342800000        2.112596876923       -3.534152984615
 H         -1.212506800000        3.347708876923       -2.280513984615
 H          3.077342200000        4.429708876923        0.787379015385
 H         -2.603119800000        3.847898876923        0.260492015385
 H         -2.611389800000        5.219822876923        2.352963015385
 H         -0.462848800000        5.435777876923        3.646200015385
 H          1.568743200000        4.239387876923        2.801287015385
 H          4.794726200000        2.558116876923       -0.328536984615
 H          4.006403200000       -0.462769123077       -0.075345984615
 H          2.758668200000       -0.430363123077       -1.350545984615
 H          4.317655200000        0.394311876923       -1.608069984615
 Cl        -0.630941800000        0.684586876923        2.532283015385
 H         -1.835861800000       -1.287245123077       -3.182490984615
 C          0.553972200000       -1.584853123077       -1.381606984615
 N         -0.016937800000       -2.098608123077       -2.492300984615
 H          1.877754200000       -0.140608123077        2.681216015385
 N          1.481559200000       -1.351349123077        1.065720015385
 C          2.141052200000       -1.082305123077        2.216885015385
 N          1.117229200000       -2.683510123077       -0.778500984615
 C          0.167201200000       -3.476011123077       -2.582388984615
 C          1.779565200000       -2.515766123077        0.448073015385
 H         -0.220049800000       -4.057163123077       -3.405045984615
 C          3.066326200000       -1.947102123077        2.781637015385
 C          0.887519200000       -3.854138123077       -1.498447984615
 H          3.559951200000       -1.676457123077        3.708113015385
 C          2.689935200000       -3.447378123077        0.943005015385
 C          3.339339200000       -3.158027123077        2.138138015385
 H          1.232841200000       -4.825131123077       -1.182736984615
 H          2.902244200000       -4.356192123077        0.392960015385
 H          4.058820200000       -3.858165123077        2.549535015385
 C         -0.778715800000       -1.315740123077       -3.460952984615
 H         -0.675900800000       -1.766749123077       -4.449340984615
 H         -0.380569800000       -0.302946123077       -3.484323984615
65
Frame 1
 Fe         0.181796130252       -0.080135136369        0.224065081079
 N         -2.734336246173       -0.165383359046       -0.667290284822
 N         -1.621998380684       -1.717489221489        0.647724775958
 C         -3.983162547565       -2.968577904903        1.416075477281
 C         -4.020805857109       -1.862135385314        0.570747462714
 C         -2.804760463941       -1.278664246091        0.208757661971
 C         -1.600695345448       -2.774955535198        1.468330016413
 C         -2.752718617721       -3.442155553246        1.875409880907
 C         -3.749509664356        0.312736649037       -1.497230630391
 C         -3.193197908522        1.308309580518       -2.228366246428
 N         -1.864124851270        1.409979396460       -1.829314082350
 C         -1.558929041705        0.521048688268       -0.861295497306
 C         -0.903774392220        2.311227371986       -2.457000179452
 N          1.642668383910        2.780149243850        0.541668341709
 C          2.888716691029        3.393896589389        0.449392950099
 N         -0.625964002581        3.345458559420        0.383983252487
 C          0.498375820215        3.448880210879        1.079745401985
 C         -1.710294771494        3.963705357216        0.866235081910
 C         -1.703515263234        4.726535266905        2.033771535645
 C         -0.503460257632        4.841945880919        2.738922753334
 C          0.627460734428        4.183790135905        2.260933085902
 C          3.719153590137        2.484449308061       -0.114498219719
 N          2.960069362617        1.346835473304       -0.345840872260
 C          1.668495630972        1.493959224776        0.060275555116
 C          3.527259166032        0.123843630139       -0.907246425733
 H         -4.909273283854       -3.446083184242        1.720199573750
 H         -4.965858334740       -1.467039249074        0.218980619696
 H         -0.617969364040       -3.086826065015        1.809312740784
 H         -2.685743840809       -4.302423149340        2.532149414725
 H         -4.748015988678       -0.091595142322       -1.512004785884
 H         -3.616598560984        1.941101638804       -2.993218310857
 H          0.076030769624        2.116084933265       -2.027042043293
 H         -0.890311098678        2.126924414004       -3.536217303222
 H         -1.173912304197        3.350551687348       -2.261793893297
 H          3.054476393476        4.413764334532        0.757849926380
 H         -2.618762366282        3.848247114724        0.279142988130
 H         -2.609108139808        5.216781067808        2.375526656754
 H         -0.450080541338        5.421968321922        3.655210231744
 H          1.571096800887        4.216506361896        2.794687203144
 H          4.764532190480        2.545438206632       -0.375368215299
 H          3.970573556669       -0.490825339535       -0.120577525783
 H          2.736343307556       -0.433740710688       -1.401747745508
 H          4.297409883031        0.387369053591       -1.635104300469
 Cl        -0.639780256999        0.684172474739        2.529262556492
 H         -1.827305898785       -1.276436906415       -3.167113742637
 C          0.544096176734       -1.581727642645       -1.357777279071
 N         -0.006446972811       -2.087962793800       -2.481705517259
 H          1.863177204474       -0.139796650973        2.695979464224
 N          1.475046555405       -1.352127142563        1.081506411564
 C          2.130870393131       -1.080499215632        2.232895897758
 N          1.123259225473       -2.679313645086       -0.764863387926
 C          0.200414007594       -3.462624038550       -2.586706784813
 C          1.779810042926       -2.515045288924        0.464259040022
 H         -0.171356873531       -4.041243086878       -3.419875263978
 C          3.058152222399       -1.941704481935        2.799862982909
 C          0.917185920677       -3.843711896641       -1.501989173370
 H          3.551748392971       -1.666920647909        3.725261291167
 C          2.690042528038       -3.445217204969        0.962387891000
 C          3.333711408496       -3.154000710611        2.160261012259
 H          1.268721299808       -4.815191704239       -1.193249725763
 H          2.906905614709       -4.354005241305        0.414239037968
 H          4.050636838415       -3.854058534820        2.577065666029
 C         -0.771355395344       -1.307677853428       -3.449706518671
 H         -0.673964551256       -1.762268681081       -4.437292020451
 H         -0.371144858781       -0.296097626021       -3.480642944998
65
Frame 2
 Fe         0.160674539714       -0.096854001906        0.227761697189
 N         -2.726644984603       -0.147723864249       -0.661270313432
 N         -1.615456906883       -1.694057848581        0.655865489225
 C         -3.974629295131       -2.959171436820        1.409958659727
 C         -4.013940540251       -1.850923043443        0.567318764958
 C         -2.799612513034       -1.260647889581        0.211686863083
 C         -1.592761726366       -2.754341527206        1.473679836367
 C         -2.743769354410       -3.426626327723        1.874610663245
 C         -3.736222747414        0.338422551852       -1.493381940342
 C         -3.168097392858        1.325332273349       -2.226947020790
 N         -1.837846926276        1.414751214046       -1.827859643872
 C         -1.542847472770        0.526053123964       -0.855457676184
 C         -0.872569765874        2.310200192154       -2.455011769787
 N          1.612534092225        2.747293383090        0.531016174316
 C          2.854102010326        3.366659983876        0.414141108884
 N         -0.653252747251        3.328008415324        0.395237617247
 C          0.476993669250        3.420610406546        1.081666392073
 C         -1.728720841358        3.954003178666        0.886512659937
 C         -1.706442067728        4.715548007341        2.054877391544
 C         -0.498926301606        4.822405616932        2.749031417109
 C          0.622540409107        4.154957233819        2.261274272212
 C          3.677451651206        2.460783702111       -0.164503094760
 N          2.919692600778        1.319210261967       -0.381245744596
 C          1.634015127531        1.460190331010        0.049087123878
 C          3.485605573023        0.102997194236       -0.957315216338
 H         -4.899817211481       -3.439619518391        1.712310662327
 H         -4.958758578269       -1.460630605621        0.209720641789
 H         -0.610594653263       -3.062424786142        1.818920563589
 H         -2.674794806764       -4.291558795167        2.525013078822
 H         -4.738549265137       -0.056525185044       -1.509086650895
 H         -3.584266206479        1.960979072234       -2.993516609803
 H          0.111516722396        2.089586466306       -2.049558780192
 H         -0.881838764027        2.146820236025       -3.537867203004
 H         -1.116617917423        3.350971967405       -2.235135190877
 H          3.020600377372        4.387607385646        0.718744808262
 H         -2.641533783214        3.847344601558        0.304805190213
 H         -2.605249649474        5.212885747937        2.404023842349
 H         -0.432605148053        5.403055553422        3.664110744783
 H          1.571852911227        4.181380986644        2.785197829364
 H          4.718873002288        2.524683646759       -0.440645251772
 H          3.912879271529       -0.533822349874       -0.181752596734
 H          2.701958264920       -0.438586141954       -1.476074157492
 H          4.269020933347        0.373879801785       -1.668194206818
 Cl        -0.648882003579        0.683682983420        2.525677103761
 H         -1.818289215195       -1.262100734686       -3.141341803352
 C          0.528350863835       -1.578313412644       -1.324971326430
 N          0.006608576543       -2.074227581093       -2.467060761869
 H          1.844212814688       -0.136574685129        2.715851436700
 N          1.465529964803       -1.352559961992        1.103625940206
 C          2.115630970581       -1.077482590832        2.256109361225
 N          1.130234615991       -2.672843092479       -0.746058246762
 C          0.250303118695       -3.441332317455       -2.593998528550
 C          1.780691540120       -2.512165318858        0.485552205466
 H         -0.093937154486       -4.013515987222       -3.444173745708
 C          3.044047147304       -1.934910704599        2.827182805354
 C          0.961697895261       -3.826362794723       -1.507947215232
 H          3.534693629369       -1.656466595314        3.753097529887
 C          2.694109696339       -3.438141362802        0.986044120407
 C          3.326593708658       -3.146580825488        2.189839874886
 H          1.331049954118       -4.795514423430       -1.212884695313
 H          2.918684983435       -4.345653071607        0.439082353317
 H          4.040811300317       -3.845915366168        2.612855114427
 C         -0.765084128813       -1.298297746939       -3.432922890915
 H         -0.678557512076       -1.759496567410       -4.418662389905
 H         -0.362444354750       -0.288337056848       -3.476646666406
65
Frame 3
 Fe         0.140055546848       -0.112915561287        0.230564453932
 N         -2.718448453149       -0.132340241007       -0.657210345324
 N         -1.608055356954       -1.673384605913        0.661248801054
 C         -3.965233084888       -2.950684800427        1.403779639761
 C         -4.006187475478       -1.842051956447        0.561981799702
 C         -2.793626217737       -1.245506135884        0.211916473639
 C         -1.584039353648       -2.735006089899        1.478172523003
 C         -2.733890063686       -3.412570530816        1.872862696097
 C         -3.722572499687        0.362303119853       -1.490914994379
 C         -3.143363061337        1.341939636777       -2.225294218083
 N         -1.812042776939        1.419082982032       -1.826238220641
 C         -1.526762918730        0.529507849025       -0.850748378425
 C         -0.841950897690        2.309187207150       -2.452299326686
 N          1.582948156602        2.715540269228        0.517813052850
 C          2.819304876373        3.340709209198        0.375593644124
 N         -0.680573310818        3.308876349782        0.407814005682
 C          0.456690316128        3.392823437938        1.082380589157
 C         -1.746416924529        3.943096393215        0.908643194828
 C         -1.707663978123        4.702964216041        2.077832609686
 C         -0.492324741010        4.800955680771        2.759990508510
 C          0.619697989542        4.126378557164        2.260165805689
 C          3.635379969792        2.438106929860       -0.217084816198
 N          2.879561788735        1.292175601424       -0.418064583655
 C          1.600479064544        1.426961763434        0.036906148713
 C          3.443483131936        0.082597050083       -1.008706545225
 H         -4.889442450282       -3.434137491206        1.704381631135
 H         -4.950799335567       -1.455749010348        0.199673352891
 H         -0.602698844877       -3.037983264310        1.829465194473
 H         -2.662747676395       -4.281936962618        2.517117251949
 H         -4.729017726653       -0.022231609099       -1.506456550975
 H         -3.552663403245        1.981397702697       -2.992500283689
 H          0.145412825196        2.062637268555       -2.072687448022
 H         -0.873551142163        2.168234482011       -3.538018811317
 H         -1.059196281571        3.349997958352       -2.206908185625
 H          2.986753420590        4.362464473499        0.677078411422
 H         -2.663692940821        3.846193331972        0.332585801294
 H         -2.599314266214        5.207094714283        2.435263032889
 H         -0.412697011654        5.380629451548        3.674646039678
 H          1.574964642776        4.146308051756        2.773399301670
 H          4.673600846870        2.503538847497       -0.505024552746
 H          3.854745898856       -0.575711014922       -0.244951443526
 H          2.667149223054       -0.442134471684       -1.550765486091
 H          4.239760079573        0.359786764719       -1.702628062364
 Cl        -0.662291558935        0.683895263533        2.519293928438
 H         -1.807592857163       -1.245948563709       -3.118960166683
 C          0.516261408315       -1.573722320694       -1.293971158172
 N          0.019431172726       -2.059050976131       -2.451470975754
 H          1.819489794651       -0.135137304569        2.739095729366
 N          1.456204554055       -1.351616123891        1.125504308791
 C          2.098857714648       -1.073740409258        2.280165578584
 N          1.139790580933       -2.664601282781       -0.728131966913
 C          0.298062685166       -3.417614052476       -2.598657395779
 C          1.781592480960       -2.508228078541        0.507348720095
 H         -0.024271842287       -3.983601968051       -3.462113317655
 C          3.029496000095       -1.926474009770        2.854887391340
 C          1.005157038031       -3.806614694967       -1.512029087568
 H          3.517242331060       -1.643967699804        3.781137503785
 C          2.694088865439       -3.432322355698        1.013320927488
 C          3.318930455050       -3.137801739777        2.220411277340
 H          1.389346109423       -4.773396499660       -1.228677459163
 H          2.924653902368       -4.339772150835        0.468966380546
 H          4.031226453276       -3.835749468528        2.649301587448
 C         -0.756517544729       -1.287161607730       -3.416882134599
 H         -0.679065389138       -1.755380748747       -4.400243258887
 H         -0.351107937513       -0.279138761913       -3.473070122904
65
Frame 4
 Fe         0.112573051211       -0.134128439052        0.233210784944
 N         -2.708100595779       -0.113533958717       -0.652237134293
 N         -1.598365331599       -1.647941191754        0.667089672325
 C         -3.952718102868       -2.940499896840        1.396063190788
 C         -3.995920803075       -1.832513033933        0.553878653753
 C         -2.785865494287       -1.227567927610        0.211068496122
 C         -1.572758287067       -2.709477597824        1.485222635931
 C         -2.720734291838       -3.394578484786        1.871246470726
 C         -3.704961727205        0.392738707786       -1.487590869848
 C         -3.111509563420        1.363549184561       -2.221897469271
 N         -1.778911131360        1.424145338834       -1.823137074770
 C         -1.506300693164        0.532606827809       -0.844640622074
 C         -0.802184738476        2.307260238429       -2.447247901471
 N          1.544148160598        2.673340274205        0.498548661514
 C          2.772442674749        3.305871411040        0.322905170473
 N         -0.716476714628        3.281997707475        0.425088500911
 C          0.430838082587        3.355731409150        1.082099050630
 C         -1.768185527582        3.928986087787        0.938358907532
 C         -1.706403759850        4.686742027186        2.107975062511
 C         -0.480587482748        4.772706280934        2.773124231944
 C          0.617950727935        4.088649990370        2.256631605704
 C          3.578754800427        2.406898932143       -0.286588976323
 N          2.826540222375        1.254846362019       -0.465490184690
 C          1.556586444980        1.382480500333        0.019990827719
 C          3.386865067772        0.053512368908       -1.074733830168
 H         -4.875564310186       -3.427794259945        1.694711535431
 H         -4.940273635329       -1.451115125972        0.185910133656
 H         -0.592827887554       -3.004482186995        1.845927356853
 H         -2.646563745183       -4.268030911700        2.509570683304
 H         -4.716942583686        0.022827702556       -1.502085141240
 H         -3.511433526395        2.007556138224       -2.990291940213
 H          0.187646663695        2.025201618324       -2.103977739054
 H         -0.863606100104        2.199019950381       -3.535175766117
 H         -0.982673796752        3.345335346308       -2.166258034065
 H          2.940952671365        4.328944776019        0.619425917308
 H         -2.691726045466        3.846117263894        0.370598769572
 H         -2.587638380722        5.200659396251        2.476583225432
 H         -0.382446978140        5.351213403286        3.686583980260
 H          1.581275868281        4.100435389901        2.754540939788
 H          4.612216455546        2.474525502226       -0.590948651457
 H          3.774806159937       -0.631951395768       -0.325770295633
 H          2.620238351768       -0.447121817868       -1.647874496628
 H          4.201103681060        0.337118801336       -1.744410946308
 Cl        -0.683349824389        0.684358345045        2.508881125958
 H         -1.794111316409       -1.224467247320       -3.090335729658
 C          0.502438920017       -1.567258904247       -1.255274798395
 N          0.035281552949       -2.038725880620       -2.430818891716
 H          1.780857930347       -0.135449349423        2.773067004644
 N          1.443371176113       -1.349242182506        1.153858226528
 C          2.073819942122       -1.069029829678        2.313170644294
 N          1.152479517892       -2.652464790432       -0.705170434686
 C          0.363824438343       -3.382350073276       -2.605673357893
 C          1.781241754613       -2.502332279292        0.536207698161
 H          0.074118910451       -3.937344983939       -3.487843006754
 C          3.008472364869       -1.914888880655        2.891926737833
 C          1.066425204359       -3.776339642159       -1.518976161201
 H          3.491328227855       -1.627731599592        3.819307684484
 C          2.692587701792       -3.423788005955        1.049474214404
 C          3.307516725557       -3.125291090492        2.260740603781
 H          1.472463755379       -4.738586801399       -1.251791278300
 H          2.932306888302       -4.330185374516        0.507597235711
 H          4.018569050888       -3.820569042596        2.696191304538
 C         -0.745751457082       -1.272025480011       -3.396000654685
 H         -0.680108438276       -1.749901537912       -4.375685497234
 H         -0.337040875516       -0.266668077934       -3.468850061319
65
Frame 5
 Fe         0.086260524096       -0.155737236649        0.234813855332
 N         -2.697464805929       -0.091594013756       -0.644468161938
 N         -1.589286874960       -1.617389910514        0.677880153636
 C         -3.939856297387       -2.929441015235        1.387934351590
 C         -3.985811883948       -1.819393828202        0.548956120007
 C         -2.778653029940       -1.204436730412        0.215459445668
 C         -1.561371187154       -2.682781862850        1.491999639881
 C         -2.707353937837       -3.374562111575        1.870568863563
 C         -3.686910476344        0.425405973350       -1.481978856098
 C         -3.078577393383        1.385012020648       -2.218425371312
 N         -1.744599210348        1.428317768054       -1.820736269931
 C         -1.485064297773        0.537248668970       -0.837277865902
 C         -0.760653235814        2.302998883498       -2.444629448421
 N          1.506636905822        2.630368920048        0.483847599858
 C          2.728969815880        3.267297201356        0.283998053896
 N         -0.749244488800        3.260819727021        0.435038373319
 C          0.404906009991        3.319586900003        1.081257290016
 C         -1.789051627317        3.916535891038        0.961409654146
 C         -1.706832853647        4.672554642574        2.130733709171
 C         -0.472822205220        4.746177244014        2.782022187910
 C          0.611980123911        4.049850836503        2.254104714204
 C          3.525553853896        2.372630354557       -0.342562561769
 N          2.774157869788        1.217870488476       -0.509422310088
 C          1.513299712840        1.338699326879        0.003892940944
 C          3.330189466476        0.025525410138       -1.139903545718
 H         -4.861097688316       -3.422150281290        1.682703860432
 H         -4.929688368644       -1.444581174716        0.173001825341
 H         -0.581785456436       -2.974640113467        1.854658014456
 H         -2.630126805696       -4.250948820619        2.504392373710
 H         -4.703901292589        0.069394556756       -1.495609068073
 H         -3.469297256254        2.033599580475       -2.987615804606
 H          0.230187615818        1.987293992668       -2.134928400120
 H         -0.850080924802        2.224953647003       -3.532627169998
 H         -0.908319945311        3.336500802084       -2.131499362256
 H          2.898563557707        4.291302840991        0.576450581726
 H         -2.720235036352        3.842292896085        0.404994181960
 H         -2.579207317713        5.193374793640        2.510589088251
 H         -0.358666143297        5.323675499209        3.694199073500
 H          1.580855721291        4.051344148602        2.741273936276
 H          4.551550779740        2.445236666822       -0.669671636054
 H          3.692620010034       -0.685995985565       -0.403217156882
 H          2.571539614294       -0.448625880281       -1.745682298519
 H          4.162803605724        0.316693626864       -1.782671504393
 Cl        -0.695182308000        0.684485754427        2.501575316464
 H         -1.783464848572       -1.204772633234       -3.058227320502
 C          0.486178567113       -1.562896509987       -1.218365074160
 N          0.049547219731       -2.022130054911       -2.412029541321
 H          1.752248321782       -0.130658214534        2.800766384673
 N          1.431783391271       -1.346984821980        1.180475122052
 C          2.051410202822       -1.063895537880        2.344176091450
 N          1.165293324191       -2.640475412082       -0.685354369128
 C          0.422184698687       -3.350986757848       -2.610960802886
 C          1.784359162497       -2.493962161537        0.560209480692
 H          0.163586683523       -3.892718749722       -3.510069003556
 C          2.986140810898       -1.906158294615        2.928856746059
 C          1.123599764538       -3.747394936142       -1.524977970839
 H          3.458661880697       -1.619121861304        3.861583330413
 C          2.698717787335       -3.410317107219        1.077356941994
 C          3.299695638355       -3.111681317020        2.295734611186
 H          1.558327773823       -4.701755150264       -1.275349303466
 H          2.946809946992       -4.315172611947        0.536752739317
 H          4.010942398389       -3.803884316136        2.735570426956
 C         -0.739288269868       -1.260911891528       -3.375256992935
 H         -0.688157413435       -1.750795043256       -4.349666389973
 H         -0.327509878866       -0.258096714475       -3.466053519209
65
Frame 6
 Fe         0.060040229965       -0.176449318258        0.235107880358
 N         -2.687269511904       -0.072510291360       -0.638389400329
 N         -1.579587844130       -1.590858684229        0.684929772991
 C         -3.926314546516       -2.919918570999        1.380353220569
 C         -3.975045240127       -1.810057719904        0.541642199483
 C         -2.770968069762       -1.185559637713        0.216435982366
 C         -1.549545601413       -2.657175890132        1.498852603441
 C         -2.693124202457       -3.356489135241        1.869352534287
 C         -3.669534413229        0.455864885785       -1.477181527116
 C         -3.047203757475        1.405765348949       -2.214123259893
 N         -1.712097421969        1.432048092167       -1.817475371597
 C         -1.464952427114        0.539888802382       -0.830853151187
 C         -0.720999435442        2.299155109012       -2.439888495509
 N          1.469699628522        2.588659036001        0.465287302510
 C          2.684732525562        3.230614399329        0.238667098213
 N         -0.782179211546        3.236877678737        0.447134310385
 C          0.380517541703        3.283939343795        1.078558777206
 C         -1.808405103642        3.903325896823        0.986592083694
 C         -1.704162481044        4.657014903368        2.155502927710
 C         -0.461258486594        4.718363553703        2.790906422745
 C          0.609518717552        4.012364752940        2.248480267713
 C          3.471870099997        2.339143605030       -0.402453225956
 N          2.723070318533        1.180043058992       -0.552414546694
 C          1.471148509701        1.295295205651       -0.013605331423
 C          3.274748773740       -0.004773286779       -1.200694207938
 H         -4.845868786585       -3.417465287612        1.672317723639
 H         -4.918606615668       -1.440837759903        0.159336664148
 H         -0.571305858069       -2.941169591785        1.869682405078
 H         -2.612633990229       -4.234714959922        2.500101181881
 H         -4.691640606550        0.114674062591       -1.488826884676
 H         -3.428685608240        2.058698497437       -2.984187390151
 H          0.268980401757        1.949258374829       -2.165830619784
 H         -0.838049181954        2.254661958860       -3.526580000720
 H         -0.834486076252        3.325472856123       -2.092543785511
 H          2.855610340474        4.255495451800        0.527065099210
 H         -2.747239795065        3.839603010862        0.441793870334
 H         -2.566354290792        5.186463658035        2.546539514108
 H         -0.329906704980        5.294272407631        3.701713282827
 H          1.584672115186        4.004229715108        2.722899171520
 H          4.490033749704        2.416307184320       -0.751770373832
 H          3.611457321162       -0.739222508185       -0.475039971365
 H          2.525059521865       -0.452868596726       -1.837127524885
 H          4.125607926523        0.290877553804       -1.816397093709
 Cl        -0.713622629416        0.685692069950        2.490261965604
 H         -1.772883265576       -1.184146105525       -3.029281839568
 C          0.473794024401       -1.556786105646       -1.184076711472
 N          0.062291267567       -2.004318843965       -2.392672968651
 H          1.713424345663       -0.130750233371        2.833923442970
 N          1.419923139758       -1.343002796727        1.206099768082
 C          2.026130688169       -1.058736975397        2.375820135085
 N          1.176890926697       -2.627659365499       -0.665366660005
 C          0.481161868816       -3.315553362126       -2.616247731968
 C          1.784573341318       -2.485581891342        0.585230370969
 H          0.256046760368       -3.841343635263       -3.532836110236
 C          2.962570618158       -1.896296408156        2.965326097180
 C          1.181996579466       -3.714438368173       -1.531402303323
 H          3.425288606216       -1.609023207735        3.902881052826
 C          2.699964888746       -3.397997187916        1.107603279527
 C          3.289929054137       -3.097324666684        2.331008659585
 H          1.646563138902       -4.659137832106       -1.299562422772
 H          2.957513763140       -4.300525803073        0.567608018524
 H          4.002722922565       -3.785542314744        2.774397634331
 C         -0.732262989316       -1.248052190260       -3.355151778884
 H         -0.693859791484       -1.749735270586       -4.323936493321
 H         -0.317499711491       -0.248046670972       -3.463495538626
65
Frame 7
 Fe         0.034016213294       -0.196734838079        0.235168851461
 N         -2.677073278704       -0.053964954287       -0.632662585420
 N         -1.569399281771       -1.564763883665        0.691438500440
 C         -3.912173946994       -2.910772087557        1.372932592060
 C         -3.963862228657       -1.801342560874        0.534180738469
 C         -2.762851729762       -1.167499346606        0.216715692028
 C         -1.537198940119       -2.631507090574        1.505812962334
 C         -2.678420236153       -3.337549824979        1.869670556199
 C         -3.652265691394        0.485786584087       -1.472626505644
 C         -3.016161012924        1.426178386500       -2.210021985797
 N         -1.680014649263        1.435959629726       -1.814139488568
 C         -1.445001490724        0.542456622327       -0.824588292346
 C         -0.681939315330        2.295853311903       -2.434713701536
 N          1.432808800554        2.547660991170        0.446301641624
 C          2.640422103495        3.195128739425        0.192079235633
 N         -0.815169133513        3.212616988795        0.459576137868
 C          0.356216421147        3.248551270596        1.075851347327
 C         -1.827981422092        3.889520441599        1.012262094527
 C         -1.701839473306        4.640857394475        2.180839123490
 C         -0.449908911392        4.690458832346        2.800132122051
 C          0.607250048855        3.975413333127        2.242722601645
 C          3.417965218579        2.307162186945       -0.464380259270
 N          2.672745206774        1.142834463676       -0.595224451873
 C          1.429310977419        1.252423880210       -0.031204121761
 C          3.220922027818       -0.034758850076       -1.260044593111
 H         -4.829943719118       -3.413434931955        1.661903789278
 H         -4.907214218519       -1.437656214398        0.145854999570
 H         -0.560291400116       -2.907559030094        1.884853511888
 H         -2.594323177135       -4.218992697127        2.495511089611
 H         -4.679319256006        0.158841769268       -1.482773039829
 H         -3.388363509787        2.083115539248       -2.981404158054
 H          0.307369157051        1.912364853947       -2.195872980697
 H         -0.826290698100        2.284895466214       -3.520415896295
 H         -0.761288909291        3.315216443339       -2.052927677590
 H          2.812474999321        4.220894301257        0.476461413945
 H         -2.773852001019        3.837795521689        0.477821998126
 H         -2.553760600159        5.179267407794        2.582695486649
 H         -0.301216781125        5.265013559383        3.709324129887
 H          1.588842377317        3.958223639786        2.703962492529
 H          4.429376704505        2.387901042942       -0.833125433675
 H          3.533338705688       -0.791278352417       -0.544642353578
 H          2.480635612792       -0.458906142948       -1.925614337079
 H          4.089175710622        0.265521478084       -1.849931235149
 Cl        -0.732389465483        0.686910196675        2.478445675996
 H         -1.762144650836       -1.163348564177       -3.000916334870
 C          0.462007409395       -1.549839916434       -1.150165824683
 N          0.075581202825       -1.985855991950       -2.373759344223
 H          1.674086915009       -0.131661341935        2.867197576801
 N          1.408440653378       -1.338753136686        1.231136785923
 C          2.000678022972       -1.054040965811        2.407233199195
 N          1.187343909268       -2.615297304176       -0.645143559838
 C          0.540186751002       -3.279993688693       -2.622146385090
 C          1.784998559728       -2.477088424536        0.609815637370
 H          0.344031859538       -3.791834748625       -3.554422702568
 C          2.939102190969       -1.886783003998        3.001193684129
 C          1.239469573722       -3.681911878445       -1.538034836317
 H          3.392352232156       -1.599308071816        3.943422521471
 C          2.700630259342       -3.386239615351        1.137623459125
 C          3.279449031826       -3.083709936933        2.366196723656
 H          1.730411196513       -4.617880636765       -1.322331904714
 H          2.967566919737       -4.286495429047        0.598232859755
 H          3.993147773572       -3.768428251114        2.813648149619
 C         -0.724927109341       -1.234582721572       -3.335384012882
 H         -0.698496591992       -1.747759942550       -4.298721481183
 H         -0.307271916056       -0.237289900281       -3.460879898041
65
Frame 8
 Fe         0.009358164794       -0.217094144722        0.233441683632
 N         -2.666419456469       -0.035008631275       -0.626285292525
 N         -1.559215507277       -1.537497664270        0.699044040290
 C         -3.897272044832       -2.901912431460        1.365021001432
 C         -3.952171711265       -1.792131466693        0.527264603529
 C         -2.754837745773       -1.147864352387        0.218951865697
 C         -1.524583739334       -2.605485690770        1.512669811043
 C         -2.662743910317       -3.319971142163        1.867641071796
 C         -3.634348742452        0.515851988529       -1.467376363883
 C         -2.984501571441        1.445936211389       -2.205510418209
 N         -1.647629039335        1.438301790587       -1.811172906466
 C         -1.424719480948        0.544539249748       -0.818197839645
 C         -0.641609918517        2.289936409939       -2.430356012626
 N          1.397690919083        2.507068505848        0.429191541611
 C          2.599527126581        3.157596602638        0.154636448193
 N         -0.845383654542        3.191479895589        0.467307420047
 C          0.332751859092        3.214190813288        1.071919151141
 C         -1.845418357097        3.876623199005        1.033900124063
 C         -1.698528060633        4.626005812920        2.200983195380
 C         -0.439453460865        4.663151644974        2.805899280154
 C          0.603801609570        3.937879131705        2.236273518868
 C          3.367407080477        2.273270532776       -0.516282478021
 N          2.623662722443        1.106090973428       -0.634988740216
 C          1.388814710342        1.210726666076       -0.048482107854
 C          3.166772246513       -0.063852722636       -1.318166551600
 H         -4.812754419919       -3.411382102539        1.648792145643
 H         -4.894930169524       -1.435019906713        0.131231846460
 H         -0.548557180850       -2.875588078307        1.896324870932
 H         -2.575510783586       -4.200353087321        2.494360046301
 H         -4.665881731431        0.203563006903       -1.474944968045
 H         -3.347342614069        2.107205906645       -2.977408157231
 H          0.343311423038        1.874374070601       -2.225655691394
 H         -0.810895325684        2.313249787241       -3.511473919835
 H         -0.689844627984        3.298612754174       -2.015789806915
 H          2.772602301509        4.183984675992        0.435630404538
 H         -2.799990977263        3.832421137704        0.514007708920
 H         -2.540819802375        5.171335774994        2.613992377408
 H         -0.274765856702        5.235706685177        3.713661785914
 H          1.589878783143        3.910422814449        2.687222047295
 H          4.368111025610        2.360416936876       -0.911270450638
 H          3.453024098647       -0.839798621690       -0.610353891604
 H          2.434444949784       -0.461602246737       -2.012955387530
 H          4.052169001538        0.240524569626       -1.879284269871
 Cl        -0.747491299529        0.688147460953        2.466590530642
 H         -1.752995865776       -1.142742424685       -2.972642463240
 C          0.452215103758       -1.543428329586       -1.120047127621
 N          0.087601487007       -1.969817795957       -2.356300147031
 H          1.636360160816       -0.130881190241        2.898697588321
 N          1.398380195749       -1.332938987743        1.254182033400
 C          1.975157794102       -1.048839575640        2.437875309713
 N          1.199737857728       -2.601465786747       -0.628640041882
 C          0.591825767483       -3.245261330290       -2.625463808095
 C          1.787985871470       -2.465311121573        0.630504002245
 H          0.412241359218       -3.744419619313       -3.566673918052
 C          2.912612625905       -1.879314876674        3.038054596209
 C          1.293178297505       -3.647870644592       -1.543171016321
 H          3.351044150130       -1.596200197533        3.988448292357
 C          2.705949175077       -3.369767285303        1.162100247041
 C          3.270542235201       -3.068415432980        2.397787298661
 H          1.817267006098       -4.569310345709       -1.343917948238
 H          2.982236951379       -4.266627015112        0.621790547059
 H          3.988329675456       -3.747950897887        2.846104601473
 C         -0.719971407916       -1.223521961200       -3.316678956408
 H         -0.705840311819       -1.750712901992       -4.272045703612
 H         -0.299564960722       -0.229254999336       -3.459966652799
65
Frame 9
 Fe        -0.014411331734       -0.237051726827        0.230390760663
 N         -2.655810980423       -0.016432589223       -0.619732393745
 N         -1.548874417569       -1.510430929667        0.706480639578
 C         -3.881330997370       -2.893956959746        1.356674376558
 C         -3.939986737714       -1.783581059535        0.520323368335
 C         -2.746672355468       -1.128588547304        0.221397989332
 C         -1.511712502610       -2.579336696626        1.519724302921
 C         -2.646112176464       -3.303208999204        1.864814485183
 C         -3.616348192413        0.545596715508       -1.461592961635
 C         -2.952932152664        1.465333229219       -2.200126742985
 N         -1.615631412842        1.439870608419       -1.807717468272
 C         -1.404788774526        0.545976098056       -0.811673313682
 C         -0.601127888597        2.282728781508       -2.425435998869
 N          1.364239515299        2.467255823110        0.412174742767
 C          2.561116262598        3.119610127634        0.120450228178
 N         -0.873591803924        3.171970068763        0.472500671134
 C          0.310615519662        3.180814759223        1.066746610723
 C         -1.860906698439        3.863935385307        1.053824374333
 C         -1.693474939242        4.611239415387        2.218808833752
 C         -0.428167103405        4.635723975548        2.809594096757
 C          0.600775465380        3.900633710040        2.228801200283
 C          3.319196990115        2.238858054174       -0.564007842448
 N          2.576087231906        1.069785121851       -0.672959435691
 C          1.349662593240        1.170050184073       -0.065944135333
 C          3.113419368463       -0.092774156669       -1.374260589740
 H         -4.790420463903       -3.429829381313        1.609598620042
 H         -4.881812212838       -1.433850531615        0.115545446083
 H         -0.536278551552       -2.843792484645        1.906853585248
 H         -2.560046788366       -4.161752968134        2.520961889964
 H         -4.651987661912        0.248214381863       -1.465916675387
 H         -3.306269675478        2.131000306309       -2.972196649823
 H          0.376427467079        1.836349629403       -2.254549862214
 H         -0.793407270636        2.341744673909       -3.499349024287
 H         -0.620646764410        3.277761767682       -1.978795910326
 H          2.735047782154        4.146349421583        0.398617200509
 H         -2.825139601838        3.825001570243        0.551299940170
 H         -2.526126898305        5.162356683118        2.643513169747
 H         -0.248147104415        5.205688176872        3.716073379716
 H          1.590566925292        3.862126609441        2.670352866917
 H          4.306077017549        2.333691711167       -0.988612521601
 H          3.373581839224       -0.884952230734       -0.671251546874
 H          2.388148411321       -0.464642240508       -2.095584367150
 H          4.014590262944        0.214474606856       -1.905857547827
 Cl        -0.761489842971        0.689558603972        2.453860651254
 H         -1.744899386684       -1.121736191389       -2.945344006188
 C          0.443858353317       -1.536706886502       -1.092521534038
 N          0.098331580354       -1.954668039967       -2.339896562918
 H          1.597605658277       -0.130539208731        2.929993585353
 N          1.389267460007       -1.325734228012        1.275315696529
 C          1.948949720545       -1.043574266090        2.467848755733
 N          1.212065760356       -2.586872073895       -0.614173983956
 C          0.637971836784       -3.210775462900       -2.627789020420
 C          1.792075422767       -2.451084247222        0.648656070245
 H          0.468717660717       -3.698426649900       -3.574898824907
 C          2.884642862649       -1.872925063089        3.074026619479
 C          1.342905773203       -3.612959262293       -1.547550716284
 H          3.302751532284       -1.599221493768        4.036081057406
 C          2.713329123772       -3.350093307233        1.182875032944
 C          3.263249137184       -3.051082559469        2.425728179872
 H          1.902640977987       -4.514912706216       -1.363844055131
 H          2.998886293501       -4.243020833238        0.640525716947
 H          3.985827542257       -3.725187437739        2.874032608875
 C         -0.716401125916       -1.212890466699       -3.298637436145
 H         -0.714166724160       -1.755071296496       -4.244558456201
 H         -0.293508809401       -0.222037017640       -3.459687169450
65
Optimized Geometry
Fe   -0.337534   -1.251589   -0.692258
N    -2.978746   -1.033055   -1.543502
N    -1.871769   -2.524673   -0.214646
C    -4.204017   -3.907865    0.437005
C    -4.262747   -2.798805   -0.401085
C    -3.069534   -2.143931   -0.700674
C    -1.834538   -3.592305    0.600266
C    -2.968830   -4.315970    0.946144
C    -3.939197   -0.472611   -2.386517
C    -3.275829    0.446171   -3.126281
N    -1.938637    0.421705   -2.733438
C    -1.727830   -0.470582   -1.735946
C    -0.924195    1.263898   -3.352164
N     1.040280    1.453397   -0.514263
C     2.237054    2.105645   -0.806646
N    -1.197773    2.157555   -0.455691
C    -0.013744    2.167665    0.138890
C    -2.185460    2.850135    0.124267
C    -2.018589    3.599294    1.288140
C    -0.753463    3.625062    1.879260
C     0.275864    2.889370    1.299912
C     2.995592    1.224052   -1.489513
N     2.252853    0.054596   -1.596870
C     1.026220    0.155447   -0.990373
C     2.790729   -1.108894   -2.296208
H    -5.113026   -4.443608    0.690492
H    -5.204554   -2.449976   -0.806683
H    -0.859142   -3.855877    0.988093
H    -2.882710   -5.173470    1.603648
H    -4.974749   -0.770300   -2.390685
H    -3.629131    1.110537   -3.899487
H     0.053439    0.818068   -3.180297
H    -1.116174    1.321192   -4.426224
H    -0.944134    2.259617   -2.907074
H     2.410606    3.132865   -0.530021
H    -3.149533    2.810142   -0.378481
H    -2.851526    4.150828    1.711743
H    -0.573876    4.196484    2.784907
H     1.265536    2.851835    1.741815
H     3.982570    1.318513   -1.913973
H     3.050913   -1.899905   -1.591894
H     2.065779   -1.482091   -3.017168
H     3.691968   -0.802209   -2.828015
Cl   -1.085538   -0.321747    1.529551
H    -2.066827   -2.141701   -3.867127
C     0.121503   -2.553162   -2.013017
N    -0.223534   -2.973158   -3.259844
H     1.273654   -1.140421    2.007652
N     1.066151   -2.338242    0.354769
C     1.625399   -2.054070    1.547028
N     0.889873   -3.602361   -1.532814
C     0.316555   -4.229554   -3.545628
C     1.469470   -3.464446   -0.270025
H     0.147722   -4.718723   -4.492030
C     2.561153   -2.882208    2.154768
C     1.021286   -4.629857   -2.464559
H     2.978898   -2.606891    3.116520
C     2.390826   -4.362358    0.265860
C     2.940292   -4.061260    1.508410
H     1.581228   -5.531362   -2.279288
H     2.676802   -5.256043   -0.275019
H     3.662933   -4.734459    1.957973
C    -1.038198   -2.233105   -4.219975
H    -1.035527   -2.776752   -5.165053
H    -0.615545   -1.242380   -4.382437
65
Optimized Geometry
Fe   -0.338535   -1.235487   -0.690037
N    -2.981418   -1.029116   -1.544014
N    -1.871411   -2.509774   -0.206322
C    -4.198617   -3.901997    0.444039
C    -4.260370   -2.796819   -0.398841
C    -3.069344   -2.137339   -0.697543
C    -1.831363   -3.573362    0.613828
C    -2.962953   -4.301437    0.958998
C    -3.943665   -0.474685   -2.389301
C    -3.284051    0.447279   -3.128431
N    -1.947765    0.430660   -2.732514
C    -1.733100   -0.459725   -1.733903
C    -0.937780    1.281829   -3.345015
N     1.074118    1.442928   -0.483273
C     2.286551    2.078175   -0.746410
N    -1.176484    2.075041   -0.441663
C     0.007477    2.153970    0.146649
C    -2.187447    2.755643    0.110446
C    -2.046697    3.557035    1.242699
C    -0.783369    3.648182    1.831223
C     0.272020    2.927298    1.280072
C     3.037149    1.194898   -1.436093
N     2.273748    0.042148   -1.577211
C     1.042405    0.154679   -0.983347
C     2.795639   -1.115195   -2.298285
H    -5.105661   -4.441338    0.696956
H    -5.202641   -2.454434   -0.808809
H    -0.856074   -3.829363    1.006755
H    -2.874581   -5.155485    1.620685
H    -4.977642   -0.777728   -2.394499
H    -3.639200    1.108928   -3.903137
H     0.044538    0.866175   -3.130620
H    -1.098357    1.305451   -4.425745
H    -0.995317    2.289698   -2.931194
H     2.475481    3.097959   -0.453129
H    -3.149628    2.659922   -0.388622
H    -2.897849    4.096337    1.645306
H    -0.623996    4.259258    2.714498
H     1.260927    2.941076    1.725004
H     4.031076    1.278870   -1.846259
H     3.065716   -1.915400   -1.607804
H     2.055603   -1.477217   -3.009303
H     3.687756   -0.805632   -2.843874
Cl   -1.068019   -0.332970    1.562269
H    -2.078991   -2.121980   -3.875909
C     0.110054   -2.540120   -2.013513
N    -0.240081   -2.957765   -3.259819
H     1.303401   -1.129028    1.997014
N     1.071090   -2.329726    0.349627
C     1.644767   -2.045794    1.535044
N     0.872383   -3.594540   -1.535257
C     0.289849   -4.218225   -3.546367
C     1.461874   -3.459011   -0.276734
H     0.115184   -4.706340   -4.492242
C     2.581546   -2.878172    2.135379
C     0.994036   -4.623316   -2.466844
H     3.011292   -2.602766    3.091798
C     2.382153   -4.362118    0.252430
C     2.945844   -4.061672    1.488707
H     1.548250   -5.528600   -2.282835
H     2.657104   -5.258868   -0.289020
H     3.668329   -4.738640    1.932844
C    -1.047573   -2.211381   -4.221097
H    -1.037452   -2.748747   -5.169729
H    -0.622935   -1.220035   -4.373490
65
Optimized Geometry
Fe   -0.341296   -1.217779   -0.687585
N    -2.985513   -1.028635   -1.547355
N    -1.871823   -2.495318   -0.198431
C    -4.191654   -3.902979    0.445144
C    -4.257353   -2.802022   -0.402850
C    -3.069640   -2.134684   -0.697752
C    -1.828140   -3.554537    0.627254
C    -2.955798   -4.290112    0.969069
C    -3.949825   -0.480806   -2.394953
C    -3.295390    0.447578   -3.130566
N    -1.960469    0.441317   -2.729921
C    -1.740940   -0.449437   -1.732318
C    -0.955736    1.304430   -3.333548
N     1.108313    1.432598   -0.456680
C     2.334502    2.050252   -0.695402
N    -1.150969    1.995215   -0.423463
C     0.031706    2.140489    0.153744
C    -2.182388    2.664465    0.102844
C    -2.066033    3.514969    1.201662
C    -0.805483    3.668832    1.783063
C     0.273181    2.962938    1.257245
C     3.075565    1.164686   -1.392680
N     2.292473    0.028876   -1.562882
C     1.058189    0.153960   -0.978574
C     2.799018   -1.123630   -2.302210
H    -5.095801   -4.448447    0.695300
H    -5.199927   -2.468882   -0.819664
H    -0.853374   -3.800150    1.027778
H    -2.864463   -5.140214    1.635424
H    -4.981517   -0.791412   -2.402801
H    -3.653255    1.107723   -3.905314
H     0.029600    0.914128   -3.088139
H    -1.090827    1.306965   -4.418243
H    -1.044902    2.318678   -2.940933
H     2.539422    3.062099   -0.386168
H    -3.141770    2.516152   -0.388935
H    -2.933263    4.042430    1.585172
H    -0.664958    4.317753    2.642215
H     1.260757    3.027289    1.700552
H     4.074833    1.237623   -1.791836
H     3.073228   -1.932979   -1.623786
H     2.047397   -1.473479   -3.006958
H     3.685753   -0.813495   -2.856340
Cl   -1.057315   -0.344845    1.596463
H    -2.088590   -2.101853   -3.886402
C     0.098730   -2.525589   -2.012201
N    -0.254684   -2.940825   -3.258391
H     1.328423   -1.115012    1.989207
N     1.073331   -2.318735    0.347213
C     1.659614   -2.035018    1.526446
N     0.854756   -3.584869   -1.534767
C     0.265690   -4.205213   -3.544933
C     1.452541   -3.451180   -0.279886
H     0.086807   -4.692211   -4.490580
C     2.596612   -2.871471    2.120808
C     0.967971   -4.614862   -2.465989
H     3.036939   -2.595813    3.072324
C     2.371090   -4.359218    0.243994
C     2.947222   -4.059301    1.474604
H     1.516448   -5.523741   -2.282537
H     2.635833   -5.259024   -0.297422
H     3.669043   -4.739835    1.914362
C    -1.053632   -2.188032   -4.221786
H    -1.033430   -2.718179   -5.174329
H    -0.627835   -1.195531   -4.362156
65
Optimized Geometry
Fe   -0.345125   -1.199506   -0.685039
N    -2.988266   -1.027949   -1.558918
N    -1.875489   -2.477479   -0.192195
C    -4.188801   -3.902511    0.436519
C    -4.256059   -2.807008   -0.418313
C    -3.071277   -2.130885   -0.705165
C    -1.830498   -3.531209    0.640479
C    -2.954731   -4.275174    0.975054
C    -3.952728   -0.484133   -2.409139
C    -3.301643    0.451915   -3.137976
N    -1.968946    0.454550   -2.729878
C    -1.747053   -0.439351   -1.735312
C    -0.967845    1.331173   -3.319651
N     1.138219    1.423220   -0.444150
C     2.371594    2.029084   -0.673048
N    -1.127818    1.914691   -0.396874
C     0.055336    2.122835    0.159085
C    -2.175653    2.567056    0.116619
C    -2.077340    3.457255    1.185364
C    -0.817403    3.670721    1.748968
C     0.280384    2.985410    1.234758
C     3.102839    1.141568   -1.378666
N     2.306180    0.017060   -1.563370
C     1.072947    0.151753   -0.980204
C     2.799391   -1.133961   -2.313880
H    -5.090358   -4.454916    0.680744
H    -5.197330   -2.484896   -0.846555
H    -0.857777   -3.764833    1.052685
H    -2.862385   -5.120429    1.647415
H    -4.982180   -0.801834   -2.422483
H    -3.660453    1.112339   -3.912041
H     0.019002    0.954742   -3.059208
H    -1.087117    1.331795   -4.406279
H    -1.076779    2.345045   -2.930448
H     2.588622    3.035476   -0.354612
H    -3.134223    2.369188   -0.359231
H    -2.957769    3.968660    1.560463
H    -0.691003    4.350624    2.586074
H     1.268738    3.097649    1.666659
H     4.103340    1.206990   -1.776062
H     3.072274   -1.949997   -1.642826
H     2.040163   -1.473335   -3.015576
H     3.684573   -0.826748   -2.872148
Cl   -1.055807   -0.356041    1.640961
H    -2.093696   -2.087295   -3.898958
C     0.088144   -2.512872   -2.006266
N    -0.266094   -2.927259   -3.252485
H     1.346203   -1.093456    1.982953
N     1.072265   -2.304374    0.349752
C     1.669765   -2.017117    1.522417
N     0.837371   -3.575799   -1.526748
C     0.246248   -4.195498   -3.536476
C     1.441897   -3.440859   -0.275039
H     0.064894   -4.682756   -4.481499
C     2.607648   -2.854917    2.113518
C     0.944908   -4.607863   -2.456264
H     3.057482   -2.576246    3.059691
C     2.359523   -4.351261    0.246417
C     2.946662   -4.048060    1.471006
H     1.487571   -5.519846   -2.270971
H     2.615840   -5.254948   -0.292547
H     3.668410   -4.730062    1.908625
C    -1.054055   -2.169082   -4.220801
H    -1.019647   -2.692003   -5.176951
H    -0.628093   -1.174937   -4.347752
65
Optimized Geometry
Fe   -0.349379   -1.181760   -0.683132
N    -2.990180   -1.029791   -1.574849
N    -1.880185   -2.458045   -0.184825
C    -4.185381   -3.906334    0.420798
C    -4.253529   -2.817088   -0.441880
C    -3.072598   -2.129213   -0.716357
C    -1.834659   -3.505667    0.655693
C    -2.954680   -4.260714    0.979080
C    -3.954361   -0.488712   -2.427284
C    -3.306841    0.457132   -3.146603
N    -1.976745    0.468520   -2.730044
C    -1.752710   -0.431199   -1.740990
C    -0.979826    1.361926   -3.301475
N     1.164046    1.415433   -0.441071
C     2.402248    2.011799   -0.666386
N    -1.107902    1.831412   -0.359842
C     0.077286    2.105145    0.161956
C    -2.168560    2.466497    0.147736
C    -2.082813    3.398720    1.181032
C    -0.821747    3.674083    1.714418
C     0.291310    3.010159    1.204258
C     3.124063    1.121662   -1.378827
N     2.316625    0.005791   -1.571112
C     1.085792    0.149184   -0.986296
C     2.797833   -1.145902   -2.328382
H    -5.083641   -4.468073    0.655703
H    -5.192205   -2.509134   -0.885912
H    -0.865336   -3.724464    1.083368
H    -2.861937   -5.100372    1.658363
H    -4.981331   -0.813908   -2.447597
H    -3.666629    1.119697   -3.918359
H     0.008675    0.991021   -3.039349
H    -1.091887    1.376546   -4.388733
H    -1.100732    2.370070   -2.900425
H     2.629838    3.014175   -0.343045
H    -3.127726    2.216908   -0.301935
H    -2.973652    3.893648    1.553628
H    -0.705051    4.386586    2.525400
H     1.281729    3.173301    1.614582
H     4.124589    1.180703   -1.777195
H     3.065936   -1.967159   -1.661670
H     2.033490   -1.475637   -3.029150
H     3.683806   -0.843825   -2.888186
Cl   -1.057129   -0.368478    1.703769
H    -2.093501   -2.072847   -3.915091
C     0.077766   -2.501724   -1.998139
N    -0.274138   -2.914049   -3.245644
H     1.363353   -1.069765    1.977481
N     1.069651   -2.289549    0.354620
C     1.677601   -1.998401    1.520830
N     0.819356   -3.568048   -1.515460
C     0.231428   -4.185636   -3.526828
C     1.428925   -3.431327   -0.266073
H     0.050367   -4.672407   -4.472143
C     2.614165   -2.838534    2.110877
C     0.923884   -4.601336   -2.443916
H     3.072820   -2.556463    3.051787
C     2.343357   -4.344993    0.255189
C     2.940292   -4.038288    1.474172
H     1.460889   -5.516191   -2.256365
H     2.590335   -5.253554   -0.279906
H     3.660105   -4.722556    1.911451
C    -1.048400   -2.149532   -4.220193
H    -0.996592   -2.663881   -5.180215
H    -0.622583   -1.153469   -4.331086
65
Frame 0
 Fe        -0.025747784615       -0.157119184615        0.235389061538
 N         -2.662190784615       -0.010785184615       -0.675524938462
 N         -1.562877784615       -1.417720184615        0.743869061538
 C         -3.866526784615       -2.876175184615        1.330892061538
 C         -3.929947784615       -1.796254184615        0.456106061538
 C         -2.749858784615       -1.103362184615        0.191870061538
 C         -1.522278784615       -2.456004184615        1.596400061538
 C         -2.641638784615       -3.215725184615        1.910749061538
 C         -3.623090784615        0.534449815385       -1.529165938462
 C         -2.973267784615        1.485742815385       -2.239369938462
 N         -1.645196784615        1.496313815385       -1.815731938462
 C         -1.425440784615        0.588908815385       -0.833065938462
 C         -0.647849784615        2.406227815385       -2.359912938462
 N          1.496607215385        2.423938815385        0.473211061538
 C          2.733386215385        3.021485815385        0.243174061538
 N         -0.782750784615        2.744217815385        0.627146061538
 C          0.406885215385        3.096019815385        1.088665061538
 C         -1.853187784615        3.358004815385        1.139311061538
 C         -1.774358784615        4.343654815385        2.122081061538
 C         -0.509795784615        4.693869815385        2.600354061538
 C          0.614816215385        4.054544815385        2.083470061538
 C          3.452284215385        2.132405815385       -0.473900938462
 N          2.644799215385        1.016053815385       -0.664520938462
 C          1.417424215385        1.159238815385       -0.075432938462
 C          3.121081215385       -0.138066184615       -1.421372938462
 H         -4.764025784615       -3.442203184615        1.558275061538
 H         -4.863902784615       -1.499891184615       -0.005408938462
 H         -0.557855784615       -2.661790184615        2.040837061538
 H         -2.553122784615       -4.047508184615        2.600199061538
 H         -4.649496784615        0.208035815385       -1.556539938462
 H         -3.330248784615        2.152782815385       -3.008531938462
 H          0.341522215385        2.011007815385       -2.138608938462
 H         -0.781172784615        2.479858815385       -3.441907938462
 H         -0.748056784615        3.393527815385       -1.904069938462
 H          2.964234215385        4.023008815385        0.566306061538
 H         -2.814343784615        3.043756815385        0.737288061538
 H         -2.672903784615        4.819638815385        2.500672061538
 H         -0.397721784615        5.447358815385        3.374054061538
 H          1.608803215385        4.280534815385        2.452946061538
 H          4.451154215385        2.192614815385       -0.876242938462
 H          3.384529215385       -0.960007184615       -0.753528938462
 H          2.355365215385       -0.464612184615       -2.122320938462
 H          4.008770215385        0.159342815385       -1.980887938462
 Cl        -0.728363784615        0.614024815385        2.740441061538
 H         -1.763653784615       -1.051186184615       -3.008580938462
 C          0.394114215385       -1.485969184615       -1.068437938462
 N          0.046710215385       -1.895752184615       -2.317881938462
 H          1.708039215385       -0.036143184615        2.890988061538
 N          1.393457215385       -1.266373184615        1.280234061538
 C          2.012423215385       -0.970258184615        2.439445061538
 N          1.128484215385       -2.554487184615       -0.581771938462
 C          0.547771215385       -3.169818184615       -2.596007938462
 C          1.741562215385       -2.414918184615        0.666001061538
 H          0.369160215385       -3.655920184615       -3.542111938462
 C          2.946260215385       -1.813062184615        3.030179061538
 C          1.232832215385       -3.588404184615       -1.509510938462
 H          3.413954215385       -1.526424184615        3.965239061538
 C          2.650859215385       -3.332455184615        1.189211061538
 C          3.257550215385       -3.021168184615        2.402196061538
 H          1.765067215385       -4.505467184615       -1.319258938462
 H          2.887074215385       -4.247223184615        0.659881061538
 H          3.973840215385       -3.708183184615        2.840966061538
 C         -0.714271784615       -1.125952184615       -3.299096938462
 H         -0.648450784615       -1.635024184615       -4.261059938462
 H         -0.287223784615       -0.129158184615       -3.398279938462
65
Frame 1
 Fe        -0.047616405277       -0.187756689459        0.150852323200
 N         -2.666031441057        0.007587778999       -0.802270298585
 N         -1.606805333482       -1.424592607588        0.623855366245
 C         -3.954130279225       -2.793407296218        1.246030552386
 C         -3.982789086137       -1.742878349643        0.333010754337
 C         -2.787337293797       -1.078380553844        0.071604224911
 C         -1.602260550139       -2.422855525071        1.524655946714
 C         -2.746449900483       -3.137385205245        1.857650449369
 C         -3.607526282426        0.578921571942       -1.657960044017
 C         -2.928727978644        1.511328892708       -2.366591212537
 N         -1.606469722202        1.500187219935       -1.923572328688
 C         -1.409993474737        0.560990368745       -0.968577496156
 C         -0.582665431282        2.394410010434       -2.448199588334
 N          1.469996859228        2.395673337035        0.400115896267
 C          2.667174087792        3.034657365507        0.077780962820
 N         -0.780787264155        2.606085335116        0.918733018135
 C          0.454876400245        3.011931468309        1.184354652359
 C         -1.786801013702        3.181817647853        1.583723194686
 C         -1.594712053675        4.150845331815        2.567563185767
 C         -0.288869758995        4.567107743134        2.834286074915
 C          0.768796417961        3.984074454343        2.139057458871
 C          3.338898224785        2.190222918751       -0.731056489034
 N          2.555125058287        1.049462484019       -0.868234705097
 C          1.377958961068        1.141792812618       -0.180603064896
 C          2.993970467077       -0.065794912578       -1.702662399699
 H         -4.872258825699       -3.319023610382        1.494133486571
 H         -4.901593419807       -1.445222423055       -0.157302333056
 H         -0.645954412972       -2.625598434997        1.989086019253
 H         -2.687188016260       -3.942057608335        2.581478611506
 H         -4.645176959484        0.289400681450       -1.680619945780
 H         -3.268649503754        2.197578089391       -3.126299894755
 H          0.382622248301        1.890662996118       -2.446459589830
 H         -0.823900410289        2.667603677901       -3.477967145207
 H         -0.513799021213        3.287670875225       -1.822433379564
 H          2.905368902454        4.033260607985        0.403859909685
 H         -2.782931089794        2.825634747320        1.332788129294
 H         -2.441960647113        4.574361061064        3.097280126556
 H         -0.088249099646        5.326368851233        3.585004587132
 H          1.794376815497        4.263718232123        2.353969186469
 H          4.298035302329        2.292680326851       -1.215518085129
 H          3.288517848118       -0.914277612133       -1.083707131723
 H          2.213395432536       -0.332052177946       -2.412198873399
 H          3.865930633811        0.251842234945       -2.275719864857
 Cl        -1.052924140558        0.554108563403        3.130014397139
 H         -1.720573586750       -1.303951230033       -3.038449886273
 C          0.457080553441       -1.539385897696       -1.083767919005
 N          0.127781898099       -2.019843831718       -2.310649848942
 H          1.528634646506        0.134840024969        2.829033309391
 N          1.312558151796       -1.213905023562        1.297216105833
 C          1.864214237302       -0.828279930951        2.464710891217
 N          1.220973374255       -2.556982790759       -0.539160242257
 C          0.706706069559       -3.271095823085       -2.539584586548
 C          1.773785706112       -2.346867409429        0.728018139901
 H          0.588446329694       -3.789414604889       -3.478647501067
 C          2.745240154610       -1.639025535882        3.172222695076
 C          1.408702409986       -3.608386897798       -1.434034290707
 H          3.093913649779       -1.326032047353        4.150009111616
 C          2.686606016268       -3.202871701398        1.340436693849
 C          3.168532002554       -2.839717643302        2.595768241455
 H          1.980447101950       -4.491024462665       -1.199024318895
 H          3.028276099270       -4.101191037967        0.839763699248
 H          3.887875763004       -3.475922898824        3.103780294537
 C         -0.666155012393       -1.320939846046       -3.319072594177
 H         -0.563139868793       -1.848350302094       -4.267673368671
 H         -0.300390539734       -0.302355789297       -3.443829269824
65
Frame 0
 Fe        -0.090548769231       -0.199916153846       -0.080916984615
 N         -2.662521769231        0.059032846154       -1.136941984615
 N         -1.724243769231       -1.266128153846        0.473256015385
 C         -4.128654769231       -2.566353153846        1.023647015385
 C         -4.082068769231       -1.571378153846        0.049184015385
 C         -2.860468769231       -0.952027153846       -0.186840984615
 C         -1.788770769231       -2.228281153846        1.412404015385
 C         -2.965543769231       -2.901416153846        1.717187015385
 C         -3.571426769231        0.688502846154       -1.982094984615
 C         -2.849942769231        1.602978846154       -2.672234984615
 N         -1.527916769231        1.512595846154       -2.236222984615
 C         -1.385933769231        0.559284846154       -1.285795984615
 C         -0.454776769231        2.369532846154       -2.737923984615
 N          1.435788230769        2.347660846154        0.258421015385
 C          2.492185230769        3.102754846154       -0.259267984615
 N         -0.531281769231        2.196671846154        1.535134015385
 C          0.647161230769        2.793244846154        1.362384015385
 C         -1.311925769231        2.569314846154        2.555983015385
 C         -0.959157769231        3.593478846154        3.431581015385
 C          0.277590230769        4.211776846154        3.252049015385
 C          1.110426230769        3.804028846154        2.211681015385
 C          3.041880230769        2.369916846154       -1.247605984615
 N          2.320556230769        1.184592846154       -1.325821984615
 C          1.305376230769        1.140550846154       -0.420971984615
 C          2.662662230769        0.139972846154       -2.289919984615
 H         -5.065323769231       -3.071354153846        1.234990015385
 H         -4.966577769231       -1.288708153846       -0.508014984615
 H         -0.863051769231       -2.448327153846        1.925976015385
 H         -2.963611769231       -3.666408153846        2.484607015385
 H         -4.620288769231        0.445035846154       -2.016773984615
 H         -3.153546769231        2.308751846154       -3.429142984615
 H          0.347806230769        1.761860846154       -3.156568984615
 H         -0.859083769231        3.010898846154       -3.520847984615
 H         -0.060125769231        2.990321846154       -1.932354984615
 H          2.736756230769        4.090382846154        0.090824015385
 H         -2.233174769231        2.011923846154        2.679011015385
 H         -1.623139769231        3.875574846154        4.240809015385
 H          0.607727230769        4.996218846154        3.925702015385
 H          2.090624230769        4.247412846154        2.094388015385
 H          3.869891230769        2.583270846154       -1.904540984615
 H          2.998714230769       -0.761355153846       -1.776121984615
 H          1.803814230769       -0.096234153846       -2.916452984615
 H          3.469144230769        0.508882846154       -2.923602984615
 Cl        -1.621004769231       -0.221738153846        4.724824015385
 H         -1.612555769231       -1.930826153846       -2.986983984615
 C          0.536678230769       -1.643206153846       -1.091196984615
 N          0.347472230769       -2.247329153846       -2.286448984615
 H          0.663935230769        0.195551846154        2.896923015385
 N          1.089531230769       -1.049821153846        1.307849015385
 C          1.280372230769       -0.633999153846        2.573976015385
 N          1.445609230769       -2.458052153846       -0.445190984615
 C          1.133131230769       -3.397272153846       -2.397431984615
 C          1.786133230769       -2.121773153846        0.870827015385
 H          1.122108230769       -4.008879153846       -3.285650984615
 C          2.177855230769       -1.261904153846        3.429502015385
 C          1.826743230769       -3.535634153846       -1.243024984615
 H          2.290838230769       -0.901563153846        4.445164015385
 C          2.710944230769       -2.803769153846        1.652656015385
 C          2.907317230769       -2.355335153846        2.957959015385
 H          2.532471230769       -4.285901153846       -0.926750984615
 H          3.254007230769       -3.654216153846        1.258926015385
 H          3.619190230769       -2.863291153846        3.600126015385
 C         -0.581390769231       -1.787436153846       -3.316837984615
 H         -0.408882769231       -2.362365153846       -4.226596984615
 H         -0.415499769231       -0.729782153846       -3.524851984615
65
Frame 1
 Fe        -0.035975340651       -0.231914708258       -0.058480573928
 N         -2.634582074201        0.123990585134       -1.019613958913
 N         -1.682518343543       -1.275843178543        0.519062926470
 C         -4.108208114961       -2.512080214770        1.123064523216
 C         -4.064140166707       -1.490067911098        0.176815627916
 C         -2.831389875395       -0.906023571409       -0.089140433096
 C         -1.747644885531       -2.253806158183        1.442104848235
 C         -2.933938338207       -2.898844401800        1.769344956293
 C         -3.549314966853        0.792642621829       -1.827952397899
 C         -2.820907401375        1.692957594959       -2.529437338693
 N         -1.488233060946        1.551783691194       -2.141347615283
 C         -1.346566457903        0.580609414114       -1.209898982912
 C         -0.408065029338        2.386328796285       -2.662612036045
 N          1.432985836490        2.347265619025        0.271551405422
 C          2.524059385701        3.080140454350       -0.205661538471
 N         -0.478093407131        2.069165130037        1.615504984857
 C          0.557734055122        2.836740885397        1.286677138491
 C         -1.334918190811        2.461693784064        2.563726974981
 C         -1.196232439284        3.675794996829        3.233831132888
 C         -0.115163010788        4.487649618130        2.891762405721
 C          0.774230133271        4.071643297799        1.902936018989
 C          3.137995540907        2.314978819038       -1.129276047326
 N          2.423277803659        1.125822276127       -1.206755955060
 C          1.350308812119        1.117974283674       -0.371176568587
 C          2.821819747048        0.052216761130       -2.115984574451
 H         -5.049753346158       -3.005026913849        1.341087300121
 H         -4.958661069376       -1.159051327557       -0.335665096233
 H         -0.813393229887       -2.514263690024        1.920401744476
 H         -2.930441418990       -3.682433501840        2.517597412796
 H         -4.605452778661        0.580641097234       -1.833106232244
 H         -3.126485987382        2.421207455768       -3.263788049009
 H          0.434311774238        1.764936707743       -2.961620803375
 H         -0.771834480199        2.928172184616       -3.535946971024
 H         -0.079049292264        3.097803983527       -1.903703439423
 H          2.763986209846        4.083898941504        0.099393879052
 H         -2.132565652017        1.772826890472        2.818447389057
 H         -1.899845944901        3.961930460508        4.008664347677
 H          0.039374411001        5.431792152797        3.409586534519
 H          1.622870880043        4.697971921756        1.656121677750
 H          4.009183709515        2.506704680864       -1.736882701462
 H          3.145831709750       -0.822480878735       -1.552102993491
 H          2.007684218085       -0.191286769643       -2.795920335407
 H          3.663641551727        0.399993163180       -2.715326395193
 Cl        -1.418243319641       -0.345514252729        4.787082652106
 H         -1.621090382510       -1.739509181980       -3.004593538586
 C          0.541501786857       -1.654616603457       -1.126496981810
 N          0.316918200224       -2.213366756662       -2.338058394330
 H          0.808921903788        0.082529530097        2.899413808196
 N          1.157221776754       -1.143779418040        1.275990629631
 C          1.388544020864       -0.761380523242        2.546167155715
 N          1.401728588973       -2.539872451995       -0.505593389817
 C          1.061385502900       -3.385174898370       -2.495553526041
 C          1.797718771063       -2.235669667714        0.803007114896
 H          1.031858945468       -3.957794344139       -3.409073097766
 C          2.270516094232       -1.450013929818        3.371774171998
 C          1.750486829750       -3.593312005808       -1.348778425774
 H          2.413356467231       -1.120700915748        4.394461808408
 C          2.704730980365       -2.974619475790        1.552955014049
 C          2.947955245674       -2.559222552278        2.861444570061
 H          2.434385486972       -4.376384498705       -1.065133123515
 H          3.206708613193       -3.836386416735        1.129654968402
 H          3.649405628159       -3.110546197330        3.479001842365
 C         -0.588294288346       -1.673662598516       -3.350828628706
 H         -0.476223290757       -2.254357407877       -4.266244797890
 H         -0.345415036275       -0.630800476539       -3.556882022992
65
Frame 2
 Fe         0.008399382023       -0.250465872743       -0.017877631864
 N         -2.607404358173        0.196133082016       -0.892787402285
 N         -1.651307737196       -1.271655530513        0.579863125276
 C         -4.093756102440       -2.451170794364        1.227973826875
 C         -4.047816604583       -1.406677478418        0.306627016043
 C         -2.806598083237       -0.853152365429        0.016166617259
 C         -1.717023266084       -2.275131649601        1.475391200903
 C         -2.912259588857       -2.890568678810        1.825696988888
 C         -3.524457530106        0.899635464330       -1.668685739555
 C         -2.790240933375        1.790364691885       -2.376334134442
 N         -1.451101584953        1.602714180559       -2.031818393836
 C         -1.311947344700        0.617951884664       -1.115147710986
 C         -0.364508007400        2.404711008293       -2.587244730297
 N          1.432460540618        2.336110607422        0.272993652624
 C          2.558239530914        3.056133778124       -0.135933836535
 N         -0.391980545137        1.973479821426        1.715364034964
 C          0.468705124214        2.840037365531        1.192736783945
 C         -1.319669085821        2.380002463616        2.587824984161
 C         -1.414636799280        3.707879917962        3.001640426927
 C         -0.519128835316        4.625330342373        2.453336021658
 C          0.417909505425        4.194688490182        1.515453567696
 C          3.233534700355        2.272842721611       -0.999719713151
 N          2.525934695323        1.080878862739       -1.097104002828
 C          1.404497300739        1.085641127053       -0.328008421530
 C          2.989633609327       -0.020373323227       -1.940171110180
 H         -5.041813927484       -2.925941998658        1.457648356280
 H         -4.947944719629       -1.028439259770       -0.161055258723
 H         -0.776627593569       -2.575821357920        1.916988282763
 H         -2.910162855512       -3.689731067361        2.557119818456
 H         -4.586461803719        0.721846724994       -1.641447233066
 H         -3.094784999787        2.532503563385       -3.096938187854
 H          0.503941467592        1.777200581548       -2.770663378588
 H         -0.689054902780        2.830678744633       -3.537383787890
 H         -0.090642748945        3.205073176863       -1.897993566526
 H          2.795904690839        4.054292119014        0.188930073517
 H         -1.974783489511        1.623705394263        3.006195887114
 H         -2.150275168898        4.005380285591        3.743027515861
 H         -0.551642556703        5.669632531963        2.761447411430
 H          1.105272170211        4.916472218367        1.089356972072
 H          4.143690299528        2.453036662340       -1.553126372762
 H          3.281591798672       -0.869611387664       -1.323332873958
 H          2.217224522588       -0.300352572874       -2.652960978681
 H          3.862457246202        0.313008809544       -2.502566161937
 Cl        -1.240522015396       -0.470905902319        4.842948175347
 H         -1.613918179519       -1.521478951591       -3.007356969710
 C          0.533215329459       -1.649285957094       -1.144997822793
 N          0.291620468425       -2.149965326430       -2.378886131112
 H          0.942418727738       -0.025198829029        2.915167717060
 N          1.211191808639       -1.227335186162        1.257538502774
 C          1.482480253627       -0.881823685038        2.530594050767
 N          1.373239414151       -2.581784426932       -0.565779738752
 C          0.997397637140       -3.338062844540       -2.585033486638
 C          1.799223847724       -2.331178564763        0.745101566136
 H          0.941999236069       -3.876489861403       -3.518029680361
 C          2.369818352725       -1.613084242865        3.313930519170
 C          1.685265892439       -3.611580350528       -1.451224333960
 H          2.548394629527       -1.312695178354        4.340082641319
 C          2.693215974482       -3.120898998170        1.457705986083
 C          2.988442869288       -2.738234908618        2.765616915557
 H          2.345201298508       -4.426323005288       -1.201388787176
 H          3.149557848025       -3.993763820667        1.005734755036
 H          3.681987570202       -3.329407241205        3.354757958078
 C         -0.586218336570       -1.533075237325       -3.371725567320
 H         -0.537239535719       -2.115095911518       -4.291721738381
 H         -0.268138502337       -0.510604855100       -3.576516468362
65
Frame 3
 Fe         0.065529842637       -0.261636457406        0.032488674999
 N         -2.564236349095        0.296314607111       -0.736855151954
 N         -1.608558085173       -1.246303859603        0.658261272002
 C         -4.073248274973       -2.320472139622        1.403273735730
 C         -4.019832936135       -1.256751894689        0.505001261518
 C         -2.768128570940       -0.758037527617        0.164053175403
 C         -1.681392501440       -2.269670514484        1.529675680838
 C         -2.886917783971       -2.837563954093        1.923257444994
 C         -3.483034876583        1.047871511686       -1.464007013976
 C         -2.744213728305        1.910081249084       -2.201159233075
 N         -1.401376649370        1.665921721269       -1.912567034314
 C         -1.263793987741        0.672208677933       -1.003484065561
 C         -0.310810649069        2.427831414612       -2.516242720043
 N          1.429976361940        2.325828583047        0.259128034733
 C          2.548173070265        3.074989426077       -0.108485911233
 N         -0.269229213732        1.911105313056        1.805010724749
 C          0.371151575490        2.820786017987        1.069200391422
 C         -1.282474551826        2.304832500228        2.588280033973
 C         -1.674642093786        3.639154099473        2.681423086412
 C         -1.000882246889        4.584871585848        1.906609227938
 C          0.041617497176        4.178170091775        1.075139962482
 C          3.309620328548        2.266004397273       -0.876441567579
 N          2.647709394291        1.045103175581       -0.967252212376
 C          1.475787692888        1.050980565276       -0.279495823611
 C          3.188557194038       -0.091355339370       -1.711982614689
 H         -5.033030501625       -2.736407302144        1.691183158959
 H         -4.922394736977       -0.831702004253        0.083802788186
 H         -0.737693037564       -2.628319066539        1.916749264683
 H         -2.888110415256       -3.660710427783        2.627943979275
 H         -4.549439588499        0.908782638730       -1.400145106205
 H         -3.046719105232        2.670100605087       -2.904213698312
 H          0.581667821045        1.807257402566       -2.559116685848
 H         -0.598539747635        2.716618899212       -3.528136319091
 H         -0.103368696001        3.325091690374       -1.927947030638
 H          2.715500780253        4.081211287907        0.238369745643
 H         -1.751037526878        1.517674455455        3.172413389645
 H         -2.488301122680        3.925288559098        3.338661993458
 H         -1.287426692017        5.631316511674        1.937296866116
 H          0.559213000561        4.888420362387        0.441380951096
 H          4.261764448916        2.438301506596       -1.352622232004
 H          3.438137751641       -0.904818678175       -1.029628353865
 H          2.465318166937       -0.438928846674       -2.449478249974
 H          4.093817530107        0.231104114870       -2.226257148545
 Cl        -1.037146682391       -0.552229397830        4.885993273774
 H         -1.585166974448       -1.263450998439       -2.982316455760
 C          0.531057848044       -1.626783443802       -1.161969880702
 N          0.281639452467       -2.052159533603       -2.421998324083
 H          1.106406610085       -0.150431475005        2.926136399169
 N          1.273527419607       -1.319343166521        1.238020757043
 C          1.589336780806       -1.027610891199        2.513777046626
 N          1.363023098440       -2.600540823962       -0.641061717858
 C          0.952439010331       -3.248067275444       -2.690698905136
 C          1.801626235428       -2.430264994426        0.678200146697
 H          0.877464394568       -3.738489663088       -3.648329081679
 C          2.448372562827       -1.827469221787        3.258995810881
 C          1.635260690250       -3.597495970257       -1.575127335353
 H          2.668447495829       -1.564071314033        4.286823701816
 C          2.672935262896       -3.282173484665        1.346510498510
 C          2.999204541198       -2.964564819983        2.664659402425
 H          2.267240196175       -4.445447587213       -1.368885914534
 H          3.077852203684       -4.160784333245        0.859254350350
 H          3.674429708693       -3.606505592001        3.220751472718
 C         -0.574327508344       -1.358173569940       -3.382064261789
 H         -0.605461904319       -1.938195673690       -4.304286792413
 H         -0.172869229168       -0.366291728687       -3.595470862064
65
Optimized Geometry
Fe   -0.266532   -1.253643   -0.905527
N    -2.897964   -0.733530   -1.709607
N    -1.948856   -2.234882   -0.265311
C    -4.413853   -3.310349    0.474380
C    -4.357282   -2.270740   -0.451514
C    -3.105199   -1.769130   -0.787603
C    -2.024488   -3.234391    0.632808
C    -3.230656   -3.801692    1.025749
C    -3.814417    0.000125   -2.458252
C    -3.074321    0.859045   -3.197876
N    -1.732849    0.631192   -2.889479
C    -1.597430   -0.349453   -1.965879
C    -0.638720    1.396396   -3.483180
N     1.113041    1.316255   -0.673534
C     2.228818    2.066681   -1.047343
N    -0.631273    0.842135    0.795823
C     0.070960    1.787418    0.168245
C    -1.635192    1.201330    1.606352
C    -1.960554    2.536672    1.835563
C    -1.225886    3.521175    1.172417
C    -0.190440    3.151592    0.315412
C     2.971575    1.268599   -1.844062
N     2.301859    0.052550   -1.946765
C     1.143386    0.050396   -1.237690
C     2.824671   -1.073821   -2.719224
H    -5.373903   -3.727611    0.759545
H    -5.257566   -1.866044   -0.896991
H    -1.082648   -3.573141    1.041912
H    -3.234925   -4.604760    1.753236
H    -4.880263   -0.147453   -2.405191
H    -3.375048    1.606668   -3.914889
H     0.237765    0.758757   -3.581028
H    -0.945224    1.741127   -4.471483
H    -0.392958    2.258487   -2.858306
H     2.409885    3.065598   -0.687539
H    -2.149223    0.384646    2.103657
H    -2.769096    2.794209    2.510519
H    -1.458716    4.572245    1.310655
H     0.371948    3.898870   -0.230812
H     3.915518    1.446134   -2.334452
H     3.090355   -1.896828   -2.054311
H     2.083702   -1.412233   -3.443130
H     3.716749   -0.744109   -3.251647
Cl   -1.347676   -1.535114    3.984927
H    -1.940053   -2.372867   -3.901505
C     0.205642   -2.642057   -2.076866
N    -0.048873   -3.092970   -3.327428
H     0.780985   -1.115147    1.999784
N     0.950806   -2.298466    0.321733
C     1.269309   -1.991705    1.593347
N     1.047343   -3.601334   -1.544072
C     0.625898   -4.290355   -3.577980
C     1.488304   -3.410026   -0.228195
H     0.547001   -4.799202   -4.525642
C     2.138447   -2.775442    2.344009
C     1.318264   -4.614731   -2.460814
H     2.359137   -2.499267    3.368344
C     2.370427   -4.246463    0.445696
C     2.698404   -3.912887    1.759307
H     1.956328   -5.455231   -2.243147
H     2.782996   -5.125476   -0.034323
H     3.382065   -4.542504    2.319189
C    -0.922361   -2.427621   -4.291959
H    -0.922483   -3.003364   -5.217380
H    -0.557668   -1.420170   -4.496455
65
Optimized Geometry
Fe   -0.278834   -1.221834   -0.926253
N    -2.913728   -0.743851   -1.769926
N    -1.978735   -2.202236   -0.272256
C    -4.446403   -3.276756    0.454394
C    -4.382429   -2.263014   -0.499406
C    -3.128551   -1.759531   -0.826965
C    -2.060935   -3.175629    0.652947
C    -3.269483   -3.741609    1.041239
C    -3.826161   -0.029336   -2.542053
C    -3.084193    0.826568   -3.283082
N    -1.745068    0.616349   -2.952324
C    -1.612543   -0.350431   -2.013776
C    -0.647941    1.386128   -3.534588
N     1.128655    1.319796   -0.676360
C     2.248809    2.066909   -1.044198
N    -0.658412    0.792416    0.711991
C     0.102207    1.761437    0.196430
C    -1.652725    1.110905    1.550391
C    -1.915310    2.428683    1.917721
C    -1.123863    3.439468    1.369377
C    -0.094716    3.112886    0.487697
C     2.972623    1.280598   -1.869510
N     2.288040    0.074524   -1.995207
C     1.138910    0.067011   -1.272179
C     2.789209   -1.040668   -2.797501
H    -5.407902   -3.694517    0.734017
H    -5.278190   -1.879534   -0.972005
H    -1.122948   -3.492677    1.087685
H    -3.280653   -4.522807    1.792101
H    -4.891198   -0.186335   -2.501513
H    -3.382256    1.561410   -4.014303
H     0.225361    0.745760   -3.644061
H    -0.953791    1.748567   -4.516629
H    -0.396470    2.236409   -2.895809
H     2.445966    3.056207   -0.667317
H    -2.211710    0.274475    1.956141
H    -2.718704    2.652937    2.610289
H    -1.306261    4.480110    1.618109
H     0.511820    3.886236    0.033122
H     3.912238    1.460837   -2.367242
H     3.061765   -1.877711   -2.152803
H     2.032015   -1.361737   -3.512361
H     3.672452   -0.706854   -3.341964
Cl   -1.353407   -1.508714    3.986759
H    -1.951641   -2.453207   -3.911114
C     0.205237   -2.638487   -2.069868
N    -0.046654   -3.115935   -3.311624
H     0.773326   -1.057241    1.997521
N     0.946113   -2.258196    0.332377
C     1.265743   -1.935066    1.599441
N     1.051771   -3.584388   -1.519204
C     0.631320   -4.315950   -3.538480
C     1.491278   -3.371845   -0.205581
H     0.553638   -4.844068   -4.475640
C     2.142266   -2.703109    2.357864
C     1.325240   -4.615268   -2.415479
H     2.362916   -2.413014    3.378351
C     2.381156   -4.193699    0.476291
C     2.709447   -3.842851    1.785240
H     1.965905   -5.449317   -2.181350
H     2.800516   -5.074519    0.005583
H     3.399320   -4.460680    2.350639
C    -0.927481   -2.477953   -4.287959
H    -0.897978   -3.053775   -5.212902
H    -0.590995   -1.460182   -4.488705
65
Optimized Geometry
Fe   -0.295785   -1.175698   -0.939264
N    -2.932508   -0.772810   -1.844701
N    -2.022233   -2.167690   -0.271599
C    -4.491017   -3.256814    0.418009
C    -4.414790   -2.277196   -0.570068
C    -3.159359   -1.763225   -0.876733
C    -2.114762   -3.108416    0.684922
C    -3.325796   -3.679892    1.057958
C    -3.837828   -0.097414   -2.659564
C    -3.094991    0.758920   -3.398836
N    -1.761511    0.588838   -3.024998
C    -1.632825   -0.355129   -2.062443
C    -0.663081    1.373042   -3.585965
N     1.157922    1.325519   -0.687176
C     2.267127    2.073581   -1.084662
N    -0.656007    0.760294    0.639503
C     0.168875    1.733553    0.239300
C    -1.622538    1.036279    1.524185
C    -1.798798    2.313929    2.049444
C    -0.944452    3.330294    1.619217
C     0.061048    3.048267    0.695736
C     2.941790    1.306355   -1.967832
N     2.239728    0.110379   -2.097428
C     1.126869    0.090854   -1.320877
C     2.676945   -0.978442   -2.969530
H    -5.453858   -3.680784    0.683442
H    -5.302174   -1.927193   -1.082797
H    -1.184277   -3.391942    1.157807
H    -3.348449   -4.432763    1.836993
H    -4.899754   -0.277913   -2.644821
H    -3.390241    1.470220   -4.153949
H     0.189024    0.723753   -3.782377
H    -0.993830    1.822024   -4.522801
H    -0.363902    2.161662   -2.891716
H     2.490397    3.051983   -0.694605
H    -2.234078    0.197263    1.834729
H    -2.583303    2.502372    2.773392
H    -1.056905    4.342046    1.995637
H     0.720231    3.830289    0.340610
H     3.857107    1.494558   -2.506266
H     2.945404   -1.854449   -2.377240
H     1.883315   -1.241706   -3.669097
H     3.549349   -0.644938   -3.531353
Cl   -1.385127   -1.471720    4.026339
H    -1.925874   -2.478740   -3.910524
C     0.208596   -2.627925   -2.043957
N    -0.028578   -3.133518   -3.277879
H     0.740525   -0.998041    2.027215
N     0.934841   -2.207335    0.369688
C     1.240111   -1.875279    1.637548
N     1.061333   -3.554790   -1.469427
C     0.663425   -4.329815   -3.477472
C     1.488223   -3.323078   -0.153910
H     0.597764   -4.877013   -4.404555
C     2.112320   -2.633734    2.410779
C     1.351596   -4.599989   -2.343782
H     2.320778   -2.335556    3.431483
C     2.374626   -4.136553    0.542782
C     2.689780   -3.774783    1.851847
H     1.997535   -5.423694   -2.088642
H     2.801460   -5.019777    0.083535
H     3.376766   -4.385785    2.428119
C    -0.898809   -2.518135   -4.277633
H    -0.864089   -3.117504   -5.187252
H    -0.556290   -1.507002   -4.502275
65
Optimized Geometry
Fe   -0.316249   -1.174990   -0.937247
N    -2.905604   -0.762129   -1.885455
N    -1.993401   -2.113222   -0.282199
C    -4.471804   -3.165347    0.453205
C    -4.392107   -2.216255   -0.563390
C    -3.134623   -1.721783   -0.891831
C    -2.091855   -3.025540    0.703180
C    -3.305071   -3.576465    1.098177
C    -3.798970   -0.107264   -2.730685
C    -3.042800    0.730538   -3.477752
N    -1.714765    0.569957   -3.077201
C    -1.605078   -0.353363   -2.093106
C    -0.605210    1.337939   -3.638810
N     1.151693    1.280925   -0.671114
C     2.253034    2.040688   -1.069725
N    -0.696042    0.678267    0.578253
C     0.169392    1.652285    0.272911
C    -1.668747    0.913269    1.467705
C    -1.814359    2.149668    2.090850
C    -0.915248    3.165719    1.764097
C     0.100044    2.925318    0.839254
C     2.914367    1.292102   -1.978878
N     2.211917    0.096856   -2.122361
C     1.111481    0.062041   -1.330958
C     2.636724   -0.973059   -3.023301
H    -5.436168   -3.573450    0.737131
H    -5.278465   -1.869875   -1.080538
H    -1.164419   -3.303698    1.183874
H    -3.327431   -4.304553    1.900422
H    -4.860803   -0.289137   -2.729647
H    -3.324682    1.423176   -4.254985
H     0.215747    0.670224   -3.898887
H    -0.950388    1.844588   -4.540147
H    -0.253257    2.081001   -2.919989
H     2.475493    3.015855   -0.671031
H    -2.316678    0.076060    1.695153
H    -2.606615    2.304808    2.813993
H    -0.998712    4.145059    2.224313
H     0.799635    3.706361    0.570160
H     3.819289    1.493599   -2.529930
H     2.935570   -1.854534   -2.453797
H     1.825669   -1.237292   -3.702117
H     3.486461   -0.618909   -3.606909
Cl   -1.362437   -1.418283    4.079466
H    -1.966147   -2.490263   -3.880378
C     0.180282   -2.615285   -2.040956
N    -0.059270   -3.136856   -3.267939
H     0.658097   -0.947355    2.012176
N     0.886841   -2.156411    0.355544
C     1.185425   -1.807031    1.621542
N     1.053397   -3.517793   -1.465596
C     0.656641   -4.320854   -3.461633
C     1.474749   -3.260774   -0.155892
H     0.593356   -4.878912   -4.382403
C     2.082679   -2.530923    2.398643
C     1.359448   -4.566315   -2.331408
H     2.280595   -2.217346    3.416814
C     2.387779   -4.040106    0.545466
C     2.696123   -3.658004    1.849804
H     2.022685   -5.375008   -2.072447
H     2.839666   -4.913212    0.090790
H     3.403493   -4.241627    2.429712
C    -0.948323   -2.551654   -4.269161
H    -0.940531   -3.186261   -5.155236
H    -0.604522   -1.553076   -4.543379
65
Optimized Geometry
Fe   -0.341982   -1.143414   -0.938900
N    -2.905150   -0.750760   -1.918171
N    -1.953744   -2.038673   -0.304359
C    -4.397287   -3.125873    0.495299
C    -4.354675   -2.202293   -0.546282
C    -3.111785   -1.689742   -0.904344
C    -2.015455   -2.929077    0.702191
C    -3.210282   -3.495669    1.131726
C    -3.801705   -0.121116   -2.778839
C    -3.048115    0.714368   -3.532815
N    -1.720493    0.575343   -3.117563
C    -1.612573   -0.333903   -2.119470
C    -0.616245    1.348600   -3.682426
N     1.165068    1.258136   -0.665429
C     2.272621    2.012614   -1.054447
N    -0.707284    0.628720    0.519473
C     0.178587    1.606109    0.278657
C    -1.688653    0.837018    1.407053
C    -1.827843    2.045642    2.083238
C    -0.909815    3.062694    1.821090
C     0.119255    2.849937    0.904357
C     2.924160    1.268144   -1.974894
N     2.209033    0.081587   -2.133644
C     1.109462    0.050678   -1.341525
C     2.620264   -0.980718   -3.049812
H    -5.347865   -3.547160    0.805333
H    -5.256752   -1.888936   -1.056924
H    -1.073554   -3.177011    1.172371
H    -3.203804   -4.204668    1.951282
H    -4.860973   -0.316347   -2.784589
H    -3.330707    1.391295   -4.323510
H     0.195145    0.683638   -3.977257
H    -0.976911    1.879703   -4.563296
H    -0.245007    2.071981   -2.953836
H     2.502884    2.981628   -0.645033
H    -2.353671    0.001766    1.584753
H    -2.629010    2.175998    2.801186
H    -0.987232    4.019939    2.326511
H     0.839182    3.628759    0.686602
H     3.829540    1.467532   -2.525948
H     2.912385   -1.872607   -2.493268
H     1.804518   -1.228818   -3.729142
H     3.471423   -0.627293   -3.631733
Cl   -1.308865   -1.300894    4.102325
H    -1.985140   -2.500165   -3.877429
C     0.155439   -2.598868   -2.034326
N    -0.071952   -3.124415   -3.262330
H     0.572329   -0.957595    2.043873
N     0.844804   -2.136264    0.368901
C     1.121037   -1.799126    1.643115
N     1.038057   -3.489697   -1.456399
C     0.660251   -4.298417   -3.453385
C     1.448788   -3.231291   -0.143455
H     0.608045   -4.857602   -4.374160
C     2.014861   -2.522042    2.425515
C     1.361993   -4.533988   -2.320313
H     2.189691   -2.218887    3.450969
C     2.363592   -4.005731    0.560599
C     2.651796   -3.633426    1.872578
H     2.033709   -5.334556   -2.057946
H     2.830398   -4.869496    0.103203
H     3.359330   -4.214387    2.455031
C    -0.967454   -2.555298   -4.267177
H    -0.955306   -3.197383   -5.147807
H    -0.633366   -1.556126   -4.550828
65
Optimized Geometry
Fe   -0.326310   -1.093071   -0.910170
N    -2.900648   -0.755539   -1.928820
N    -2.008981   -2.026956   -0.251475
C    -4.470008   -3.175373    0.390433
C    -4.383103   -2.250823   -0.648708
C    -3.135432   -1.703624   -0.925542
C    -2.115463   -2.908888    0.759998
C    -3.321704   -3.505738    1.109295
C    -3.784121   -0.142971   -2.815612
C    -3.028688    0.704948   -3.551545
N    -1.710795    0.593192   -3.103303
C    -1.606086   -0.311941   -2.101017
C    -0.604737    1.376376   -3.650450
N     1.195693    1.282567   -0.702818
C     2.289538    2.041017   -1.120622
N    -0.650359    0.609007    0.484063
C     0.227616    1.602236    0.264818
C    -1.613430    0.783368    1.401691
C    -1.741406    1.966704    2.122561
C    -0.834995    2.998855    1.877746
C     0.175582    2.822691    0.933733
C     2.918412    1.295371   -2.056689
N     2.202855    0.105312   -2.194274
C     1.125450    0.074131   -1.373023
C     2.589796   -0.962593   -3.114303
H    -5.427049   -3.623896    0.635791
H    -5.256394   -1.964365   -1.221854
H    -1.207168   -3.115483    1.307428
H    -3.352298   -4.203420    1.937740
H    -4.840399   -0.352893   -2.842492
H    -3.304540    1.377810   -4.348073
H     0.200072    0.716026   -3.974604
H    -0.968395    1.940177   -4.509450
H    -0.222511    2.071393   -2.900588
H     2.525074    3.012562   -0.719802
H    -2.267308   -0.061886    1.571735
H    -2.527008    2.065922    2.862384
H    -0.906219    3.936831    2.418823
H     0.891623    3.608739    0.728538
H     3.807862    1.496728   -2.632480
H     2.874430   -1.858502   -2.560048
H     1.763052   -1.200023   -3.784372
H     3.439731   -0.622156   -3.705749
Cl   -1.445970   -1.578735    3.989825
H    -2.011080   -2.507356   -3.840517
C     0.147857   -2.575698   -1.991786
N    -0.099273   -3.122170   -3.207023
H     0.687497   -0.843003    2.040605
N     0.878761   -2.076501    0.397847
C     1.197253   -1.714353    1.655084
N     1.016210   -3.472736   -1.402454
C     0.605351   -4.316110   -3.378335
C     1.449144   -3.195818   -0.100711
H     0.534187   -4.893216   -4.286701
C     2.097270   -2.434014    2.433077
C     1.310454   -4.542723   -2.245913
H     2.311463   -2.105386    3.443178
C     2.361247   -3.974843    0.602280
C     2.691128   -3.576458    1.896205
H     1.968115   -5.351059   -1.972213
H     2.797766   -4.859804    0.155723
H     3.399403   -4.158665    2.476437
C    -0.988908   -2.557023   -4.219421
H    -0.964778   -3.197923   -5.100701
H    -0.657340   -1.556135   -4.499161
65
Optimized Geometry
Fe   -0.332591   -1.052420   -0.893230
N    -2.900429   -0.747881   -1.939695
N    -2.016797   -1.995404   -0.240706
C    -4.466399   -3.191080    0.356927
C    -4.377670   -2.268632   -0.683872
C    -3.136036   -1.696703   -0.937448
C    -2.125008   -2.875943    0.771966
C    -3.326144   -3.494997    1.099966
C    -3.779380   -0.153545   -2.843513
C    -3.025091    0.699582   -3.574375
N    -1.712318    0.609519   -3.106380
C    -1.609338   -0.288750   -2.097502
C    -0.607901    1.398677   -3.648324
N     1.216749    1.281714   -0.714662
C     2.310663    2.036498   -1.137210
N    -0.631161    0.575373    0.438054
C     0.249910    1.578846    0.256923
C    -1.594300    0.729883    1.362644
C    -1.720709    1.891400    2.117303
C    -0.812912    2.929736    1.907673
C     0.199359    2.777631    0.961785
C     2.925529    1.290179   -2.082926
N     2.201033    0.104631   -2.220018
C     1.131753    0.078687   -1.388627
C     2.570709   -0.963365   -3.146894
H    -5.418816   -3.658225    0.584981
H    -5.244812   -2.002734   -1.275958
H    -1.225195   -3.058350    1.341693
H    -3.359299   -4.189241    1.931222
H    -4.832673   -0.376165   -2.882247
H    -3.298632    1.363652   -4.378988
H     0.186618    0.742145   -4.005299
H    -0.980555    1.991128   -4.483905
H    -0.208415    2.068186   -2.884861
H     2.554513    3.005101   -0.734004
H    -2.252885   -0.115114    1.509424
H    -2.507758    1.967464    2.858236
H    -0.883533    3.850743    2.477068
H     0.921263    3.564511    0.780942
H     3.810673    1.488523   -2.666364
H     2.842639   -1.866601   -2.598086
H     1.739271   -1.184718   -3.816841
H     3.424711   -0.632507   -3.737924
Cl   -1.415155   -1.624872    3.982372
H    -2.027787   -2.503796   -3.824378
C     0.131765   -2.556083   -1.968258
N    -0.117038   -3.111282   -3.179160
H     0.708158   -0.791860    2.052949
N     0.875770   -2.039592    0.418346
C     1.206600   -1.670450    1.670077
N     0.995860   -3.452015   -1.372433
C     0.581880   -4.309704   -3.341273
C     1.435287   -3.166945   -0.074361
H     0.508456   -4.893692   -4.245057
C     2.106783   -2.389628    2.448384
C     1.285761   -4.530167   -2.206947
H     2.329973   -2.053563    3.454037
C     2.345743   -3.947226    0.629240
C     2.687746   -3.541075    1.917683
H     1.939747   -5.339203   -1.926716
H     2.772853   -4.838946    0.187121
H     3.395352   -4.124155    2.497862
C    -1.003381   -2.551181   -4.197362
H    -0.972676   -3.193836   -5.077149
H    -0.673340   -1.550070   -4.477707
65
Optimized Geometry
Fe   -0.338501   -1.011225   -0.874717
N    -2.902581   -0.738228   -1.940410
N    -2.021489   -1.971609   -0.229976
C    -4.452838   -3.226154    0.318715
C    -4.367241   -2.296446   -0.715764
C    -3.134740   -1.694725   -0.944570
C    -2.126340   -2.861322    0.775207
C    -3.318608   -3.508796    1.079499
C    -3.780224   -0.156311   -2.853819
C    -3.029772    0.705039   -3.578871
N    -1.720378    0.632405   -3.098246
C    -1.615649   -0.263885   -2.087801
C    -0.618978    1.429462   -3.635040
N     1.244219    1.277620   -0.727071
C     2.342471    2.023749   -1.151797
N    -0.609047    0.545369    0.390275
C     0.276206    1.557581    0.244498
C    -1.574886    0.690411    1.318222
C    -1.700385    1.834910    2.097457
C    -0.789867    2.876027    1.919197
C     0.226301    2.739022    0.975707
C     2.941609    1.274522   -2.106158
N     2.203009    0.097139   -2.244531
C     1.140585    0.080952   -1.404525
C     2.553018   -0.971060   -3.178642
H    -5.398131   -3.716094    0.527781
H    -5.229381   -2.048613   -1.322757
H    -1.232696   -3.025233    1.360127
H    -3.350203   -4.208715    1.906099
H    -4.830856   -0.389793   -2.900217
H    -3.303971    1.364641   -4.386930
H     0.167031    0.778798   -4.021457
H    -1.000373    2.046847   -4.448333
H    -0.205207    2.075798   -2.859706
H     2.598879    2.987990   -0.745696
H    -2.240284   -0.150713    1.447247
H    -2.491052    1.893013    2.836061
H    -0.860569    3.783681    2.509462
H     0.955146    3.523964    0.814734
H     3.824361    1.466076   -2.695466
H     2.811226   -1.881954   -2.635838
H     1.716484   -1.174187   -3.848106
H     3.411135   -0.651005   -3.769673
Cl   -1.428635   -1.610702    3.977683
H    -2.046777   -2.505109   -3.805307
C     0.116544   -2.536000   -1.945970
N    -0.133890   -3.098979   -3.152600
H     0.716914   -0.748811    2.069023
N     0.871814   -2.004202    0.438597
C     1.208174   -1.632153    1.687880
N     0.979414   -3.428844   -1.345437
C     0.562445   -4.299692   -3.307716
C     1.423169   -3.137288   -0.049878
H     0.487439   -4.889604   -4.207524
C     2.106235   -2.352586    2.467476
C     1.266972   -4.513428   -2.172515
H     2.334052   -2.012904    3.470869
C     2.330610   -3.919721    0.655259
C     2.678796   -3.509868    1.940844
H     1.920119   -5.321486   -1.887667
H     2.751017   -4.816256    0.216549
H     3.384391   -4.094633    2.521765
C    -1.020626   -2.545209   -4.174145
H    -0.982051   -3.187449   -5.053916
H    -0.696563   -1.541933   -4.453222
