# Supplementary material for: Synthetic Mechanism of a Fe(II) N‑Heterocyclic Carbene Bidentate Complex Revealed by Electronic Structure Methods
Source: Inorg Chem. 2026 Jun 22;65(26):15136–49. doi: 10.1021/acs.inorgchem.6c02095 (PMC13343516; doi:10.1021/acs.inorgchem.6c02095)
Supplement: Supplementary file 2 [file ic6c02095_si_002.zip › XYZ-PATHS-STRUCTURES/REACTION-11/FAC-D-2.xyz]

65
Optimized Geometry
Fe   -0.006332   -0.800265    0.286020
N    -2.693754   -1.872469   -0.562982
N    -1.743412   -1.742391    1.542421
C    -3.872546   -3.074112    2.739938
C    -3.878981   -2.840200    1.367006
C    -2.789106   -2.164763    0.817349
C    -1.750768   -1.976519    2.865214
C    -2.793688   -2.633646    3.508961
C    -3.634918   -2.125812   -1.559269
C    -3.104532   -1.629588   -2.703048
N    -1.867058   -1.085337   -2.375677
C    -1.585770   -1.238100   -1.068908
C    -0.961111   -0.476753   -3.348025
N     1.068190    1.795820   -0.634496
C     2.046616    2.561379   -1.269075
N    -0.741282    1.269781    0.719297
C    -0.064758    2.242720    0.084688
C    -1.826800    1.607119    1.434662
C    -2.275382    2.917506    1.550259
C    -1.569190    3.918109    0.879710
C    -0.445244    3.583627    0.128431
C     2.947581    1.676140   -1.760901
N     2.495315    0.403676   -1.423378
C     1.343480    0.451514   -0.730366
C     3.210827   -0.836615   -1.711113
H    -4.704370   -3.597354    3.200340
H    -4.703858   -3.178192    0.752694
H    -0.872650   -1.628484    3.397263
H    -2.756423   -2.798783    4.579663
H    -4.580207   -2.609942   -1.380116
H    -3.496221   -1.608143   -3.708136
H    -0.267152    0.169180   -2.811449
H    -0.395634   -1.258800   -3.858311
H    -1.541703    0.113173   -4.059873
H     2.028878    3.637614   -1.311796
H    -2.337669    0.783451    1.920477
H    -3.154011    3.143737    2.143279
H    -1.889943    4.953316    0.935065
H     0.108698    4.344188   -0.407404
H     3.860447    1.836957   -2.313297
H     4.125039   -0.882781   -1.113285
H     2.554288   -1.667638   -1.451786
H     3.465616   -0.879130   -2.771899
Cl    1.512667   -1.496013    2.004766
H    -0.029880   -5.504400    1.292224
C     0.853581   -3.708675   -1.348600
N     0.456016   -4.780735   -0.611220
H     1.558696   -1.160666   -5.500010
N     1.492580   -2.639049   -4.064407
C     2.131037   -1.954241   -5.024458
N     1.491793   -4.314027   -2.410796
C     0.822216   -6.000452   -1.175946
C     2.168560   -3.608090   -3.447060
H     0.573992   -6.949464   -0.725334
C     3.441896   -2.217757   -5.420143
C     1.493240   -5.708756   -2.314604
H     3.906000   -1.634713   -6.208436
C     3.487600   -3.954316   -3.760347
C     4.130095   -3.245692   -4.772609
H     1.942612   -6.344566   -3.061584
H     3.993686   -4.738913   -3.208840
H     5.155417   -3.482998   -5.038903
C    -0.293929   -4.671953    0.635737
H    -1.370933   -4.698468    0.443135
H    -0.032723   -3.733724    1.122176
65
Frame 0
 Fe         0.040190784615        0.497594369231        1.202500446154
 N         -2.697925215385       -0.483141630769        0.400566446154
 N         -1.700022215385       -0.399441630769        2.486110446154
 C         -3.867578215385       -1.623199630769        3.728466446154
 C         -3.889533215385       -1.391796630769        2.355346446154
 C         -2.778829215385       -0.771632630769        1.782328446154
 C         -1.693099215385       -0.629630630769        3.809612446154
 C         -2.753816215385       -1.234116630769        4.475302446154
 C         -3.666526215385       -0.700966630769       -0.578264553846
 C         -3.144693215385       -0.212751630769       -1.729085553846
 N         -1.884714215385        0.292078369231       -1.423346553846
 C         -1.581364215385        0.121532369231       -0.123655553846
 C         -0.988299215385        0.894817369231       -2.407838553846
 N          1.080927784615        3.124231369231        0.298451446154
 C          2.062700784615        3.905209369231       -0.311733553846
 N         -0.721125215385        2.582723369231        1.655629446154
 C         -0.065398215385        3.557787369231        1.004062446154
 C         -1.816335215385        2.911915369231        2.359877446154
 C         -2.294635215385        4.214123369231        2.446948446154
 C         -1.609720215385        5.216283369231        1.757016446154
 C         -0.476302215385        4.890590369231        1.016586446154
 C          2.984063784615        3.033903369231       -0.789840553846
 N          2.540466784615        1.754578369231       -0.467958553846
 C          1.373089784615        1.783694369231        0.200623446154
 C          3.278923784615        0.526516369231       -0.746407553846
 H         -4.715071215385       -2.103670630769        4.206580446154
 H         -4.742806215385       -1.688212630769        1.758660446154
 H         -0.789205215385       -0.322041630769        4.323228446154
 H         -2.703973215385       -1.398357630769        5.545631446154
 H         -4.621107215385       -1.160283630769       -0.383603553846
 H         -3.555283215385       -0.172931630769       -2.726053553846
 H         -0.245402215385        1.486964369231       -1.874711553846
 H         -0.476569215385        0.109929369231       -2.967440553846
 H         -1.566584215385        1.537260369231       -3.074898553846
 H          2.034045784615        4.981577369231       -0.345560553846
 H         -2.311487215385        2.088800369231        2.862171446154
 H         -3.179887215385        4.432606369231        3.033050446154
 H         -1.954545215385        6.244748369231        1.788402446154
 H          0.061357784615        5.650419369231        0.463440446154
 H          3.906635784615        3.208439369231       -1.321550553846
 H          4.198225784615        0.505940369231       -0.155093553846
 H          2.641007784615       -0.312437630769       -0.469614553846
 H          3.526519784615        0.475137369231       -1.808411553846
 Cl         1.571604784615       -0.198986630769        2.907348446154
 H         -0.093497215385       -4.178667630769        2.212141446154
 C          0.847138784615       -2.286957630769       -0.354740553846
 N          0.439840784615       -3.374391630769        0.356316446154
 H          1.555420784615        0.245136369231       -4.558254553846
 N          1.485821784615       -1.215226630769       -3.104405553846
 C          2.130312784615       -0.534522630769       -4.063304553846
 N          1.480677784615       -2.873779630769       -1.431149553846
 C          0.795966784615       -4.582803630769       -0.236746553846
 C          2.164691784615       -2.165265630769       -2.462528553846
 H          0.539661784615       -5.539676630769        0.191983446154
 C          3.450133784615       -0.787784630769       -4.435678553846
 C          1.469616784615       -4.270016630769       -1.367499553846
 H          3.918857784615       -0.210200630769       -5.225248553846
 C          3.492242784615       -2.499896630769       -2.750906553846
 C          4.141139784615       -1.798257630769       -3.764047553846
 H          1.915419784615       -4.890690630769       -2.129097553846
 H          3.998456784615       -3.271085630769       -2.180917553846
 H          5.172810784615       -2.027107630769       -4.012489553846
 C         -0.312985215385       -3.298247630769        1.603970446154
 H         -1.388126215385       -3.262595630769        1.404709446154
 H         -0.011525215385       -2.403763630769        2.145020446154
65
Frame 1
 Fe         0.189168657641        0.321187689940        1.155382946501
 N         -2.629855198835       -0.406864356998        0.384978010055
 N         -1.561732452261       -0.486574032584        2.435745968127
 C         -3.792822089986       -1.539762199436        3.718881912587
 C         -3.837791811466       -1.261980839752        2.354976742398
 C         -2.693326258305       -0.731427173115        1.759478814493
 C         -1.531935780737       -0.760820202247        3.751063211879
 C         -2.624303496692       -1.279008893085        4.437636129471
 C         -3.646692227963       -0.492064072665       -0.564453166854
 C         -3.123789535242        0.002059741605       -1.712441201825
 N         -1.811595334195        0.373020362008       -1.435186910727
 C         -1.481818911640        0.118812985473       -0.155694700274
 C         -0.910476958381        0.963159573278       -2.421506679500
 N          1.107292195231        3.063029215812        0.350674080863
 C          2.080509213457        3.895219385049       -0.202166388349
 N         -0.675006070199        2.495322108982        1.730655285690
 C         -0.100196858441        3.447687327293        0.983246957340
 C         -1.800588203719        2.805780684311        2.393183877609
 C         -2.419984669467        4.048985944927        2.299395146557
 C         -1.832190363718        5.016955821811        1.482805617171
 C         -0.653391437006        4.716640081694        0.804194514845
 C          3.054955916745        3.073381256235       -0.663368246490
 N          2.663429220702        1.772635251543       -0.362338996680
 C          1.465011786698        1.739427237118        0.253759349932
 C          3.454588251597        0.581327992167       -0.652436978126
 H         -4.667935864283       -1.947321659483        4.214824686540
 H         -4.735446926053       -1.453876437875        1.781542648608
 H         -0.584512489308       -0.557881628011        4.237428947944
 H         -2.556749801363       -1.478584375209        5.501038926674
 H         -4.633927274209       -0.866974558683       -0.351344095508
 H         -3.559190966541        0.114034229316       -2.693569688813
 H         -0.068691804470        1.405607643884       -1.895524448840
 H         -0.530029913254        0.187268750182       -3.086998808445
 H         -1.442849671497        1.727847358660       -2.992300847615
 H          1.993811780461        4.968841524256       -0.237699575152
 H         -2.229761617427        2.015448629787        2.997230547110
 H         -3.339302012522        4.246151705477        2.841362095589
 H         -2.291779315440        5.992743709278        1.360508551468
 H         -0.185503450180        5.443774442448        0.150327296897
 H          3.979981198177        3.293209779254       -1.173789119085
 H          4.396733201901        0.627508748264       -0.098924605824
 H          2.880492630781       -0.285123184880       -0.325055150280
 H          3.652148116054        0.530515548513       -1.724783682560
 Cl         1.758213049937       -0.342698445479        2.855253342199
 H         -0.034037798696       -4.275836282926        2.255067465288
 C          0.824964443797       -2.284278247676       -0.258478880222
 N          0.384644602322       -3.388497792811        0.408099043536
 H          1.378119595258        0.005829958535       -4.794067997846
 N          1.332463843553       -1.321610631773       -3.209366134308
 C          1.982240427817       -0.656730126645       -4.176288919882
 N          1.346724027419       -2.836555395999       -1.407902215830
 C          0.614553854226       -4.573644173177       -0.285226894224
 C          2.048199729336       -2.121508187457       -2.424972297073
 H          0.325069199137       -5.538896363777        0.101914660915
 C          3.343769905873       -0.807722925066       -4.437356598027
 C          1.237973429268       -4.229292745469       -1.435556399296
 H          3.816897701487       -0.251105593346       -5.239597522273
 C          3.418585287829       -2.343687292548       -2.591016863338
 C          4.070057434216       -1.691225631937       -3.635603862625
 H          1.615298183747       -4.819660783518       -2.256332064364
 H          3.938470585072       -2.998402860113       -1.900032211199
 H          5.139127682321       -1.817208928699       -3.783407512917
 C         -0.267871365614       -3.356801423712        1.712808431232
 H         -1.353482215947       -3.283980250319        1.599277979209
 H          0.115074992997       -2.505806990628        2.272046475645
65
Frame 2
 Fe         0.357534208903        0.140754414378        1.111542779356
 N         -2.525613596438       -0.320099034653        0.379740444332
 N         -1.405978452797       -0.563401464771        2.389858476429
 C         -3.684569609106       -1.438361404680        3.720436599675
 C         -3.742916972363       -1.131846984248        2.363175164408
 C         -2.573211692331       -0.693604571284        1.742181534079
 C         -1.362428895441       -0.865949995840        3.698666668545
 C         -2.477393168304       -1.297217345107        4.408615402388
 C         -3.573425320262       -0.281386136551       -0.538702948581
 C         -3.047248401258        0.223986491898       -1.680429558341
 N         -1.699244309391        0.468153792036       -1.433448744295
 C         -1.358034796838        0.149344736410       -0.171218689306
 C         -0.785799703712        1.034452821954       -2.421567563486
 N          1.123767203676        2.994209728020        0.400198283052
 C          2.078734634490        3.884550903784       -0.088890241798
 N         -0.653005682144        2.414753330573        1.788398862468
 C         -0.144314525109        3.320520290213        0.946356197470
 C         -1.820972478197        2.702383027405        2.383838878182
 C         -2.561407781801        3.848262239308        2.100712183288
 C         -2.045560308328        4.751440578575        1.169378311413
 C         -0.816474550699        4.485401999090        0.569960180118
 C          3.124048895210        3.124024827438       -0.497355085823
 N          2.784797725208        1.800288884714       -0.237411477677
 C          1.560851400632        1.694358933020        0.322445864005
 C          3.653962744364        0.659210502810       -0.504048492384
 H         -4.579366630023       -1.771235981112        4.236710211056
 H         -4.671273622020       -1.225808084795        1.814634841603
 H         -0.383685370617       -0.767116369574        4.155151301795
 H         -2.399147673969       -1.518909165993        5.466901506395
 H         -4.582741636761       -0.578974494937       -0.307306510339
 H         -3.496112278304        0.396879938497       -2.646814431821
 H          0.134678130141        1.315867246765       -1.917574026801
 H         -0.543882439018        0.286101536322       -3.177678779300
 H         -1.246250463627        1.905995372173       -2.894226184346
 H          1.926059547399        4.951267899230       -0.125847244108
 H         -2.195249281766        1.965356092747        3.084733264005
 H         -3.516536816946        4.019277928150        2.586962272478
 H         -2.605480038327        5.637703343014        0.886393728362
 H         -0.396553671899        5.153898438238       -0.173461492170
 H          4.059287293656        3.397640886820       -0.961422745573
 H          4.585807440070        0.779531053355        0.055927486932
 H          3.134488547095       -0.240054995648       -0.174212805522
 H          3.874112098207        0.619639452404       -1.572597876330
 Cl         1.948739822491       -0.544578207870        2.801433120152
 H          0.008998417586       -4.384569124751        2.275060355927
 C          0.756556018748       -2.295219598207       -0.189567000084
 N          0.308909419155       -3.414486824490        0.447482499853
 H          1.185765906161       -0.313694397683       -5.059975358679
 N          1.145104447295       -1.471564841641       -3.344308957875
 C          1.801783560664       -0.824072684754       -4.319376966204
 N          1.165733178745       -2.800382058515       -1.402610036945
 C          0.414236708115       -4.561925843447       -0.332355487725
 C          1.874566730750       -2.076565452838       -2.410773479856
 H          0.103411733861       -5.533298350609        0.021750227161
 C          3.192258493900       -0.808572326157       -4.438659827592
 C          0.975268093153       -4.180052036573       -1.503249069531
 H          3.671196675059       -0.279173776676       -5.256042483705
 C          3.270323098917       -2.136817426097       -2.437013742878
 C          3.936399910432       -1.525056934487       -3.497478283867
 H          1.276744859318       -4.735150997027       -2.378872973659
 H          3.783068335333       -2.648373791357       -1.629366769008
 H          5.022573278300       -1.524775283761       -3.545104454717
 C         -0.238010179724       -3.432092779503        1.800371504891
 H         -1.325908945014       -3.320461111759        1.776312183771
 H          0.218030735503       -2.620406811944        2.363639456737
65
Frame 3
 Fe         0.525948946785       -0.028310783349        1.065705097660
 N         -2.391218701745       -0.252668350419        0.356482148736
 N         -1.255239629153       -0.625658779790        2.337659387261
 C         -3.571803118256       -1.341398910533        3.698060996096
 C         -3.626638893322       -1.028969878730        2.342026397946
 C         -2.438532398411       -0.667193604003        1.706745252595
 C         -1.215752219278       -0.931487786043        3.645950642478
 C         -2.347055225608       -1.293841380709        4.368070013914
 C         -3.450596391858       -0.112847796402       -0.539160288683
 C         -2.915961622596        0.416323579885       -1.666169059800
 N         -1.549634805986        0.559782153283       -1.438131926258
 C         -1.210205007854        0.188377561612       -0.189734792310
 C         -0.619326476565        1.105887211725       -2.421753833684
 N          1.136575532235        2.921981356931        0.442518315963
 C          2.065687354850        3.868559444176        0.014574654617
 N         -0.644494082910        2.355519231403        1.834653269794
 C         -0.180116991914        3.191657442590        0.903443228202
 C         -1.853077158872        2.618356429298        2.354908815576
 C         -2.676087676022        3.647304955261        1.899999707881
 C         -2.202017761896        4.464760895009        0.872209650553
 C         -0.930344455962        4.232909986729        0.352198598672
 C          3.175352156676        3.172293979738       -0.333328515391
 N          2.899626064708        1.831009459413       -0.090787926681
 C          1.654432061967        1.651067972238        0.404323858388
 C          3.855884965910        0.750355611010       -0.304978959707
 H         -4.480821168860       -1.612825092830        4.225227087575
 H         -4.569065133005       -1.043869223765        1.809518096909
 H         -0.223433583008       -0.922262331601        4.084185975817
 H         -2.270101430612       -1.523251687699        5.424748437797
 H         -4.473012862879       -0.354255782310       -0.299878402011
 H         -3.364766656434        0.626363916983       -2.625459699739
 H          0.349055961728        1.234472937484       -1.945816558755
 H         -0.500644429184        0.405464727642       -3.249334076344
 H         -0.998993475668        2.057634163880       -2.802620056509
 H          1.850396960944        4.924617489083       -0.022071651954
 H         -2.192931815216        1.946840123704        3.135602331331
 H         -3.661657634987        3.793662410317        2.329632888610
 H         -2.828084246318        5.245382152580        0.450456078208
 H         -0.535551487933        4.828526185272       -0.463406549013
 H          4.119393849739        3.500299069415       -0.740986565931
 H          4.768227168458        0.959862170555        0.260493130314
 H          3.400832269940       -0.176186092243        0.042872199592
 H          4.103835306507        0.692842954609       -1.366948696809
 Cl         2.114173492576       -0.737723962626        2.770327489357
 H          0.052806528560       -4.491804597452        2.298907224366
 C          0.677639962645       -2.320739070410       -0.125045975665
 N          0.242233792470       -3.452910704266        0.495913245028
 H          0.975256354358       -0.675159242341       -5.286901722126
 N          0.934706630516       -1.643169650620       -3.453862453242
 C          1.582807676245       -1.015862416359       -4.448852640700
 N          0.968525726085       -2.774237962219       -1.390363085475
 C          0.229894469898       -4.557848879604       -0.347933223984
 C          1.654622750080       -2.036152542594       -2.405975411723
 H         -0.107365889277       -5.529583929170       -0.020230855691
 C          2.960188706218       -0.788960438315       -4.454680110983
 C          0.720555390034       -4.139697159345       -1.537696590901
 H          3.429679281161       -0.270229818107       -5.284731177377
 C          3.040242748741       -1.885591007023       -2.316701543847
 C          3.708317881516       -1.297550534288       -3.389794659154
 H          0.947050060762       -4.660655397190       -2.455902482627
 H          3.534954633226       -2.240539313327       -1.418635404796
 H          4.785011966142       -1.145882139796       -3.356833400348
 C         -0.203552366673       -3.514071371432        1.884434295319
 H         -1.285813482623       -3.368408309941        1.944755902526
 H          0.309981629211       -2.730309644974        2.438103879135
65
Frame 4
 Fe         0.660740873858       -0.174238599085        1.012972342191
 N         -2.275583874755       -0.192064624674        0.334495568426
 N         -1.135182246318       -0.657115151574        2.294507852225
 C         -3.475796495272       -1.254723435311        3.674530293672
 C         -3.523631566802       -0.949423826791        2.316709055425
 C         -2.324300861042       -0.644339780351        1.672313591126
 C         -1.103952116369       -0.952012224576        3.605815911152
 C         -2.246527842174       -1.252423300940        4.338069449775
 C         -3.338494454569        0.007366653484       -0.546382617237
 C         -2.791453276350        0.513344929096       -1.677485551052
 N         -1.416824697963        0.589021510650       -1.464650153383
 C         -1.083262094030        0.213916907741       -0.215040890524
 C         -0.473401499515        1.105428026383       -2.451363879212
 N          1.140310456532        2.850941306188        0.455511687281
 C          2.039218125784        3.836204563991        0.053086224985
 N         -0.627779629869        2.328810831987        1.885854508752
 C         -0.199991904268        3.083426168478        0.872769079116
 C         -1.862178916917        2.568654837186        2.353256967852
 C         -2.737945636783        3.486243406736        1.774673473023
 C         -2.292248103287        4.219428379405        0.673519987769
 C         -0.996555854582        4.014962683038        0.203423834764
 C          3.195667672500        3.191706228383       -0.236299314240
 N          2.978797999592        1.844080370300        0.026876186830
 C          1.717279086824        1.605452103457        0.455776150593
 C          4.007284111315        0.818939019891       -0.113856112999
 H         -4.392832448533       -1.484706412615        4.207519837877
 H         -4.468515003602       -0.930216934388        1.788494065412
 H         -0.111088298038       -0.973811893863        4.042051904531
 H         -2.173751275178       -1.476608166701        5.396255750584
 H         -4.367247448377       -0.196882965547       -0.299947691207
 H         -3.244003594322        0.769468240324       -2.623605079322
 H          0.518795273565        1.118971072010       -2.007790341348
 H         -0.451037083407        0.450089207527       -3.322957529070
 H         -0.782397775237        2.105044441298       -2.767598406851
 H          1.773443360173        4.880070882591       -0.002556547262
 H         -2.175816231427        1.967324010849        3.200104344437
 H         -3.741496061879        3.611069841215        2.167612482211
 H         -2.953617632200        4.914075212107        0.164692287732
 H         -0.617847777031        4.544666924593       -0.663454283381
 H          4.140150826389        3.560141588050       -0.607160545109
 H          4.890907335763        1.111783792406        0.459407932300
 H          3.607128167331       -0.119288210402        0.267841397031
 H          4.288194274505        0.724967699941       -1.165166110533
 Cl         2.239097819858       -0.887842638715        2.748115060143
 H          0.085216526762       -4.584767660274        2.290345266626
 C          0.612117942235       -2.342850626227       -0.088017265653
 N          0.176827489643       -3.481665820983        0.518844489621
 H          0.876580509784       -0.988007474986       -5.442211374758
 N          0.805987580910       -1.807943305516       -3.537987892312
 C          1.445886078143       -1.169638476935       -4.531371953617
 N          0.811567108608       -2.753241921600       -1.385332939252
 C          0.055904846394       -4.544659751732       -0.368415087246
 C          1.479119784993       -2.007508852821       -2.406163485014
 H         -0.305503342203       -5.513061471496       -0.057358205305
 C          2.769052888163       -0.732100950597       -4.446418443108
 C          0.489833585168       -4.097919775299       -1.569587650288
 H          3.229397381651       -0.207701177503       -5.277959739547
 C          2.812630914746       -1.637984932599       -2.219094630926
 C          3.479227512259       -1.029673750390       -3.281272314713
 H          0.622089450539       -4.584283976229       -2.524537637323
 H          3.268185494533       -1.849934109787       -1.257585896728
 H          4.515452345667       -0.715805204171       -3.175378937170
 C         -0.177649621236       -3.587183857356        1.931429258248
 H         -1.249846416623       -3.419307096270        2.066938265883
 H          0.385668255968       -2.834662481000        2.480193998097
65
Frame 5
 Fe         0.760140429495       -0.285459753552        0.968997549316
 N         -2.174890217649       -0.158113644385        0.292539768245
 N         -1.047673359001       -0.657214108791        2.252462528140
 C         -3.409879584919       -1.160613002268        3.636638624751
 C         -3.446187807735       -0.861047001549        2.277659157224
 C         -2.237005957687       -0.600429187568        1.631935346111
 C         -1.029199669074       -0.936639805222        3.567853916283
 C         -2.181707700752       -1.189829278565        4.301595970375
 C         -3.233177183477        0.089972872249       -0.582455038132
 C         -2.671230334316        0.580866640156       -1.712243123780
 N         -1.293581010307        0.599666393097       -1.505362365555
 C         -0.968145572410        0.189085841758       -0.264871752636
 C         -0.335540742644        1.105786521482       -2.482641702164
 N          1.126237087540        2.797743212092        0.483655316019
 C          1.999262394794        3.813445670134        0.103164992613
 N         -0.612861648515        2.350023960816        1.978227219606
 C         -0.227409808259        3.001320057486        0.881108998953
 C         -1.868129967855        2.554799531964        2.404222909505
 C         -2.788804202099        3.357202366886        1.731276957295
 C         -2.375304246617        3.998073324985        0.562131915622
 C         -1.063570270036        3.824597926320        0.124489702993
 C          3.189041670410        3.211670175937       -0.142017077795
 N          3.015569650899        1.860230187393        0.130416755194
 C          1.748079528983        1.575210038995        0.514934960413
 C          4.083086140685        0.873309528166        0.005323275481
 H         -4.334245570311       -1.357911341744        4.169896757910
 H         -4.389307093345       -0.813873853109        1.748020882598
 H         -0.038926646455       -0.985080749068        4.007167716684
 H         -2.116229889735       -1.409293730101        5.361148351206
 H         -4.267946831923       -0.076614832009       -0.333482133679
 H         -3.118146679954        0.869159156258       -2.651647282099
 H          0.663792817419        1.026614272438       -2.061464063824
 H         -0.379129825425        0.505939965329       -3.392504133815
 H         -0.579483603959        2.141166213123       -2.733492194658
 H          1.702472445667        4.850317967754        0.066451732968
 H         -2.153537491973        2.029728732489        3.310281901905
 H         -3.802364922657        3.462143569577        2.104195624213
 H         -3.067825135013        4.608000986919       -0.009917897718
 H         -0.704259903903        4.285611950676       -0.788443738835
 H          4.130584983525        3.613289687429       -0.484414235731
 H          4.968813227095        1.228443587374        0.537834309523
 H          3.739410832080       -0.061431311200        0.445641676720
 H          4.336306261945        0.734523705459       -1.048012387466
 Cl         2.320116980730       -0.986371915281        2.738948287246
 H          0.077882997316       -4.647725641463        2.283959013379
 C          0.626923909900       -2.376053766930       -0.051384803392
 N          0.141495870679       -3.500813524448        0.540270641822
 H          0.798941418594       -1.217911741510       -5.506450323713
 N          0.734575628104       -1.924452085659       -3.561045516143
 C          1.352392188054       -1.293339180947       -4.571979886320
 N          0.749775266956       -2.755817568272       -1.367535390200
 C         -0.073895987732       -4.528057052306       -0.370964048001
 C          1.386653077070       -2.005201145517       -2.401393642954
 H         -0.473214014500       -5.484972494603       -0.071578792885
 C          2.613848312566       -0.705760546185       -4.461894070567
 C          0.335833145645       -4.071010239108       -1.575986583203
 H          3.051382541038       -0.182212589543       -5.305769686401
 C          2.667963436565       -1.491862996971       -2.189706798250
 C          3.297906960659       -0.848981166611       -3.253103907446
 H          0.387368782770       -4.531843060110       -2.550309966950
 H          3.119356791948       -1.616583094435       -1.212229354828
 H          4.293260396122       -0.428742005543       -3.132369184846
 C         -0.166355690823       -3.633183922062        1.961687375435
 H         -1.227425082994       -3.438321623441        2.139797789515
 H          0.438118478803       -2.915175084665        2.512733158721
65
Frame 6
 Fe         0.836465772138       -0.391926975733        0.908554509482
 N         -2.093903370118       -0.146261323672        0.233304721909
 N         -0.973965936456       -0.644181454681        2.198893574574
 C         -3.348286426645       -1.033032627842        3.602576074256
 C         -3.379912528043       -0.741060127920        2.242299190110
 C         -2.164965370661       -0.535314548052        1.587523236815
 C         -0.960676367784       -0.910884918030        3.517433366791
 C         -2.118087181935       -1.105687048602        4.260425740962
 C         -3.148019028591        0.157502137021       -0.630218916453
 C         -2.574214292472        0.614082664232       -1.767662046706
 N         -1.195499397685        0.578324658104       -1.569870613996
 C         -0.876652930262        0.116789039115       -0.345822495205
 C         -0.225069960510        1.086097361929       -2.533201180399
 N          1.099913494820        2.749052926747        0.539228946427
 C          1.944045392731        3.785438540792        0.152120755881
 N         -0.603643819198        2.398853791642        2.103476706761
 C         -0.259113650444        2.935201317227        0.934383974592
 C         -1.874313372150        2.560946940968        2.499985147812
 C         -2.834899754433        3.241686212196        1.752724005612
 C         -2.453252519233        3.786963301801        0.526103364945
 C         -1.132716709124        3.640462051802        0.105276362161
 C          3.155588356166        3.218727099530       -0.068709084082
 N          3.016716529146        1.864343513467        0.206057881188
 C          1.751676175272        1.543208721822        0.574008883121
 C          4.116502224445        0.911881438538        0.090477449256
 H         -4.276719951173       -1.188096253047        4.142500257743
 H         -4.323184215758       -0.660363798390        1.716983104871
 H          0.028158456317       -0.986264774065        3.955478974776
 H         -2.054319696941       -1.317812642865        5.321472798299
 H         -4.187005258846        0.040114561353       -0.371552843425
 H         -3.016897052469        0.949245728496       -2.693242662657
 H          0.772599748988        0.942966152408       -2.124183849153
 H         -0.308843814372        0.538877632193       -3.472779653326
 H         -0.411442301889        2.146795820199       -2.718179528939
 H          1.617580568479        4.813314238547        0.114744962135
 H         -2.134150255601        2.111842123654        3.453577294408
 H         -3.853557859471        3.327689374820        2.116321362607
 H         -3.173202347811        4.308129077946       -0.097095389300
 H         -0.793936300886        4.028262952752       -0.848160404476
 H          4.092524773187        3.648511453980       -0.388383496546
 H          5.001261298490        1.318262131170        0.585788368666
 H          3.823901945766       -0.015965425174        0.579073388102
 H          4.351645990933        0.738263498980       -0.961811910107
 Cl         2.389385214076       -1.066176637879        2.708148509297
 H          0.053945528971       -4.691357158119        2.270998377882
 C          0.683316094768       -2.415579433480       -0.028419375636
 N          0.124295451867       -3.509842804155        0.552208221678
 H          0.801621849996       -1.431315631371       -5.557521995517
 N          0.726496194984       -2.039850123141       -3.583569626323
 C          1.320709574171       -1.399892508720       -4.602058324390
 N          0.728648695248       -2.764764651516       -1.358162728313
 C         -0.190411290243       -4.496565238485       -0.374960058020
 C          1.346186452485       -2.016396791197       -2.402585104038
 H         -0.640285427314       -5.433256702442       -0.084105869331
 C          2.518114584663       -0.694033485238       -4.477438114137
 C          0.197929403637       -4.033979902597       -1.584110997143
 H          2.941716652587       -0.177469161783       -5.332237728291
 C          2.570068445932       -1.383557613763       -2.174291079171
 C          3.158710352466       -0.702830489384       -3.237199649364
 H          0.169506936041       -4.469801998044       -2.569974222416
 H          3.016091291697       -1.437675108030       -1.189057568969
 H          4.102685005915       -0.182487275623       -3.102296926922
 C         -0.157196007781       -3.660929986928        1.977389115220
 H         -1.206230257522       -3.433477828877        2.184073435659
 H          0.486566197436       -2.983744014583        2.535251378752
65
Frame 7
 Fe         0.905264513001       -0.449941419186        0.834414076113
 N         -2.009154083654       -0.075812362303        0.169737652385
 N         -0.896362060218       -0.589531710812        2.134671343047
 C         -3.280846634220       -0.884271023786        3.550011271938
 C         -3.306078298385       -0.612881102367        2.186120759932
 C         -2.086962098391       -0.451915601831        1.525903016323
 C         -0.890431829198       -0.832421128772        3.458549901800
 C         -2.051090021168       -0.979213009121        4.206290059308
 C         -3.052157028166        0.261495986204       -0.695612846030
 C         -2.462553586626        0.682688258935       -1.838953938716
 N         -1.085574960274        0.595061838069       -1.643113250385
 C         -0.784311066828        0.127624055339       -0.416779132987
 C         -0.093967685225        1.063927822096       -2.604858811898
 N          1.032637445220        2.735495819752        0.633094297677
 C          1.832017688519        3.802396379819        0.238222571977
 N         -0.603048174949        2.467979623148        2.289131557088
 C         -0.326811473516        2.878517804976        1.052692464260
 C         -1.874817527045        2.580688441536        2.698782814245
 C         -2.893375490693        3.112467723196        1.907705642112
 C         -2.575578364602        3.552365023016        0.622011294470
 C         -1.260035319186        3.435428450459        0.177394688767
 C          3.060577443886        3.281853222219       -0.003087833925
 N          2.970657109485        1.920312278802        0.250563419891
 C          1.722314166825        1.552876622996        0.635513894962
 C          4.094152169175        1.001539722207        0.089457220683
 H         -4.211892755529       -1.007848888421        4.093425925783
 H         -4.246462232052       -0.514314438077        1.659025001701
 H          0.094869265991       -0.921716808294        3.900945252498
 H         -1.990225494118       -1.171481129235        5.271294007034
 H         -4.094013213270        0.184420189259       -0.434062499795
 H         -2.892880855100        1.038911953606       -2.762077789162
 H          0.896769839030        0.861969978779       -2.201146634309
 H         -0.216183541241        0.541466554037       -3.554349280559
 H         -0.210695704923        2.139604594072       -2.761305895387
 H          1.463997077895        4.815484784986        0.200519137412
 H         -2.082667079722        2.220289993112        3.702956330570
 H         -3.906282503841        3.174640750694        2.290636239440
 H         -3.338004178340        3.965995335915       -0.030043738600
 H         -0.964625152456        3.741964555258       -0.819726318644
 H          3.980228154562        3.751116857874       -0.316303362152
 H          4.995113905156        1.457789139954        0.505075187702
 H          3.871650376606        0.085192412968        0.635252335958
 H          4.256402750055        0.786204497007       -0.969163452701
 Cl         2.431101299101       -1.119931904064        2.653076808943
 H         -0.011179959036       -4.711969730601        2.242925864335
 C          0.667162060166       -2.450065076386       -0.049024296712
 N          0.062672082603       -3.517710528196        0.533291276634
 H          0.838791638859       -1.553432967760       -5.592228836267
 N          0.738720613512       -2.124615144594       -3.613025665685
 C          1.342657254640       -1.493201628037       -4.630546998350
 N          0.693248452922       -2.799719253179       -1.379320629565
 C         -0.308804083141       -4.484150833221       -0.395037026718
 C          1.337575617711       -2.075420742637       -2.422140354372
 H         -0.798318824928       -5.400652735728       -0.104351783741
 C          2.537332460065       -0.785716898167       -4.497839810228
 C          0.081282463978       -4.031355873572       -1.607384990071
 H          2.976469217532       -0.284791134447       -5.353637614284
 C          2.554604707641       -1.431568438641       -2.182025082476
 C          3.154574169413       -0.762059059966       -3.245849760447
 H          0.015720113596       -4.459735144193       -2.593469517081
 H          3.010058015220       -1.484027417106       -1.200512719271
 H          4.102416678595       -0.251445556282       -3.107121988273
 C         -0.189818233895       -3.671392926500        1.963800617729
 H         -1.222713848941       -3.405612927192        2.201572434788
 H          0.496884611917       -3.027846127611        2.510037491287
65
Optimized Geometry
Fe    0.895864   -1.841435   -0.144934
N    -2.022863   -1.459021   -0.795983
N    -0.905872   -1.976305    1.165831
C    -3.287723   -2.259258    2.588772
C    -3.315654   -1.991518    1.224157
C    -2.097722   -1.835928    0.560550
C    -0.897341   -2.215797    2.490176
C    -2.056495   -2.356345    3.241728
C    -3.067090   -1.103580   -1.652455
C    -2.479712   -0.679034   -2.795711
N    -1.102838   -0.783221   -2.608769
C    -0.799501   -1.264141   -1.388097
C    -0.112387   -0.304243   -3.566441
N     1.019853    1.348349   -0.357741
C     1.819374    2.413492   -0.757936
N    -0.607306    1.079666    1.306203
C    -0.336264    1.495828    0.070416
C    -1.875355    1.198792    1.725144
C    -2.895298    1.743584    0.944726
C    -2.582929    2.189267   -0.340222
C    -1.271455    2.065010   -0.794776
C     3.047328    1.891465   -0.998453
N     2.957153    0.530991   -0.739050
C     1.709156    0.165372   -0.351565
C     4.081925   -0.387536   -0.891906
H    -4.217692   -2.377982    3.135114
H    -4.257111   -1.891245    0.699284
H     0.088837   -2.305853    2.930423
H    -1.993150   -2.545235    4.307210
H    -4.108181   -1.172205   -1.385611
H    -2.911387   -0.310662   -3.713413
H     0.877673   -0.568261   -3.198176
H    -0.278196   -0.768494   -4.538826
H    -0.186151    0.782345   -3.663207
H     1.452123    3.426741   -0.798597
H    -2.078848    0.833588    2.728475
H    -3.904915    1.811403    1.335289
H    -3.346449    2.613250   -0.984305
H    -0.980756    2.376719   -1.791615
H     3.966935    2.359076   -1.314258
H     4.981705    0.073538   -0.479033
H     3.860089   -1.299297   -0.338214
H     4.245643   -0.611424   -1.948351
Cl    2.425271   -2.475835    1.693167
H     0.016557   -6.105805    1.332947
C     0.680335   -3.846924   -0.972427
N     0.099330   -4.925141   -0.385974
H     0.742843   -2.842395   -6.473069
N     0.702848   -3.460131   -4.505384
C     1.283036   -2.817377   -5.529722
N     0.727172   -4.203860   -2.297444
C    -0.237846   -5.907441   -1.310681
C     1.346179   -3.456086   -3.338911
H    -0.705007   -6.834849   -1.017754
C     2.496541   -2.138255   -5.423855
C     0.149985   -5.452078   -2.523394
H     2.916138   -1.626898   -6.283284
C     2.580439   -2.836058   -3.124573
C     3.155776   -2.152434   -4.193352
H     0.102940   -5.888171   -3.507327
H     3.065151   -2.912496   -2.158507
H     4.116376   -1.660746   -4.075870
C    -0.165781   -5.068843    1.043232
H    -1.202384   -4.807158    1.269223
H     0.511802   -4.415957    1.589992
65
Optimized Geometry
Fe    0.883109   -1.850077   -0.145433
N    -2.033579   -1.458445   -0.817130
N    -0.939291   -1.997490    1.152024
C    -3.338016   -2.281403    2.546885
C    -3.349784   -2.006061    1.183462
C    -2.124035   -1.849521    0.534863
C    -0.946486   -2.244786    2.474732
C    -2.114503   -2.385455    3.212864
C    -3.065520   -1.067255   -1.673211
C    -2.462575   -0.625027   -2.801672
N    -1.089159   -0.755230   -2.606803
C    -0.803229   -1.269477   -1.395390
C    -0.082439   -0.249575   -3.532942
N     1.017898    1.340935   -0.395028
C     1.821996    2.396001   -0.814325
N    -0.601231    1.058858    1.273652
C    -0.332874    1.498581    0.045358
C    -1.864942    1.182690    1.703776
C    -2.883608    1.756854    0.943089
C    -2.574278    2.226890   -0.333786
C    -1.267744    2.096743   -0.800701
C     3.043142    1.861948   -1.063048
N     2.944649    0.504514   -0.789936
C     1.699075    0.153191   -0.384959
C     4.059970   -0.425654   -0.937016
H    -4.274402   -2.400347    3.082129
H    -4.284770   -1.901049    0.647989
H     0.034353   -2.337842    2.926184
H    -2.063461   -2.579377    4.278114
H    -4.109629   -1.126296   -1.415963
H    -2.881144   -0.229230   -3.714004
H     0.893789   -0.608844   -3.212205
H    -0.292285   -0.605829   -4.541397
H    -0.085562    0.843902   -3.524565
H     1.463097    3.412026   -0.860520
H    -2.065713    0.797364    2.700119
H    -3.889662    1.828166    1.342084
H    -3.336898    2.673748   -0.963338
H    -0.982671    2.426285   -1.793387
H     3.963052    2.319068   -1.392902
H     4.948490   -0.003802   -0.461933
H     3.796219   -1.357774   -0.438416
H     4.266735   -0.602567   -1.994658
Cl    2.395243   -2.421141    1.729600
H     0.089231   -6.124531    1.389204
C     0.705059   -3.862242   -0.928488
N     0.153912   -4.953735   -0.337641
H     0.608720   -2.722498   -6.371993
N     0.649042   -3.397956   -4.423189
C     1.196228   -2.741935   -5.457251
N     0.766443   -4.222826   -2.249738
C    -0.151173   -5.949427   -1.258991
C     1.350808   -3.449730   -3.293305
H    -0.591618   -6.888963   -0.963323
C     2.433057   -2.100584   -5.393459
C     0.226554   -5.487644   -2.472948
H     2.825159   -1.577372   -6.258737
C     2.607490   -2.863005   -3.119927
C     3.149110   -2.163977   -4.196908
H     0.194187   -5.928822   -3.455395
H     3.136350   -2.977431   -2.181589
H     4.126347   -1.699130   -4.112467
C    -0.115655   -5.094230    1.090904
H    -1.159284   -4.854954    1.309275
H     0.543425   -4.421698    1.636602
65
Optimized Geometry
Fe    0.869395   -1.856292   -0.166633
N    -2.047016   -1.452379   -0.838181
N    -0.960219   -2.005617    1.131115
C    -3.364374   -2.299807    2.514624
C    -3.370866   -2.018539    1.152239
C    -2.142596   -1.855657    0.510266
C    -0.972500   -2.258348    2.452512
C    -2.143523   -2.403487    3.185397
C    -3.073384   -1.031136   -1.686676
C    -2.464281   -0.575934   -2.806760
N    -1.092991   -0.728442   -2.614471
C    -0.814478   -1.269550   -1.413116
C    -0.078297   -0.210100   -3.524470
N     1.017629    1.337601   -0.412859
C     1.827659    2.390573   -0.826911
N    -0.599538    1.044559    1.255687
C    -0.330545    1.500631    0.033512
C    -1.860931    1.172174    1.691297
C    -2.876692    1.767167    0.942867
C    -2.566657    2.254512   -0.327278
C    -1.262766    2.119924   -0.800294
C     3.044426    1.850310   -1.083110
N     2.937876    0.491505   -0.819413
C     1.691520    0.145473   -0.412996
C     4.047731   -0.444028   -0.973552
H    -4.302769   -2.423569    3.045249
H    -4.303531   -1.915163    0.612322
H     0.006652   -2.350408    2.907940
H    -2.096587   -2.600897    4.250208
H    -4.118102   -1.078862   -1.429544
H    -2.877239   -0.156990   -3.711267
H     0.889662   -0.610617   -3.228499
H    -0.305530   -0.513244   -4.546289
H    -0.050064    0.881491   -3.466479
H     1.475508    3.409304   -0.864858
H    -2.062120    0.772936    2.682068
H    -3.880948    1.841108    1.345891
H    -3.326974    2.717984   -0.947552
H    -0.978475    2.462821   -1.788675
H     3.966318    2.303807   -1.412440
H     4.935871   -0.035898   -0.485848
H     3.774498   -1.382096   -0.491644
H     4.259926   -0.606185   -2.032367
Cl    2.380121   -2.389966    1.728291
H     0.118327   -6.134529    1.432262
C     0.713146   -3.876876   -0.899880
N     0.185726   -4.977159   -0.303593
H     0.514069   -2.631116   -6.284652
N     0.612908   -3.354087   -4.354675
C     1.137089   -2.689686   -5.395459
N     0.798978   -4.247149   -2.214996
C    -0.081520   -5.988997   -1.218859
C     1.359302   -3.455505   -3.258574
H    -0.498879   -6.937778   -0.919256
C     2.393205   -2.084172   -5.366831
C     0.296412   -5.527537   -2.433407
H     2.765928   -1.552876   -6.235775
C     2.633720   -2.899555   -3.118046
C     3.151687   -2.189439   -4.199850
H     0.285748   -5.978194   -3.412203
H     3.193956   -3.047514   -2.202941
H     4.142178   -1.749204   -4.142579
C    -0.095480   -5.109209    1.123353
H    -1.143662   -4.879913    1.330352
H     0.551079   -4.424653    1.669197
65
Optimized Geometry
Fe    0.849483   -1.856752   -0.173085
N    -2.064583   -1.449035   -0.865432
N    -1.005400   -2.035437    1.109151
C    -3.428959   -2.346330    2.454944
C    -3.416231   -2.047223    1.096308
C    -2.178876   -1.875986    0.474405
C    -1.036305   -2.304787    2.426583
C    -2.217750   -2.458572    3.141434
C    -3.076934   -0.987778   -1.710123
C    -2.450835   -0.507611   -2.810182
N    -1.083888   -0.685150   -2.609970
C    -0.824354   -1.266754   -1.423132
C    -0.053534   -0.144178   -3.488297
N     1.023317    1.335492   -0.447585
C     1.841879    2.381128   -0.865324
N    -0.596109    1.009918    1.211358
C    -0.320043    1.509266    0.007799
C    -1.853972    1.142710    1.655093
C    -2.859433    1.787641    0.934843
C    -2.541968    2.320382   -0.315068
C    -1.242337    2.179213   -0.797768
C     3.052075    1.829375   -1.127195
N     2.933944    0.471302   -0.863406
C     1.686611    0.137012   -0.452012
C     4.035337   -0.474088   -1.018074
H    -4.374748   -2.476902    2.970640
H    -4.340890   -1.937584    0.543904
H    -0.063615   -2.398836    2.895393
H    -2.185817   -2.668641    4.204389
H    -4.124438   -1.027119   -1.463100
H    -2.849064   -0.055339   -3.705156
H     0.902273   -0.589224   -3.218395
H    -0.289451   -0.378421   -4.526084
H     0.007231    0.940611   -3.364722
H     1.500717    3.403729   -0.899541
H    -2.060348    0.706751    2.629236
H    -3.861191    1.864948    1.343384
H    -3.294157    2.823792   -0.913806
H    -0.955578    2.556365   -1.772927
H     3.976850    2.274553   -1.459760
H     4.925797   -0.076089   -0.526239
H     3.752459   -1.411485   -0.540603
H     4.248444   -0.634725   -2.076807
Cl    2.337732   -2.301927    1.770224
H     0.250564   -6.143807    1.500579
C     0.735993   -3.888318   -0.855529
N     0.249945   -5.000761   -0.246194
H     0.379364   -2.540713   -6.176503
N     0.551854   -3.308197   -4.268516
C     1.043893   -2.638054   -5.321466
N     0.826055   -4.266108   -2.166603
C     0.011819   -6.028328   -1.151793
C     1.350866   -3.458390   -3.217050
H    -0.371219   -6.988239   -0.841970
C     2.318276   -2.071275   -5.344245
C     0.366449   -5.564025   -2.372647
H     2.663676   -1.534338   -6.221014
C     2.642976   -2.935446   -3.125008
C     3.128426   -2.217699   -4.217294
H     0.364761   -6.022923   -3.347837
H     3.240918   -3.116418   -2.240254
H     4.131680   -1.803767   -4.199252
C    -0.012865   -5.132361    1.184071
H    -1.068628   -4.949652    1.398472
H     0.606581   -4.413878    1.717650
65
Optimized Geometry
Fe    0.836929   -1.860534   -0.201029
N    -2.072902   -1.434263   -0.898690
N    -1.025612   -2.033819    1.077939
C    -3.456783   -2.353149    2.407919
C    -3.436311   -2.048042    1.050560
C    -2.195417   -1.872200    0.437379
C    -1.063969   -2.308258    2.393814
C    -2.249585   -2.466146    3.101189
C    -3.076833   -0.943171   -1.736491
C    -2.441619   -0.448816   -2.825115
N    -1.077761   -0.647800   -2.625184
C    -0.829273   -1.257680   -1.450235
C    -0.037479   -0.095926   -3.484888
N     1.016540    1.336033   -0.444915
C     1.835326    2.382937   -0.859465
N    -0.594206    0.998541    1.220577
C    -0.323045    1.510530    0.021292
C    -1.848637    1.132148    1.673595
C    -2.855272    1.790678    0.967404
C    -2.542780    2.336744   -0.277973
C    -1.246943    2.194549   -0.770527
C     3.040482    1.829159   -1.139645
N     2.919186    0.468705   -0.889583
C     1.674794    0.134984   -0.469254
C     4.013495   -0.480603   -1.069267
H    -4.405455   -2.487493    2.917316
H    -4.357654   -1.937720    0.492699
H    -0.093918   -2.401481    2.868292
H    -2.223674   -2.679916    4.163588
H    -4.125333   -0.973252   -1.492325
H    -2.831541    0.026865   -3.711550
H     0.911025   -0.564001   -3.228303
H    -0.275381   -0.292954   -4.529974
H     0.039849    0.983352   -3.326958
H     1.498241    3.407284   -0.878734
H    -2.051266    0.685401    2.643618
H    -3.854049    1.868161    1.383156
H    -3.296024    2.851197   -0.865905
H    -0.964288    2.581970   -1.742885
H     3.963711    2.274153   -1.476750
H     4.914600   -0.088576   -0.592269
H     3.735544   -1.419316   -0.591449
H     4.205292   -0.637802   -2.132549
Cl    2.320595   -2.281737    1.760318
H     0.266050   -6.143402    1.548131
C     0.738702   -3.904986   -0.833951
N     0.279566   -5.022653   -0.212885
H     0.296842   -2.471452   -6.084271
N     0.523634   -3.281829   -4.199598
C     0.993116   -2.607895   -5.260426
N     0.860804   -4.300154   -2.135282
C     0.090212   -6.071782   -1.104840
C     1.362941   -3.481188   -3.189051
H    -0.265687   -7.038967   -0.785332
C     2.283970   -2.082745   -5.326999
C     0.448657   -5.615368   -2.328081
H     2.610135   -1.541481   -6.208511
C     2.670908   -2.995350   -3.137654
C     3.133954   -2.271973   -4.236566
H     0.476813   -6.089826   -3.295571
H     3.297323   -3.208106   -2.279836
H     4.148654   -1.886819   -4.251592
C    -0.000753   -5.138193    1.215300
H    -1.060471   -4.960638    1.413847
H     0.606746   -4.408412    1.747317
65
Optimized Geometry
Fe    0.823561   -1.863284   -0.231698
N    -2.081742   -1.416920   -0.932373
N    -1.045075   -2.029517    1.045569
C    -3.482928   -2.363666    2.359463
C    -3.455534   -2.051078    1.003785
C    -2.211522   -1.867242    0.399551
C    -1.090124   -2.310319    2.359619
C    -2.279484   -2.475373    3.059349
C    -3.078057   -0.898694   -1.762736
C    -2.434720   -0.389090   -2.839635
N    -1.073704   -0.606294   -2.640363
C    -0.835259   -1.243553   -1.477953
C    -0.024861   -0.043018   -3.482172
N     1.012876    1.338688   -0.437372
C     1.833174    2.386668   -0.846537
N    -0.592591    0.989508    1.231516
C    -0.323853    1.513755    0.037131
C    -1.844794    1.122851    1.690685
C    -2.851537    1.793140    0.995785
C    -2.541330    2.352580   -0.244188
C    -1.247872    2.210891   -0.743109
C     3.032632    1.830276   -1.145508
N     2.906441    0.467324   -0.911934
C     1.664528    0.134742   -0.483483
C     3.992205   -0.486681   -1.117860
H    -4.434062   -2.504664    2.862438
H    -4.373788   -1.942038    0.440520
H    -0.122500   -2.401881    2.839382
H    -2.259173   -2.693955    4.120905
H    -4.127348   -0.921320   -1.521124
H    -2.817230    0.108951   -3.716955
H     0.917494   -0.529562   -3.237860
H    -0.262942   -0.206501   -4.533025
H     0.064984    1.030276   -3.293165
H     1.501319    3.412907   -0.849329
H    -2.045651    0.665802    2.656258
H    -3.848501    1.869588    1.416075
H    -3.294608    2.876949   -0.823254
H    -0.967123    2.609000   -1.711718
H     3.954812    2.274931   -1.485960
H     4.905034   -0.100239   -0.658956
H     3.719986   -1.425775   -0.637283
H     4.160104   -0.642178   -2.185467
Cl    2.305251   -2.267148    1.744386
H     0.269514   -6.141520    1.594849
C     0.737770   -3.921942   -0.815338
N     0.308524   -5.043681   -0.179609
H     0.215756   -2.410259   -5.989138
N     0.497005   -3.263001   -4.130403
C     0.941556   -2.583421   -5.198345
N     0.896570   -4.337126   -2.104659
C     0.175499   -6.116076   -1.053453
C     1.374194   -3.509059   -3.163453
H    -0.150530   -7.089584   -0.721434
C     2.244315   -2.095944   -5.310844
C     0.539045   -5.670055   -2.279511
H     2.549084   -1.548537   -6.196262
C     2.694683   -3.058023   -3.155594
C     3.132824   -2.327006   -4.260204
H     0.601552   -6.161763   -3.236866
H     3.348766   -3.301537   -2.326908
H     4.155806   -1.967406   -4.309343
C     0.006748   -5.141090    1.245357
H    -1.055975   -4.962456    1.425687
H     0.605526   -4.403832    1.776958
65
Optimized Geometry
Fe    0.790131   -1.866719   -0.241932
N    -2.101981   -1.384564   -0.966250
N    -1.093484   -2.034128    1.014418
C    -3.549498   -2.373378    2.293027
C    -3.503483   -2.041727    0.942402
C    -2.251060   -1.855896    0.356387
C    -1.156609   -2.332236    2.323805
C    -2.355510   -2.500699    3.006340
C    -3.081692   -0.830453   -1.793630
C    -2.419362   -0.304290   -2.850746
N    -1.063866   -0.547585   -2.643634
C    -0.847552   -1.218262   -1.495410
C     0.001603    0.024539   -3.458401
N     1.014068    1.338465   -0.422085
C     1.844723    2.379195   -0.829766
N    -0.599987    0.973682    1.235235
C    -0.319686    1.524763    0.055844
C    -1.851328    1.113938    1.694712
C    -2.845664    1.817989    1.015573
C    -2.523132    2.405365   -0.208229
C    -1.230833    2.256532   -0.707958
C     3.033037    1.809312   -1.147466
N     2.890071    0.445861   -0.926407
C     1.648603    0.126403   -0.487712
C     3.954256   -0.525468   -1.162480
H    -4.507589   -2.516664    2.781973
H    -4.414006   -1.920262    0.369172
H    -0.195745   -2.432264    2.815238
H    -2.349680   -2.733357    4.065084
H    -4.133696   -0.842516   -1.563282
H    -2.785230    0.221488   -3.718926
H     0.932585   -0.489754   -3.228282
H    -0.233284   -0.094484   -4.516043
H     0.112226    1.087978   -3.229177
H     1.527672    3.410016   -0.817349
H    -2.061885    0.634308    2.647199
H    -3.842544    1.898718    1.435269
H    -3.266517    2.956651   -0.774976
H    -0.942133    2.675273   -1.665506
H     3.957618    2.244878   -1.493133
H     4.889618   -0.145825   -0.745447
H     3.687896   -1.454323   -0.658723
H     4.076757   -0.698842   -2.233724
Cl    2.258536   -2.244415    1.756351
H     0.303038   -6.139331    1.655555
C     0.745366   -3.936198   -0.794061
N     0.385308   -5.068918   -0.133297
H     0.062429   -2.359144   -5.856833
N     0.451684   -3.253387   -4.037628
C     0.837587   -2.566392   -5.123185
N     0.971886   -4.377406   -2.063426
C     0.364831   -6.174761   -0.973958
C     1.390887   -3.540306   -3.141708
H     0.105666   -7.160192   -0.619266
C     2.142782   -2.112382   -5.322025
C     0.729924   -5.739618   -2.203579
H     2.397670   -1.557248   -6.218385
C     2.718588   -3.122578   -3.220588
C     3.097479   -2.382897   -4.341851
H     0.858869   -6.254782   -3.141889
H     3.422395   -3.393487   -2.442390
H     4.122593   -2.044258   -4.454892
C     0.042272   -5.146666    1.283628
H    -1.026900   -4.975592    1.429183
H     0.618006   -4.396178    1.822131
65
Frame 0
 Fe         0.688596784615       -0.495075661538        0.743026446154
 N         -2.166960215385        0.074054338462       -0.013461553846
 N         -1.195470215385       -0.644298661538        1.962305446154
 C         -3.672558215385       -0.932131661538        3.212808446154
 C         -3.604137215385       -0.573532661538        1.870563446154
 C         -2.341734215385       -0.415518661538        1.297171446154
 C         -1.280109215385       -0.968998661538        3.265048446154
 C         -2.489413215385       -1.113876661538        3.933109446154
 C         -3.121028215385        0.670751338462       -0.843074553846
 C         -2.430642215385        1.194862338462       -1.882426553846
 N         -1.084298215385        0.907874338462       -1.664853553846
 C         -0.900955215385        0.211557338462       -0.525256553846
 C          0.005663784615        1.461775338462       -2.460003553846
 N          1.003678784615        2.697331338462        0.575978446154
 C          1.860527784615        3.713167338462        0.159645446154
 N         -0.625247215385        2.347104338462        2.220870446154
 C         -0.322902215385        2.919052338462        1.057049446154
 C         -1.872732215385        2.517256338462        2.680852446154
 C         -2.840567215385        3.271760338462        2.017853446154
 C         -2.494754215385        3.878764338462        0.810046446154
 C         -1.206801215385        3.699398338462        0.309339446154
 C          3.027156784615        3.108289338462       -0.174249553846
 N          2.845587784615        1.749722338462        0.046739446154
 C          1.600879784615        1.467415338462        0.499723446154
 C          3.864628784615        0.738227338462       -0.217609553846
 H         -4.639014215385       -1.054495661538        3.690862446154
 H         -4.505161215385       -0.410407661538        1.292788446154
 H         -0.327560215385       -1.106832661538        3.763122446154
 H         -2.500543215385       -1.369301661538        4.986512446154
 H         -4.175909215385        0.684255338462       -0.626182553846
 H         -2.771146215385        1.745619338462       -2.745469553846
 H          0.917763784615        0.911836338462       -2.236461553846
 H         -0.225014215385        1.373796338462       -3.521923553846
 H          0.150875784615        2.515843338462       -2.207457553846
 H          1.575461784615        4.753077338462        0.179816446154
 H         -2.102360215385        2.020108338462        3.619852446154
 H         -3.835523215385        3.375214338462        2.437100446154
 H         -3.217661215385        4.468510338462        0.255642446154
 H         -0.902218215385        4.130543338462       -0.637790553846
 H          3.960078784615        3.516859338462       -0.530157553846
 H          4.837626784615        1.110391338462        0.109538446154
 H          3.609691784615       -0.156338661538        0.350786446154
 H          3.901079784615        0.506828338462       -1.284738553846
 Cl         2.144348784615       -0.898592661538        2.749876446154
 H          0.175144784615       -4.770276661538        2.589386446154
 C          0.743663784615       -2.555997661538        0.131737446154
 N          0.526992784615       -3.701939661538        0.833509446154
 H         -0.139042215385       -0.929449661538       -4.704743553846
 N          0.458460784615       -1.858713661538       -2.962535553846
 C          0.721194784615       -1.182009661538       -4.089721553846
 N          1.201241784615       -3.013620661538       -1.070607553846
 C          0.830701784615       -4.833888661538        0.088834446154
 C          1.501523784615       -2.192919661538       -2.205038553846
 H          0.717331784615       -5.830549661538        0.485935446154
 C          2.007156784615       -0.798786661538       -4.476784553846
 C          1.258004784615       -4.402821661538       -1.121504553846
 H          2.158433784615       -0.251244661538       -5.400924553846
 C          2.824475784615       -1.853737661538       -2.481219553846
 C          3.078458784615       -1.131611661538       -3.648726553846
 H          1.591033784615       -4.933956661538       -1.998783553846
 H          3.618129784615       -2.157787661538       -1.808260553846
 H          4.093309784615       -0.846174661538       -3.907218553846
 C          0.009413784615       -3.765638661538        2.197988446154
 H         -1.060366215385       -3.546969661538        2.207815446154
 H          0.543509784615       -3.043750661538        2.813948446154
65
Frame 1
 Fe         0.576243518617       -0.393400041280        0.853124295562
 N         -2.179931062764        0.052521238396       -0.278294850784
 N         -1.440711947035       -0.755108683383        1.755967439702
 C         -4.013197997270       -1.390108502239        2.596224671313
 C         -3.805637457079       -0.873691690161        1.320825665159
 C         -2.495420766600       -0.575882996867        0.944113078608
 C         -1.665168235451       -1.182060315583        3.009482065188
 C         -2.930973526024       -1.521196022550        3.470383132570
 C         -3.052455214173        0.611378321064       -1.215039720184
 C         -2.265433538528        1.215048120721       -2.135588316300
 N         -0.945458979698        1.019151756095       -1.733676039029
 C         -0.868262091220        0.303206435637       -0.593803927743
 C          0.198799184079        1.642451308452       -2.389061657938
 N          1.207497488144        2.740293826363        0.701955673798
 C          2.196555330717        3.675042134269        0.403862555659
 N         -0.658182389800        2.251133303399        2.015294831185
 C         -0.121041001636        3.067550052209        1.106865336661
 C         -1.921725758169        2.482463841674        2.393667035673
 C         -2.695749437249        3.534218094303        1.905100096516
 C         -2.118118059710        4.382268073650        0.956421299200
 C         -0.803931444545        4.155556169979        0.555675157657
 C          3.324387759591        2.966237624236        0.154612145555
 N          2.994843061092        1.625920627663        0.310143760123
 C          1.690597397869        1.458106872220        0.628216796191
 C          3.934253994880        0.530544020619        0.093890200264
 H         -5.022426039954       -1.608915150619        2.929599524427
 H         -4.627458047861       -0.735196412498        0.629425704021
 H         -0.787016972332       -1.217758663421        3.643982313190
 H         -3.044661737141       -1.923011572589        4.470745438731
 H         -4.126046408382        0.562653682930       -1.145764539082
 H         -2.516340498007        1.756572218758       -3.034290786517
 H          1.089458558979        1.064516643236       -2.151557242182
 H          0.041939687345        1.653656037427       -3.468094478577
 H          0.305450240292        2.679177393861       -2.059622091458
 H          2.027678017442        4.738295547688        0.459108585972
 H         -2.336708611169        1.795293894705        3.126369136563
 H         -3.715150906579        3.678280429918        2.247154759026
 H         -2.709473198784        5.203448558597        0.561846898820
 H         -0.320587428473        4.787558935209       -0.181540157990
 H          4.315278273401        3.290324071365       -0.123150488065
 H          4.879692985736        0.750978202893        0.594562483113
 H          3.536719451096       -0.390780629611        0.514101739895
 H          4.101291434295        0.390940528323       -0.977014269445
 Cl         1.568746184365       -0.106449443692        3.159287849248
 H          1.457108887582       -4.486713949050        2.949791726669
 C          0.959061962742       -2.456456133619        0.336958904399
 N          1.113997259851       -3.560120819227        1.120793064756
 H         -1.224350604545       -1.388351044312       -4.206737558641
 N         -0.103130712429       -2.064597881158       -2.615568858992
 C         -0.209725059789       -1.504849193463       -3.829453735881
 N          1.226324745979       -2.948005917294       -0.909868967983
 C          1.467563341882       -4.687166182690        0.391459191487
 C          1.127338206901       -2.201822818586       -2.127544138447
 H          1.636849745182       -5.649277083932        0.850288002067
 C          0.884765114099       -1.032652326918       -4.558961315965
 C          1.538422044116       -4.304803910456       -0.905315273808
 H          0.736488855066       -0.594261335060       -5.542542982175
 C          2.293323490208       -1.765072741297       -2.754895778658
 C          2.161472176455       -1.164072123289       -4.009742042487
 H          1.778941145241       -4.854597951277       -1.801157912803
 H          3.258648005216       -1.900728586366       -2.274796680008
 H          3.042497292384       -0.811425826761       -4.540210393649
 C          0.913560721303       -3.619981530487        2.564908618493
 H         -0.147681389548       -3.690867702499        2.819099664865
 H          1.286360959796       -2.705402783626        3.017985362462
65
Frame 2
 Fe         0.488474341768       -0.281828935822        0.905479546441
 N         -2.107417381456        0.108521453484       -0.591307598890
 N         -1.623035687329       -0.842765032454        1.457224988680
 C         -4.241560597184       -1.666451349169        1.861982877263
 C         -3.895479296226       -1.003876724876        0.687836159986
 C         -2.561869128101       -0.626675599756        0.523918040986
 C         -1.980659372933       -1.431753383239        2.608979531632
 C         -3.272934983389       -1.883829464720        2.845497512298
 C         -2.854370731932        0.657546821198       -1.634894070588
 C         -1.963877597803        1.298442949819       -2.427439575950
 N         -0.709408344166        1.134571223435       -1.844142231544
 C         -0.774692013452        0.411608105160       -0.708156076893
 C          0.508537534642        1.760727042721       -2.347324094992
 N          1.351130391446        2.779454129091        0.917253788525
 C          2.416262223859        3.662562082892        0.752878953554
 N         -0.705926574347        2.178794615660        1.817726606128
 C          0.013646911236        3.147594838731        1.244318283354
 C         -1.977786659201        2.442706666919        2.141138364625
 C         -2.581662681560        3.684481829621        1.953924729710
 C         -1.822784333591        4.688312808386        1.343917434226
 C         -0.495151855692        4.429660995542        1.014375380615
 C          3.508864681034        2.898126479701        0.514050583116
 N          3.091571536693        1.573886566263        0.572156372051
 C          1.760377341634        1.473867650056        0.785693216896
 C          3.974808982969        0.440270269787        0.321946781474
 H         -5.277273739248       -1.936531934463        2.040647633376
 H         -4.625047330292       -0.811384962379       -0.088936256536
 H         -1.198519028256       -1.477059204111        3.358760284557
 H         -3.491205404705       -2.409259370413        3.768250614246
 H         -3.925429762207        0.582833622435       -1.717628912116
 H         -2.096011519346        1.838873913373       -3.351659800306
 H          1.358160443556        1.144745608612       -2.059527936188
 H          0.450517431207        1.837916732357       -3.433564236285
 H          0.620922931456        2.765575354685       -1.932916029765
 H          2.322770848483        4.728115876683        0.883397023247
 H         -2.528048704328        1.628343306611        2.604068205694
 H         -3.612723524845        3.858718085285        2.243434400815
 H         -2.290434434436        5.657417446706        1.193459465272
 H          0.123542944622        5.189874507545        0.550300693975
 H          4.528919674744        3.171413719851        0.292822703941
 H          4.865463615394        0.509923877487        0.950777640258
 H          3.484020866800       -0.499670582822        0.558460665699
 H          4.264953076908        0.432739156609       -0.731650904961
 Cl         0.845919429362        0.231209086243        3.357257152697
 H          2.643917734560       -3.779123400994        3.014805154588
 C          1.134395729755       -2.296735218605        0.452494458046
 N          1.659997420791       -3.250297479781        1.272549003408
 H         -2.155512604219       -2.119394814041       -3.485846921943
 N         -0.599240457450       -2.442868789429       -2.174087140802
 C         -1.076389755286       -2.044593879337       -3.362256775255
 N          1.211418102292       -2.900861685768       -0.771633603925
 C          2.052623265152       -4.391482891911        0.587032532834
 C          0.715150474382       -2.345946760368       -1.994715634461
 H          2.497914948092       -5.248822910371        1.068528785265
 C         -0.268483428149       -1.550906362870       -4.390139974433
 C          1.774600179501       -4.173061377880       -0.720322634785
 H         -0.713356105938       -1.249557563128       -5.335948832416
 C          1.622899109632       -1.870577719663       -2.941126753846
 C          1.105833641790       -1.441613513415       -4.166808605980
 H          1.930037016872       -4.784121326325       -1.595079929481
 H          2.680951381200       -1.804898232724       -2.698830319017
 H          1.772342891427       -1.049631840972       -4.931903906955
 C          1.794769145234       -3.154064251206        2.722307197013
 H          0.881848469667       -3.458602284298        3.242698734086
 H          1.968728318909       -2.120587975637        3.005497257738
65
Frame 3
 Fe         0.378501832798       -0.186508385742        0.962235041006
 N         -1.962985581371        0.213982000806       -0.921100423743
 N         -1.780837705409       -0.879182991138        1.105903729664
 C         -4.450010619841       -1.655286936991        1.087938845064
 C         -3.935569541740       -0.907233295047        0.032751273698
 C         -2.582959084952       -0.565169728085        0.079261307569
 C         -2.294383808328       -1.583891197285        2.125510132156
 C         -3.615234738294       -2.015413858049        2.149174091208
 C         -2.534471188840        0.767791493113       -2.066901064086
 C         -1.521607585443        1.379836470524       -2.723523660723
 N         -0.373912689716        1.202110397038       -1.955330202376
 C         -0.623842798724        0.494441273070       -0.835470396539
 C          0.932847695553        1.754170737884       -2.297630636679
 N          1.418742147736        2.766881878737        1.166765334891
 C          2.508766139181        3.631482626333        1.082451950553
 N         -0.761367106920        2.120055677835        1.639908639579
 C          0.076072678058        3.143937918493        1.450570481706
 C         -2.035777328373        2.385952393648        1.952180379217
 C         -2.526362425577        3.676076880630        2.135875661235
 C         -1.649017539349        4.741532824732        1.916329440232
 C         -0.316161103086        4.475893695270        1.614383090950
 C          3.572617048040        2.866350730140        0.742078694628
 N          3.116286612239        1.554984163874        0.674986364287
 C          1.797085539011        1.460683331814        0.954428608307
 C          3.974521086597        0.434647081180        0.307017730881
 H         -5.505779160788       -1.905704068584        1.103985795609
 H         -4.557552819686       -0.619367404365       -0.805774305105
 H         -1.610379109901       -1.758263158630        2.948647404660
 H         -3.973070354878       -2.606528112387        2.984526059271
 H         -3.580518971380        0.698614150274       -2.312502157887
 H         -1.505611242725        1.907363196144       -3.664148480425
 H          1.700210696825        1.048810254516       -1.984280953847
 H          0.980803513151        1.907863848634       -3.376252328402
 H          1.086033550085        2.713892674044       -1.798642067712
 H          2.453727157203        4.686666189352        1.291728091490
 H         -2.672944816927        1.520858277855        2.106189237287
 H         -3.566271491825        3.846164464109        2.395411914659
 H         -2.014257816280        5.755076347315        2.055303505251
 H          0.389079659714        5.284813137818        1.464374567426
 H          4.603595360390        3.129612929188        0.563047207346
 H          4.798319691849        0.338998644251        1.018648937932
 H          3.408323416405       -0.491153335380        0.321779243859
 H          4.372783353737        0.596491536755       -0.697460665639
 Cl         0.293215459318       -0.014578022393        3.487956672545
 H          3.580156643915       -2.840301055593        2.757340401958
 C          1.260927983495       -2.111328438353        0.520453715627
 N          2.125763964964       -2.842991811120        1.278228295637
 H         -2.779379000974       -2.899956431252       -2.500392432718
 N         -0.929549035814       -2.864523028424       -1.598281851755
 C         -1.727665926324       -2.669605050811       -2.656953445323
 N          1.193860755055       -2.847551715840       -0.629853551350
 C          2.574500213003       -3.984366005975        0.628652309875
 C          0.351458324549       -2.543791268247       -1.746339906337
 H          3.264400074935       -4.685261697695        1.073093023219
 C         -1.277397146573       -2.162991729688       -3.877882000793
 C          1.992365046107       -3.986681100666       -0.594602659109
 H         -1.970034092899       -2.035281207812       -4.706905584600
 C          0.926135533123       -2.065448423528       -2.923653599371
 C          0.075712228442       -1.844846628916       -4.009913061392
 H          2.079535501709       -4.668446606617       -1.425620055263
 H          1.985461713288       -1.820834818905       -2.952599089894
 H          0.470095140867       -1.445019003535       -4.941641548098
 C          2.539574576357       -2.523563080792        2.640803551792
 H          1.897010508049       -3.020465597377        3.373526736544
 H          2.456420987189       -1.454502030157        2.810208660351
65
Frame 4
 Fe         0.270593159794       -0.124403519561        0.949506736532
 N         -1.728177554202        0.304241656743       -1.309545938422
 N         -1.956137146773       -0.797869850566        0.712524764243
 C         -4.689324744988       -1.192969455145        0.336340602474
 C         -3.945265788601       -0.500230182454       -0.614295420709
 C         -2.577682653777       -0.343236219385       -0.383844170354
 C         -2.686785912960       -1.467420759507        1.618878570788
 C         -4.050934738423       -1.696704570861        1.471601585564
 C         -2.064513280105        0.821388212060       -2.559824468878
 C         -0.912413203409        1.304755260276       -3.082002762841
 N          0.087715485431        1.069379758254       -2.143742372361
 C         -0.390969674599        0.454225054307       -1.042603318353
 C          1.486308771467        1.448341372890       -2.324996794145
 N          1.377885270025        2.706315960741        1.385677690862
 C          2.405276254071        3.637375196906        1.241327463966
 N         -0.823150327468        1.991342319862        1.618778027239
 C          0.049631239576        2.984711440041        1.806622330963
 C         -2.093605302646        2.188919253639        1.998185608305
 C         -2.544290692228        3.379225233875        2.560987770919
 C         -1.619999973492        4.406414509270        2.755013307634
 C         -0.293384180959        4.211848328088        2.379819031526
 C          3.476369647896        2.945658299465        0.787007102848
 N          3.074667358809        1.620393586275        0.663458456124
 C          1.784467830155        1.441756096389        1.027541820566
 C          3.955117033483        0.569877353620        0.163009966912
 H         -5.754497846628       -1.337684169798        0.187283567357
 H         -4.417522399225       -0.103726908051       -1.504101986713
 H         -2.136481761713       -1.803651314181        2.489931552568
 H         -4.596080059453       -2.246813080905        2.230313044543
 H         -3.058165441525        0.789010054018       -2.973344156348
 H         -0.715656535047        1.781749332266       -4.029414487349
 H          2.123718908292        0.636059404356       -1.977260493894
 H          1.672930381968        1.620085426393       -3.385800114062
 H          1.712143293681        2.358316704836       -1.763877422931
 H          2.292487003104        4.688741188702        1.445761458943
 H         -2.765817535968        1.352480215208        1.845446918357
 H         -3.584804783923        3.490934356558        2.844712306749
 H         -1.921375586067        5.348367074008        3.202049145099
 H          0.443628213141        4.987366938987        2.545578944900
 H          4.473436749842        3.274016920023        0.537691952348
 H          4.721947452705        0.333494214808        0.904681568387
 H          3.356599826598       -0.315188714292       -0.040226369589
 H          4.436490751882        0.906630999046       -0.758123734114
 Cl         0.071297774470       -0.610685490770        3.402677460700
 H          4.179769335848       -1.851378031991        2.248056599271
 C          1.371201147143       -1.928510963220        0.539745291525
 N          2.488602017808       -2.410903541047        1.151584383728
 H         -3.045619460037       -3.566307158824       -1.373829204515
 N         -1.059928039368       -3.207814399449       -0.943880612133
 C         -2.107989862665       -3.197656231219       -1.781562247428
 N          1.199674431258       -2.790216333446       -0.507644206659
 C          2.993321314606       -3.532980906103        0.510982227583
 C          0.094207470742       -2.748108826507       -1.418785990429
 H          3.874592409954       -4.048943445171        0.859452189566
 C         -2.036263830026       -2.737520170077       -3.096600124540
 C          2.179324112548       -3.775094196439       -0.546346318533
 H         -2.919086272762       -2.746544361497       -3.726994912075
 C          0.286432130992       -2.269415565317       -2.714444295532
 C         -0.812439926481       -2.264158336239       -3.572031827553
 H          2.196655558455       -4.542113571058       -1.304357766352
 H          1.259234720560       -1.904171103143       -3.023974964268
 H         -0.715446186601       -1.889880087063       -4.585841882888
 C          3.092879933662       -1.844676006054        2.354860070966
 H          2.804601098376       -2.429624056825        3.231043664959
 H          2.730602613775       -0.826820195742        2.481165178952
65
Optimized Geometry
Fe    0.264659   -1.482607   -0.017489
N    -1.771201   -1.118643   -2.253229
N    -1.985884   -2.097523   -0.167130
C    -4.739088   -2.418453   -0.458324
C    -3.995840   -1.806159   -1.463397
C    -2.618582   -1.683425   -1.273148
C    -2.715715   -2.689592    0.791950
C    -4.090092   -2.879498    0.688959
C    -2.121230   -0.660149   -3.522676
C    -0.967344   -0.245143   -4.096724
N     0.047161   -0.460497   -3.169122
C    -0.423939   -0.997550   -2.024730
C     1.452857   -0.143057   -3.404522
N     1.423352    1.348115    0.304123
C     2.460333    2.258611    0.107429
N    -0.792916    0.696800    0.583249
C     0.113740    1.661639    0.757595
C    -2.048001    0.933262    0.990789
C    -2.448696    2.133793    1.569718
C    -1.488017    3.129056    1.752398
C    -0.176638    2.894251    1.347944
C     3.506995    1.538843   -0.359584
N     3.081374    0.217538   -0.438270
C     1.799057    0.068676   -0.033379
C     3.934582   -0.857695   -0.933119
H    -5.811815   -2.534335   -0.574827
H    -4.476619   -1.443987   -2.363201
H    -2.155698   -2.995499    1.667967
H    -4.634363   -3.367100    1.489860
H    -3.125159   -0.682028   -3.911278
H    -0.778392    0.171529   -5.073693
H     2.069841   -0.970292   -3.054725
H     1.611483   -0.007658   -4.475016
H     1.731507    0.772031   -2.876934
H     2.367804    3.316755    0.285739
H    -2.751060    0.120866    0.848144
H    -3.479265    2.276822    1.874950
H    -1.749235    4.076345    2.213222
H     0.589790    3.642566    1.505504
H     4.501186    1.844618   -0.646292
H     4.723551   -1.077458   -0.209755
H     3.322509   -1.743048   -1.086630
H     4.387921   -0.555951   -1.880270
Cl    0.112939   -1.836518    2.458470
H     4.200866   -3.153092    1.302699
C     1.362207   -3.300994   -0.361377
N     2.501445   -3.746051    0.237701
H    -3.102684   -4.845423   -2.066150
N    -1.091304   -4.538971   -1.726753
C    -2.163223   -4.561486   -2.533247
N     1.193478   -4.183311   -1.392130
C     3.023876   -4.864126   -0.396158
C     0.066374   -4.181644   -2.274865
H     3.923102   -5.353318   -0.055068
C    -2.112638   -4.234789   -3.888405
C     2.198624   -5.142124   -1.435876
H    -3.013993   -4.264112   -4.491322
C     0.239262   -3.839177   -3.615973
C    -0.884521   -3.866326   -4.439901
H     2.220399   -5.921539   -2.181013
H     1.215963   -3.546912   -3.985414
H    -0.803052   -3.595404   -5.487514
C     3.114904   -3.140705    1.417178
H     2.832212   -3.695046    2.314841
H     2.755571   -2.118182    1.511088
65
Optimized Geometry
Fe    0.246804   -1.498184   -0.034661
N    -1.785770   -1.118904   -2.270320
N    -2.017489   -2.074682   -0.175311
C    -4.776907   -2.341882   -0.460162
C    -4.022840   -1.753107   -1.471325
C    -2.643038   -1.656929   -1.283952
C    -2.757392   -2.644053    0.789394
C    -4.135654   -2.806951    0.689817
C    -2.128480   -0.666131   -3.543946
C    -0.967068   -0.282244   -4.124251
N     0.044347   -0.509318   -3.196044
C    -0.435888   -1.024033   -2.045215
C     1.456047   -0.225338   -3.437329
N     1.406427    1.334292    0.322412
C     2.446158    2.245017    0.142724
N    -0.821312    0.705954    0.567680
C     0.100673    1.646200    0.788210
C    -2.073257    0.946896    0.982363
C    -2.454695    2.126536    1.615001
C    -1.477057    3.094418    1.847527
C    -0.168912    2.854693    1.435675
C     3.488931    1.531946   -0.342508
N     3.058288    0.214105   -0.448060
C     1.776153    0.060913   -0.042451
C     3.909953   -0.852837   -0.962834
H    -5.851965   -2.436671   -0.574195
H    -4.497766   -1.388202   -2.373102
H    -2.202355   -2.954177    1.667091
H    -4.688475   -3.277136    1.495255
H    -3.133419   -0.670053   -3.930551
H    -0.771009    0.119897   -5.105897
H     2.055424   -1.065164   -3.086832
H     1.614301   -0.097228   -4.508734
H     1.757236    0.684630   -2.913557
H     2.356054    3.299678    0.341827
H    -2.791605    0.156008    0.800638
H    -3.483849    2.273914    1.923019
H    -1.722718    4.023269    2.352359
H     0.611431    3.579483    1.630891
H     4.483193    1.840161   -0.626336
H     4.700466   -1.084738   -0.244962
H     3.298039   -1.735608   -1.128903
H     4.361279   -0.535846   -1.905856
Cl    0.090376   -1.832460    2.440499
H     4.206351   -3.106544    1.318510
C     1.377302   -3.297722   -0.363973
N     2.527712   -3.717120    0.231116
H    -3.076750   -4.741217   -2.009997
N    -1.054120   -4.476476   -1.707358
C    -2.134820   -4.510778   -2.501112
N     1.238867   -4.166842   -1.410677
C     3.087856   -4.805845   -0.421798
C     0.107384   -4.184064   -2.284864
H     4.000795   -5.272871   -0.086104
C    -2.090194   -4.259050   -3.872333
C     2.275401   -5.090942   -1.469721
H    -2.998585   -4.294230   -4.464243
C     0.275541   -3.918577   -3.644093
C    -0.857860   -3.957160   -4.454190
H     2.323875   -5.856663   -2.227665
H     1.255255   -3.672026   -4.038324
H    -0.780214   -3.744586   -5.515554
C     3.119209   -3.110265    1.421022
H     2.834720   -3.674188    2.312156
H     2.744338   -2.093450    1.517001
65
Optimized Geometry
Fe    0.232705   -1.526487   -0.045459
N    -1.813102   -1.105266   -2.262829
N    -2.050366   -2.066433   -0.170767
C    -4.816179   -2.277474   -0.438583
C    -4.057105   -1.698860   -1.451987
C    -2.674304   -1.631017   -1.273295
C    -2.794787   -2.625971    0.795751
C    -4.176850   -2.761020    0.704743
C    -2.157212   -0.634688   -3.529710
C    -0.992738   -0.274523   -4.118732
N     0.021955   -0.533322   -3.202344
C    -0.459192   -1.044537   -2.050332
C     1.436520   -0.275450   -3.454393
N     1.387852    1.315409    0.314240
C     2.425651    2.227454    0.130595
N    -0.844549    0.701061    0.561256
C     0.087175    1.628299    0.793907
C    -2.091069    0.946401    0.989610
C    -2.457166    2.117285    1.647243
C    -1.468901    3.071121    1.892195
C    -0.166024    2.826447    1.467016
C     3.465834    1.516878   -0.363336
N     3.035653    0.199056   -0.469846
C     1.755727    0.043283   -0.056666
C     3.889403   -0.864833   -0.987417
H    -5.893645   -2.350177   -0.545952
H    -4.530911   -1.320164   -2.348636
H    -2.240462   -2.951085    1.668461
H    -4.733596   -3.224305    1.511478
H    -3.165667   -0.611475   -3.906385
H    -0.796340    0.129803   -5.099433
H     2.024590   -1.111333   -3.077452
H     1.595338   -0.184615   -4.529584
H     1.750843    0.646867   -2.960400
H     2.334809    3.281596    0.332109
H    -2.819198    0.166865    0.798239
H    -3.482901    2.268319    1.964815
H    -1.702114    3.992094    2.416989
H     0.623393    3.538605    1.672193
H     4.457889    1.826676   -0.653099
H     4.680540   -1.096557   -0.270116
H     3.280457   -1.748976   -1.155144
H     4.339920   -0.544684   -1.929700
Cl    0.069848   -1.851215    2.427129
H     4.208379   -3.082801    1.348622
C     1.396518   -3.306382   -0.361365
N     2.549277   -3.707964    0.240410
H    -3.042306   -4.609350   -2.017509
N    -1.012848   -4.407324   -1.715450
C    -2.090260   -4.437672   -2.513258
N     1.284985   -4.168128   -1.417518
C     3.137814   -4.778221   -0.418402
C     0.161616   -4.189031   -2.299285
H     4.056514   -5.230618   -0.078391
C    -2.030661   -4.251695   -3.894440
C     2.341459   -5.069324   -1.477113
H    -2.937235   -4.279575   -4.489469
C     0.346128   -3.993810   -3.668338
C    -0.784929   -4.025477   -4.482008
H     2.412221   -5.827812   -2.240587
H     1.335956   -3.803724   -4.068622
H    -0.694630   -3.865712   -5.551690
C     3.120183   -3.095617    1.437579
H     2.829206   -3.661426    2.325373
H     2.735607   -2.081872    1.527974
65
Optimized Geometry
Fe    0.213266   -1.563413   -0.046701
N    -1.871244   -1.083203   -2.217136
N    -2.095492   -2.071009   -0.135212
C    -4.868998   -2.218783   -0.360386
C    -4.113717   -1.644657   -1.379340
C    -2.726934   -1.607166   -1.221467
C    -2.836352   -2.624844    0.837092
C    -4.222581   -2.728085    0.767501
C    -2.228670   -0.584336   -3.469509
C    -1.067255   -0.253598   -4.081014
N    -0.040708   -0.557992   -3.192012
C    -0.511686   -1.067426   -2.035017
C     1.375344   -0.346681   -3.475964
N     1.367656    1.290622    0.285492
C     2.404347    2.199512    0.081334
N    -0.865777    0.690772    0.565910
C     0.075336    1.611829    0.783093
C    -2.103240    0.945156    1.014666
C    -2.451353    2.119596    1.675852
C    -1.453310    3.067527    1.903113
C    -0.159012    2.812884    1.458232
C     3.437497    1.483553   -0.419306
N     3.004429    0.165591   -0.509440
C     1.729178    0.014929   -0.079168
C     3.854020   -0.903978   -1.022500
H    -5.949326   -2.267351   -0.451544
H    -4.593949   -1.245298   -2.263550
H    -2.275740   -2.971554    1.697365
H    -4.776557   -3.187839    1.578179
H    -3.244183   -0.523174   -3.822159
H    -0.880126    0.156695   -5.061045
H     1.944463   -1.195100   -3.097994
H     1.515248   -0.277640   -4.555438
H     1.727874    0.572808   -3.002773
H     2.316815    3.255585    0.273961
H    -2.840096    0.170517    0.837394
H    -3.470899    2.277696    2.009561
H    -1.672029    3.991086    2.429624
H     0.638517    3.519585    1.650525
H     4.426167    1.789639   -0.724165
H     4.639245   -1.141391   -0.300388
H     3.241054   -1.784229   -1.194166
H     4.311732   -0.586186   -1.961967
Cl    0.048959   -1.875489    2.424342
H     4.192470   -3.088539    1.418921
C     1.412161   -3.323013   -0.347539
N     2.558384   -3.710214    0.275060
H    -2.980638   -4.416649   -2.156900
N    -0.955735   -4.309953   -1.786933
C    -2.003640   -4.316996   -2.622821
N     1.338352   -4.177168   -1.413869
C     3.179679   -4.763646   -0.380867
C     0.249085   -4.183851   -2.334981
H     4.098013   -5.203999   -0.024526
C    -1.885870   -4.194242   -4.007509
C     2.412369   -5.058275   -1.459778
H    -2.771198   -4.198928   -4.634214
C     0.492558   -4.058595   -3.703036
C    -0.609430   -4.063520   -4.556412
H     2.512877   -5.808913   -2.227664
H     1.504573   -3.940033   -4.074402
H    -0.472297   -3.956266   -5.627730
C     3.102378   -3.088511    1.480045
H     2.781616   -3.638904    2.367029
H     2.727102   -2.069426    1.547141
65
Optimized Geometry
Fe    0.232951   -1.555471   -0.152989
N    -1.871068   -1.108035   -2.328245
N    -2.146209   -1.977315   -0.199426
C    -4.925220   -1.921312   -0.395279
C    -4.139689   -1.459071   -1.448321
C    -2.752240   -1.521805   -1.302116
C    -2.915480   -2.417466    0.807165
C    -4.306890   -2.418026    0.753410
C    -2.205400   -0.712416   -3.623004
C    -1.031016   -0.466730   -4.249863
N    -0.020322   -0.716711   -3.326718
C    -0.513905   -1.111942   -2.134829
C     1.405318   -0.582197   -3.609202
N     1.317382    1.309050    0.389794
C     2.353928    2.234050    0.287171
N    -0.958880    0.810545    0.481607
C     0.029412    1.586892    0.926547
C    -2.192053    1.047956    0.949702
C    -2.485461    2.061230    1.859182
C    -1.435178    2.852113    2.325999
C    -0.145132    2.611609    1.860099
C     3.388850    1.576437   -0.285272
N     2.956409    0.275321   -0.514780
C     1.678722    0.079615   -0.104783
C     3.813662   -0.737747   -1.121401
H    -6.007083   -1.889583   -0.475161
H    -4.597285   -1.062277   -2.345683
H    -2.373665   -2.757927    1.681980
H    -4.885325   -2.789645    1.591756
H    -3.216494   -0.657244   -3.989119
H    -0.825604   -0.148007   -5.259761
H     1.916510   -1.507074   -3.338356
H     1.542003   -0.398485   -4.675126
H     1.823325    0.249579   -3.039160
H     2.256960    3.264031    0.588724
H    -2.976022    0.398325    0.576298
H    -3.504584    2.215646    2.196281
H    -1.611139    3.639910    3.051619
H     0.695822    3.186204    2.229346
H     4.376981    1.913377   -0.557657
H     4.638811   -0.981932   -0.447935
H     3.220803   -1.628677   -1.307494
H     4.217304   -0.360768   -2.063934
Cl    0.052974   -1.835627    2.304495
H     4.277109   -2.876312    1.272201
C     1.486038   -3.276614   -0.424781
N     2.643502   -3.620911    0.200320
H    -2.938531   -4.336046   -2.078604
N    -0.903924   -4.273796   -1.757870
C    -1.968778   -4.328307   -2.569610
N     1.400068   -4.190588   -1.440122
C     3.261636   -4.706137   -0.404824
C     0.293655   -4.257241   -2.336913
H     4.187597   -5.120694   -0.037647
C    -1.876566   -4.364474   -3.961258
C     2.479712   -5.066163   -1.452682
H    -2.774723   -4.402411   -4.568213
C     0.511785   -4.292290   -3.714646
C    -0.608237   -4.347595   -4.542747
H     2.572935   -5.860216   -2.176452
H     1.518648   -4.257506   -4.116207
H    -0.489884   -4.365742   -5.621491
C     3.191839   -2.943206    1.372595
H     2.939114   -3.497535    2.279223
H     2.754941   -1.949099    1.437059
65
Optimized Geometry
Fe    0.291983   -1.576112   -0.244748
N    -1.870742   -1.115231   -2.400809
N    -2.201468   -1.854586   -0.230747
C    -4.967845   -1.598041   -0.422491
C    -4.156093   -1.253433   -1.501435
C    -2.776399   -1.413335   -1.352811
C    -2.993464   -2.175704    0.800915
C    -4.382043   -2.073679    0.751326
C    -2.188532   -0.799217   -3.720779
C    -1.005964   -0.647361   -4.362225
N    -0.006724   -0.874649   -3.421941
C    -0.515571   -1.163707   -2.206221
C     1.423828   -0.808575   -3.703655
N     1.248484    1.318454    0.455607
C     2.277771    2.255551    0.452023
N    -1.063288    0.991585    0.362402
C    -0.044000    1.553749    1.008834
C    -2.293867    1.200949    0.850523
C    -2.551100    1.980739    1.976242
C    -1.467930    2.556138    2.642093
C    -0.180676    2.337040    2.157530
C     3.327230    1.659850   -0.161259
N     2.910840    0.380474   -0.508056
C     1.628144    0.138072   -0.133667
C     3.790895   -0.569433   -1.180612
H    -6.044737   -1.488970   -0.501908
H    -4.588798   -0.868286   -2.416223
H    -2.472690   -2.509326    1.691511
H    -4.981841   -2.352462    1.610505
H    -3.196875   -0.731858   -4.092248
H    -0.788277   -0.410039   -5.391743
H     1.902412   -1.727922   -3.362330
H     1.572764   -0.706024   -4.778683
H     1.863350    0.048639   -3.190285
H     2.161446    3.252206    0.845995
H    -3.106560    0.725843    0.309721
H    -3.569188    2.124746    2.321469
H    -1.617961    3.157017    3.533547
H     0.687579    2.738364    2.667322
H     4.315947    2.026859   -0.388693
H     4.655541   -0.786214   -0.548996
H     3.236800   -1.485633   -1.364742
H     4.135494   -0.149382   -2.128678
Cl    0.079769   -1.847008    2.186227
H     4.391503   -2.700444    1.094242
C     1.591461   -3.254511   -0.504195
N     2.759190   -3.571184    0.113832
H    -2.877264   -4.249529   -1.998917
N    -0.834818   -4.244825   -1.729559
C    -1.921046   -4.327017   -2.509658
N     1.478545   -4.219304   -1.469376
C     3.361013   -4.688333   -0.448164
C     0.349067   -4.327378   -2.332808
H     4.292401   -5.088383   -0.078601
C    -1.864713   -4.493224   -3.893710
C     2.555755   -5.098419   -1.459269
H    -2.778356   -4.550082   -4.475475
C     0.530688   -4.492579   -3.706237
C    -0.611460   -4.579212   -4.500952
H     2.631314   -5.930462   -2.141203
H     1.527022   -4.530178   -4.132799
H    -0.520689   -4.699066   -5.575850
C     3.321272   -2.849231    1.252408
H     3.162594   -3.419952    2.170444
H     2.813595   -1.891254    1.340930
65
Optimized Geometry
Fe    0.381601   -1.589649   -0.352426
N    -1.850032   -1.067421   -2.460357
N    -2.222275   -1.632987   -0.242360
C    -4.943183   -1.070399   -0.415210
C    -4.116949   -0.881682   -1.521977
C    -2.762460   -1.192381   -1.379462
C    -3.024192   -1.794982    0.817166
C    -4.393660   -1.538663    0.778527
C    -2.178392   -0.891580   -3.803490
C    -1.008606   -0.930831   -4.483662
N    -0.005153   -1.132909   -3.543113
C    -0.498555   -1.217003   -2.289295
C     1.412429   -1.235450   -3.875256
N     1.138571    1.312807    0.622652
C     2.145660    2.264760    0.739474
N    -1.183320    1.284573    0.324869
C    -0.171226    1.490714    1.164673
C    -2.421613    1.465266    0.806025
C    -2.688025    1.872033    2.112477
C    -1.610113    2.090334    2.971709
C    -0.316604    1.891025    2.494091
C     3.209112    1.773172    0.059578
N     2.822384    0.536989   -0.439583
C     1.545119    0.220071   -0.097691
C     3.702545   -0.282184   -1.265448
H    -6.001874   -0.842810   -0.488504
H    -4.518995   -0.497755   -2.451249
H    -2.527115   -2.134035    1.719901
H    -5.005227   -1.693988    1.660365
H    -3.188694   -0.785691   -4.160674
H    -0.802821   -0.846366   -5.539180
H     1.892589   -1.893465   -3.152426
H     1.516947   -1.664916   -4.872586
H     1.883479   -0.249701   -3.848650
H     2.001937    3.195959    1.264069
H    -3.232207    1.275439    0.108413
H    -3.711777    2.009046    2.443852
H    -1.770871    2.398541    4.000009
H     0.552302    2.021090    3.129486
H     4.189583    2.186680   -0.118661
H     4.666294   -0.406595   -0.766992
H     3.239103   -1.254909   -1.407581
H     3.856948    0.196501   -2.235723
Cl    0.163719   -2.099939    2.026392
H     4.553933   -2.465555    0.782181
C     1.750738   -3.214051   -0.650642
N     2.924240   -3.505323   -0.033447
H    -2.771829   -4.082646   -2.017883
N    -0.730732   -4.183596   -1.762918
C    -1.831278   -4.295793   -2.518833
N     1.587368   -4.260305   -1.521566
C     3.483816   -4.684710   -0.504420
C     0.439823   -4.419202   -2.353028
H     4.412221   -5.076600   -0.118847
C    -1.803672   -4.655879   -3.866119
C     2.642943   -5.163597   -1.453883
H    -2.726338   -4.732725   -4.430951
C     0.590565   -4.781732   -3.692059
C    -0.566056   -4.906976   -4.459996
H     2.679240   -6.058546   -2.054362
H     1.576266   -4.935321   -4.116983
H    -0.497236   -5.180805   -5.507949
C     3.520886   -2.712076    1.037961
H     3.499818   -3.280369    1.970819
H     2.933622   -1.805380    1.163646
65
Frame 0
 Fe         0.430160830769       -0.236035676923        0.567380400000
 N         -1.799602169231        0.354829323077       -1.523801600000
 N         -2.140393169231       -0.114420676923        0.722091400000
 C         -4.861390169231        0.445077323077        0.567794400000
 C         -4.051998169231        0.588218323077       -0.558180600000
 C         -2.696287169231        0.282281323077       -0.424210600000
 C         -2.926430169231       -0.236659676923        1.798485400000
 C         -4.295797169231        0.020893323077        1.769988400000
 C         -2.142400169231        0.525651323077       -2.864055600000
 C         -0.987153169231        0.425765323077       -3.562914600000
 N          0.022571830769        0.193758323077       -2.635752600000
 C         -0.452988169231        0.147688323077       -1.374221600000
 C          1.427583830769        0.022113323077       -2.990984600000
 N          1.078672830769        2.668175323077        1.612349400000
 C          2.060125830769        3.640458323077        1.766946400000
 N         -1.219946169231        2.867056323077        1.207644400000
 C         -0.251195169231        2.820236323077        2.120703400000
 C         -2.470457169231        3.045330323077        1.656187400000
 C         -2.789671169231        3.195598323077        3.005543400000
 C         -1.756605169231        3.149725323077        3.942051400000
 C         -0.451189169231        2.953758323077        3.494192400000
 C          3.138339830769        3.199818323077        1.074277400000
 N          2.784286830769        1.973056323077        0.530176400000
 C          1.513697830769        1.612447323077        0.857460400000
 C          3.672683830769        1.219065323077       -0.347370600000
 H         -5.920928169231        0.670717323077        0.500949400000
 H         -4.469796169231        0.930489323077       -1.496595600000
 H         -2.415877169231       -0.545108676923        2.704559400000
 H         -4.894326169231       -0.098975676923        2.666131400000
 H         -3.151843169231        0.677628323077       -3.206670600000
 H         -0.795641169231        0.487704323077       -4.622752600000
 H          1.921221830769       -0.523226676923       -2.188572600000
 H          1.498224830769       -0.556671676923       -3.913488600000
 H          1.908053830769        0.994081323077       -3.128928600000
 H          1.891139830769        4.544485323077        2.330368400000
 H         -3.248496169231        3.061259323077        0.897950400000
 H         -3.821115169231        3.338902323077        3.309312400000
 H         -1.961414169231        3.253563323077        5.002936400000
 H          0.386626830769        2.889899323077        4.179297400000
 H          4.109660830769        3.642310323077        0.916634400000
 H          4.666340830769        1.154336323077        0.100761400000
 H          3.266649830769        0.219114323077       -0.477822600000
 H          3.746225830769        1.713287323077       -1.319631600000
 Cl         0.249483830769       -0.794608676923        2.940435400000
 H          4.662503830769       -0.982645676923        1.542428400000
 C          1.837732830769       -1.824697676923        0.254509400000
 N          3.032119830769       -2.102145676923        0.834198400000
 H         -2.736805169231       -2.633816676923       -0.865471600000
 N         -0.688583169231       -2.776546676923       -0.708748600000
 C         -1.829338169231       -2.899170676923       -1.400893600000
 N          1.635302830769       -2.895798676923       -0.577452600000
 C          3.569759830769       -3.297162676923        0.375882400000
 C          0.445797830769       -3.073971676923       -1.342438600000
 H          4.511354830769       -3.681629676923        0.736160400000
 C         -1.879297169231       -3.331218676923       -2.725906600000
 C          2.690645830769       -3.800932676923       -0.524879600000
 H         -2.831218169231       -3.413876676923       -3.238941600000
 C          0.517897830769       -3.511369676923       -2.665502600000
 C         -0.679742169231       -3.646032676923       -3.366078600000
 H          2.700901830769       -4.714777676923       -1.097177600000
 H          1.475636830769       -3.712885676923       -3.132139600000
 H         -0.671367169231       -3.976541676923       -4.399817600000
 C          3.663076830769       -1.283219676923        1.865649400000
 H          3.735603830769       -1.856091676923        2.793113400000
 H          3.039205830769       -0.408540676923        2.036853400000
65
Frame 1
 Fe         0.356050948192       -0.317227917210        0.550616552044
 N         -1.676284370469        0.529945157283       -1.609555976966
 N         -2.098773799184        0.101119600176        0.630324942157
 C         -4.745114794688        0.941820638709        0.432246565009
 C         -3.894260185523        1.038674667132       -0.668168181746
 C         -2.586751691248        0.570604518352       -0.520721999190
 C         -2.914105796315        0.054929586348        1.691508832430
 C         -4.247415017411        0.450462822386        1.638536981042
 C         -1.981903727056        0.742734582520       -2.953406570140
 C         -0.845322297194        0.487684024495       -3.641410376405
 N          0.113133402642        0.115245874678       -2.704996999390
 C         -0.376477207997        0.129771055342       -1.447972914314
 C          1.463492734661       -0.291899468245       -3.073041317785
 N          0.860231600608        2.656770603099        1.565262732931
 C          1.735390793239        3.737766616168        1.520782325500
 N         -1.398928724319        3.208965934528        1.583932677134
 C         -0.375104606982        2.717173067614        2.276911254468
 C         -2.563663401166        3.328732960139        2.235592029290
 C         -2.729004814767        3.049753690486        3.593455860262
 C         -1.629678098420        2.544764016520        4.298448593758
 C         -0.417904338688        2.386316036782        3.629139444088
 C          2.757454643832        3.358140014260        0.720619555793
 N          2.495293616121        2.048110088348        0.341410717831
 C          1.324240228524        1.584740336566        0.856843867716
 C          3.373696889894        1.309332131518       -0.556408025792
 H         -5.777959443752        1.264006618780        0.344947933789
 H         -4.258293968620        1.419765760301       -1.614298782172
 H         -2.465981777472       -0.312114548111        2.606855233992
 H         -4.869861131830        0.386532572785        2.523098232825
 H         -2.958777667198        1.025166914848       -3.310884123249
 H         -0.639921942788        0.524891252817       -4.700816983341
 H          1.936990688339       -0.750758798738       -2.210509198974
 H          1.412451839770       -1.018126794837       -3.885004320751
 H          2.036032570321        0.573833243664       -3.413167449074
 H          1.544815337261        4.646712196137        2.076687481408
 H         -3.387479039244        3.697924166486        1.628652046312
 H         -3.684587204627        3.206693426558        4.076706956732
 H         -1.719744955723        2.300815735460        5.352022162982
 H          0.472851565515        1.994517198781        4.103589866799
 H          3.643264565154        3.886410140602        0.403115506887
 H          4.410490606669        1.410235517686       -0.227199926224
 H          3.091595499228        0.260745071909       -0.538459970247
 H          3.268141848526        1.699513469787       -1.572101891063
 Cl         0.068684025394       -1.097453885426        2.852214604272
 H          4.625728426198       -0.845342543141        1.548146900639
 C          1.842562850400       -1.845848566213        0.274287457453
 N          3.033590468813       -2.046999025498        0.890646398376
 H         -2.647513917584       -2.636634593535       -1.112587775091
 N         -0.622615018854       -2.821546856540       -0.796882530345
 C         -1.718642867005       -2.987681804662       -1.548141067614
 N          1.685608344583       -2.974913214679       -0.490647238287
 C          3.611664577275       -3.255702444786        0.526400844989
 C          0.541081966993       -3.218094869578       -1.305314210821
 H          4.553755862091       -3.588779869806        0.933186385457
 C         -1.702429887302       -3.576753169359       -2.810556683453
 C          2.760746999790       -3.847973687678       -0.346574488641
 H         -2.621659468844       -3.699304883643       -3.372714068631
 C          0.678107582246       -3.823678764257       -2.555844729463
 C         -0.475593782600       -4.008781994351       -3.316567711221
 H          2.805712603359       -4.800296202342       -0.849714759600
 H          1.654690709825       -4.109719791035       -2.929612290851
 H         -0.414037946839       -4.478491489648       -4.293185707001
 C          3.624099842120       -1.139636780290        1.871074068038
 H          3.677281797823       -1.635294181404        2.843008273622
 H          2.986857456303       -0.262265165037        1.956194981818
65
Frame 2
 Fe         0.285519113796       -0.394072681127        0.524988381050
 N         -1.574430232010        0.658761030918       -1.676785141773
 N         -2.051390159119        0.275933003232        0.559853876833
 C         -4.571425168551        1.443117720373        0.362440821143
 C         -3.720848176996        1.421454840524       -0.741361314525
 C         -2.479345981823        0.800965029085       -0.593086951643
 C         -2.874969160797        0.315855393597        1.616979984314
 C         -4.147308213340        0.876711652136        1.564158360361
 C         -1.835025196401        0.923767012997       -3.020714256482
 C         -0.728430155048        0.540484725529       -3.698439621855
 N          0.173126064048        0.056884128151       -2.755332388305
 C         -0.330369552965        0.109772391768       -1.504601239876
 C          1.459879173231       -0.526051024731       -3.119905985649
 N          0.645947413766        2.640704915076        1.527361583547
 C          1.386903965096        3.797159715491        1.302483683159
 N         -1.510915110234        3.390804169167        1.977532376762
 C         -0.492563281971        2.635500405326        2.387130719476
 C         -2.565633806024        3.482897893452        2.798230285252
 C         -2.632256727568        2.865799255107        4.049143669565
 C         -1.545543620878        2.085006157942        4.455240229902
 C         -0.440869148350        1.974915632366        3.613304342766
 C          2.380654316922        3.446847089043        0.454726616387
 N          2.230240252580        2.088492475198        0.209429466428
 C          1.162018207091        1.557750583596        0.866766656213
 C          3.102045059428        1.366640503267       -0.708428082200
 H         -5.552397329046        1.899790841565        0.277540718480
 H         -4.032270950199        1.849472577856       -1.686029071188
 H         -2.481778427061       -0.127495329365        2.523482696224
 H         -4.774220999090        0.886649192009        2.447980194337
 H         -2.764511181033        1.331361417729       -3.382265834252
 H         -0.507894444040        0.557967492070       -4.754904221958
 H          1.934900937021       -0.915508399372       -2.223970562338
 H          1.302445172286       -1.342510033657       -3.827024031896
 H          2.093345951148        0.232402355896       -3.585319319906
 H          1.134207837137        4.732652137536        1.779209525117
 H         -3.397266201058        4.083696860511        2.434629019171
 H         -3.509097981169        2.983817400751        4.675077386009
 H         -1.562653768890        1.584570354454        5.418520733512
 H          0.431369453581        1.385603728546        3.864938431613
 H          3.176275909862        4.027213022187        0.013691680871
 H          4.145596051566        1.599472180716       -0.484666227499
 H          2.938005330982        0.299760542531       -0.582373371301
 H          2.872865540907        1.651349363003       -1.738331447681
 Cl        -0.116010892753       -1.370312590337        2.728347370291
 H          4.575354726358       -0.744834875681        1.572973496953
 C          1.841769287710       -1.864869006871        0.281013349312
 N          3.020876491528       -2.004469262347        0.934574288631
 H         -2.545529752112       -2.663155707894       -1.348898577353
 N         -0.551932192750       -2.880490537136       -0.887312221660
 C         -1.605315103816       -3.086523237079       -1.688226122026
 N          1.734119891205       -3.033508408900       -0.434277025226
 C          3.634232375961       -3.218104180533        0.653122204683
 C          0.631894056414       -3.341512506729       -1.284400251729
 H          4.569915207622       -3.509911073596        1.104166173182
 C         -1.532025834147       -3.811115865033       -2.876059365441
 C          2.828702431875       -3.868546542800       -0.220369173193
 H         -2.424199854436       -3.992666517742       -3.465243977831
 C          0.825309959723       -4.069658188733       -2.461196571661
 C         -0.287917001974       -4.311752847366       -3.264005561849
 H          2.917834212399       -4.841297605956       -0.676049660766
 H          1.813384236724       -4.405365704029       -2.754091247088
 H         -0.180549237969       -4.877081002324       -4.184332240164
 C          3.566542723428       -1.032925076592        1.878781505412
 H          3.593975393464       -1.468977447255        2.880233167883
 H          2.917638098757       -0.159289537515        1.889948071475
65
Frame 3
 Fe         0.195637418799       -0.444215318845        0.491930058026
 N         -1.465965765156        0.778488619047       -1.760054520048
 N         -2.006973650953        0.442441682353        0.469082432229
 C         -4.379693848649        1.883925328682        0.248592731308
 C         -3.526633077328        1.768230661562       -0.846538218074
 C         -2.361154262340        1.018322178293       -0.686750340685
 C         -2.847255480226        0.549761297096        1.510417214472
 C         -4.046514136916        1.252008489691        1.446525208511
 C         -1.668166568652        1.081489959822       -3.105908717778
 C         -0.599300451660        0.577735477669       -3.765605384751
 N          0.222397920015       -0.014613861420       -2.810992715284
 C         -0.291866763755        0.095623741952       -1.568231172327
 C          1.438980749267       -0.744284691444       -3.156422541438
 N          0.433860572070        2.631937481478        1.509067994472
 C          1.008554799597        3.833836285579        1.105251895493
 N         -1.491867395622        3.528798905198        2.471353786467
 C         -0.550296821846        2.587114639174        2.541178611321
 C         -2.414478580200        3.541391670476        3.442913449938
 C         -2.434093085670        2.626720968757        4.497031274498
 C         -1.428643588466        1.661131561891        4.553608692360
 C         -0.451203576275        1.641546027961        3.560744918436
 C          1.959208929039        3.510884329248        0.199144899085
 N          1.934594604800        2.128713432788        0.074185964242
 C          0.983973514393        1.552133061665        0.862562818675
 C          2.805497814088        1.419490650955       -0.854528266703
 H         -5.295685888583        2.459104364187        0.159197179256
 H         -3.768653407479        2.246342332936       -1.787326996091
 H         -2.518833936185        0.053344783369        2.414861626406
 H         -4.688630933361        1.311102010652        2.317570497350
 H         -2.533443115904        1.604860394097       -3.476184490168
 H         -0.351816607922        0.582966576807       -4.815799083935
 H          1.928034352355       -1.060705323540       -2.238671914592
 H          1.182472341972       -1.623995247929       -3.751218563249
 H          2.110482650597       -0.099942012278       -3.728236212325
 H          0.697318602546        4.779005021589        1.518173632132
 H         -3.174562729275        4.315321579215        3.367339479561
 H         -3.211487662663        2.678401780903        5.251896548813
 H         -1.397809717671        0.935143143081        5.360032248332
 H          0.350336324365        0.915686780969        3.561133225982
 H          2.650661348736        4.126320434364       -0.355095751045
 H          3.830777981599        1.777269673601       -0.737025538790
 H          2.765252129192        0.356039425481       -0.630678278735
 H          2.477393912470        1.589582501934       -1.882590041606
 Cl        -0.386341480383       -1.587247215886        2.566658445507
 H          4.491969166539       -0.620529347408        1.607510264172
 C          1.819790974168       -1.853638031230        0.285212463517
 N          2.978091900789       -1.934705247910        0.982865107897
 H         -2.451967162649       -2.717987334026       -1.586547693245
 N         -0.490731260166       -2.907074094287       -0.990120565165
 C         -1.501739332067       -3.189850548440       -1.821926385710
 N          1.756720208694       -3.063099607580       -0.367830959141
 C          3.623093151337       -3.149351286158        0.789452544443
 C          0.702777711591       -3.436620416798       -1.252035037534
 H          4.551148612888       -3.395901285948        1.281553799491
 C         -1.368743226800       -4.032221726758       -2.923914088182
 C          2.858134941364       -3.863809118043       -0.069250482105
 H         -2.219308551469       -4.238335506340       -3.564354009859
 C          0.952391214634       -4.284630840004       -2.335554755572
 C         -0.114468442530       -4.591258528853       -3.177298193998
 H          2.980774263159       -4.860616003132       -0.460294494710
 H          1.947204359394       -4.665722635261       -2.534104255257
 H          0.040272263186       -5.243696343628       -4.030769688768
 C          3.474281202350       -0.902272625770        1.888968249038
 H          3.469318731953       -1.279126581326        2.914844886390
 H          2.816925840877       -0.036766474280        1.820997209049
65
Optimized Geometry
Fe    0.195894   -1.838608   -0.471432
N    -1.412433   -0.586507   -2.748424
N    -1.999096   -0.943836   -0.534413
C    -4.347169    0.533770   -0.779299
C    -3.475251    0.420968   -1.859814
C    -2.323717   -0.347589   -1.688774
C    -2.856526   -0.837425    0.493053
C    -4.044925   -0.118206    0.416121
C    -1.597056   -0.289342   -4.098373
C    -0.522666   -0.801598   -4.742431
N     0.284451   -1.393275   -3.774684
C    -0.244039   -1.273435   -2.538974
C     1.497426   -2.138082   -4.099943
N     0.424001    1.240098    0.557096
C     1.003649    2.442116    0.160171
N    -1.509931    2.144210    1.495236
C    -0.576027    1.195532    1.573416
C    -2.447748    2.156824    2.452130
C    -2.490679    1.235166    3.499360
C    -1.493103    0.261955    3.564943
C    -0.500031    0.242256    2.587827
C     1.966987    2.118636   -0.732081
N     1.944646    0.736216   -0.856154
C     0.983391    0.159590   -0.080632
C     2.827774    0.027890   -1.773890
H    -5.253207    1.123082   -0.877666
H    -3.691728    0.915864   -2.798186
H    -2.550776   -1.348877    1.397146
H    -4.702235   -0.061338    1.275893
H    -2.456025    0.235305   -4.481497
H    -0.262657   -0.803102   -5.789613
H     1.972606   -2.451173   -3.173701
H     1.238423   -3.021002   -4.689169
H     2.182082   -1.506118   -4.669969
H     0.686076    3.387537    0.567600
H    -3.200959    2.936791    2.369842
H    -3.279522    1.287305    4.242224
H    -1.480245   -0.469898    4.366548
H     0.296015   -0.489552    2.595805
H     2.665841    2.733838   -1.277276
H     3.852750    0.379835   -1.637253
H     2.778086   -1.036350   -1.556744
H     2.517625    0.204873   -2.806423
Cl   -0.423179   -2.988877    1.593125
H     4.502592   -1.987928    0.604136
C     1.827633   -3.237958   -0.651466
N     2.988772   -3.330672    0.038308
H    -2.455211   -3.949216   -2.477773
N    -0.496256   -4.210035   -1.903029
C    -1.531969   -4.473068   -2.710360
N     1.744164   -4.448415   -1.299372
C     3.617146   -4.554402   -0.155930
C     0.667999   -4.803831   -2.161610
H     4.545844   -4.810987    0.329787
C    -1.453466   -5.356221   -3.785080
C     2.836533   -5.262857   -1.005979
H    -2.322078   -5.544741   -4.406375
C     0.863497   -5.694833   -3.220938
C    -0.228947   -5.978333   -4.037721
H     2.942937   -6.263432   -1.392124
H     1.836742   -6.127617   -3.420248
H    -0.116649   -6.663564   -4.871913
C     3.505506   -2.295494    0.929657
H     3.557286   -2.681464    1.950773
H     2.825850   -1.444880    0.899426
65
Optimized Geometry
Fe    0.196607   -1.861683   -0.497086
N    -1.381422   -0.553447   -2.766049
N    -1.995909   -0.958821   -0.568261
C    -4.316027    0.564943   -0.795859
C    -3.434229    0.468046   -1.869957
C    -2.298353   -0.325362   -1.708886
C    -2.861873   -0.865752    0.453354
C    -4.037816   -0.125490    0.383775
C    -1.556948   -0.240017   -4.113800
C    -0.485830   -0.758148   -4.758827
N     0.310167   -1.369467   -3.793668
C    -0.221737   -1.255346   -2.559181
C     1.511254   -2.133363   -4.118451
N     0.402091    1.219736    0.555315
C     0.971999    2.428075    0.162667
N    -1.529501    2.116375    1.504692
C    -0.598714    1.163558    1.569795
C    -2.468820    2.117621    2.460144
C    -2.516965    1.180081    3.492888
C    -1.522760    0.202578    3.544998
C    -0.527750    0.194780    2.569807
C     1.939215    2.115310   -0.728983
N     1.928792    0.732970   -0.857160
C     0.971290    0.145479   -0.084862
C     2.820363    0.035991   -1.775420
H    -5.210796    1.172410   -0.886678
H    -3.630741    0.993699   -2.795965
H    -2.572893   -1.405416    1.346629
H    -4.703534   -0.081504    1.237792
H    -2.409049    0.297438   -4.494717
H    -0.221620   -0.752036   -5.804949
H     1.983243   -2.449926   -3.191553
H     1.238155   -3.014960   -4.703668
H     2.204351   -1.514116   -4.692179
H     0.645513    3.369526    0.572136
H    -3.219108    2.901490    2.388605
H    -3.306988    1.223437    4.235073
H    -1.513776   -0.541805    4.335048
H     0.265610   -0.539934    2.568133
H     2.633774    2.738005   -1.271203
H     3.843516    0.389114   -1.628049
H     2.771699   -1.030280   -1.569071
H     2.517067    0.222027   -2.808440
Cl   -0.435901   -3.032321    1.557455
H     4.519864   -1.931803    0.539797
C     1.855224   -3.228337   -0.656359
N     3.022896   -3.313741    0.021515
H    -2.429112   -3.849106   -2.421575
N    -0.468421   -4.152367   -1.876097
C    -1.529788   -4.414791   -2.649453
N     1.767734   -4.442007   -1.296963
C     3.653032   -4.536759   -0.173997
C     0.669783   -4.798597   -2.128645
H     4.588099   -4.788172    0.302111
C    -1.503386   -5.346450   -3.684772
C     2.864980   -5.252474   -1.011391
H    -2.390832   -5.532888   -4.279437
C     0.813124   -5.739773   -3.151851
C    -0.305345   -6.019425   -3.934111
H     2.971786   -6.254702   -1.392866
H     1.765515   -6.216742   -3.350520
H    -0.233560   -6.743501   -4.739457
C     3.544095   -2.269157    0.899045
H     3.644003   -2.658731    1.915146
H     2.839382   -1.438451    0.897391
65
Optimized Geometry
Fe    0.223585   -1.874156   -0.499579
N    -1.333690   -0.545912   -2.772920
N    -1.964828   -1.000958   -0.589401
C    -4.307116    0.488785   -0.815388
C    -3.411782    0.426763   -1.880738
C    -2.264665   -0.350647   -1.721774
C    -2.842861   -0.939530    0.424735
C    -4.030157   -0.217981    0.354842
C    -1.503106   -0.220142   -4.118903
C    -0.422801   -0.721586   -4.761681
N     0.372209   -1.335969   -3.797113
C    -0.168217   -1.237919   -2.565313
C     1.577043   -2.094653   -4.120766
N     0.388739    1.213130    0.551914
C     0.946865    2.427385    0.160290
N    -1.575130    2.087440    1.454869
C    -0.630083    1.150978    1.548145
C    -2.531518    2.084413    2.393237
C    -2.583164    1.158501    3.436212
C    -1.574602    0.197954    3.517621
C    -0.561939    0.195228    2.560722
C     1.930250    2.123589   -0.716423
N     1.940597    0.740504   -0.837514
C     0.981326    0.142994   -0.074761
C     2.853310    0.054129   -1.742800
H    -5.211058    1.082631   -0.905318
H    -3.606680    0.966162   -2.799207
H    -2.553154   -1.488898    1.311935
H    -4.705760   -0.200243    1.201984
H    -2.357664    0.313236   -4.500062
H    -0.151615   -0.702151   -5.805859
H     2.037877   -2.426958   -3.193621
H     1.309713   -2.966770   -4.722868
H     2.277191   -1.467304   -4.676899
H     0.601090    3.366420    0.559392
H    -3.293211    2.854725    2.298623
H    -3.387171    1.197563    4.163488
H    -1.568000   -0.537090    4.316410
H     0.242736   -0.526571    2.581678
H     2.623227    2.753132   -1.252791
H     3.874227    0.399207   -1.563157
H     2.793229   -1.014881   -1.556263
H     2.578021    0.258996   -2.780117
Cl   -0.374613   -3.030649    1.585192
H     4.579825   -1.934990    0.458889
C     1.889633   -3.223281   -0.666764
N     3.072911   -3.321692   -0.020480
H    -2.437960   -3.715836   -2.279669
N    -0.467743   -4.076212   -1.812263
C    -1.570281   -4.318948   -2.532646
N     1.773596   -4.432361   -1.310679
C     3.687706   -4.548969   -0.240619
C     0.636785   -4.768889   -2.094964
H     4.633511   -4.810780    0.207932
C    -1.619526   -5.274668   -3.544570
C     2.871241   -5.253982   -1.060165
H    -2.537590   -5.444595   -4.096034
C     0.704117   -5.735935   -3.100978
C    -0.455899   -5.992922   -3.828753
H     2.960325   -6.254814   -1.449711
H     1.629764   -6.251942   -3.326648
H    -0.443273   -6.736701   -4.619109
C     3.620482   -2.284416    0.849541
H     3.761120   -2.685857    1.856084
H     2.909327   -1.459587    0.884444
65
Optimized Geometry
Fe    0.242556   -1.889951   -0.517791
N    -1.284383   -0.515143   -2.786355
N    -1.941147   -1.030939   -0.623736
C    -4.289275    0.450536   -0.841838
C    -3.379092    0.422945   -1.895937
C    -2.229446   -0.351698   -1.742538
C    -2.832655   -1.000908    0.380299
C    -4.023631   -0.285401    0.312965
C    -1.439034   -0.158855   -4.126664
C    -0.352338   -0.646952   -4.768933
N     0.431450   -1.284524   -3.809765
C    -0.121150   -1.212064   -2.581934
C     1.636948   -2.041274   -4.135636
N     0.371072    1.198203    0.551267
C     0.918906    2.419963    0.168016
N    -1.615787    2.051282    1.423346
C    -0.662510    1.124647    1.531463
C    -2.586551    2.038588    2.346711
C    -2.645059    1.112316    3.388946
C    -1.628206    0.162082    3.486037
C    -0.600558    0.169880    2.545276
C     1.915209    2.129725   -0.698352
N     1.942956    0.747025   -0.822431
C     0.982970    0.135833   -0.071039
C     2.873650    0.076231   -1.720986
H    -5.195804    1.040948   -0.928200
H    -3.564700    0.985786   -2.802220
H    -2.549915   -1.570301    1.257197
H    -4.710711   -0.294037    1.150940
H    -2.289286    0.383342   -4.505041
H    -0.070246   -0.604594   -5.809534
H     2.072033   -2.415018   -3.211568
H     1.375830   -2.885896   -4.778262
H     2.356240   -1.400293   -4.650404
H     0.556926    3.354060    0.564320
H    -3.354593    2.800981    2.239920
H    -3.460743    1.143121    4.103523
H    -1.626540   -0.572952    4.284877
H     0.210894   -0.543647    2.579025
H     2.606325    2.768526   -1.226156
H     3.892876    0.406371   -1.506155
H     2.798359   -0.996535   -1.565966
H     2.627511    0.311932   -2.759083
Cl   -0.336716   -3.047418    1.582664
H     4.633644   -1.920162    0.356545
C     1.922746   -3.217634   -0.684892
N     3.122188   -3.320065   -0.071763
H    -2.433285   -3.599224   -2.161619
N    -0.458873   -4.008929   -1.761583
C    -1.600325   -4.246819   -2.420478
N     1.781852   -4.427684   -1.322097
C     3.725277   -4.550838   -0.307753
C     0.608068   -4.757659   -2.050726
H     4.682937   -4.815879    0.112982
C    -1.726765   -5.250644   -3.377181
C     2.882502   -5.254329   -1.101783
H    -2.673586   -5.414999   -3.879394
C     0.596663   -5.775836   -3.006589
C    -0.602055   -6.024571   -3.671728
H     2.958880   -6.255638   -1.492845
H     1.491027   -6.340789   -3.240007
H    -0.650128   -6.808053   -4.421277
C     3.694615   -2.283191    0.782588
H     3.880541   -2.690672    1.779240
H     2.976165   -1.466787    0.852982
65
Optimized Geometry
Fe    0.251064   -1.912585   -0.547203
N    -1.245176   -0.483587   -2.805523
N    -1.928941   -1.053455   -0.664615
C    -4.267436    0.444550   -0.869951
C    -3.345288    0.440958   -1.913923
C    -2.201084   -0.343164   -1.768409
C    -2.831242   -1.044963    0.330357
C    -4.018417   -0.322835    0.268042
C    -1.383202   -0.092536   -4.138108
C    -0.292221   -0.570423   -4.780799
N     0.477286   -1.237118   -3.829591
C    -0.087305   -1.191166   -2.606205
C     1.683911   -1.990415   -4.159157
N     0.349399    1.176933    0.549488
C     0.889447    2.405766    0.177254
N    -1.648752    2.015387    1.409406
C    -0.692960    1.091418    1.519286
C    -2.627813    1.992497    2.323717
C    -2.692719    1.058277    3.358391
C    -1.673384    0.110938    3.457564
C    -0.636955    0.129631    2.526713
C     1.894748    2.129151   -0.682808
N     1.935108    0.747406   -0.814795
C     0.975195    0.122786   -0.074004
C     2.880766    0.092171   -1.709090
H    -5.170276    1.041367   -0.950744
H    -3.517576    1.028910   -2.806811
H    -2.559694   -1.637141    1.195772
H    -4.715075   -0.349898    1.097649
H    -2.226671    0.463268   -4.511935
H     0.001009   -0.503876   -5.817038
H     2.087491   -2.415445   -3.242629
H     1.432717   -2.798468   -4.850771
H     2.425162   -1.333894   -4.620582
H     0.515655    3.334451    0.575249
H    -3.397500    2.753055    2.215524
H    -3.515044    1.080877    4.065642
H    -1.676316   -0.630146    4.250817
H     0.176709   -0.581110    2.562920
H     2.584340    2.776762   -1.201815
H     3.898378    0.402359   -1.458996
H     2.787812   -0.983448   -1.589374
H     2.663974    0.362945   -2.745146
Cl   -0.324079   -3.075877    1.563374
H     4.677318   -1.896138    0.249115
C     1.953838   -3.212555   -0.701576
N     3.165935   -3.314949   -0.115603
H    -2.416866   -3.503098   -2.068963
N    -0.443216   -3.955175   -1.719314
C    -1.615596   -4.190826   -2.323085
N     1.792073   -4.427755   -1.323865
C     3.757808   -4.551107   -0.354900
C     0.589405   -4.754765   -2.002478
H     4.724399   -4.816743    0.044594
C    -1.807404   -5.239712   -3.217974
C     2.893089   -5.258385   -1.121635
H    -2.776916   -5.400246   -3.676085
C     0.511280   -5.820115   -2.901542
C    -0.718015   -6.063490   -3.510291
H     2.957010   -6.263041   -1.506084
H     1.377607   -6.427696   -3.133581
H    -0.817672   -6.883585   -4.214170
C     3.762248   -2.271897    0.714494
H     3.996335   -2.678592    1.701183
H     3.037017   -1.464920    0.817508
65
Optimized Geometry
Fe    0.251859   -1.946398   -0.584057
N    -1.215932   -0.444303   -2.815088
N    -1.923770   -1.074619   -0.698788
C    -4.247489    0.448838   -0.877669
C    -3.315670    0.470796   -1.912754
C    -2.179523   -0.327514   -1.782192
C    -2.834280   -1.088654    0.288746
C    -4.015189   -0.355533    0.238143
C    -1.334305   -0.002453   -4.133754
C    -0.244054   -0.473111   -4.783116
N     0.505150   -1.186818   -3.849767
C    -0.070179   -1.175550   -2.630819
C     1.703105   -1.948111   -4.192520
N     0.326654    1.150580    0.533630
C     0.859586    2.384411    0.166726
N    -1.675453    1.982877    1.389831
C    -0.720151    1.058096    1.497952
C    -2.658276    1.954873    2.299958
C    -2.727879    1.014572    3.328681
C    -1.709228    0.066304    3.426095
C    -0.668776    0.090473    2.499996
C     1.871785    2.117028   -0.687777
N     1.923031    0.735779   -0.822363
C     0.963800    0.101678   -0.088250
C     2.881325    0.091964   -1.711580
H    -5.144782    1.055294   -0.947745
H    -3.475021    1.088002   -2.788134
H    -2.574028   -1.708225    1.138477
H    -4.719607   -0.402191    1.060264
H    -2.165402    0.579605   -4.495135
H     0.060196   -0.373567   -5.813516
H     2.077644   -2.427112   -3.289915
H     1.450360   -2.714757   -4.929227
H     2.468038   -1.286041   -4.604834
H     0.476138    3.309466    0.563891
H    -3.427268    2.716342    2.192995
H    -3.553143    1.033125    4.032639
H    -1.715613   -0.679732    4.214703
H     0.144328   -0.620802    2.535400
H     2.559549    2.770692   -1.201605
H     3.896333    0.389362   -1.436144
H     2.778523   -0.985142   -1.616818
H     2.686181    0.386679   -2.745344
Cl   -0.314285   -3.106743    1.543800
H     4.713430   -1.883693    0.188271
C     1.983073   -3.211402   -0.712851
N     3.201669   -3.311140   -0.141904
H    -2.390255   -3.432630   -2.002467
N    -0.419120   -3.916635   -1.686307
C    -1.613766   -4.150816   -2.247170
N     1.809111   -4.432260   -1.320017
C     3.786745   -4.551936   -0.377010
C     0.585899   -4.756982   -1.958356
H     4.758502   -4.816005    0.010896
C    -1.854852   -5.233936   -3.086744
C     2.909694   -5.265086   -1.124315
H    -2.840410   -5.390463   -3.510585
C     0.456310   -5.859060   -2.804766
C    -0.794298   -6.097541   -3.369960
H     2.966937   -6.273223   -1.500502
H     1.299975   -6.500622   -3.028374
H    -0.933360   -6.946142   -4.032087
C     3.809195   -2.262060    0.672242
H     4.063959   -2.663977    1.655741
H     3.082000   -1.458332    0.786142
65
Optimized Geometry
Fe    0.244801   -1.985164   -0.627453
N    -1.199693   -0.409766   -2.825318
N    -1.926242   -1.090601   -0.730773
C    -4.227115    0.470211   -0.875368
C    -3.290069    0.509349   -1.905155
C    -2.166076   -0.308766   -1.793256
C    -2.840800   -1.119309    0.252815
C    -4.011289   -0.368856    0.218046
C    -1.303555    0.074036   -4.130590
C    -0.217404   -0.394167   -4.788780
N     0.514911   -1.148450   -3.873851
C    -0.066205   -1.163878   -2.657936
C     1.702607   -1.919788   -4.229683
N     0.305278    1.122262    0.514909
C     0.832189    2.359877    0.150881
N    -1.691145    1.955600    1.382764
C    -0.740497    1.024738    1.479697
C    -2.672111    1.924287    2.294787
C    -2.744843    0.974603    3.314509
C    -1.731230    0.019765    3.400198
C    -0.692552    0.047282    2.472365
C     1.847698    2.099302   -0.701399
N     1.906736    0.718408   -0.837893
C     0.949376    0.077102   -0.107105
C     2.873357    0.083490   -1.724549
H    -5.115562    1.090950   -0.931721
H    -3.436516    1.153978   -2.762852
H    -2.592047   -1.765502    1.086164
H    -4.720116   -0.428782    1.035477
H    -2.123340    0.679997   -4.478354
H     0.094010   -0.267637   -5.814047
H     2.056399   -2.437293   -3.339576
H     1.445107   -2.655013   -4.996071
H     2.485391   -1.258843   -4.609020
H     0.442623    3.282189    0.548338
H    -3.437044    2.691067    2.196801
H    -3.568456    0.990950    4.020472
H    -1.739988   -0.734076    4.181358
H     0.116178   -0.669218    2.498908
H     2.533155    2.757391   -1.212671
H     3.886004    0.375791   -1.435012
H     2.767872   -0.994526   -1.644420
H     2.689700    0.392088   -2.756296
Cl   -0.318272   -3.144569    1.517641
H     4.737944   -1.869553    0.152018
C     2.009156   -3.208748   -0.717799
N     3.227375   -3.305526   -0.147251
H    -2.354408   -3.371967   -1.977460
N    -0.389207   -3.882594   -1.668488
C    -1.596681   -4.114417   -2.205271
N     1.828127   -4.437147   -1.306171
C     3.805690   -4.553254   -0.364858
C     0.594058   -4.757441   -1.920940
H     4.777099   -4.816230    0.024729
C    -1.871205   -5.222936   -2.998852
C     2.923756   -5.273792   -1.099520
H    -2.865847   -5.373975   -3.402851
C     0.428987   -5.886804   -2.723076
C    -0.833347   -6.119403   -3.263270
H     2.975551   -6.287373   -1.461588
H     1.255729   -6.555246   -2.930504
H    -0.999459   -6.989313   -3.890534
C     3.840591   -2.246529    0.649590
H     4.107934   -2.638248    1.633829
H     3.111648   -1.444488    0.764177
65
Optimized Geometry
Fe    0.232993   -2.024481   -0.674723
N    -1.188619   -0.381398   -2.841607
N    -1.934423   -1.100550   -0.766327
C    -4.202585    0.509733   -0.875814
C    -3.262194    0.556404   -1.902224
C    -2.155519   -0.287275   -1.809233
C    -2.851177   -1.134800    0.215129
C    -4.006501   -0.360665    0.196684
C    -1.281868    0.130929   -4.136946
C    -0.200246   -0.338328   -4.802090
N     0.518903   -1.121487   -3.900952
C    -0.065655   -1.153720   -2.687200
C     1.699097   -1.900223   -4.265233
N     0.283940    1.093107    0.500454
C     0.804443    2.334628    0.139227
N    -1.699531    1.930373    1.393248
C    -0.757069    0.989251    1.469383
C    -2.675446    1.893892    2.310441
C    -2.751653    0.928743    3.315152
C    -1.746703   -0.036988    3.379205
C    -0.713008   -0.004342    2.446168
C     1.820896    2.081199   -0.713682
N     1.886780    0.700814   -0.853585
C     0.932760    0.052055   -0.124550
C     2.859625    0.075107   -1.740021
H    -5.078145    1.149608   -0.918102
H    -3.392813    1.226098   -2.743128
H    -2.616578   -1.805741    1.033073
H    -4.718453   -0.426494    1.010908
H    -2.093044    0.754093   -4.474475
H     0.115663   -0.194906   -5.823767
H     2.037075   -2.444061   -3.384352
H     1.439177   -2.612836   -5.051835
H     2.494820   -1.241536   -4.620899
H     0.410268    3.253929    0.538923
H    -3.433332    2.669625    2.229265
H    -3.570941    0.941646    4.026211
H    -1.758181   -0.803521    4.147902
H     0.088218   -0.729547    2.456204
H     2.503019    2.743914   -1.223448
H     3.870144    0.366098   -1.441624
H     2.755307   -1.003742   -1.670695
H     2.682089    0.393800   -2.769717
Cl   -0.341216   -3.192947    1.483187
H     4.755755   -1.849667    0.125522
C     2.031705   -3.202830   -0.719069
N     3.248386   -3.294747   -0.146122
H    -2.316622   -3.315797   -1.974258
N    -0.358200   -3.848006   -1.659691
C    -1.575034   -4.079856   -2.179343
N     1.847546   -4.438198   -1.290583
C     3.823220   -4.547495   -0.346651
C     0.605644   -4.755056   -1.886546
H     4.794130   -4.807611    0.046146
C    -1.877152   -5.212143   -2.926318
C     2.939816   -5.276157   -1.071693
H    -2.878295   -5.358316   -3.315613
C     0.410546   -5.910431   -2.642591
C    -0.859885   -6.139064   -3.164106
H     2.989999   -6.294192   -1.421247
H     1.221784   -6.604083   -2.826791
H    -1.048487   -7.029524   -3.755047
C     3.864356   -2.225349    0.634589
H     4.142055   -2.606234    1.620171
H     3.133138   -1.425184    0.747598
65
Optimized Geometry
Fe    0.220715   -2.066776   -0.722016
N    -1.180337   -0.357915   -2.854121
N    -1.941950   -1.111856   -0.796540
C    -4.180268    0.540579   -0.870101
C    -3.238140    0.594485   -1.894547
C    -2.146935   -0.270956   -1.820711
C    -2.859234   -1.151633    0.184244
C    -4.000800   -0.357170    0.182629
C    -1.263752    0.183354   -4.138460
C    -0.186503   -0.285158   -4.811398
N     0.520396   -1.096579   -3.925642
C    -0.067191   -1.147094   -2.714089
C     1.693233   -1.881237   -4.300656
N     0.263941    1.065664    0.481687
C     0.776260    2.310373    0.118465
N    -1.706141    1.907662    1.398845
C    -0.771184    0.957723    1.456184
C    -2.675844    1.868226    2.322459
C    -2.753613    0.891322    3.315471
C    -1.756641   -0.083846    3.359871
C    -0.729158   -0.048341    2.420295
C     1.793748    2.062262   -0.734410
N     1.868163    0.682005   -0.872654
C     0.918583    0.027330   -0.142783
C     2.848626    0.063150   -1.755508
H    -5.044240    1.196781   -0.898125
H    -3.355630    1.286159   -2.719435
H    -2.636240   -1.844259    0.987450
H    -4.714541   -0.428351    0.994799
H    -2.066568    0.823296   -4.464513
H     0.133524   -0.123966   -5.829167
H     2.021581   -2.445401   -3.428662
H     1.428986   -2.575673   -5.101928
H     2.497874   -1.224926   -4.640315
H     0.376320    3.227589    0.517044
H    -3.427280    2.651670    2.256379
H    -3.567666    0.902438    4.032562
H    -1.769426   -0.860274    4.118575
H     0.064850   -0.781385    2.415152
H     2.471567    2.728561   -1.245263
H     3.856560    0.352755   -1.446941
H     2.744681   -1.016220   -1.694704
H     2.679354    0.389865   -2.784034
Cl   -0.356498   -3.236091    1.461734
H     4.770900   -1.836904    0.111241
C     2.051124   -3.197755   -0.717634
N     3.264049   -3.286789   -0.137804
H    -2.285534   -3.270563   -1.971844
N    -0.331650   -3.816572   -1.647750
C    -1.555450   -4.049613   -2.157386
N     1.863712   -4.439362   -1.272845
C     3.833764   -4.545383   -0.319107
C     0.616443   -4.749843   -1.855398
H     4.802215   -4.804321    0.080523
C    -1.878121   -5.197708   -2.868661
C     2.950369   -5.280485   -1.037796
H    -2.883965   -5.338546   -3.247508
C     0.398677   -5.921848   -2.577840
C    -0.877034   -6.146911   -3.086314
H     2.997759   -6.303090   -1.374177
H     1.198993   -6.632451   -2.744087
H    -1.082403   -7.050787   -3.650591
C     3.882260   -2.208142    0.628313
H     4.164896   -2.577826    1.616717
H     3.150533   -1.407722    0.735714
65
Frame 0
 Fe         0.223257784615       -0.686091707692        0.233016492308
 N         -1.177794215385        1.022769292308       -1.899088507692
 N         -1.939407215385        0.268828292308        0.158492492308
 C         -4.177725215385        1.921263292308        0.084931492308
 C         -3.235597215385        1.975169292308       -0.939514507692
 C         -2.144392215385        1.109728292308       -0.865678507692
 C         -2.856691215385        0.229051292308        1.139276492308
 C         -3.998257215385        1.023514292308        1.137661492308
 C         -1.261209215385        1.564038292308       -3.183427507692
 C         -0.183960215385        1.095526292308       -3.856365507692
 N          0.522938784615        0.284105292308       -2.970609507692
 C         -0.064648215385        0.233590292308       -1.759056507692
 C          1.695775784615       -0.500552707692       -3.345623507692
 N          0.266483784615        2.446348292308        1.436719492308
 C          0.778802784615        3.691057292308        1.073497492308
 N         -1.703598215385        3.288346292308        2.353877492308
 C         -0.768641215385        2.338407292308        2.411216492308
 C         -2.673301215385        3.248910292308        3.277491492308
 C         -2.751070215385        2.272006292308        4.270503492308
 C         -1.754098215385        1.296838292308        4.314903492308
 C         -0.726615215385        1.332343292308        3.375327492308
 C          1.796290784615        3.442946292308        0.220622492308
 N          1.870705784615        2.062689292308        0.082378492308
 C          0.921125784615        1.408014292308        0.812249492308
 C          2.851168784615        1.443834292308       -0.800475507692
 H         -5.041697215385        2.577465292308        0.056907492308
 H         -3.353087215385        2.666843292308       -1.764402507692
 H         -2.633697215385       -0.463574707692        1.942482492308
 H         -4.711998215385        0.952333292308        1.949831492308
 H         -2.064025215385        2.203980292308       -3.509480507692
 H          0.136066784615        1.256718292308       -4.874134507692
 H          2.024123784615       -1.064716707692       -2.473629507692
 H          1.431528784615       -1.194988707692       -4.146895507692
 H          2.500416784615        0.155758292308       -3.685282507692
 H          0.378862784615        4.608273292308        1.472076492308
 H         -3.424737215385        4.032354292308        3.211411492308
 H         -3.565123215385        2.283122292308        4.987594492308
 H         -1.766883215385        0.520410292308        5.073607492308
 H          0.067392784615        0.599299292308        3.370184492308
 H          2.474109784615        4.109245292308       -0.290230507692
 H          3.859102784615        1.733439292308       -0.491908507692
 H          2.747223784615        0.364464292308       -0.739671507692
 H          2.681896784615        1.770549292308       -1.829001507692
 Cl        -0.353955215385       -1.855406707692        2.416766492308
 H          4.773442784615       -0.456219707692        1.066273492308
 C          2.053666784615       -1.817070707692        0.237398492308
 N          3.266591784615       -1.906104707692        0.817228492308
 H         -2.282991215385       -1.889878707692       -1.016811507692
 N         -0.329107215385       -2.435887707692       -0.692717507692
 C         -1.552907215385       -2.668928707692       -1.202353507692
 N          1.866254784615       -3.058677707692       -0.317812507692
 C          3.836306784615       -3.164698707692        0.635925492308
 C          0.618985784615       -3.369158707692       -0.900365507692
 H          4.804757784615       -3.423636707692        1.035555492308
 C         -1.875578215385       -3.817023707692       -1.913628507692
 C          2.952911784615       -3.899800707692       -0.082763507692
 H         -2.881422215385       -3.957861707692       -2.292475507692
 C          0.401219784615       -4.541163707692       -1.622807507692
 C         -0.874491215385       -4.766226707692       -2.131281507692
 H          3.000301784615       -4.922405707692       -0.419144507692
 H          1.201535784615       -5.251766707692       -1.789054507692
 H         -1.079860215385       -5.670102707692       -2.695558507692
 C          3.884802784615       -0.827457707692        1.583345492308
 H          4.167438784615       -1.197141707692        2.571749492308
 H          3.153075784615       -0.027037707692        1.690746492308
65
Frame 1
 Fe         0.218940012059       -0.679539067258        0.222329386125
 N         -1.166830130475        1.019056353178       -1.899824316783
 N         -1.923527084540        0.266731235593        0.157688195873
 C         -4.170907963811        1.907826449490        0.081612572903
 C         -3.229417015508        1.964759307020       -0.943241105114
 C         -2.133766244148        1.105126307306       -0.868261923520
 C         -2.841225492742        0.223166722250        1.138425993150
 C         -3.986520576235        1.012200633778        1.135457190226
 C         -1.248734719751        1.554825626464       -3.186630492365
 C         -0.172377518499        1.080470608256       -3.856846342940
 N          0.533036930163        0.271088800845       -2.967266791791
 C         -0.054624206977        0.228050782198       -1.754517411175
 C          1.704836554980       -0.515188806868       -3.341777443418
 N          0.266933625628        2.437282267222        1.439712021881
 C          0.786657379382        3.683044124845        1.087387361507
 N         -1.698562983991        3.289996093024        2.361673664956
 C         -0.768147502396        2.333992788887        2.415797500087
 C         -2.667578813052        3.253285459891        3.286104534256
 C         -2.748369911790        2.275712669071        4.278388911412
 C         -1.755125501566        1.296484384368        4.321092297178
 C         -0.729151841729        1.327794002363        3.379589331888
 C          1.803453904471        3.436570615702        0.233697889665
 N          1.869365622148        2.056612194604        0.081273518718
 C          0.915245560925        1.399525119901        0.804571288353
 C          2.847978127830        1.444563551784       -0.808851393369
 H         -5.038656440198        2.559369073605        0.052659883113
 H         -3.350187837099        2.654709897925       -1.769268107025
 H         -2.615605236540       -0.467801348753        1.942361198215
 H         -4.699924077759        0.938278415757        1.947752801823
 H         -2.049717963949        2.195846283072       -3.515500536400
 H          0.148307810911        1.236154018233       -4.875570504286
 H          2.034165827827       -1.078069533114       -2.469949285848
 H          1.439376208247       -1.211021673196       -4.141593104189
 H          2.509636040275        0.140024074430       -3.683608261915
 H          0.391421440213        4.599870104744        1.493520375904
 H         -3.416286206330        4.039695457559        3.221166694168
 H         -3.562016805426        2.289299351376        4.996008854100
 H         -1.769995798349        0.519610451123        5.079471581519
 H          0.060665157243        0.590239365701        3.371942821443
 H          2.486219975126        4.105154750965       -0.269234252444
 H          3.856350165604        1.736267621320       -0.503182190368
 H          2.747449023812        0.365183500831       -0.752652223988
 H          2.674173577839        1.775322097292       -1.835300514892
 Cl        -0.339826027655       -1.851565273184        2.408408287302
 H          4.750595463386       -0.428437410924        1.070378688473
 C          2.036655092656       -1.801645434558        0.230275971163
 N          3.250409149827       -1.885459163980        0.810677372104
 H         -2.295891854555       -1.886837887346       -1.018189134525
 N         -0.340145719302       -2.429103196764       -0.696408915771
 C         -1.564983448846       -2.665222418258       -1.202353494421
 N          1.856539637583       -3.044304303234       -0.327414111568
 C          3.826545425953       -3.141286910825        0.627229150878
 C          0.608912020605       -3.361574248992       -0.904068940567
 H          4.796469962582       -3.395694738563        1.026703337827
 C         -1.887498888540       -3.815714703421       -1.909976169823
 C          2.948135547806       -3.879680730716       -0.093905432431
 H         -2.891009343903       -3.953054266987       -2.296548315054
 C          0.390538217407       -4.536505602657       -1.621851792536
 C         -0.886249145867       -4.765026267120       -2.126336469163
 H          3.002071984131       -4.901544976271       -0.432469209611
 H          1.191774206300       -5.245882302209       -1.788981664604
 H         -1.089817361723       -5.667141311433       -2.694074257668
 C          3.863315155932       -0.808751381195        1.584281767095
 H          4.148265329129       -1.184819836160        2.569817788489
 H          3.128239525272       -0.012317767986        1.698195877777
65
Frame 2
 Fe         0.212596472816       -0.669375190507        0.206199061782
 N         -1.150504741331        1.013929971899       -1.901292601249
 N         -1.900018967296        0.263830812520        0.155955726667
 C         -4.160661274589        1.887966560280        0.076417298235
 C         -3.220420661783        1.949120977503       -0.949359002290
 C         -2.118058841955        1.098620062395       -0.872512775193
 C         -2.818258975495        0.214438892363        1.136578992114
 C         -3.969039365639        0.995426641611        1.131774267211
 C         -1.230189269721        1.540834518010       -3.191884814527
 C         -0.154818818204        1.058151682889       -3.857588718556
 N          0.548260182576        0.252035232590       -2.962103634782
 C         -0.039848230440        0.220062780308       -1.748026167188
 C          1.718710130665       -0.536673047573       -3.335357984464
 N          0.267113012448        2.424021244150        1.443667812507
 C          0.798580328978        3.670604831003        1.108428763030
 N         -1.690568429152        3.292365688071        2.373808278387
 C         -0.767768261317        2.327018369659        2.422152982273
 C         -2.658634940203        3.259457731470        3.299279268869
 C         -2.744167725847        2.280472642314        4.290020973254
 C         -1.757011743987        1.294783060713        4.329432832151
 C         -0.733398113105        1.320037544529        3.384958616775
 C          1.814074093338        3.426996734246        0.253109145848
 N          1.867218328783        2.048078893872        0.079526179262
 C          0.906325853966        1.387663077435        0.792792446787
 C          2.842839237234        1.446005453876       -0.821306683397
 H         -5.033947042047        2.532408910947        0.046156043898
 H         -3.346369415400        2.635967737914       -1.777392141813
 H         -2.588907906616       -0.474480398661        1.941091010466
 H         -4.681759392294        0.917469147457        1.944354222852
 H         -2.028301910962        2.183346670878       -3.525028890115
 H          0.167109521843        1.205447078283       -4.877442021202
 H          2.048966585275       -1.097664992542       -2.463485963518
 H          1.451800139980       -1.234433049277       -4.133082172644
 H          2.523845159045        0.116946565129       -3.679937821923
 H          0.411503095728        4.586185404350        1.527333404539
 H         -3.402459784709        4.050955502995        3.237053556161
 H         -3.556821205475        2.297808629191        5.008690951257
 H         -1.774940779320        0.517159601144        5.087147874693
 H          0.050105759438        0.575874389916        3.373267477798
 H          2.505409726396        4.097755322257       -0.236646640432
 H          3.851686952834        1.740652777638       -0.519862972773
 H          2.747510028903        0.366548814336       -0.771880434664
 H          2.661985370983        1.782758911851       -1.844494288216
 Cl        -0.319113064541       -1.846260579912        2.394752169449
 H          4.715933460609       -0.386810095737        1.074968792990
 C          2.011558610432       -1.778485057352        0.219080987180
 N          3.226468682138       -1.854493397164        0.800308095486
 H         -2.314724705514       -1.881399860792       -1.020363532921
 N         -0.356212185745       -2.418247314407       -0.702265519382
 C         -1.582623436407       -2.658826288955       -1.202658973635
 N          1.841890453314       -3.022836602407       -0.341455743108
 C          3.811797472789       -3.106263387770        0.614358289570
 C          0.594046153711       -3.349817839398       -0.909631171424
 H          4.783548991207       -3.353934443352        1.014239812689
 C         -1.905084440829       -3.813092970443       -1.904271985130
 C          2.940526001374       -3.849806510069       -0.109592855398
 H         -2.906458032264       -3.947711667095       -2.297771661580
 C          0.374974620179       -4.528769335405       -1.620745723711
 C         -0.903447814990       -4.762423443282       -2.119005616284
 H          3.003696574446       -4.870455748392       -0.451215609314
 H          1.177450768620       -5.236562630398       -1.788654405347
 H         -1.105432794290       -5.663615075807       -2.688799178950
 C          3.831327156856       -0.780561528864        1.584515560587
 H          4.120153685305       -1.165609649517        2.565688558033
 H          3.090959659253        0.009401237085        1.708008252333
65
Frame 3
 Fe         0.206457235797       -0.659390936544        0.190300951911
 N         -1.134822005665        1.008550219913       -1.903000046403
 N         -1.877286689489        0.260605727746        0.153905856290
 C         -4.150618345324        1.868295176929        0.071262231122
 C         -3.211201685012        1.934215779863       -0.954990507992
 C         -2.102919915530        1.091918180968       -0.876940907754
 C         -2.795898346844        0.205625159887        1.134550027005
 C         -3.951867384772        0.978871679055        1.128109280877
 C         -1.211882911512        1.527342891994       -3.197016622362
 C         -0.137689042874        1.036218881354       -3.858280120662
 N          0.563276237029        0.233625384421       -2.956889889577
 C         -0.025374530868        0.212419988308       -1.741643113462
 C          1.732493125973       -0.557303356689       -3.328954422313
 N          0.267383493175        2.410520332659        1.447879993385
 C          0.809785108048        3.657613365946        1.128627195426
 N         -1.683044782334        3.293886095298        2.385232405545
 C         -0.767349885482        2.319917263832        2.428683614904
 C         -2.649614338150        3.265525209070        3.312319598098
 C         -2.740145353063        2.285152231007        4.301490154273
 C         -1.758948131827        1.293247868261        4.338038438796
 C         -0.737446448290        1.312584577046        3.390922552371
 C          1.823741965252        3.416837348344        0.271426456264
 N          1.864786698046        2.039342337098        0.077614149749
 C          0.897667079620        1.375815735019        0.781558995724
 C          2.837783850827        1.447287559376       -0.833293956890
 H         -5.028999252268        2.506118110159        0.040040836924
 H         -3.341903509097        2.618418301241       -1.784661641022
 H         -2.562460788883       -0.480576897179        1.940080480798
 H         -4.663876439226        0.896934902887        1.940980175002
 H         -2.007132573625        2.171304876846       -3.534402898625
 H          0.185744037252        1.175671669777       -4.879025532684
 H          2.064040637469       -1.116099513935       -2.456985610753
 H          1.464156441449       -1.257198787893       -4.124397401267
 H          2.537750563609        0.094835497873       -3.676534868064
 H          0.430095963776        4.571846541069        1.559234751534
 H         -3.388681964973        4.061883985667        3.252438640989
 H         -3.551783539319        2.306392625444        5.021205135757
 H         -1.780181477294        0.514811815020        5.095002589103
 H          0.040037121813        0.562253911909        3.375762880887
 H          2.522562895198        4.089513107357       -0.206509488262
 H          3.846872671641        1.745345695403       -0.535847698129
 H          2.747902814122        0.367818739679       -0.790322334365
 H          2.650117213242        1.789578145417       -1.853311701650
 Cl        -0.298188359173       -1.839778563829        2.381685341436
 H          4.682128687430       -0.346678782445        1.078981431460
 C          1.987088213652       -1.755667480205        0.207707155398
 N          3.202778740545       -1.824331046986        0.790386912399
 H         -2.333079602831       -1.875939542003       -1.022407404387
 N         -0.371736088751       -2.407261657718       -0.708493527556
 C         -1.599739653278       -2.652276945128       -1.203179487904
 N          1.827290391400       -3.001918679666       -0.354841022242
 C          3.796900757938       -3.072190566490        0.602247425590
 C          0.579794326260       -3.337764855359       -0.915963792594
 H          4.770813514158       -3.312956460453        1.001689104898
 C         -1.921993156673       -3.809953451559       -1.899379670252
 C          2.932393722270       -3.820883282235       -0.123943003725
 H         -2.921512433654       -3.942492007602       -2.298649276114
 C          0.359821329073       -4.521033881801       -1.619747894447
 C         -0.920049748046       -4.759428935047       -2.112303505510
 H          3.004724107859       -4.840113584588       -0.468938883521
 H          1.163377328185       -5.227517848774       -1.788021907973
 H         -1.120715154968       -5.660057467742       -2.683480891533
 C          3.800261746734       -0.753152908277        1.584405481015
 H          4.093140511353       -1.146660679196        2.561242554954
 H          3.054975008899        0.030481200200        1.717346230109
65
Frame 4
 Fe         0.198644469003       -0.645740489467        0.169294027892
 N         -1.114522792380        1.001735494382       -1.905603290209
 N         -1.847750322197        0.256616723014        0.150585973647
 C         -4.137373786090        1.842649026488        0.064441959443
 C         -3.199631354967        1.914475975539       -0.962962504149
 C         -2.083336343478        1.083412161948       -0.883159139285
 C         -2.766616299681        0.194273195450        1.131303868627
 C         -3.929234584871        0.957332940659        1.123068238157
 C         -1.188181302656        1.508903709807       -3.204360767752
 C         -0.114977258802        1.007200995146       -3.858921487632
 N          0.582961855943        0.209569306879       -2.949644320272
 C         -0.006757968276        0.202578981065       -1.733359723523
 C          1.750928665575       -0.584203686141       -3.319193437285
 N          0.267032535293        2.393189321133        1.452648771198
 C          0.824700513340        3.639546142714        1.155278610199
 N         -1.672425484785        3.295918785675        2.401032877777
 C         -0.767267300586        2.310145107996        2.436653899414
 C         -2.636784751377        3.273276970509        3.330490048921
 C         -2.734102834195        2.290451996368        4.316851503911
 C         -1.761703813936        1.289775650131        4.348285279049
 C         -0.743316405941        1.301547142660        3.397457842035
 C          1.836299039346        3.402961725184        0.295126638225
 N          1.861259601821        2.028413204435        0.074827107461
 C          0.885930072861        1.361203657003        0.766199167907
 C          2.830387952018        1.449244189773       -0.848955087546
 H         -5.022211827405        2.471665538677        0.032187385424
 H         -3.336927739088        2.594484051412       -1.795199404686
 H         -2.527761037459       -0.489069341201        1.937498313400
 H         -4.639955656284        0.870352511937        1.936569848478
 H         -1.980081119664        2.153884027879       -3.547806958735
 H          0.210922294939        1.136228858745       -4.880519625346
 H          2.083518954063       -1.140116645825       -2.446644484025
 H          1.481138324626       -1.286753411870       -4.111764402400
 H          2.556444681827        0.066050470615       -3.670102984634
 H          0.455814090268        4.550855525631        1.602653820721
 H         -3.368430842964        4.077084606149        3.275226168223
 H         -3.544092172276        2.316970274991        5.038350029452
 H         -1.787380796438        0.509993754723        5.103831830242
 H          0.026077004302        0.542995335090        3.377110292684
 H          2.544735506431        4.076819309316       -0.167843310430
 H          3.839702161647        1.751878464392       -0.556717046791
 H          2.748042861670        0.369603767880       -0.814234858552
 H          2.633204744944        1.798538020967       -1.864756727729
 Cl        -0.270976913913       -1.831621229058        2.362822081483
 H          4.637015764480       -0.293791143952        1.081598879285
 C          1.955408061559       -1.725470150162        0.192073510403
 N          3.171994566793       -1.784439803957        0.776659944835
 H         -2.356569075063       -1.867531220912       -1.024713663514
 N         -0.391522410578       -2.391813801925       -0.716885051834
 C         -1.621599901058       -2.642441560024       -1.203958352833
 N          1.808336028133       -2.974328360553       -0.372248230666
 C          3.776826074573       -3.027535962594        0.587322399213
 C          0.561545878600       -3.321218343526       -0.924137324719
 H          4.752998145669       -3.259436832646        0.987130652657
 C         -1.943811812331       -3.804946001137       -1.892251575410
 C          2.920754708532       -3.783355886540       -0.140591657363
 H         -2.940820073535       -3.934723644246       -2.299151534416
 C          0.340567987544       -4.509766946710       -1.618722054227
 C         -0.941256006129       -4.754310987126       -2.103352862250
 H          3.003653705657       -4.801073417012       -0.488424360293
 H          1.145354553817       -5.214996406393       -1.786492718325
 H         -1.140461806831       -5.654493377672       -2.675891219775
 C          3.759614861768       -0.716492941791        1.582585728086
 H          4.058507983662       -1.120219181808        2.553716460476
 H          3.007518144529        0.058063851883        1.727687007680
65
Frame 5
 Fe         0.191209642761       -0.631753834636        0.148111217582
 N         -1.094631471217        0.995602917962       -1.908874546520
 N         -1.819124833034        0.252880183984        0.146207966698
 C         -4.124129234516        1.817855499810        0.057280082457
 C         -3.188155004884        1.895535491682       -0.971366861857
 C         -2.064262745103        1.075544262447       -0.890073718861
 C         -2.738044271338        0.183146623034        1.126978957372
 C         -3.906953239191        0.936328289612        1.117334099553
 C         -1.164673372953        1.490929630813       -3.212293275534
 C         -0.092074886419        0.979184495225       -3.859643543657
 N          0.602713761959        0.186866091558       -2.942331086729
 C          0.011368726215        0.193693849048       -1.725627480006
 C          1.769747514300       -0.609549463650       -3.308666060900
 N          0.266147618769        2.375893571080        1.457031256208
 C          0.839232566396        3.620724562326        1.181786724549
 N         -1.661646918327        3.297163481484        2.417217725902
 C         -0.767557449587        2.299568992997        2.444270281289
 C         -2.623317589738        3.280170478655        3.349344643180
 C         -2.727930967270        2.294252733756        4.332092892044
 C         -1.764993501266        1.284536342676        4.357515887781
 C         -0.749746275302        1.289196268956        3.403022377912
 C          1.847919053965        3.388527159867        0.317987206315
 N          1.857399463874        2.018193901697        0.071915859808
 C          0.874249810296        1.347572775129        0.750857876445
 C          2.822599715720        1.451650445224       -0.864106215302
 H         -5.014904484426        2.438320090808        0.024374960255
 H         -3.331937673944        2.571206221482       -1.806191937922
 H         -2.493856525618       -0.497683086789        1.933481919990
 H         -4.616233710124        0.844278506807        1.931524787519
 H         -1.953507295109        2.136130261527       -3.562056591589
 H          0.236753029015        1.098024507695       -4.881476891261
 H          2.102955899917       -1.162547814293       -2.435115692002
 H          1.499098879300       -1.314813498814       -4.098483170375
 H          2.575563866662        0.038915085812       -3.662499781783
 H          0.481838179540        4.527923720568        1.646904437315
 H         -3.346467644878        4.092143137238        3.299969750961
 H         -3.535698741199        2.326180850253        5.055896409999
 H         -1.795152240513        0.503113279997        5.111301945604
 H          0.011730178994        0.522715522174        3.377346370337
 H          2.565286556331        4.062627662922       -0.131012994837
 H          3.831856894688        1.759115033373       -0.576743099017
 H          2.748119198895        0.371833384521       -0.837304217944
 H          2.615916948775        1.807645845720       -1.875750688339
 Cl        -0.244623022761       -1.823337687552        2.342626339309
 H          4.592200348064       -0.242171910050        1.082334618205
 C          1.924913849875       -1.695427387197        0.175406333148
 N          3.141952599050       -1.745056428180        0.762460799979
 H         -2.378995720845       -1.857917231188       -1.027501248995
 N         -0.410294707012       -2.375408105733       -0.726268731252
 C         -1.642401552234       -2.631280618416       -1.205664200268
 N          1.789892553549       -2.946949125238       -0.389626808232
 C          3.756547626638       -2.983817675387        0.573219961204
 C          0.544151191423       -3.303922836488       -0.933196596895
 H          4.734533520378       -3.206781997448        0.973696524047
 C         -1.964702915341       -3.798530627356       -1.885943132716
 C          2.908678473717       -3.746752533979       -0.155835615036
 H         -2.960472702613       -3.927793072986       -2.296371880105
 C          0.322238343295       -4.497363391882       -1.618881867596
 C         -0.961457697474       -4.747555120869       -2.095666444095
 H          3.001131800148       -4.762997796727       -0.505629781816
 H          1.127922929155       -5.201843368594       -1.785363063965
 H         -1.163840445334       -5.655448615094       -2.654631302474
 C          3.719784008134       -0.680162452497        1.579520773340
 H          4.025175927256       -1.093096459151        2.544823642769
 H          2.960958162516        0.084770980275        1.736353898803
65
Frame 6
 Fe         0.184033662178       -0.617817654279        0.127761769193
 N         -1.075737603959        0.989193274904       -1.912181242106
 N         -1.791625457066        0.249036040348        0.141751433761
 C         -4.111357180765        1.793489620952        0.050561541022
 C         -3.177537952532        1.876487259168       -0.979668334339
 C         -2.046282317217        1.067477789056       -0.897023948465
 C         -2.710238670530        0.172266673646        1.122736752309
 C         -3.885111978914        0.915893060790        1.112021679306
 C         -1.142262249289        1.471958503791       -3.220203755614
 C         -0.069825091354        0.951186678516       -3.859700190216
 N          0.621892373864        0.164527681513       -2.934369595372
 C          0.028460090072        0.184846015969       -1.717881919613
 C          1.788299484608       -0.634340009768       -3.296834088198
 N          0.264670397263        2.359188130980        1.460590875552
 C          0.852989091309        3.601239094328        1.206617664248
 N         -1.650662719562        3.298316826872        2.433283005769
 C         -0.768019296377        2.289081599469        2.451309264698
 C         -2.609147452827        3.287327647157        3.368580934796
 C         -2.721212013317        2.298091544565        4.347300002901
 C         -1.767998178813        1.279114979198        4.366183094321
 C         -0.756305191662        1.276755461838        3.407720966871
 C          1.859288453362        3.373450559735        0.339782017835
 N          1.853341684899        2.008386846526        0.068798968284
 C          0.862509828408        1.334922512411        0.735587223316
 C          2.814256536581        1.453896669824       -0.878644429279
 H         -5.007485283562        2.405918611686        0.017419187354
 H         -3.327847134524        2.547324925238       -1.817334417005
 H         -2.460647054192       -0.505860882365        1.929394725935
 H         -4.592734845755        0.819150361151        1.927165669033
 H         -1.928234592078        2.117269498216       -3.576521155240
 H          0.262425494365        1.060082665496       -4.881379195243
 H          2.121894019192       -1.184420431682       -2.421880013663
 H          1.517051429528       -1.342574187629       -4.083780413967
 H          2.594348453382        0.012449018433       -3.653332745296
 H          0.506056889817        4.503905789095        1.687822210395
 H         -3.322987081461        4.108044358665        3.326093098034
 H         -3.526153260163        2.335628975890        5.073952808731
 H         -1.802773346213        0.496003359895        5.117985506661
 H         -0.002584886819        0.502838954404        3.376929525271
 H          2.583521839553        4.046656466882       -0.098327002533
 H          3.823120595979        1.766486995009       -0.596004281881
 H          2.748108467910        0.373797329510       -0.859237336628
 H          2.597830958959        1.815779839576       -1.886271061430
 Cl        -0.218584142870       -1.814533465823        2.322311211303
 H          4.547925192728       -0.192087336355        1.080769905069
 C          1.895409223215       -1.666039709783        0.159007253012
 N          3.112643980054       -1.706772501968        0.748704631625
 H         -2.400467786659       -1.847897778016       -1.028934394827
 N         -0.428100881789       -2.358747233776       -0.735352823705
 C         -1.662240070278       -2.619658456841       -1.206525399355
 N          1.771781209595       -2.920601781958       -0.405611424886
 C          3.736370728964       -2.941600659992        0.560543912190
 C          0.527608441124       -3.286478584745       -0.941918913835
 H          4.715811334747       -3.155825399677        0.962026523841
 C         -1.984662382074       -3.791589681390       -1.878980530335
 C          2.895816543700       -3.711880789262       -0.168178066898
 H         -2.979151256155       -3.920312771839       -2.292850630360
 C          0.304726793487       -4.484721124936       -1.618565698083
 C         -0.980609403536       -4.740083073366       -2.087979417555
 H          2.995652265346       -4.727529574698       -0.517039963333
 H          1.111248159056       -5.188831932572       -1.782898212345
 H         -1.181803287193       -5.647513275620       -2.648318820682
 C          3.681595518976       -0.644728953419        1.575083228740
 H          3.993926152160       -1.065329389547        2.534657362520
 H          2.915774755126        0.110305020604        1.743275468388
65
Frame 7
 Fe         0.177212838921       -0.603539291746        0.107170826486
 N         -1.057185057464        0.983482400355       -1.916181466009
 N         -1.764981415981        0.245538712670        0.136215145935
 C         -4.098581361272        1.770119081865        0.043388257243
 C         -3.167016282117        1.858380525589       -0.988471233453
 C         -2.028806615155        1.060067558146       -0.904757736694
 C         -2.683188741395        0.161679388580        1.117310708114
 C         -3.863699018922        0.896036255569        1.105891236302
 C         -1.119748945237        1.453881181860       -3.228545448690
 C         -0.047157437665        0.924394314849       -3.859748933671
 N          0.641196109769        0.143662986887       -2.926502954808
 C          0.045197432515        0.176965681255       -1.710668811106
 C          1.807280801740       -0.657447265475       -3.284290592174
 N          0.262615854515        2.342657158028        1.463658011279
 C          0.866308988245        3.581078231649        1.231137126878
 N         -1.639419030493        3.298649379819        2.449751422656
 C         -0.768923520627        2.278015143102        2.457904290458
 C         -2.594407898406        3.293608893827        3.388494492962
 C         -2.714278470184        2.300388706331        4.362380334939
 C         -1.771576191036        1.271993877118        4.373688637687
 C         -0.763324084807        1.263119973145        3.411425399809
 C          1.869638503196        3.357998849401        0.360476462002
 N          1.849062605915        1.999268343479        0.065718356990
 C          0.850849019633        1.323130299991        0.720342282884
 C          2.805786662854        1.456510305717       -0.892548651646
 H         -4.999589824688        2.374890886507        0.010414331973
 H         -3.323767822792        2.523891958864       -1.829053818329
 H         -2.428123647305       -0.514122822511        1.923743033011
 H         -4.569426544399        0.794609819871        1.922012071054
 H         -1.903215543572        2.098521895967       -3.591733096747
 H          0.289039377798        1.023679990564       -4.880884396462
 H          2.140743640140       -1.204638875112       -2.407609641663
 H          1.535898121796       -1.368610168383       -4.068591720982
 H          2.613672321510       -0.012401641801       -3.643050018307
 H          0.529900778094        4.477987305680        1.728523532889
 H         -3.297572608327        4.123675713143        3.354389175568
 H         -3.515914402932        2.343564921265        5.092336838263
 H         -1.811065476741        0.486874923615        5.123103460099
 H         -0.017253629415        0.482101670116        3.375238942559
 H          2.600349143196        4.029662601270       -0.067402439366
 H          3.813928562462        1.774407965954       -0.614197347140
 H          2.748164531803        0.376022555953       -0.880292736490
 H          2.579730965423        1.823859271045       -1.896180734292
 Cl        -0.193347608718       -1.805520559221        2.300726431781
 H          4.503770511876       -0.143346880844        1.077721409048
 C          1.866879205491       -1.636928074531        0.141937114821
 N          3.083926293671       -1.669042567210        0.734718380208
 H         -2.420924163488       -1.836770659492       -1.031008656766
 N         -0.444976101659       -2.341216359408       -0.745491386776
 C         -1.681069888883       -2.606800467373       -1.208639225918
 N          1.754048297672       -2.894556940135       -0.421468004251
 C          3.716158735205       -2.900234749136        0.548485094780
 C          0.511842424856       -3.268384326275       -0.951692088801
 H          4.696622674180       -3.105962542764        0.951542687458
 C         -2.003643855416       -3.783336409916       -1.872991192042
 C          2.882544441746       -3.678065977896       -0.179126114015
 H         -3.000374396853       -3.917167093213       -2.279431455638
 C          0.288052254759       -4.471011189037       -1.619751362790
 C         -0.998823179150       -4.731083784586       -2.081859450054
 H          2.989160378608       -4.693180310130       -0.526617468513
 H          1.095235705152       -5.175056819653       -1.781343111720
 H         -1.202348231313       -5.644236279949       -2.631935845293
 C          3.644163705742       -0.609680745353        1.569616036069
 H          3.963541650919       -1.037048898771        2.523632840422
 H          2.871208457013        0.135012970872        1.748972767977
65
Frame 8
 Fe         0.170577376411       -0.589223411281        0.086936801871
 N         -1.039330307395        0.977874262548       -1.920532662856
 N         -1.739265881653        0.242099475625        0.130175461227
 C         -4.086052970392        1.747342519870        0.036150277518
 C         -3.157009294308        1.840561429102       -0.997495242638
 C         -2.012137443801        1.052802185156       -0.912892511925
 C         -2.656939561421        0.151349936358        1.111392674721
 C         -3.842747356150        0.876757858960        1.099588011720
 C         -1.097724559257        1.435745593909       -3.237141123752
 C         -0.024690016779        0.897977737267       -3.859491637171
 N          0.660252396222        0.123405543604       -2.918220639855
 C          0.061215258134        0.169526952995       -1.703712374695
 C          1.826251315699       -0.679849740873       -3.270874162717
 N          0.259969319339        2.326597640707        1.466024242138
 C          0.878795079344        3.560526116768        1.254424431052
 N         -1.627951075628        3.298585577388        2.466349116465
 C         -0.770153984289        2.266880040175        2.463930219040
 C         -2.578648650892        3.299519774625        3.409167448819
 C         -2.706741490680        2.301925783487        4.377516807214
 C         -1.775080177962        1.263991655563        4.380401598323
 C         -0.770605436873        1.249012506445        3.414169431661
 C          1.878952200280        3.342305404221        0.379685397438
 N          1.844451445048        1.990659335265        0.062442835131
 C          0.839205933011        1.312241005069        0.705159356409
 C          2.796910714157        1.459115147511       -0.905966243344
 H         -4.991481421598        2.345193193870        0.003768367115
 H         -3.320074259044        2.500489263301       -1.841058289550
 H         -2.396363567537       -0.522226081651        1.917406797291
 H         -4.546444865053        0.770856517317        1.916815442200
 H         -1.878978700630        2.078890020225       -3.607465394553
 H          0.315925323269        0.987972324223       -4.879579316150
 H          2.159205990845       -1.224046444527       -2.392086988260
 H          1.555009511071       -1.393778637787       -4.052556032353
 H          2.632976588453       -0.036372006215       -3.631473475525
 H          0.552966795947        4.450854653546        1.767885744160
 H         -3.269872445583        4.139482371017        3.384972977089
 H         -3.504283642345        2.350852016145        5.111495160920
 H         -1.819337426364        0.476738707626        5.127130770401
 H         -0.031883304379        0.461403348943        3.372538441326
 H          2.615202576446        4.011879305264       -0.039472551886
 H          3.804077864946        1.782572915667       -0.631667819829
 H          2.747918758990        0.378247590335       -0.900184782146
 H          2.561379952892        1.831280882933       -1.905710658508
 Cl        -0.168703891473       -1.796064163065        2.278678172716
 H          4.460143915059       -0.095960541171        1.073469701751
 C          1.839212548886       -1.608223168624        0.124607334770
 N          3.055760614659       -1.632010292292        0.720876355615
 H         -2.440479070759       -1.825139391280       -1.032698925782
 N         -0.461138172044       -2.323394404406       -0.755856359277
 C         -1.699056776888       -2.593376072186       -1.210872744467
 N          1.736784051790       -2.868971669049       -0.436609883831
 C          3.695962500089       -2.859938550324        0.537624928544
 C          0.496707209352       -3.250098730431       -0.961556303538
 H          4.676898234018       -3.057339703036        0.942681839690
 C         -2.021790391974       -3.774501121300       -1.867025567475
 C          2.868927053338       -3.645321523526       -0.188349415022
 H         -3.021243236848       -3.914079989736       -2.264434470899
 C          0.272168042545       -4.456776222525       -1.621282497357
 C         -1.016136001189       -4.721266101144       -2.076435455951
 H          2.981607089748       -4.660259194973       -0.533436993102
 H          1.079753989586       -5.161138699762       -1.779590490567
 H         -1.221733554350       -5.639597565423       -2.616948097272
 C          3.607441542955       -0.575139650044        1.563614642404
 H          3.933901356226       -1.008325691932        2.512234134405
 H          2.827566386783        0.158902175535        1.753364191107
65
Frame 9
 Fe         0.164338595789       -0.574261164653        0.065509572821
 N         -1.020872204036        0.974248080096       -1.926277748122
 N         -1.714213921802        0.239504544683        0.121851591163
 C         -4.073201739347        1.726393117633        0.027054483371
 C         -3.146408902327        1.824737452359       -1.008092130114
 C         -1.995299047429        1.047163206405       -0.922757984476
 C         -2.631541874007        0.141482896421        1.102805374746
 C         -3.822206989605        0.858519647266        1.090857089203
 C         -1.074108462923        1.420149003882       -3.246684723659
 C         -0.000266605629        0.874816869897       -3.859596029033
 N          0.680594279386        0.106055752178       -2.910514610905
 C          0.077673194159        0.164124330788       -1.697998152804
 C          1.846828024821       -0.699129871747       -3.257216816199
 N          0.256689039574        2.310541420770        1.468079357784
 C          0.890675007481        3.539165477688        1.277953263276
 N         -1.616504833776        3.297270837722        2.483529096846
 C         -0.772142109367        2.254660210866        2.469400438654
 C         -2.562545786120        3.303697752324        3.430668646389
 C         -2.699789977396        2.300793903323        4.392062952886
 C         -1.779926188290        1.253079745228        4.385274119519
 C         -0.779066076399        1.233049502315        3.415411330585
 C          1.887742409231        3.326511749312        0.399086207225
 N          1.839983235641        1.982834709351        0.059801361461
 C          0.827688703223        1.302145685392        0.689969122540
 C          2.788488990215        1.462513346351       -0.918078305475
 H         -4.982507365143        2.317696745954       -0.004395425804
 H         -3.315461418047        2.479026409969       -1.854602884083
 H         -2.365707651169       -0.530492911083        1.907861428654
 H         -4.524025947877        0.747878876500        1.908970791287
 H         -1.853292592986        2.061294842488       -3.624506420615
 H          0.345689740473        0.956104621908       -4.878158655361
 H          2.178341556810       -1.240808903252       -2.376109755007
 H          1.576358851698       -1.415491559396       -4.036792454613
 H          2.654199023988       -0.057199115528       -3.618586906115
 H          0.575186680893        4.421923711250        1.807497613749
 H         -3.240503306041        4.154157629878        3.418070424524
 H         -3.492755137523        2.355152190639        5.130485725765
 H         -1.829409637383        0.463071647696        5.128515973708
 H         -0.047581788064        0.438993186267        3.367905712727
 H          2.628928734086        3.993979502621       -0.011987830692
 H          3.794326241342        1.791518749926       -0.646959579062
 H          2.748244342045        0.381178255275       -0.919041830539
 H          2.543959211147        1.839572824740       -1.913969987261
 Cl        -0.145477689342       -1.787023008182        2.253774476191
 H          4.416614542234       -0.050244192009        1.068630486985
 C          1.812378881902       -1.579673971017        0.105796694498
 N          3.027906131520       -1.595834355641        0.706281690191
 H         -2.458729380123       -1.811415074666       -1.037444116611
 N         -0.476232925515       -2.304073861489       -0.769269404202
 C         -1.715795996836       -2.577764016804       -1.216780051197
 N          1.720076300099       -2.843259099651       -0.453467835473
 C          3.675521470586       -2.820791397845        0.526592828965
 C          0.482463918116       -3.230528300419       -0.974457038613
 H          4.656273532276       -3.010388370643        0.934273271085
 C         -2.038511825110       -3.763046020911       -1.865097541086
 C          2.855074284412       -3.613198378687       -0.198204199646
 H         -3.055320902376       -3.934707230678       -2.199172621970
 C          0.257261730590       -4.440493945554       -1.627069692599
 C         -1.032209077314       -4.708676273993       -2.075937969249
 H          2.973039755626       -4.628154505090       -0.540283025854
 H          1.065053179984       -5.145465194804       -1.781566355385
 H         -1.245270108071       -5.641833352712       -2.586946639213
 C          3.570980420717       -0.541825298859        1.556994233244
 H          3.904116583169       -0.980488708612        2.500314969698
 H          2.784190874139        0.181259646565        1.756744391298
65
Optimized Geometry
Fe    0.161918   -1.954917   -0.889580
N    -1.023851   -0.406517   -2.881120
N    -1.716789   -1.141528   -0.832950
C    -4.076084    0.344898   -0.927356
C    -3.149441    0.443492   -1.962613
C    -1.998166   -0.333859   -1.877473
C    -2.633974   -1.239794    0.148113
C    -3.824783   -0.522993    0.136360
C    -1.077342    0.039457   -4.201492
C    -0.003469   -0.505623   -4.814573
N     0.677664   -1.274309   -3.865626
C     0.074884   -1.216437   -2.653030
C     1.844014   -2.079241   -4.212526
N     0.253872    0.929815    0.513161
C     0.887590    2.158577    0.323033
N    -1.619390    1.916108    1.528909
C    -0.774822    0.873666    1.514608
C    -2.565313    1.922287    2.476168
C    -2.702237    0.919295    3.437516
C    -1.782166   -0.128236    3.430545
C    -0.781424   -0.148006    2.460555
C     1.884589    1.946177   -0.555973
N     1.837054    0.602512   -0.895337
C     0.824974   -0.078418   -0.265085
C     2.785540    0.082441   -1.873369
H    -4.985511    0.936023   -0.958654
H    -3.318730    1.097801   -2.809061
H    -2.367905   -1.911768    0.953093
H    -4.526477   -0.633825    0.954555
H    -1.856701    0.680472   -4.579175
H     0.342343   -0.424202   -5.833174
H     2.175746   -2.620910   -3.331495
H     1.573589   -2.795607   -4.992113
H     2.651212   -1.437127   -4.573957
H     0.571993    3.041239    0.852673
H    -3.243441    2.772613    2.463709
H    -3.495120    0.973449    4.176042
H    -1.831399   -0.918301    4.173743
H    -0.049788   -0.941914    2.412907
H     2.625591    2.613818   -0.967098
H     3.791346    0.411629   -1.602356
H     2.745510   -0.998902   -1.874396
H     2.540810    0.459515   -2.869206
Cl   -0.147382   -3.167879    1.298647
H     4.414216   -1.430119    0.113039
C     1.810163   -2.960005   -0.849564
N     3.025769   -2.975962   -0.249233
H    -2.461043   -3.192522   -1.992282
N    -0.478415   -3.684804   -1.724388
C    -1.717980   -3.958712   -2.171760
N     1.718041   -4.223573   -1.408897
C     3.673605   -4.200779   -0.429081
C     0.480440   -4.611055   -1.929755
H     4.654446   -4.390207   -0.021536
C    -2.040542   -5.144017   -2.820112
C     2.853224   -4.993303   -1.153825
H    -3.057359   -5.315859   -3.154070
C     0.255396   -5.821024   -2.582416
C    -1.034078   -6.089434   -3.031139
H     2.971348   -6.008214   -1.495983
H     1.063308   -6.525825   -2.737059
H    -1.247018   -7.022601   -3.542180
C     3.568741   -1.921899    0.601478
H     3.902083   -2.360556    1.544729
H     2.781833   -1.198983    0.801373
65
Optimized Geometry
Fe    0.165925   -1.932024   -0.881921
N    -1.027306   -0.394214   -2.876860
N    -1.711441   -1.120404   -0.822323
C    -4.099958    0.316962   -0.940822
C    -3.169348    0.427410   -1.970948
C    -2.003317   -0.326672   -1.874347
C    -2.631200   -1.228360    0.155732
C    -3.836721   -0.537487    0.131022
C    -1.084292    0.047378   -4.198681
C    -0.010718   -0.497584   -4.812195
N     0.673600   -1.262441   -3.862406
C     0.073333   -1.201805   -2.648567
C     1.838446   -2.068852   -4.210950
N     0.290901    0.912617    0.524576
C     0.936189    2.138590    0.360626
N    -1.644611    1.847936    1.457075
C    -0.755859    0.846588    1.504633
C    -2.609542    1.852227    2.385204
C    -2.721483    0.885132    3.385782
C    -1.756896   -0.120177    3.441233
C    -0.736412   -0.135355    2.491762
C     1.931578    1.933425   -0.522702
N     1.869467    0.597412   -0.889626
C     0.849518   -0.083672   -0.271128
C     2.805179    0.085089   -1.883445
H    -5.021554    0.888305   -0.982138
H    -3.347813    1.070769   -2.823849
H    -2.355158   -1.887450    0.967979
H    -4.540960   -0.657119    0.945722
H    -1.865009    0.686419   -4.576898
H     0.333086   -0.418411   -5.831657
H     2.166044   -2.616995   -3.332395
H     1.567367   -2.779637   -4.995377
H     2.648783   -1.427565   -4.566806
H     0.628557    3.013811    0.907584
H    -3.324826    2.669184    2.323010
H    -3.531040    0.934432    4.106378
H    -1.787391   -0.879455    4.216748
H     0.032060   -0.894801    2.491309
H     2.679694    2.601271   -0.920383
H     3.814445    0.412746   -1.623887
H     2.765974   -0.996467   -1.890700
H     2.547372    0.467955   -2.873853
Cl   -0.136514   -3.131647    1.311374
H     4.410383   -1.416531    0.096055
C     1.807950   -2.947836   -0.848290
N     3.025948   -2.969956   -0.252487
H    -2.473316   -3.170412   -1.967852
N    -0.489968   -3.666185   -1.709896
C    -1.732319   -3.937675   -2.150877
N     1.707103   -4.211439   -1.406166
C     3.666717   -4.198226   -0.434300
C     0.465408   -4.594701   -1.920467
H     4.648175   -4.392634   -0.030554
C    -2.061180   -5.122173   -2.797630
C     2.839390   -4.986907   -1.155181
H    -3.080200   -5.291668   -3.126053
C     0.234312   -5.804119   -2.572267
C    -1.058007   -6.069757   -3.014232
H     2.950636   -6.002852   -1.496558
H     1.039908   -6.510537   -2.731498
H    -1.275648   -7.002348   -3.524359
C     3.578035   -1.918866    0.596168
H     3.932934   -2.363375    1.528655
H     2.790308   -1.203346    0.817792
65
Optimized Geometry
Fe    0.171649   -1.911748   -0.875021
N    -1.033069   -0.380200   -2.867360
N    -1.705593   -1.105762   -0.808542
C    -4.128564    0.271068   -0.947765
C    -3.194193    0.401231   -1.971795
C    -2.010685   -0.324121   -1.865688
C    -2.627831   -1.231087    0.165379
C    -3.850528   -0.572164    0.129322
C    -1.093992    0.063587   -4.188314
C    -0.021251   -0.478599   -4.805567
N     0.666404   -1.244723   -3.859115
C     0.069631   -1.186762   -2.643296
C     1.828608   -2.052241   -4.213928
N     0.335574    0.893088    0.541686
C     1.000269    2.112167    0.410284
N    -1.658657    1.786059    1.375158
C    -0.736273    0.824134    1.493081
C    -2.646954    1.798408    2.278648
C    -2.748670    0.875770    3.321343
C    -1.752132   -0.091546    3.446178
C    -0.708162   -0.113208    2.522517
C     1.992952    1.912873   -0.478124
N     1.908406    0.587750   -0.879148
C     0.876847   -0.090154   -0.275641
C     2.826358    0.084957   -1.893705
H    -5.064475    0.817915   -0.997887
H    -3.384172    1.034758   -2.829531
H    -2.339501   -1.877866    0.983310
H    -4.557015   -0.706771    0.939690
H    -1.875739    0.703340   -4.563224
H     0.320267   -0.396459   -5.825563
H     2.151912   -2.611363   -3.340699
H     1.555561   -2.753310   -5.006346
H     2.642647   -1.411211   -4.561751
H     0.705375    2.978598    0.978360
H    -3.390489    2.583069    2.159489
H    -3.576946    0.928805    4.020110
H    -1.776672   -0.815121    4.255256
H     0.087239   -0.842346    2.574571
H     2.752077    2.578005   -0.859069
H     3.840178    0.409855   -1.649104
H     2.786987   -0.996703   -1.910194
H     2.551605    0.476495   -2.876228
Cl   -0.110075   -3.087843    1.328743
H     4.398168   -1.394995    0.076131
C     1.808416   -2.936935   -0.851532
N     3.028654   -2.965652   -0.260007
H    -2.485654   -3.154874   -1.935792
N    -0.499881   -3.650723   -1.694288
C    -1.745859   -3.921535   -2.125554
N     1.699460   -4.199720   -1.409787
C     3.662909   -4.196674   -0.445668
C     0.452805   -4.579738   -1.914557
H     4.644945   -4.396160   -0.045828
C    -2.080986   -5.104791   -2.771376
C     2.829290   -4.980755   -1.164145
H    -3.102924   -5.273086   -3.091268
C     0.215737   -5.787923   -2.566717
C    -1.080242   -6.052481   -2.998250
H     2.934104   -5.997117   -1.506274
H     1.019813   -6.494152   -2.734221
H    -1.302559   -6.984074   -3.508191
C     3.587991   -1.919306    0.589876
H     3.975975   -2.373822    1.504024
H     2.795648   -1.220589    0.845791
65
Optimized Geometry
Fe    0.175364   -1.890436   -0.869448
N    -1.039460   -0.367044   -2.861206
N    -1.702076   -1.090643   -0.798235
C    -4.161671    0.216832   -0.964539
C    -3.223028    0.367679   -1.981471
C    -2.020583   -0.324092   -1.862242
C    -2.627336   -1.234313    0.170485
C    -3.867957   -0.611314    0.120207
C    -1.102796    0.078887   -4.181407
C    -0.029961   -0.460323   -4.800945
N     0.660189   -1.227156   -3.856849
C     0.065507   -1.171593   -2.639686
C     1.820036   -2.035972   -4.216510
N     0.384311    0.873317    0.565931
C     1.070333    2.083229    0.468363
N    -1.660982    1.724426    1.302596
C    -0.711640    0.802591    1.488617
C    -2.671599    1.746401    2.181178
C    -2.768900    0.870035    3.263478
C    -1.747899   -0.060292    3.454530
C    -0.681471   -0.090030    2.556881
C     2.056464    1.891237   -0.429630
N     1.945372    0.579984   -0.868614
C     0.903192   -0.094110   -0.278662
C     2.843211    0.088194   -1.905888
H    -5.112888    0.735376   -1.026060
H    -3.425394    0.987955   -2.846004
H    -2.326595   -1.866074    0.995762
H    -4.576962   -0.761293    0.925670
H    -1.884847    0.719797   -4.553679
H     0.310477   -0.375215   -5.821062
H     2.138536   -2.605158   -3.348009
H     1.545513   -2.728078   -5.016241
H     2.637902   -1.395615   -4.556556
H     0.792137    2.938910    1.061030
H    -3.437710    2.498270    2.007007
H    -3.614780    0.928451    3.940425
H    -1.771220   -0.747807    4.294453
H     0.134895   -0.790017    2.658933
H     2.826602    2.552856   -0.794278
H     3.861408    0.411344   -1.678165
H     2.804607   -0.993514   -1.931832
H     2.549407    0.488592   -2.879336
Cl   -0.086460   -3.042222    1.345252
H     4.382057   -1.369435    0.055478
C     1.806948   -2.924682   -0.854460
N     3.029812   -2.959063   -0.268054
H    -2.499270   -3.139274   -1.905252
N    -0.511138   -3.634601   -1.679157
C    -1.760480   -3.905245   -2.100946
N     1.690137   -4.186956   -1.412304
C     3.658066   -4.192529   -0.457594
C     0.438965   -4.564171   -1.907968
H     4.640918   -4.396344   -0.062043
C    -2.101434   -5.087777   -2.745061
C     2.817910   -4.972908   -1.172268
H    -3.126095   -5.255288   -3.056576
C     0.196334   -5.771643   -2.559621
C    -1.103002   -6.035587   -2.981069
H     2.916536   -5.989842   -1.514485
H     0.998945   -6.477752   -2.734456
H    -1.329654   -6.966581   -3.490200
C     3.596706   -1.917381    0.582844
H     4.020411   -2.381818    1.475761
H     2.800798   -1.237660    0.876076
65
Optimized Geometry
Fe    0.173701   -1.870076   -0.874867
N    -1.060296   -0.362018   -2.866682
N    -1.705436   -1.079707   -0.796052
C    -4.193730    0.171419   -0.974769
C    -3.256503    0.337404   -1.990475
C    -2.039426   -0.327492   -1.865467
C    -2.628420   -1.236336    0.172858
C    -3.882968   -0.642837    0.115807
C    -1.135501    0.075412   -4.189204
C    -0.065546   -0.463497   -4.813725
N     0.634374   -1.222572   -3.870639
C     0.049749   -1.161046   -2.648540
C     1.794319   -2.028684   -4.235780
N     0.457545    0.834884    0.614426
C     1.191243    2.019480    0.574764
N    -1.628981    1.671070    1.236496
C    -0.671462    0.778098    1.498611
C    -2.668565    1.717791    2.079840
C    -2.786195    0.893829    3.200663
C    -1.759531   -0.011070    3.467540
C    -0.664734   -0.066365    2.605491
C     2.159053    1.837413   -0.345584
N     1.989221    0.557722   -0.854132
C     0.928553   -0.104357   -0.283806
C     2.841218    0.090253   -1.940259
H    -5.156654    0.667195   -1.041645
H    -3.471830    0.946467   -2.859844
H    -2.314283   -1.853714    1.004152
H    -4.589906   -0.803844    0.920989
H    -1.922320    0.711775   -4.559149
H     0.267095   -0.382926   -5.836782
H     2.111145   -2.606286   -3.372298
H     1.519983   -2.713000   -5.042199
H     2.613426   -1.386342   -4.569288
H     0.952620    2.853697    1.213864
H    -3.441614    2.445113    1.843636
H    -3.653723    0.970987    3.847721
H    -1.800788   -0.659052    4.337628
H     0.157898   -0.748057    2.765155
H     2.950666    2.487349   -0.684308
H     3.864864    0.424498   -1.758362
H     2.816714   -0.991928   -1.978410
H     2.496447    0.498092   -2.893708
Cl   -0.059500   -2.989903    1.352687
H     4.255206   -1.248068    0.059590
C     1.802948   -2.902563   -0.862268
N     3.020664   -2.935829   -0.264542
H    -2.508011   -3.140945   -1.884882
N    -0.514820   -3.623152   -1.674466
C    -1.765115   -3.900844   -2.088786
N     1.691899   -4.163701   -1.423069
C     3.652090   -4.167984   -0.452365
C     0.439806   -4.545778   -1.913639
H     4.632004   -4.371047   -0.049399
C    -2.102646   -5.082919   -2.735640
C     2.819446   -4.948434   -1.175755
H    -3.128364   -5.256149   -3.040522
C     0.200978   -5.751739   -2.569452
C    -1.099429   -6.022693   -2.983183
H     2.922422   -5.964533   -1.519158
H     1.007422   -6.451218   -2.753239
H    -1.323274   -6.952794   -3.495191
C     3.567975   -1.898850    0.605910
H     4.106558   -2.379200    1.424893
H     2.745038   -1.314879    1.011697
65
Optimized Geometry
Fe    0.175093   -1.853110   -0.876835
N    -1.079341   -0.359946   -2.866540
N    -1.707281   -1.076095   -0.790162
C    -4.225800    0.111367   -0.980975
C    -3.290039    0.296909   -1.994494
C    -2.057415   -0.337899   -1.863978
C    -2.628035   -1.250266    0.177765
C    -3.897312   -0.689942    0.114085
C    -1.163778    0.074880   -4.189404
C    -0.093327   -0.457744   -4.818271
N     0.615831   -1.211325   -3.877723
C     0.037228   -1.151467   -2.652380
C     1.778360   -2.010897   -4.248866
N     0.523157    0.793423    0.667445
C     1.301201    1.949741    0.684620
N    -1.599945    1.617752    1.162687
C    -0.640294    0.757246    1.508578
C    -2.669268    1.696205    1.965650
C    -2.814205    0.936237    3.127759
C    -1.788284    0.059671    3.478282
C    -0.664357   -0.029251    2.656921
C     2.251201    1.783369   -0.257550
N     2.026773    0.541277   -0.834130
C     0.950572   -0.111531   -0.283067
C     2.841061    0.100900   -1.959819
H    -5.201044    0.581702   -1.052929
H    -3.518921    0.895588   -2.867603
H    -2.299756   -1.853539    1.014097
H    -4.602243   -0.865304    0.918070
H    -1.956266    0.705850   -4.556402
H     0.234114   -0.376218   -5.842931
H     2.094443   -2.597437   -3.391145
H     1.506773   -2.686802   -5.063231
H     2.597074   -1.363736   -4.574073
H     1.099565    2.757678    1.368944
H    -3.444094    2.395599    1.661158
H    -3.703777    1.038526    3.740556
H    -1.853077   -0.540745    4.380456
H     0.159475   -0.691669    2.880091
H     3.062889    2.421436   -0.570148
H     3.867104    0.443674   -1.811416
H     2.827782   -0.981145   -2.014723
H     2.456190    0.519539   -2.892972
Cl   -0.021548   -2.930332    1.368354
H     4.203511   -1.194809    0.051821
C     1.803411   -2.886967   -0.873919
N     3.022759   -2.921261   -0.278793
H    -2.518981   -3.143011   -1.853220
N    -0.520699   -3.614474   -1.664384
C    -1.773593   -3.897450   -2.067562
N     1.690932   -4.147145   -1.436359
C     3.653678   -4.153002   -0.471025
C     0.435791   -4.531603   -1.917391
H     4.634683   -4.356991   -0.071203
C    -2.111615   -5.078231   -2.716541
C     2.819562   -4.932185   -1.193937
H    -3.139551   -5.255296   -3.011621
C     0.196789   -5.735501   -2.577018
C    -1.106156   -6.011429   -2.979157
H     2.921633   -5.947656   -1.539419
H     1.005253   -6.429416   -2.772682
H    -1.330229   -6.940034   -3.493777
C     3.565659   -1.890373    0.602188
H     4.157026   -2.375524    1.380678
H     2.738381   -1.354289    1.062456
65
Optimized Geometry
Fe    0.173688   -1.836874   -0.877418
N    -1.099394   -0.359678   -2.866571
N    -1.712574   -1.074567   -0.785419
C    -4.256651    0.055594   -0.987038
C    -3.322334    0.258778   -1.998441
C    -2.076670   -0.349151   -1.863060
C    -2.631246   -1.264627    0.181369
C    -3.912896   -0.734122    0.111826
C    -1.192866    0.070622   -4.190349
C    -0.121118   -0.455445   -4.822332
N     0.597607   -1.201409   -3.882996
C     0.024149   -1.142360   -2.654937
C     1.763423   -1.993980   -4.258775
N     0.584268    0.750325    0.719883
C     1.403868    1.875557    0.788721
N    -1.565243    1.564533    1.095879
C    -0.608669    0.737072    1.519905
C    -2.660225    1.675198    1.859765
C    -2.833653    0.979832    3.057930
C    -1.813843    0.130931    3.485556
C    -0.664661    0.007990    2.704101
C     2.334875    1.727318   -0.175791
N     2.058125    0.527068   -0.815387
C     0.969036   -0.116619   -0.280292
C     2.838436    0.114389   -1.975087
H    -5.242200    0.503210   -1.063396
H    -3.562545    0.848356   -2.874684
H    -2.290786   -1.854867    1.022241
H    -4.615759   -0.922211    0.914802
H    -1.991724    0.694506   -4.555609
H     0.201516   -0.374055   -5.848527
H     2.082024   -2.584496   -3.404732
H     1.494109   -2.666098   -5.077006
H     2.579567   -1.341933   -4.580753
H     1.238297    2.654271    1.515545
H    -3.432512    2.346434    1.492330
H    -3.742060    1.107727    3.637399
H    -1.903550   -0.422511    4.415217
H     0.155947   -0.636909    2.984412
H     3.164902    2.352399   -0.465511
H     3.864526    0.467506   -1.855564
H     2.837352   -0.967124   -2.046853
H     2.417437    0.542281   -2.888133
Cl    0.004840   -2.879110    1.383704
H     4.163783   -1.151936    0.048978
C     1.802493   -2.870917   -0.882578
N     3.024148   -2.905495   -0.291303
H    -2.529714   -3.146193   -1.825782
N    -0.526641   -3.605941   -1.655584
C    -1.781286   -3.894711   -2.049597
N     1.689514   -4.129838   -1.447513
C     3.655747   -4.135888   -0.489694
C     0.432280   -4.517138   -1.920880
H     4.638415   -4.339928   -0.094027
C    -2.118327   -5.074303   -2.701244
C     2.820273   -4.914093   -1.211912
H    -3.147848   -5.255649   -2.988098
C     0.194542   -5.719051   -2.584667
C    -1.110060   -6.000495   -2.977293
H     2.922362   -5.928403   -1.560720
H     1.005388   -6.407134   -2.790781
H    -1.333236   -6.927721   -3.494779
C     3.564921   -1.881050    0.599093
H     4.195604   -2.368933    1.344102
H     2.737552   -1.383411    1.101248
65
Optimized Geometry
Fe    0.170264   -1.821141   -0.876075
N    -1.116691   -0.358635   -2.866292
N    -1.719802   -1.074418   -0.782606
C    -4.285460    0.003617   -0.996238
C    -3.351037    0.224632   -2.003849
C    -2.094584   -0.359432   -1.863305
C    -2.637915   -1.280806    0.181162
C    -3.930170   -0.777695    0.105002
C    -1.216804    0.067312   -4.191040
C    -0.142938   -0.452500   -4.824442
N     0.583496   -1.191141   -3.885201
C     0.012932   -1.133096   -2.655597
C     1.752257   -1.978052   -4.263742
N     0.635813    0.711359    0.764807
C     1.489079    1.807940    0.874952
N    -1.534343    1.505634    1.038162
C    -0.578397    0.717983    1.531610
C    -2.648937    1.644255    1.768719
C    -2.842550    1.015094    2.999908
C    -1.825642    0.200688    3.496132
C    -0.657205    0.048427    2.748949
C     2.402233    1.678781   -0.109711
N     2.081735    0.518244   -0.800916
C     0.983811   -0.118658   -0.277234
C     2.836525    0.128367   -1.985036
H    -5.279620    0.430909   -1.077304
H    -3.599549    0.807639   -2.882166
H    -2.287954   -1.860311    1.025747
H    -4.632319   -0.978840    0.905505
H    -2.021138    0.684446   -4.555748
H     0.176782   -0.371070   -5.851545
H     2.074803   -2.568465   -3.411133
H     1.484354   -2.650210   -5.082407
H     2.565072   -1.322219   -4.586487
H     1.353883    2.558238    1.637253
H    -3.420576    2.282351    1.345475
H    -3.765362    1.164562    3.550737
H    -1.933299   -0.304587    4.450968
H     0.162225   -0.573785    3.080511
H     3.246183    2.293046   -0.381765
H     3.860683    0.493059   -1.887554
H     2.848059   -0.952589   -2.068939
H     2.387056    0.560437   -2.882247
Cl    0.022254   -2.832300    1.399198
H     4.151854   -1.132455    0.047200
C     1.799381   -2.856736   -0.887496
N     3.023541   -2.892334   -0.300795
H    -2.541162   -3.147041   -1.804002
N    -0.534316   -3.597037   -1.647506
C    -1.790003   -3.890283   -2.035502
N     1.685182   -4.114351   -1.454990
C     3.655349   -4.121523   -0.505709
C     0.426494   -4.503270   -1.922985
H     4.639678   -4.326027   -0.114442
C    -2.125829   -5.068209   -2.690757
C     2.817748   -4.898284   -1.226787
H    -3.156362   -5.252642   -2.971965
C     0.190215   -5.702892   -2.591536
C    -1.115293   -5.988461   -2.977824
H     2.919066   -5.911564   -1.578747
H     1.003051   -6.385972   -2.806227
H    -1.337381   -6.914012   -3.498764
C     3.566006   -1.873423    0.595191
H     4.210003   -2.364925    1.326260
H     2.740290   -1.390107    1.114052
65
Optimized Geometry
Fe    0.165153   -1.806288   -0.872683
N    -1.132719   -0.356500   -2.864239
N    -1.729256   -1.076447   -0.780245
C    -4.313159   -0.045383   -1.005979
C    -3.377465    0.194238   -2.008227
C    -2.112079   -0.368907   -1.862716
C    -2.648083   -1.300140    0.178770
C    -3.949407   -0.822125    0.095771
C    -1.237873    0.066020   -4.189728
C    -0.161604   -0.447694   -4.823881
N     0.571051   -1.180178   -3.884597
C     0.002153   -1.123661   -2.654043
C     1.741846   -1.962976   -4.265514
N     0.679745    0.677609    0.801001
C     1.560856    1.748226    0.943646
N    -1.507331    1.442632    0.986024
C    -0.549257    0.701313    1.541397
C    -2.636538    1.606055    1.689103
C    -2.842717    1.045268    2.950822
C    -1.825340    0.271592    3.508041
C    -0.642433    0.094069    2.789868
C     2.458538    1.635942   -0.057601
N     2.101720    0.510992   -0.789483
C     0.996728   -0.119522   -0.274315
C     2.837112    0.138960   -1.991286
H    -5.314497    0.363893   -1.091615
H    -3.631780    0.773791   -2.887172
H    -2.290940   -1.871475    1.026037
H    -4.651922   -1.037226    0.892385
H    -2.046919    0.677040   -4.554313
H     0.156043   -0.365958   -5.851605
H     2.068413   -2.552236   -3.413665
H     1.474264   -2.636226   -5.083397
H     2.551602   -1.304498   -4.590527
H     1.450564    2.473742    1.733557
H    -3.409712    2.206607    1.216908
H    -3.776438    1.213326    3.477388
H    -1.944724   -0.183830    4.486266
H     0.178378   -0.500562    3.166868
H     3.313465    2.240568   -0.316559
H     3.859422    0.512297   -1.909913
H     2.858088   -0.941372   -2.084889
H     2.366643    0.574023   -2.876058
Cl    0.033251   -2.789833    1.415140
H     4.146683   -1.121486    0.049983
C     1.794529   -2.844006   -0.888760
N     3.020467   -2.881478   -0.305241
H    -2.553002   -3.148024   -1.787577
N    -0.542876   -3.588649   -1.640598
C    -1.798718   -3.885736   -2.025836
N     1.679436   -4.099937   -1.459744
C     3.652299   -4.109478   -0.516619
C     0.420169   -4.489657   -1.925285
H     4.637734   -4.314968   -0.128672
C    -2.132104   -5.061061   -2.686962
C     2.813171   -4.884062   -1.238039
H    -3.163015   -5.247998   -2.965125
C     0.186604   -5.686087   -2.600624
C    -1.118921   -5.975133   -2.983898
H     2.913764   -5.896157   -1.593550
H     1.001719   -6.363961   -2.822960
H    -1.338914   -6.898262   -3.509997
C     3.565679   -1.867994    0.595429
H     4.215242   -2.363995    1.318481
H     2.741936   -1.391515    1.123737
65
Frame 0
 Fe         0.157667753846       -0.409105707692        0.083486492308
 N         -1.145649246154        1.026077292308       -1.914697507692
 N         -1.741376246154        0.304597292308        0.168918492308
 C         -4.338432246154        1.298929292308       -0.072426507692
 C         -3.399784246154        1.552282292308       -1.068713507692
 C         -2.128119246154        1.005403292308       -0.916290507692
 C         -2.662768246154        0.067845292308        1.122081492308
 C         -3.970661246154        0.526138292308        1.030719492308
 C         -1.254105246154        1.440002292308       -3.242713507692
 C         -0.175280246154        0.928960292308       -3.874510507692
 N          0.562024753846        0.205916292308       -2.931528507692
 C         -0.006304246154        0.266379292308       -1.700800507692
 C          1.735725753846       -0.573688707692       -3.310050507692
 N          0.725896753846        2.021545292308        1.794655492308
 C          1.634414753846        3.064655292308        1.966980492308
 N         -1.473637246154        2.754523292308        1.907720492308
 C         -0.512824246154        2.060385292308        2.515056492308
 C         -2.613534246154        2.940353292308        2.588601492308
 C         -2.827667246154        2.445779292308        3.876143492308
 C         -1.808456246154        1.713935292308        4.484933492308
 C         -0.615173246154        1.514111292308        3.790712492308
 C          2.512818753846        2.972917292308        0.946416492308
 N          2.117670753846        1.887617292308        0.174501492308
 C          1.008231753846        1.261654292308        0.684477492308
 C          2.830899753846        1.536706292308       -1.046817507692
 H         -5.344838246154        1.694264292308       -0.164040507692
 H         -3.656633246154        2.128641292308       -1.949021507692
 H         -2.302279246154       -0.496722707692        1.972544492308
 H         -4.674974246154        0.300415292308        1.822864492308
 H         -2.066909246154        2.044168292308       -3.610341507692
 H          0.141488753846        1.006724292308       -4.902819507692
 H          2.066781753846       -1.156321707692       -2.455454507692
 H          1.469486753846       -1.253063707692       -4.123314507692
 H          2.541698753846        0.086534292308       -3.640881507692
 H          1.551419753846        3.762147292308        2.785036492308
 H         -3.388545246154        3.503766292308        2.075739492308
 H         -3.769301246154        2.630382292308        4.382688492308
 H         -1.935484246154        1.306863292308        5.483289492308
 H          0.207477753846        0.947858292308        4.206363492308
 H          3.377315753846        3.568254292308        0.698199492308
 H          3.846180753846        1.932470292308       -0.988869507692
 H          2.874628753846        0.457085292308       -1.146263507692
 H          2.329540753846        1.964488292308       -1.917766507692
 Cl         0.027984753846       -1.379801707692        2.377472492308
 H          4.142738753846        0.274495292308        1.005625492308
 C          1.788479753846       -1.447606707692        0.068142492308
 N          3.015619753846       -1.484860707692        0.649872492308
 H         -2.562612246154       -1.766043707692       -0.830579507692
 N         -0.550174246154       -2.197888707692       -0.683449507692
 C         -1.804707246154       -2.499457707692       -1.069953507692
 N          1.674100753846       -2.703084707692       -0.503954507692
 C          3.648547753846       -2.711700707692        0.435203492308
 C          0.415870753846       -3.094890707692       -0.970270507692
 H          4.634769753846       -2.916719707692        0.821379492308
 C         -2.133616246154       -3.674410707692       -1.733944507692
 C          2.809204753846       -3.486134707692       -0.285829507692
 H         -3.163849246154       -3.864395707692       -2.012549507692
 C          0.187051753846       -4.290557707692       -1.648764507692
 C         -1.117085246154       -4.583901707692       -2.033104507692
 H          2.910297753846       -4.497654707692       -0.642760507692
 H          1.004840753846       -4.964600707692       -1.872789507692
 H         -1.333355246154       -5.506543707692       -2.561592507692
 C          3.564690753846       -0.473981707692        1.551375492308
 H          4.218289753846       -0.972548707692        2.268989492308
 H          2.744279753846        0.000414292308        2.086672492308
65
Frame 1
 Fe         0.078024462286       -0.373706499703        0.020358563922
 N         -1.071285823211        1.019645405911       -2.097222048261
 N         -1.806469153155        0.393600203072       -0.029088911353
 C         -4.340047573371        1.505264372082       -0.431103551615
 C         -3.329474849127        1.703503255125       -1.372258816833
 C         -2.098847647271        1.088795038014       -1.146136352643
 C         -2.787978490901        0.231745502964        0.877890793287
 C         -4.072552423167        0.736958452645        0.706630994266
 C         -1.107352884534        1.360552871234       -3.450466955948
 C         -0.025906205023        0.771295924262       -4.006104109137
 N          0.644449256109        0.081013525555       -2.992127292021
 C          0.027989460178        0.235575342985       -1.791234671577
 C          1.824970424962       -0.730211963484       -3.267322327643
 N          0.667989242944        2.027273721523        1.817504419965
 C          1.566369308302        3.081203123275        1.993379058989
 N         -1.568955972338        2.495821425740        2.225249687185
 C         -0.458416683678        1.948364546330        2.691972541875
 C         -2.606706098918        2.597202400685        3.062940550885
 C         -2.590207240781        2.121944756664        4.373305439331
 C         -1.412383916864        1.537817924596        4.840120597120
 C         -0.310284381974        1.470211807437        3.988783058463
 C          2.374003518148        3.062973151586        0.914269964988
 N          1.962313083508        1.997563393423        0.122825368520
 C          0.900293044301        1.313181792419        0.663251477804
 C          2.652295957426        1.693557084454       -1.122830826921
 H         -5.321870328779        1.938697880321       -0.588938304263
 H         -3.498042361606        2.293126453357       -2.265359025508
 H         -2.505160844289       -0.325881973817        1.754081575316
 H         -4.830260650475        0.560287239393        1.467787302171
 H         -1.880545567215        1.971804582771       -3.885844239169
 H          0.331560384459        0.770178418413       -5.023696910792
 H          2.172502913526       -1.184522800359       -2.345460536227
 H          1.569564835592       -1.519391703021       -3.977577805399
 H          2.618656117273       -0.107628553794       -3.688158771225
 H          1.535003893800        3.726975543194        2.858418034617
 H         -3.502720784367        3.056524154019        2.658993167387
 H         -3.467079539286        2.222832540395        5.003548884289
 H         -1.352747131213        1.152705497114        5.852021815122
 H          0.638862952131        1.055506619888        4.300546346246
 H          3.201112882465        3.698765027152        0.639927516472
 H          3.635271171578        2.169029868976       -1.103376997687
 H          2.782477593504        0.620433590475       -1.212727307842
 H          2.088178039480        2.070929386189       -1.977340523862
 Cl        -0.249580351635       -1.336816043542        2.281127724301
 H          4.035454484708        0.376693607363        0.889779559410
 C          1.703632287136       -1.410225233866        0.098519502581
 N          2.931496326484       -1.412213024445        0.676292617165
 H         -2.589890928851       -1.717929653209       -1.011883656701
 N         -0.602323771367       -2.174159236387       -0.730117542394
 C         -1.839847386238       -2.479561719667       -1.162211173093
 N          1.599286503968       -2.694025240027       -0.413032000437
 C          3.576130307314       -2.642245168528        0.515487391502
 C          0.358927177410       -3.102587958334       -0.908328663338
 H          4.561770023940       -2.825192161257        0.914931333981
 C         -2.160668718208       -3.688959216168       -1.763648320585
 C          2.740783697631       -3.456451462278       -0.164641988753
 H         -3.171450434772       -3.867024626752       -2.113051627378
 C          0.139446043541       -4.338973329515       -1.514332227855
 C         -1.150149303689       -4.636441481095       -1.942162722250
 H          2.852039925637       -4.482332354506       -0.473970959569
 H          0.951265699323       -5.042877748799       -1.651609454662
 H         -1.373284489727       -5.615871179555       -2.356081994286
 C          3.492349368028       -0.346498178855        1.502739234223
 H          4.181470433311       -0.792528781485        2.221429018307
 H          2.686551115628        0.144701861447        2.045335077539
65
Frame 2
 Fe         0.031397772158       -0.354833935986       -0.010477336694
 N         -1.034862141983        1.008084211167       -2.196013565866
 N         -1.842832278382        0.441952897873       -0.137999624987
 C         -4.304939480454        1.677989663324       -0.602068905910
 C         -3.275767908936        1.797616967592       -1.535063721511
 C         -2.080019881403        1.133696188503       -1.271230116796
 C         -2.855380595569        0.318738103002        0.739227684575
 C         -4.101864669879        0.903608770611        0.542532091457
 C         -1.031666345520        1.304463545187       -3.559797439068
 C          0.056335830929        0.683705726075       -4.066286806273
 N          0.686614063106        0.013773303542       -3.014044306337
 C          0.042136533804        0.216751847829       -1.835624847102
 C          1.868756079101       -0.812714291193       -3.229703998796
 N          0.621649115879        2.031765420625        1.824580863012
 C          1.503233582194        3.100504488214        1.986655261483
 N         -1.627370703688        2.304012211158        2.384354456324
 C         -0.435379966901        1.880764834385        2.776969465841
 C         -2.611098028671        2.301087830002        3.294268648531
 C         -2.441926907982        1.875989528106        4.610438421895
 C         -1.172558797197        1.449026315676        5.005568614054
 C         -0.139292746888        1.460564120298        4.072112226181
 C          2.284164367298        3.111843744591        0.887705801875
 N          1.870744102601        2.051488335463        0.092115387417
 C          0.835448228975        1.340314696086        0.650855137987
 C          2.552556621615        1.764050003747       -1.163365758413
 H         -5.257436770798        2.166104732697       -0.780389153304
 H         -3.406614276411        2.364548005421       -2.448862661247
 H         -2.612027263735       -0.231530131013        1.634774379181
 H         -4.880750799589        0.777754840178        1.289198965310
 H         -1.785375650893        1.909727576085       -4.035672464647
 H          0.447416894845        0.655167224276       -5.071202080302
 H          2.216573531643       -1.197848446464       -2.276491930215
 H          1.616908120855       -1.651647348340       -3.882921442187
 H          2.660519394177       -0.217730526748       -3.691961940805
 H          1.476029668553        3.738538926590        2.856373681361
 H         -3.581947050731        2.640863785814        2.944882144339
 H         -3.275157669013        1.897896538597        5.304904031441
 H         -0.993675522154        1.112227253123        6.021573872879
 H          0.866637196235        1.146668060650        4.321782977376
 H          3.091449269403        3.766751917174        0.600011856324
 H          3.513989848050        2.280672815229       -1.162586065344
 H          2.727926071430        0.695922809716       -1.246709541906
 H          1.963152313694        2.110986607374       -2.013543531967
 Cl        -0.383169528378       -1.289597941002        2.252094574759
 H          3.973395608280        0.438040041893        0.837517574231
 C          1.653741553316       -1.387220216626        0.126069669731
 N          2.882936112655       -1.368933094477        0.702208280969
 H         -2.604063068045       -1.680207329866       -1.117656385158
 N         -0.635031940837       -2.157949845856       -0.744990434794
 C         -1.859416707079       -2.457174144180       -1.216482985735
 N          1.552369723256       -2.684510239573       -0.349856343354
 C          3.530410277976       -2.601190565416        0.574384246283
 C          0.321455514819       -3.100708333504       -0.862286068337
 H          4.518549075043       -2.768797874197        0.973831571637
 C         -2.178199384605       -3.688170638813       -1.774740918706
 C          2.695815281880       -3.436248779440       -0.081662286438
 H         -3.188228597450       -3.879179054106       -2.119126092819
 C          0.106702887507       -4.353333015277       -1.435287080864
 C         -1.172666745577       -4.650161948635       -1.893643115140
 H          2.809506959291       -4.469524336985       -0.364414028421
 H          0.913924777869       -5.070179340236       -1.523731061325
 H         -1.389666398097       -5.633988662495       -2.298466988379
 C          3.451039734183       -0.272087454593        1.482378584391
 H          4.160845656366       -0.688937684048        2.198326940036
 H          2.654056057862        0.230741291193        2.026663618267
65
Frame 3
 Fe        -0.016189930660       -0.331526125680       -0.038088513407
 N         -0.996434815080        0.996272604750       -2.290095764231
 N         -1.875380201073        0.496919157656       -0.243557771980
 C         -4.271934290109        1.822372582029       -0.789220697262
 C         -3.222425242088        1.875122420145       -1.704321196057
 C         -2.062740930708        1.168892423619       -1.398782232317
 C         -2.904785306661        0.445135285016        0.619810179309
 C         -4.121899121616        1.073164814571        0.377808974183
 C         -0.949180599479        1.252815933394       -3.660744617272
 C          0.144603982458        0.602840963509       -4.115628740158
 N          0.734915856590       -0.042106661688       -3.025621239244
 C          0.057578230268        0.201874789953       -1.874033209193
 C          1.917783629761       -0.880996231537       -3.179867034346
 N          0.575124257501        2.037338731681        1.834066437650
 C          1.439073434456        3.120510910895        1.985875940491
 N         -1.662558673183        2.090899459580        2.536581050591
 C         -0.406145499227        1.811882658615        2.854492843928
 C         -2.579921890060        1.973287589331        3.509767387148
 C         -2.269017830285        1.618068013355        4.820213159649
 C         -0.932864092453        1.360659996585        5.138631364145
 C          0.024417661829        1.454732090209        4.134353187632
 C          2.193021586021        3.164073474095        0.868748219560
 N          1.778257957125        2.110797316235        0.066262132075
 C          0.772256572689        1.370203585289        0.641191020571
 C          2.449282272126        1.844084693401       -1.200967185686
 H         -5.198071927940        2.348227028149       -0.998001189855
 H         -3.311522207821        2.425876139444       -2.632833083122
 H         -2.716294692422       -0.129761577069        1.516078115825
 H         -4.925110252442        0.985403498132        1.100647249478
 H         -1.680976101772        1.851949681148       -4.176753755984
 H          0.562284172406        0.536293008601       -5.108132988049
 H          2.262393200111       -1.197882634656       -2.200259889550
 H          1.669886586447       -1.764739427966       -3.773929225123
 H          2.708945665242       -0.317057740445       -3.680396445746
 H          1.409792209839        3.753003119375        2.858392804180
 H         -3.606822167105        2.182218735356        3.218667785674
 H         -3.050397288046        1.552321595732        5.570160539085
 H         -0.644668862016        1.081823700698        6.147513957048
 H          1.072080804714        1.246224681729        4.319732182248
 H          2.977299274936        3.840915101785        0.568841206934
 H          3.384672417921        2.404903511243       -1.219717440972
 H          2.673561251852        0.783930715394       -1.280929191107
 H          1.832562142498        2.157594582705       -2.044579049209
 Cl        -0.534023202565       -1.274654472304        2.204055454803
 H          3.908053319780        0.495325700567        0.780338046261
 C          1.600553466515       -1.360872947050        0.153544324049
 N          2.830367739613       -1.326041786137        0.728993200345
 H         -2.632453048076       -1.652192964571       -1.166588849351
 N         -0.671775950262       -2.135911094183       -0.756174764251
 C         -1.893816291354       -2.440329949362       -1.229713908854
 N          1.500106748948       -2.669117310263       -0.290542673042
 C          3.476394149920       -2.562000131282        0.636118108435
 C          0.277226044974       -3.091217888312       -0.817635384310
 H          4.465606272290       -2.717529832225        1.037235727499
 C         -2.208907639348       -3.682435637731       -1.766154374985
 C          2.643112749276       -3.412932532549       -0.001697948161
 H         -3.212319273909       -3.873993057222       -2.128802794026
 C          0.059577733267       -4.361822431175       -1.347822897316
 C         -1.211999507189       -4.658646000391       -1.827775984981
 H          2.756821172224       -4.453014310570       -0.258357764535
 H          0.858458529219       -5.092239018515       -1.386593084100
 H         -1.418328812910       -5.638154419976       -2.246547680650
 C          3.409104542228       -0.199848185346        1.458617438951
 H          4.140437822377       -0.588085822639        2.168827209375
 H          2.623352190438        0.317149896873        2.005303321311
65
Optimized Geometry
Fe   -0.028925   -1.698316   -0.985727
N    -0.996158   -0.373375   -3.244425
N    -1.888473   -0.881060   -1.206638
C    -4.287203    0.432822   -1.767802
C    -3.228670    0.499131   -2.671403
C    -2.068733   -0.204231   -2.359626
C    -2.927920   -0.950287   -0.356760
C    -4.146492   -0.328491   -0.607087
C    -0.942822   -0.120447   -4.615594
C     0.148045   -0.778919   -5.065443
N     0.730642   -1.425320   -3.972097
C     0.051265   -1.173788   -2.823424
C     1.906279   -2.275564   -4.120349
N     0.600876    0.647850    0.891219
C     1.476680    1.720728    1.048069
N    -1.642143    0.614501    1.561049
C    -0.378942    0.414117    1.906965
C    -2.566316    0.487292    2.525977
C    -2.258975    0.195583    3.852880
C    -0.916939    0.014833    4.197763
C     0.049881    0.121966    3.204007
C     2.211055    1.777412   -0.081307
N     1.773630    0.741865   -0.895259
C     0.771942   -0.000959   -0.315228
C     2.423809    0.491502   -2.176558
H    -5.214102    0.955247   -1.981756
H    -3.311368    1.055956   -3.596886
H    -2.746592   -1.535929    0.533923
H    -4.959173   -0.431741    0.103035
H    -1.668626    0.482877   -5.135200
H     0.568544   -0.850074   -6.056420
H     2.271041   -2.557777   -3.137328
H     1.643244   -3.179509   -4.676438
H     2.688364   -1.733105   -4.657256
H     1.465115    2.340820    1.929813
H    -3.597809    0.634080    2.213714
H    -3.047533    0.118548    4.594158
H    -0.630583   -0.215015    5.219466
H     1.103462   -0.028759    3.411399
H     2.994929    2.453677   -0.383417
H     3.348432    1.069047   -2.211420
H     2.666174   -0.564134   -2.265584
H     1.785381    0.797658   -3.006421
Cl   -0.546776   -2.648865    1.257368
H     3.893975   -0.862321   -0.196867
C     1.589784   -2.727440   -0.792476
N     2.824511   -2.688655   -0.227630
H    -2.645354   -3.029821   -2.115161
N    -0.684443   -3.508462   -1.698999
C    -1.905415   -3.816984   -2.172708
N     1.488337   -4.037296   -1.231285
C     3.472049   -3.923682   -0.321876
C     0.265460   -4.463002   -1.755076
H     4.464924   -4.076128    0.071278
C    -2.218740   -5.062140   -2.703083
C     2.635055   -4.778032   -0.949993
H    -3.221545   -5.256315   -3.066023
C     0.049634   -5.736815   -2.278562
C    -1.220997   -6.037759   -2.758228
H     2.748711   -5.818660   -1.204337
H     0.849148   -6.466729   -2.312571
H    -1.425817   -7.019792   -3.171801
C     3.410128   -1.558794    0.490767
H     4.155532   -1.942878    1.188450
H     2.632264   -1.044618    1.051118
65
Optimized Geometry
Fe   -0.049771   -1.682072   -0.971487
N    -0.946401   -0.361150   -3.256850
N    -1.893562   -0.847872   -1.239453
C    -4.251194    0.515153   -1.851045
C    -3.172258    0.560817   -2.731663
C    -2.034427   -0.166685   -2.395542
C    -2.954504   -0.903470   -0.416051
C    -4.153536   -0.254513   -0.691018
C    -0.857036   -0.126919   -4.629861
C     0.226077   -0.819735   -5.047668
N     0.770179   -1.465561   -3.934360
C     0.071197   -1.181067   -2.805106
C     1.898310   -2.385440   -4.038745
N     0.625103    0.615279    0.938006
C     1.500417    1.686424    1.106573
N    -1.615368    0.490532    1.581242
C    -0.349808    0.355720    1.948335
C    -2.545225    0.335523    2.535568
C    -2.244330    0.077364    3.871055
C    -0.900736   -0.037746    4.236178
C     0.074674    0.099815    3.254305
C     2.194856    1.789623   -0.044319
N     1.734622    0.783321   -0.882801
C     0.758593    0.011117   -0.296145
C     2.332332    0.602463   -2.201048
H    -5.161904    1.057760   -2.083435
H    -3.222564    1.119625   -3.658319
H    -2.808060   -1.503392    0.471335
H    -4.985679   -0.345681   -0.002036
H    -1.553299    0.491547   -5.171686
H     0.664781   -0.913140   -6.028777
H     2.455975   -2.392769   -3.105233
H     1.542454   -3.398227   -4.247211
H     2.553888   -2.057017   -4.846757
H     1.512874    2.276571    2.008572
H    -3.578161    0.431307    2.208004
H    -3.038978   -0.024529    4.602751
H    -0.618540   -0.240764    5.264728
H     1.130724   -0.001447    3.478899
H     2.963044    2.483111   -0.347270
H     3.207543    1.249389   -2.271775
H     2.650639   -0.429241   -2.328229
H     1.630124    0.875333   -2.989574
Cl   -0.612897   -2.667535    1.252636
H     3.869192   -0.826004   -0.281639
C     1.567674   -2.711834   -0.781702
N     2.820371   -2.663378   -0.258654
H    -2.671230   -3.014400   -2.097400
N    -0.710215   -3.493778   -1.684122
C    -1.933710   -3.804239   -2.148768
N     1.464455   -4.020105   -1.223410
C     3.477987   -3.890358   -0.384880
C     0.237341   -4.450652   -1.732335
H     4.485575   -4.034547   -0.027759
C    -2.252433   -5.054682   -2.663626
C     2.628589   -4.749310   -0.989689
H    -3.256937   -5.250300   -3.021025
C     0.015321   -5.731008   -2.237488
C    -1.257871   -6.033810   -2.709413
H     2.745869   -5.786256   -1.256856
H     0.810982   -6.465375   -2.262378
H    -1.467099   -7.020700   -3.108986
C     3.427190   -1.526166    0.429969
H     4.210013   -1.901060    1.090657
H     2.673486   -1.018339    1.027671
65
Optimized Geometry
Fe   -0.060775   -1.667761   -0.960057
N    -0.941785   -0.346758   -3.251398
N    -1.902992   -0.841110   -1.243577
C    -4.261580    0.511964   -1.870979
C    -3.174094    0.569356   -2.740087
C    -2.036382   -0.155624   -2.397438
C    -2.973780   -0.913206   -0.434523
C    -4.173309   -0.268936   -0.717273
C    -0.844941   -0.113727   -4.624101
C     0.235637   -0.813622   -5.036807
N     0.770538   -1.462768   -3.920965
C     0.068799   -1.172757   -2.794958
C     1.895589   -2.387161   -4.019341
N     0.655899    0.610456    0.943755
C     1.539677    1.674154    1.112916
N    -1.580040    0.406960    1.558901
C    -0.316462    0.340050    1.949385
C    -2.515545    0.242439    2.505787
C    -2.224652    0.031786    3.851855
C    -0.883402   -0.022047    4.237995
C     0.099978    0.131466    3.266295
C     2.217978    1.785393   -0.046774
N     1.739724    0.791355   -0.890420
C     0.767031    0.018863   -0.297907
C     2.320304    0.623380   -2.218042
H    -5.172453    1.052075   -2.108443
H    -3.217782    1.133914   -3.663598
H    -2.834614   -1.523867    0.446693
H    -5.013883   -0.373198   -0.040493
H    -1.535375    0.508288   -5.169329
H     0.678216   -0.909974   -6.015872
H     2.452398   -2.391307   -3.085241
H     1.536497   -3.399759   -4.222871
H     2.553008   -2.065156   -4.828414
H     1.566431    2.256768    2.019421
H    -3.547113    0.289433    2.163744
H    -3.025542   -0.081514    4.575014
H    -0.608209   -0.189228    5.274860
H     1.155785    0.077968    3.508255
H     2.985209    2.478377   -0.353280
H     3.183978    1.284341   -2.299331
H     2.654196   -0.402480   -2.354121
H     1.602871    0.888564   -2.995215
Cl   -0.625179   -2.683205    1.261528
H     3.850561   -0.816107   -0.287619
C     1.554464   -2.703596   -0.767218
N     2.809126   -2.656968   -0.248621
H    -2.683333   -3.001236   -2.102074
N    -0.725416   -3.482499   -1.675207
C    -1.946463   -3.791902   -2.146987
N     1.447048   -4.012456   -1.205784
C     3.463297   -3.885806   -0.373702
C     0.220506   -4.441079   -1.717439
H     4.471608   -4.031729   -0.019375
C    -2.264745   -5.042558   -2.661644
C     2.609987   -4.743976   -0.973897
H    -3.267497   -5.236485   -3.024844
C    -0.001161   -5.722146   -2.221214
C    -1.272097   -6.023816   -2.699634
H     2.724096   -5.781739   -1.239144
H     0.793289   -6.457958   -2.240487
H    -1.480823   -7.011121   -3.098446
C     3.423672   -1.518449    0.430843
H     4.219328   -1.891405    1.077069
H     2.679420   -1.013637    1.042765
65
Optimized Geometry
Fe   -0.071569   -1.653586   -0.947774
N    -0.938057   -0.333612   -3.245544
N    -1.912037   -0.834583   -1.246736
C    -4.272078    0.507619   -1.889297
C    -3.176916    0.576141   -2.747662
C    -2.038891   -0.145686   -2.398681
C    -2.991848   -0.922993   -0.451662
C    -4.191946   -0.283479   -0.741487
C    -0.834464   -0.102824   -4.618121
C     0.243971   -0.809115   -5.025606
N     0.770631   -1.460172   -3.906921
C     0.066189   -1.164622   -2.784181
C     1.892985   -2.388562   -3.999399
N     0.685466    0.606974    0.947943
C     1.576452    1.664200    1.116848
N    -1.542163    0.324062    1.537001
C    -0.283831    0.325015    1.949132
C    -2.482706    0.153703    2.477745
C    -2.203782   -0.008048    3.833253
C    -0.867436   -0.003899    4.238201
C     0.122841    0.163170    3.275526
C     2.239536    1.782641   -0.050880
N     1.744937    0.799364   -0.898333
C     0.775684    0.026638   -0.299900
C     2.309717    0.642875   -2.234184
H    -5.183266    1.045089   -2.131443
H    -3.214840    1.145735   -3.668343
H    -2.858906   -1.543996    0.423284
H    -5.039859   -0.400049   -0.075980
H    -1.519445    0.522139   -5.166857
H     0.690064   -0.908824   -6.002722
H     2.450296   -2.387899   -3.065537
H     1.530879   -3.401358   -4.196197
H     2.550981   -2.073736   -4.810802
H     1.616496    2.240032    2.027091
H    -3.511259    0.154320    2.123913
H    -3.010582   -0.129696    4.548429
H    -0.600413   -0.135082    5.282348
H     1.176390    0.156327    3.532853
H     3.005363    2.475446   -0.361273
H     3.162607    1.316432   -2.324831
H     2.657650   -0.377409   -2.378317
H     1.578753    0.900776   -3.000933
Cl   -0.635490   -2.708281    1.270646
H     3.830212   -0.806114   -0.291008
C     1.541388   -2.695698   -0.752588
N     2.797828   -2.651240   -0.238031
H    -2.695163   -2.988477   -2.107695
N    -0.740409   -3.471468   -1.667179
C    -1.958849   -3.779834   -2.146294
N     1.429944   -4.004780   -1.189062
C     3.448433   -3.881962   -0.362167
C     0.204073   -4.431469   -1.703697
H     4.457325   -4.029824   -0.010374
C    -2.276450   -5.030620   -2.661128
C     2.591465   -4.738886   -0.958701
H    -3.277359   -5.222998   -3.030196
C    -0.016971   -5.713115   -2.206572
C    -1.285556   -6.013761   -2.691579
H     2.702476   -5.777313   -1.222537
H     0.776351   -6.450224   -2.220513
H    -1.493583   -7.001408   -3.089919
C     3.419646   -1.511907    0.433330
H     4.228634   -1.883157    1.063719
H     2.685182   -1.011410    1.060467
65
Optimized Geometry
Fe   -0.083869   -1.638172   -0.936922
N    -0.929762   -0.328758   -3.248477
N    -1.919796   -0.821624   -1.257043
C    -4.276205    0.513779   -1.923826
C    -3.173559    0.582970   -2.772380
C    -2.037579   -0.136593   -2.411773
C    -3.008645   -0.917207   -0.475608
C    -4.206664   -0.279223   -0.776191
C    -0.813470   -0.104510   -4.621025
C     0.266871   -0.815451   -5.015566
N     0.781849   -1.462845   -3.889396
C     0.068203   -1.160095   -2.774536
C     1.907384   -2.389143   -3.965369
N     0.716716    0.597935    0.954826
C     1.610369    1.652361    1.124040
N    -1.497196    0.231924    1.525425
C    -0.245732    0.297558    1.953658
C    -2.439648    0.051972    2.462682
C    -2.170396   -0.068056    3.824620
C    -0.839809   -0.010299    4.242687
C     0.153618    0.174206    3.286239
C     2.249588    1.789164   -0.054880
N     1.737970    0.819691   -0.909008
C     0.781146    0.037070   -0.302816
C     2.273599    0.693345   -2.260252
H    -5.185719    1.050233   -2.174296
H    -3.204002    1.150861   -3.694407
H    -2.884415   -1.545319    0.395381
H    -5.061734   -0.399586   -0.120600
H    -1.492482    0.519046   -5.178718
H     0.721185   -0.920641   -5.988279
H     2.467863   -2.366558   -3.033409
H     1.548738   -3.407050   -4.140154
H     2.561593   -2.088666   -4.785159
H     1.667128    2.216044    2.040891
H    -3.464999    0.009622    2.102601
H    -2.980700   -0.200492    4.533875
H    -0.578907   -0.111300    5.291715
H     1.203830    0.211313    3.554360
H     3.008034    2.488125   -0.369542
H     3.099505    1.397508   -2.365676
H     2.654820   -0.312113   -2.424596
H     1.515518    0.933348   -3.005878
Cl   -0.651666   -2.747959    1.277329
H     3.786793   -0.789305   -0.313476
C     1.524367   -2.689221   -0.736344
N     2.782790   -2.647467   -0.226729
H    -2.708812   -2.969704   -2.117958
N    -0.759623   -3.458740   -1.658837
C    -1.975595   -3.764262   -2.145715
N     1.406087   -3.999702   -1.166106
C     3.426965   -3.882009   -0.344470
C     0.180405   -4.423250   -1.683599
H     4.435893   -4.032812    0.005791
C    -2.295843   -5.016632   -2.655178
C     2.564353   -4.738131   -0.933896
H    -3.294904   -5.206026   -3.030747
C    -0.043511   -5.707154   -2.179557
C    -1.309998   -6.005008   -2.671584
H     2.669879   -5.778538   -1.192007
H     0.746117   -6.448313   -2.182969
H    -1.520063   -6.994319   -3.064701
C     3.415565   -1.502537    0.424290
H     4.254383   -1.864909    1.019735
H     2.700898   -1.012852    1.082400
65
Optimized Geometry
Fe   -0.096964   -1.621110   -0.923981
N    -0.921693   -0.327582   -3.252398
N    -1.928185   -0.805797   -1.267169
C    -4.281318    0.518707   -1.964012
C    -3.170959    0.586196   -2.802477
C    -2.036825   -0.128994   -2.427209
C    -3.026094   -0.906121   -0.499503
C    -4.222271   -0.271675   -0.813589
C    -0.791314   -0.111891   -4.624910
C     0.292424   -0.826289   -5.003876
N     0.795361   -1.467270   -3.868665
C     0.070489   -1.156932   -2.763249
C     1.925179   -2.390123   -3.925859
N     0.747654    0.590588    0.960607
C     1.643373    1.642711    1.129838
N    -1.449170    0.142292    1.515264
C    -0.206855    0.269517    1.957495
C    -2.392747   -0.047625    2.450097
C    -2.133647   -0.130019    3.816853
C    -0.810140   -0.022781    4.246004
C     0.184989    0.180112    3.294927
C     2.258867    1.798007   -0.059400
N     1.730696    0.842007   -0.919550
C     0.786957    0.049211   -0.305887
C     2.236003    0.745681   -2.285235
H    -5.189285    1.052640   -2.225159
H    -3.193990    1.149111   -3.727784
H    -2.910452   -1.538197    0.369540
H    -5.084446   -0.393760   -0.167744
H    -1.464430    0.508285   -5.193395
H     0.756253   -0.937807   -5.971347
H     2.491775   -2.339667   -2.998440
H     1.570869   -3.413937   -4.071666
H     2.572696   -2.108178   -4.757345
H     1.717079    2.194247    2.052761
H    -3.413987   -0.130126    2.086083
H    -2.946817   -0.273619    4.520614
H    -0.555545   -0.097134    5.298789
H     1.230501    0.258865    3.572123
H     3.009843    2.503320   -0.377972
H     3.032128    1.481009   -2.404599
H     2.650822   -0.243068   -2.470206
H     1.451514    0.965352   -3.009072
Cl   -0.666243   -2.797910    1.289302
H     3.741115   -0.770755   -0.328192
C     1.505962   -2.681388   -0.719443
N     2.767075   -2.642380   -0.216650
H    -2.726478   -2.951045   -2.119172
N    -0.781216   -3.444692   -1.647582
C    -1.995541   -3.747800   -2.139619
N     1.381373   -3.992177   -1.145805
C     3.405654   -3.879921   -0.331875
C     0.155263   -4.412641   -1.664687
H     4.415113   -4.033772    0.015400
C    -2.318372   -5.001019   -2.645587
C     2.537358   -4.734444   -0.915185
H    -3.316313   -5.187798   -3.025434
C    -0.071296   -5.697833   -2.156171
C    -1.336531   -5.993273   -2.652826
H     2.638016   -5.776012   -1.170434
H     0.715388   -6.442081   -2.152744
H    -1.548447   -6.983525   -3.042577
C     3.410106   -1.494221    0.418302
H     4.277507   -1.849630    0.975580
H     2.716890   -1.018316    1.108991
65
Frame 0
 Fe        -0.108978215385       -0.223408661538        0.043403523077
 N         -0.909499215385        1.055645338462       -2.301608476923
 N         -1.934826215385        0.593722338462       -0.323627476923
 C         -4.279962215385        1.914815338462       -1.050627476923
 C         -3.161335215385        1.977892338462       -1.878332476923
 C         -2.031622215385        1.263408338462       -1.488393476923
 C         -3.042317215385        0.491518338462        0.429625523077
 C         -4.234521215385        1.126129338462        0.101912523077
 C         -0.764327215385        1.263399338462       -3.673666476923
 C          0.321017784615        0.543430338462       -4.037350476923
 N          0.810198784615       -0.093005661538       -2.893646476923
 C          0.074659784615        0.225656338462       -1.797762476923
 C          1.941663784615       -1.015236661538       -2.933809476923
 N          0.768802784615        1.975221338462        1.913138523077
 C          1.661467784615        3.029700338462        2.079538523077
 N         -1.400797215385        1.423800338462        2.463307523077
 C         -0.170222215385        1.625125338462        2.912312523077
 C         -2.338878215385        1.214508338462        3.400421523077
 C         -2.084636215385        1.172664338462        4.769764523077
 C         -0.769586215385        1.342817338462        5.203110523077
 C          0.219746784615        1.574103338462        4.252417523077
 C          2.259597784615        3.196814338462        0.882987523077
 N          1.723890784615        2.245439338462        0.021677523077
 C          0.791784784615        1.444688338462        0.642519523077
 C          2.212844784615        2.164112338462       -1.351213476923
 H         -5.184487215385        2.449175338462       -1.322524476923
 H         -3.174782215385        2.536579338462       -2.806399476923
 H         -2.937953215385       -0.146260661538        1.295634523077
 H         -5.104363215385        1.004498338462        0.737435523077
 H         -1.429712215385        1.882318338462       -4.252502476923
 H          0.794086784615        0.425018338462       -4.999489476923
 H          2.513184784615       -0.942462661538       -2.010738476923
 H          1.588690784615       -2.042552661538       -3.054966476923
 H          2.584594784615       -0.751000661538       -3.774488476923
 H          1.745122784615        3.576170338462        3.004521523077
 H         -3.354745215385        1.080245338462        3.038139523077
 H         -2.895557215385        1.009420338462        5.471807523077
 H         -0.516878215385        1.297877338462        6.257993523077
 H          1.258947784615        1.705431338462        4.533187523077
 H          3.002374784615        3.908679338462        0.559745523077
 H          2.988345784615        2.919625338462       -1.479248476923
 H          2.650933784615        1.186806338462       -1.544266476923
 H          1.414126784615        2.366415338462       -2.064119476923
 Cl        -0.680435215385       -1.490059661538        2.263559523077
 H          3.702947784615        0.629176338462        0.631029523077
 C          1.488155784615       -1.291196661538        0.253602523077
 N          2.751835784615       -1.253349661538        0.749602523077
 H         -2.744436215385       -1.553728661538       -1.156852476923
 N         -0.801002215385       -2.049447661538       -0.679479476923
 C         -2.014683215385       -2.351555661538       -1.173148476923
 N          1.360382784615       -2.600875661538       -0.174255476923
 C          3.388188784615       -2.491751661538        0.631498523077
 C          0.133422784615       -3.019385661538       -0.692572476923
 H          4.398893784615       -2.647317661538        0.974337523077
 C         -2.339655215385       -3.605607661538       -1.675929476923
 C          2.516201784615       -3.344658661538        0.051274523077
 H         -3.337353215385       -3.791022661538       -2.057100476923
 C         -0.095242215385       -4.305587661538       -1.180323476923
 C         -1.360263215385       -4.600083661538       -1.678156476923
 H          2.614818784615       -4.386014661538       -0.205561476923
 H          0.689558784615       -5.051765661538       -1.172843476923
 H         -1.573696215385       -5.591190661538       -2.064905476923
 C          3.399777784615       -0.104802661538        1.378842523077
 H          4.285539784615       -0.456421661538        1.908801523077
 H          2.720945784615        0.357702338462        2.092759523077
65
Frame 1
 Fe        -0.148583982282       -0.150375955981       -0.033599816488
 N         -0.870324714178        0.958377893977       -2.488994302593
 N         -1.913115225830        0.725420197066       -0.481969005226
 C         -4.193042535618        2.083155643517       -1.331457173084
 C         -3.087780456034        1.991311648271       -2.175830165623
 C         -1.979096985453        1.292337701993       -1.703247356943
 C         -3.036087849429        0.712621777255        0.252619177431
 C         -4.177072343227        1.418814262863       -0.101484099613
 C         -0.669227993803        1.079454450813       -3.863959106200
 C          0.476943606826        0.409063165029       -4.120218977218
 N          0.926931245913       -0.138538408101       -2.915135513588
 C          0.126658891890        0.219217646748       -1.878066932409
 C          2.101317656898       -1.002508506684       -2.832318419124
 N          0.731847203549        1.967217150349        1.907852276398
 C          1.516189443738        3.104347038396        2.088965209234
 N         -1.286799054704        1.092383584745        2.602274033471
 C         -0.055934920921        1.429866665353        2.955401537384
 C         -2.114525471790        0.731822120914        3.593475747517
 C         -1.746781778304        0.696336364955        4.940750677296
 C         -0.412807836503        0.957014903545        5.267089658943
 C          0.456085102976        1.356100975956        4.253884045600
 C          2.039572342207        3.383805132902        0.879053729596
 N          1.542065615047        2.433907684283       -0.008203451681
 C          0.730403045469        1.512030875196        0.604686802076
 C          1.972710080294        2.465650702859       -1.402696363732
 H         -5.075173443014        2.630136832460       -1.656805205037
 H         -3.093833054062        2.430140768209       -3.166753462502
 H         -3.008407764632        0.070874787284        1.112085811200
 H         -5.045270647648        1.414601306570        0.549216561002
 H         -1.331983163598        1.627128203075       -4.517098079215
 H          1.004932185305        0.249093710907       -5.051157994543
 H          2.678215608610       -0.776414553674       -1.940596284517
 H          1.800531617099       -2.049960832901       -2.809559460658
 H          2.732872115331       -0.832513225478       -3.704691952728
 H          1.596091186753        3.616448145149        3.034138768661
 H         -3.142463249686        0.533060282389        3.294675652224
 H         -2.494407302196        0.481025562846        5.712195542586
 H         -0.082912737327        0.959691948149        6.303876804708
 H          1.486950891774        1.619220627695        4.463901418125
 H          2.701493620961        4.178264082272        0.567820726323
 H          2.687262935901        3.280612624530       -1.529480692346
 H          2.475368422076        1.536554158638       -1.656635625455
 H          1.125549929976        2.643971829817       -2.061221844476
 Cl        -0.793204443928       -1.953148195959        2.600185315102
 H          3.487653482284        0.729943953990        0.515280687922
 C          1.414083476442       -1.231272840142        0.263275298527
 N          2.658979143999       -1.195480122331        0.798773277200
 H         -2.774463572368       -1.429330306267       -1.307554226103
 N         -0.874032023484       -1.971018447765       -0.704490613603
 C         -2.086378210058       -2.259075547898       -1.217914115790
 N          1.232797192986       -2.566014388663       -0.040632258903
 C          3.241072144500       -2.465606953919        0.818877626895
 C          0.007042853607       -2.980480057910       -0.575459358357
 H          4.235910442491       -2.632757191707        1.201398177872
 C         -2.449757238544       -3.533319384425       -1.641023571492
 C          2.346500721106       -3.331561843851        0.295869832502
 H         -3.439792015948       -3.702708523730       -2.046965772568
 C         -0.265957393709       -4.290066530643       -0.971961813481
 C         -1.512351144531       -4.563123420014       -1.531923195596
 H          2.389674749813       -4.404001570736        0.174439097376
 H          0.470013804970       -5.072959454522       -0.818758797213
 H         -1.767241946438       -5.579774662043       -1.816408003138
 C          3.362132499279       -0.016961657594        1.293782700492
 H          4.356182145800       -0.312717995824        1.632114724571
 H          2.816775093377        0.420664167797        2.126312093005
65
Frame 2
 Fe        -0.190775921454       -0.065559198724       -0.106678493920
 N         -0.812589158138        0.863722555890       -2.651362434032
 N         -1.888817538020        0.868431450518       -0.650119133573
 C         -4.105790167644        2.216238460803       -1.664267564755
 C         -3.004585455147        1.980411860432       -2.485344444274
 C         -1.916085382665        1.317983126421       -1.921973429278
 C         -3.013493223135        0.986581016848        0.074824575185
 C         -4.108548332978        1.723005977683       -0.355758643530
 C         -0.537613012481        0.912763670844       -4.017460102261
 C          0.657467820746        0.295400629152       -4.165567949208
 N          1.049669019891       -0.176150789077       -2.908976450358
 C          0.185049574392        0.219849328593       -1.941514418957
 C          2.259278122987       -0.967971941975       -2.701516879882
 N          0.680742048813        1.969192012858        1.900601262573
 C          1.361823056481        3.167649231147        2.107011977636
 N         -1.169762894240        0.811730909417        2.687675769973
 C          0.040636392652        1.279285447573        2.963942028597
 C         -1.854155526848        0.259451228144        3.699213668178
 C         -1.366067733129        0.170722121159        5.003983871109
 C         -0.062400042344        0.608039364653        5.252861670999
 C          0.660866623371        1.188709432934        4.213122051587
 C          1.809080339625        3.550677420098        0.894135934820
 N          1.346930040486        2.612049678808       -0.023644506158
 C          0.656592865339        1.590889046707        0.571546108156
 C          1.699223453527        2.744843318184       -1.435018686833
 H         -4.968613394324        2.746841493371       -2.060699052253
 H         -2.995628379228        2.295183728022       -3.522334668380
 H         -3.018964406644        0.461379236161        1.013449502096
 H         -4.963208138992        1.861816190554        0.297881665997
 H         -1.169312443568        1.412730068165       -4.736110445449
 H          1.235212593213        0.088618517535       -5.056912655684
 H          2.832815715236       -0.578265214800       -1.864565685877
 H          2.000965746676       -2.010990126881       -2.518221391138
 H          2.878604695896       -0.924173671656       -3.597599664926
 H          1.424448923431        3.646768335356        3.070524816154
 H         -2.860982563573       -0.071618546341        3.452471558282
 H         -1.996337784807       -0.223712169526        5.805589639809
 H          0.357933362036        0.572138408957        6.254956404453
 H          1.664197708542        1.569908392281        4.367898525350
 H          2.384051475491        4.415716183082        0.599668534055
 H          2.349986637652        3.611685478159       -1.557904622747
 H          2.250649583852        1.865944562272       -1.759679482836
 H          0.802958750311        2.889671670009       -2.035516888796
 Cl        -0.779495548812       -2.903559276727        2.951979111267
 H          3.267087543040        0.821653821838        0.421530672649
 C          1.328041789096       -1.170725958967        0.295894877756
 N          2.570401660641       -1.126692257087        0.831826938727
 H         -2.795608880940       -1.295119313238       -1.433570732855
 N         -0.950320326427       -1.882270767568       -0.702610120797
 C         -2.161689804317       -2.147696115906       -1.230180053286
 N          1.094165601987       -2.517799616629        0.110744595308
 C          3.100884855079       -2.410240058025        0.982216142843
 C         -0.125407096243       -2.917881796638       -0.451498582358
 H          4.077348601610       -2.578874544168        1.409044298989
 C         -2.597117041674       -3.437224100291       -1.514348797161
 C          2.178801185500       -3.285776749352        0.524713288217
 H         -3.585588614115       -3.591991586920       -1.930214352143
 C         -0.462784500910       -4.237842420124       -0.742682823963
 C         -1.733370957591       -4.502612550898       -1.250517202475
 H          2.192162021344       -4.365640470490        0.497051526698
 H          0.230909476122       -5.040849673378       -0.516720244102
 H         -2.044165139585       -5.528206397110       -1.425147037906
 C          3.317107424791        0.069989430597        1.203919827066
 H          4.367514246176       -0.190997462911        1.343454142051
 H          2.925670453939        0.482769970182        2.132502655576
65
Frame 3
 Fe        -0.255909547604        0.040961094292       -0.158325793774
 N         -0.734906757742        0.784128260223       -2.781323902683
 N         -1.865438033749        1.032621276354       -0.826926083886
 C         -3.982809184525        2.384986184186       -2.024127822651
 C         -2.891708419188        1.988308543420       -2.794751110568
 C         -1.847305458317        1.339006389465       -2.141271565895
 C         -2.961115198858        1.355372846949       -0.118360339610
 C         -4.016944236075        2.074804964289       -0.660706555945
 C         -0.368835386124        0.763747841824       -4.126074453396
 C          0.830706877037        0.139372363200       -4.163948595891
 N          1.159834662710       -0.229981627956       -2.856284833451
 C          0.224307675926        0.197457701173       -1.974294503592
 C          2.379564249180       -0.957475194798       -2.513864625070
 N          0.592828041085        2.016506421499        1.894637351782
 C          1.186847887973        3.257539671476        2.120745142752
 N         -1.070436355879        0.609995007498        2.737411503959
 C          0.095318127076        1.209892360329        2.956693677712
 C         -1.597511461204       -0.106053294042        3.739518376413
 C         -0.992398233485       -0.231969536653        4.989976169511
 C          0.252028611732        0.371312801569        5.186989293694
 C          0.817941403072        1.108226769243        4.148573740195
 C          1.555630911189        3.720652254619        0.908328113517
 N          1.129761471968        2.785519848714       -0.029649164400
 C          0.548972315772        1.695735031676        0.549792214159
 C          1.386314452303        2.980220567474       -1.454929150024
 H         -4.823773769847        2.883183440515       -2.500274632613
 H         -2.855462292400        2.175473801552       -3.861465754118
 H         -2.967181508794        1.021495442890        0.906998247309
 H         -4.860662106156        2.355593600340       -0.039791412805
 H         -0.969277912229        1.190723044848       -4.914485026688
 H          1.479521217840       -0.085618507855       -4.999215297049
 H          2.938915712548       -0.421920458617       -1.749752615016
 H          2.133179336631       -1.960108449359       -2.164485148348
 H          3.002831611604       -1.053689545784       -3.402838790827
 H          1.258557555695        3.698553767391        3.101555410469
 H         -2.561160424402       -0.563954257518        3.529461470044
 H         -1.494403400545       -0.766016434410        5.797086971878
 H          0.759565144569        0.306974312574        6.145466529147
 H          1.777274377753        1.599771840341        4.265026907713
 H          2.046422022387        4.639639446306        0.626467820759
 H          1.985023635748        3.882228570417       -1.586239510081
 H          1.950953829039        2.136204941815       -1.845150264633
 H          0.446247784249        3.095495896833       -1.992992345513
 Cl         0.440942193997       -5.762814048488        2.582223409066
 H          3.031883091305        0.907288508120        0.395071219550
 C          1.186757976869       -1.089106364875        0.411002774479
 N          2.444676088169       -1.040865955460        0.904050922717
 H         -2.839582866984       -1.149313008402       -1.498060505090
 N         -1.086650204539       -1.772969373325       -0.587664193152
 C         -2.274922703346       -2.014102966453       -1.176396583179
 N          0.905752986882       -2.436193097833        0.328459659441
 C          2.923205929385       -2.324592132065        1.176369774395
 C         -0.315947160996       -2.824266281090       -0.240197815300
 H          3.884263921521       -2.490435222110        1.637609479180
 C         -2.786496347247       -3.296703466361       -1.335384739660
 C          2.002861559031       -3.201656941080        0.713874430623
 H         -3.765148865259       -3.435634576206       -1.779448214987
 C         -0.713893292897       -4.140868038668       -0.451212671493
 C         -2.010391502858       -4.376432451975       -0.907720998240
 H          2.037649581709       -4.281755191551        0.685590687106
 H         -0.053958609418       -4.964748045011       -0.200736115510
 H         -2.382912689096       -5.393618977871       -0.977813430248
 C          3.237111612026        0.158027213528        1.153993710981
 H          4.297810824958       -0.093973512752        1.099980854737
 H          3.015679248824        0.559814931625        2.143208702094
65
Frame 4
 Fe        -0.277886432548        0.119575370761       -0.269482397946
 N         -0.619133579140        0.755221447073       -2.927426904260
 N         -1.823358801033        1.128295780285       -1.038391271710
 C         -3.853510563372        2.477131022457       -2.370411693340
 C         -2.770110000626        1.975560389499       -3.088504791851
 C         -1.779426425263        1.306531878143       -2.376196957379
 C         -2.871784603180        1.625681519652       -0.355483124694
 C         -3.908272726590        2.303013970930       -0.983864308273
 C         -0.165798081638        0.700158215719       -4.243782453049
 C          1.034856971971        0.078088391491       -4.188827286608
 N          1.294689665120       -0.231943399457       -2.851101429268
 C          0.287738048090        0.185570668276       -2.050565419985
 C          2.496457105186       -0.924966925522       -2.390770427755
 N          0.490534169648        2.004139288129        1.883780542512
 C          0.998836870660        3.274328921523        2.156146809757
 N         -0.949405137290        0.354780727450        2.747442074129
 C          0.163104524913        1.070748132681        2.913676106607
 C         -1.261525718358       -0.554398727322        3.681340704200
 C         -0.503017644018       -0.748912031608        4.834026862882
 C          0.645767161831        0.024463875250        5.007432806715
 C          0.997786692248        0.951309581917        4.028360185003
 C          1.247300294314        3.849862511342        0.959396808888
 N          0.892449391316        2.925824632850       -0.017130436595
 C          0.424204497144        1.769058739353        0.521824695577
 C          1.020576675944        3.199249028680       -1.447698947693
 H         -4.646578363253        3.003333336127       -2.891034151822
 H         -2.696273359464        2.101245449797       -4.161884967152
 H         -2.844839819712        1.458101596729        0.716147622655
 H         -4.736696934861        2.686019255955       -0.399622024814
 H         -0.722778582367        1.092519728076       -5.078409885581
 H          1.728279491796       -0.176254378922       -4.974669545266
 H          3.042123512051       -0.297202111127       -1.685430612014
 H          2.226139535243       -1.866340371641       -1.909542335000
 H          3.131306233281       -1.130893739720       -3.252443557475
 H          1.097977375555        3.651950351410        3.160736386091
 H         -2.159211539391       -1.136883951906        3.494917266042
 H         -0.802848993572       -1.488037198301        5.568620899757
 H          1.272141668682       -0.101040050989        5.884739063896
 H          1.900398736639        1.545033733538        4.116291700707
 H          1.628720671280        4.827876214777        0.712130512490
 H          1.557831947052        4.138993941408       -1.574630944549
 H          1.580906806266        2.399943401203       -1.931771814617
 H          0.033991767962        3.288112812756       -1.905139328731
 Cl         1.078393261534       -6.626615858604        1.596239122244
 H          2.810396561972        0.969052491031        0.456851552316
 C          1.085956085474       -1.015950870358        0.476037816589
 N          2.327066679366       -0.982794582309        1.011300276322
 H         -2.892283056025       -1.081946255433       -1.493047629272
 N         -1.179016930189       -1.682751768026       -0.510033560922
 C         -2.382236278308       -1.933683845486       -1.062963465298
 N          0.728193328889       -2.343103515562        0.570513927624
 C          2.729998918225       -2.251069899356        1.435676268668
 C         -0.511693207173       -2.723302901094        0.039084155602
 H          3.694187507460       -2.416163065006        1.890465859381
 C         -2.947186472750       -3.201935462328       -1.087549805006
 C          1.725826757346       -3.117567398388        1.159621916471
 H         -3.917399837733       -3.349579941826       -1.547526632895
 C         -0.995787047136       -4.026840324960        0.065474830165
 C         -2.241338214959       -4.260965889337       -0.512699969627
 H          1.629482535821       -4.185740158980        1.321359804341
 H         -0.418331633851       -4.828072411479        0.521360197031
 H         -2.653679906290       -5.264819313125       -0.512921019731
 C          3.174214118293        0.199383700934        1.133897323171
 H          4.199049649845       -0.065152764867        0.866185809775
 H          3.154524671671        0.574769005837        2.159879192569
65
Optimized Geometry
Fe   -0.239291   -1.275056   -1.215798
N    -0.630152   -0.615767   -3.860441
N    -1.799994   -0.260913   -1.945334
C    -3.843846    1.117888   -3.224269
C    -2.774476    0.622059   -3.967043
C    -1.776889   -0.063496   -3.280982
C    -2.834552    0.231131   -1.237677
C    -3.877491    0.922474   -1.839982
C    -0.203461   -0.663117   -5.186084
C     0.992266   -1.296949   -5.160698
N     1.275443   -1.621674   -3.831135
C     0.288432   -1.202239   -3.007426
C     2.478204   -2.330298   -3.397272
N     0.485634    0.637243    0.907692
C     1.009826    1.902036    1.178123
N    -1.008295   -1.006704    1.671203
C     0.074712   -0.270283    1.927678
C    -1.404475   -1.896545    2.591524
C    -0.764306   -2.049831    3.819413
C     0.355516   -1.259599    4.084059
C     0.796957   -0.354390    3.120949
C     1.320669    2.447935   -0.017724
N     0.987672    1.512099   -0.991791
C     0.472545    0.377150   -0.451213
C     1.174823    1.756390   -2.421272
H    -4.642348    1.655951   -3.724099
H    -2.716177    0.763680   -5.039370
H    -2.789453    0.047013   -0.169555
H    -4.694893    1.300179   -1.236983
H    -0.774446   -0.259657   -6.005986
H     1.667208   -1.550911   -5.962623
H     3.036642   -1.718004   -2.688115
H     2.207067   -3.276958   -2.926791
H     3.100894   -2.527014   -4.269882
H     1.074610    2.298782    2.178068
H    -2.271288   -2.495898    2.328946
H    -1.129337   -2.772255    4.540878
H     0.892902   -1.356341    5.021931
H     1.684300    0.246949    3.282022
H     1.732948    3.412856   -0.266872
H     1.730688    2.685720   -2.544681
H     1.740933    0.940539   -2.869685
H     0.208022    1.849883   -2.918338
Cl    1.171757   -8.046360    0.543983
H     2.888316   -0.430756   -0.509484
C     1.135659   -2.413485   -0.492261
N     2.376295   -2.377666    0.043774
H    -2.882584   -2.471686   -2.376999
N    -1.143711   -3.079991   -1.445548
C    -2.358362   -3.328084   -1.973794
N     0.789514   -3.745270   -0.416775
C     2.791318   -3.648525    0.447625
C    -0.457647   -4.125447   -0.930902
H     3.757231   -3.811846    0.899374
C    -2.917068   -4.599006   -2.006180
C     1.794798   -4.519792    0.158813
H    -3.897739   -4.744397   -2.444174
C    -0.933000   -5.432384   -0.916657
C    -2.191087   -5.663800   -1.468148
H     1.708593   -5.591158    0.303652
H    -0.340126   -6.237853   -0.488986
H    -2.597602   -6.670002   -1.476138
C     3.197784   -1.182955    0.212888
H     4.243725   -1.442230    0.040524
H     3.084914   -0.785845    1.224936
65
Optimized Geometry
Fe   -0.227070   -1.276031   -1.211863
N    -0.639183   -0.605133   -3.853297
N    -1.796722   -0.257032   -1.928360
C    -3.844303    1.133465   -3.190724
C    -2.779523    0.639144   -3.940842
C    -1.780236   -0.052354   -3.263229
C    -2.827586    0.233249   -1.214087
C    -3.871958    0.930137   -1.807503
C    -0.223274   -0.648490   -5.182569
C     0.968852   -1.289424   -5.169667
N     1.260436   -1.622195   -3.843977
C     0.282475   -1.200960   -3.010084
C     2.460750   -2.342719   -3.423219
N     0.498473    0.639038    0.900776
C     1.017528    1.906772    1.169390
N    -0.932411   -1.082079    1.594039
C     0.077276   -0.269553    1.912416
C    -1.342315   -1.981470    2.498091
C    -0.789740   -2.072025    3.773362
C     0.256085   -1.207571    4.102127
C     0.712933   -0.291303    3.156836
C     1.337965    2.446954   -0.026209
N     1.015351    1.506030   -0.999232
C     0.495765    0.373765   -0.458719
C     1.213771    1.743949   -2.428207
H    -4.643849    1.676063   -3.683948
H    -2.725630    0.786280   -5.012644
H    -2.779611    0.042820   -0.147409
H    -4.685855    1.305820   -1.198537
H    -0.798499   -0.238045   -5.996039
H     1.635979   -1.543406   -5.978123
H     3.027164   -1.740897   -2.711469
H     2.185434   -3.291692   -2.959761
H     3.077425   -2.535783   -4.300921
H     1.072415    2.312352    2.166100
H    -2.144437   -2.640920    2.180206
H    -1.161845   -2.804158    4.481181
H     0.727195   -1.255363    5.078602
H     1.550396    0.361887    3.371980
H     1.750787    3.411521   -0.275884
H     1.781237    2.666325   -2.551042
H     1.773077    0.919990   -2.870205
H     0.251203    1.846657   -2.931802
Cl    1.178063   -8.047289    0.560463
H     2.922849   -0.444532   -0.537865
C     1.152391   -2.418173   -0.502760
N     2.392903   -2.382099    0.033286
H    -2.883289   -2.470284   -2.349870
N    -1.138106   -3.080995   -1.432495
C    -2.357577   -3.327421   -1.950019
N     0.803407   -3.748900   -0.420984
C     2.805224   -3.652014    0.443747
C    -0.449093   -4.127120   -0.923184
H     3.770863   -3.815054    0.896166
C    -2.919075   -4.597275   -1.975821
C     1.807061   -4.522607    0.159110
H    -3.903766   -4.741403   -2.405158
C    -0.927156   -5.433156   -0.902683
C    -2.190592   -5.662753   -1.442397
H     1.718761   -5.593091    0.308809
H    -0.332250   -6.239161   -0.478904
H    -2.599255   -6.668122   -1.445279
C     3.212038   -1.185809    0.204167
H     4.261391   -1.449552    0.062804
H     3.074006   -0.771287    1.206221
65
Optimized Geometry
Fe   -0.210275   -1.277516   -1.193249
N    -0.656620   -0.600972   -3.832049
N    -1.794162   -0.254921   -1.893017
C    -3.853906    1.137825   -3.135401
C    -2.795773    0.644590   -3.895385
C    -1.790307   -0.047809   -3.227865
C    -2.819287    0.234237   -1.169733
C    -3.869143    0.932015   -1.752478
C    -0.258501   -0.644281   -5.166819
C     0.931000   -1.290112   -5.170501
N     1.238443   -1.625814   -3.849230
C     0.273238   -1.201969   -3.001509
C     2.440672   -2.353160   -3.445873
N     0.517547    0.652314    0.894132
C     1.044225    1.918841    1.155224
N    -0.871235   -1.118513    1.522654
C     0.066160   -0.245677    1.898555
C    -1.315395   -2.015129    2.412600
C    -0.869110   -2.046393    3.731177
C     0.104809   -1.124072    4.119328
C     0.596488   -0.208684    3.190907
C     1.383641    2.442325   -0.042324
N     1.064759    1.493584   -1.009537
C     0.528273    0.372404   -0.463537
C     1.278168    1.715514   -2.438919
H    -4.657868    1.681023   -3.620736
H    -2.751441    0.793148   -4.967411
H    -2.763531    0.041768   -0.104045
H    -4.677704    1.306176   -1.135518
H    -0.842758   -0.230604   -5.972186
H     1.586385   -1.545556   -5.988074
H     3.012815   -1.761331   -2.730361
H     2.167461   -3.307567   -2.992304
H     3.051091   -2.535933   -4.330132
H     1.091559    2.337991    2.146469
H    -2.054257   -2.720948    2.045145
H    -1.264615   -2.777880    4.426742
H     0.494751   -1.125504    5.132073
H     1.382911    0.486854    3.457949
H     1.808248    3.400423   -0.297113
H     1.857333    2.630059   -2.565729
H     1.831543    0.880878   -2.868126
H     0.321144    1.824056   -2.952022
Cl    1.226606   -8.077417    0.481265
H     2.964591   -0.458257   -0.548116
C     1.176925   -2.427809   -0.510706
N     2.420377   -2.394202    0.018536
H    -2.890443   -2.469902   -2.292085
N    -1.128161   -3.086635   -1.412833
C    -2.355416   -3.330501   -1.912358
N     0.831781   -3.760579   -0.440856
C     2.838752   -3.667437    0.412843
C    -0.427037   -4.136554   -0.928907
H     3.807592   -3.832518    0.857641
C    -2.913344   -4.601838   -1.944712
C     1.841384   -4.537636    0.124912
H    -3.905023   -4.743804   -2.358432
C    -0.900301   -5.444645   -0.917517
C    -2.172126   -5.671642   -1.438044
H     1.757279   -5.609868    0.263207
H    -0.295569   -6.254062   -0.514772
H    -2.577435   -6.678345   -1.446988
C     3.231352   -1.194860    0.207148
H     4.284889   -1.457511    0.100125
H     3.061271   -0.774137    1.201761
65
Optimized Geometry
Fe   -0.179867   -1.285742   -1.170736
N    -0.682334   -0.581444   -3.799579
N    -1.791345   -0.257787   -1.837477
C    -3.868531    1.149311   -3.037366
C    -2.819838    0.665664   -3.816076
C    -1.805517   -0.034069   -3.169825
C    -2.808245    0.222290   -1.096579
C    -3.865989    0.926380   -1.657238
C    -0.315361   -0.618817   -5.143508
C     0.866698   -1.276985   -5.179543
N     1.200507   -1.626098   -3.868351
C     0.259853   -1.198614   -2.994492
C     2.399135   -2.378205   -3.500851
N     0.537043    0.661203    0.893901
C     1.092803    1.916389    1.151263
N    -0.831439   -1.142551    1.445232
C     0.015457   -0.208931    1.885806
C    -1.349936   -2.018657    2.314588
C    -1.067967   -1.973147    3.676817
C    -0.185084   -0.991975    4.133321
C     0.380290   -0.094475    3.229982
C     1.478449    2.412292   -0.043713
N     1.157906    1.459518   -1.006890
C     0.576575    0.361721   -0.460787
C     1.410239    1.656127   -2.433680
H    -4.678719    1.697882   -3.506043
H    -2.789451    0.827110   -4.886708
H    -2.741070    0.017459   -0.034253
H    -4.666860    1.292051   -1.025315
H    -0.913209   -0.192913   -5.932318
H     1.500242   -1.532505   -6.014176
H     2.995444   -1.809090   -2.786741
H     2.120086   -3.335943   -3.057926
H     2.989391   -2.555301   -4.399814
H     1.130663    2.350490    2.135954
H    -2.011127   -2.769516    1.892765
H    -1.517437   -2.689948    4.354505
H     0.076783   -0.931605    5.184737
H     1.096712    0.646663    3.562030
H     1.938545    3.353658   -0.299248
H     2.004434    2.561046   -2.559840
H     1.962365    0.807809   -2.837060
H     0.467949    1.768319   -2.972575
Cl    1.340994   -8.107109    0.378552
H     3.053453   -0.484267   -0.632887
C     1.225853   -2.441098   -0.534083
N     2.481330   -2.405203   -0.033965
H    -2.889901   -2.489880   -2.201960
N    -1.099877   -3.107123   -1.382770
C    -2.339673   -3.352396   -1.848713
N     0.892162   -3.777980   -0.475184
C     2.918920   -3.680935    0.330976
C    -0.377383   -4.157454   -0.932835
H     3.899448   -3.845248    0.749635
C    -2.890273   -4.627029   -1.880260
C     1.921687   -4.554835    0.054269
H    -3.893004   -4.770905   -2.265764
C    -0.841633   -5.469050   -0.924244
C    -2.127003   -5.697879   -1.409479
H     1.849541   -5.629565    0.178473
H    -0.220453   -6.279515   -0.549655
H    -2.525972   -6.707123   -1.419058
C     3.282256   -1.198702    0.155916
H     4.339184   -1.463802    0.106209
H     3.066822   -0.746444    1.127522
65
Optimized Geometry
Fe   -0.156497   -1.287966   -1.139407
N    -0.715512   -0.569607   -3.765021
N    -1.801495   -0.254915   -1.785414
C    -3.899560    1.144814   -2.959538
C    -2.857173    0.667659   -3.750341
C    -1.832039   -0.028356   -3.116871
C    -2.813209    0.218467   -1.033435
C    -3.880814    0.918731   -1.580260
C    -0.372165   -0.598754   -5.115496
C     0.809764   -1.255061   -5.176637
N     1.166279   -1.611874   -3.873897
C     0.241135   -1.191340   -2.979744
C     2.376526   -2.357273   -3.532137
N     0.557959    0.677180    0.893514
C     1.153158    1.914781    1.148488
N    -0.785453   -1.155020    1.379549
C    -0.029880   -0.166995    1.867440
C    -1.368507   -2.016900    2.221639
C    -1.239740   -1.908098    3.602782
C    -0.450593   -0.872969    4.109755
C     0.176128    0.014316    3.237487
C     1.588312    2.377712   -0.042782
N     1.257234    1.424000   -1.001966
C     0.623368    0.356008   -0.456603
C     1.560879    1.583684   -2.423312
H    -4.717434    1.690374   -3.418315
H    -2.840324    0.831320   -4.820913
H    -2.736213    0.011888    0.027578
H    -4.676426    1.278670   -0.938469
H    -0.984100   -0.169369   -5.891417
H     1.428582   -1.504527   -6.024066
H     2.985596   -1.783939   -2.831849
H     2.113256   -3.315861   -3.081694
H     2.948354   -2.532078   -4.443335
H     1.189407    2.362320    2.127126
H    -1.951724   -2.807791    1.760047
H    -1.734124   -2.616442    4.257553
H    -0.311197   -0.759977    5.180014
H     0.814727    0.801570    3.617356
H     2.091914    3.296643   -0.297951
H     2.148101    2.492574   -2.553157
H     2.138441    0.731770   -2.783033
H     0.638520    1.667571   -2.999946
Cl    1.460638   -8.135974    0.237561
H     3.151323   -0.519923   -0.708623
C     1.262993   -2.454947   -0.550674
N     2.530463   -2.419816   -0.080893
H    -2.907946   -2.511214   -2.086371
N    -1.087031   -3.129552   -1.341224
C    -2.340965   -3.375853   -1.765605
N     0.940533   -3.796318   -0.510850
C     2.987519   -3.699608    0.243863
C    -0.340954   -4.179496   -0.932522
H     3.979525   -3.865341    0.633812
C    -2.884051   -4.653886   -1.795413
C     1.990351   -4.575443   -0.025876
H    -3.899281   -4.799932   -2.145848
C    -0.795742   -5.494893   -0.926541
C    -2.096360   -5.725561   -1.368393
H     1.930595   -5.653210    0.076368
H    -0.156940   -6.306880   -0.586332
H    -2.488648   -6.737444   -1.378130
C     3.321814   -1.208170    0.117866
H     4.378098   -1.477502    0.147393
H     3.045319   -0.720456    1.056000
65
Optimized Geometry
Fe   -0.128028   -1.286341   -1.093305
N    -0.744551   -0.560288   -3.719360
N    -1.814330   -0.240955   -1.727516
C    -3.925906    1.147572   -2.889390
C    -2.888276    0.670779   -3.686526
C    -1.855481   -0.019775   -3.058773
C    -2.821559    0.231037   -0.969792
C    -3.896157    0.926304   -1.509761
C    -0.425080   -0.587755   -5.075819
C     0.753478   -1.247115   -5.159888
N     1.131604   -1.607619   -3.864714
C     0.224083   -1.187508   -2.951855
C     2.344669   -2.360110   -3.549229
N     0.580979    0.706095    0.891566
C     1.200344    1.932402    1.141548
N    -0.735173   -1.149029    1.327641
C    -0.065327   -0.113512    1.845447
C    -1.375047   -1.996660    2.143164
C    -1.384587   -1.831375    3.524286
C    -0.684283   -0.748791    4.062162
C    -0.005456    0.128885    3.219745
C     1.678355    2.361834   -0.046169
N     1.348055    1.399806   -0.998173
C     0.674260    0.357966   -0.450760
C     1.694634    1.522740   -2.413239
H    -4.748963    1.688897   -3.343966
H    -2.881973    0.830933   -4.757694
H    -2.737879    0.028584    0.091340
H    -4.687949    1.285579   -0.862889
H    -1.048519   -0.154459   -5.840191
H     1.356341   -1.495972   -6.018910
H     2.961870   -1.800703   -2.844951
H     2.086045   -3.326740   -3.113412
H     2.907069   -2.518331   -4.469289
H     1.229966    2.393910    2.113774
H    -1.887846   -2.821545    1.658585
H    -1.918385   -2.531510    4.156435
H    -0.657758   -0.588532    5.135105
H     0.556364    0.959489    3.627531
H     2.214594    3.261635   -0.303028
H     2.286958    2.427446   -2.548931
H     2.281718    0.661390   -2.734011
H     0.790643    1.591907   -3.019942
Cl    1.597931   -8.173205    0.013241
H     3.219488   -0.549698   -0.733471
C     1.296839   -2.473690   -0.554420
N     2.574346   -2.444768   -0.111252
H    -2.932774   -2.535502   -1.948001
N    -1.081261   -3.156844   -1.288047
C    -2.346990   -3.403706   -1.672601
N     0.981811   -3.818981   -0.542285
C     3.045961   -3.730160    0.167089
C    -0.308900   -4.205934   -0.933887
H     4.047315   -3.900661    0.530110
C    -2.877649   -4.686746   -1.717275
C     2.047727   -4.604057   -0.103388
H    -3.903721   -4.835785   -2.033227
C    -0.748663   -5.526947   -0.949262
C    -2.062022   -5.760057   -1.350361
H     1.997316   -5.684887   -0.030603
H    -0.089328   -6.341266   -0.657408
H    -2.443124   -6.775992   -1.374965
C     3.361991   -1.233259    0.102306
H     4.415994   -1.504938    0.165780
H     3.058920   -0.737960    1.027968
65
Optimized Geometry
Fe   -0.141821   -1.297517   -1.097747
N    -0.731520   -0.567302   -3.697983
N    -1.776996   -0.275294   -1.694291
C    -3.885542    1.160137   -2.817113
C    -2.859287    0.685169   -3.629066
C    -1.829727   -0.027950   -3.021596
C    -2.775708    0.196341   -0.922693
C    -3.845774    0.912989   -1.442048
C    -0.411863   -0.579162   -5.055221
C     0.761023   -1.247770   -5.145490
N     1.134676   -1.629085   -3.853960
C     0.229225   -1.209505   -2.939035
C     2.344099   -2.391237   -3.547693
N     0.564869    0.678068    0.855175
C     1.182892    1.902157    1.120027
N    -0.719730   -1.202786    1.229390
C    -0.087949   -0.160270    1.782610
C    -1.365019   -2.075908    2.014176
C    -1.416507   -1.930773    3.396198
C    -0.757318   -0.840457    3.970035
C    -0.074744    0.064544    3.160447
C     1.664070    2.341241   -0.063252
N     1.336298    1.386968   -1.025610
C     0.663016    0.341683   -0.487307
C     1.685977    1.521066   -2.438914
H    -4.705914    1.718739   -3.255183
H    -2.857497    0.862752   -4.697584
H    -2.691491   -0.024521    0.134034
H    -4.627785    1.268713   -0.781422
H    -1.031508   -0.131698   -5.814512
H     1.362685   -1.491481   -6.006838
H     2.996974   -1.818271   -2.887028
H     2.082648   -3.335513   -3.067578
H     2.872200   -2.596572   -4.478765
H     1.212015    2.352495    2.097626
H    -1.846681   -2.903731    1.503716
H    -1.952369   -2.651839    4.002422
H    -0.766875   -0.695214    5.045354
H     0.453838    0.904246    3.593563
H     2.201978    3.242631   -0.310985
H     2.281681    2.424856   -2.565574
H     2.271132    0.660913   -2.766684
H     0.783778    1.598956   -3.047284
Cl    1.530277   -8.120227    0.196608
H     3.250878   -0.530257   -0.814883
C     1.304476   -2.438000   -0.559092
N     2.585459   -2.397712   -0.128704
H    -2.907792   -2.477658   -1.945999
N    -1.060170   -3.099453   -1.267607
C    -2.329315   -3.342923   -1.649847
N     0.989357   -3.778765   -0.515015
C     3.058675   -3.678465    0.173381
C    -0.304713   -4.156089   -0.892822
H     4.063263   -3.841770    0.530710
C    -2.876289   -4.619254   -1.667238
C     2.057665   -4.557505   -0.068584
H    -3.903817   -4.759455   -1.982553
C    -0.762534   -5.470695   -0.878506
C    -2.078127   -5.696542   -1.274667
H     2.004349   -5.635821    0.030573
H    -0.112912   -6.285107   -0.565601
H    -2.473644   -6.707164   -1.276278
C     3.377410   -1.183094    0.047853
H     4.428850   -1.458276    0.134169
H     3.067920   -0.651056    0.950668
65
Optimized Geometry
Fe   -0.134238   -1.295128   -1.054935
N    -0.748618   -0.572424   -3.657314
N    -1.779085   -0.272050   -1.645431
C    -3.896536    1.157637   -2.763236
C    -2.874750    0.678866   -3.578245
C    -1.840903   -0.030599   -2.973470
C    -2.774171    0.203788   -0.871473
C    -3.847887    0.917406   -1.387440
C    -0.442352   -0.585956   -5.017715
C     0.727888   -1.257411   -5.118816
N     1.112619   -1.638172   -3.830577
C     0.217245   -1.216106   -2.906855
C     2.323216   -2.403001   -3.536596
N     0.573996    0.699935    0.845286
C     1.204335    1.917734    1.107727
N    -0.691183   -1.193010    1.173959
C    -0.109012   -0.132011    1.751315
C    -1.366386   -2.065831    1.935644
C    -1.494066   -1.904890    3.310468
C    -0.886083   -0.796865    3.906638
C    -0.176345    0.110280    3.123634
C     1.709373    2.335598   -0.073947
N     1.382765    1.374781   -1.031323
C     0.687813    0.345954   -0.490111
C     1.754974    1.484637   -2.440847
H    -4.719938    1.713278   -3.199381
H    -2.879916    0.850592   -4.647686
H    -2.686581   -0.010643    0.186032
H    -4.625841    1.275623   -0.723379
H    -1.067667   -0.137205   -5.771500
H     1.320804   -1.503057   -5.985655
H     2.973002   -1.839532   -2.865359
H     2.064587   -3.356529   -3.073332
H     2.853400   -2.590147   -4.470311
H     1.228747    2.375420    2.082190
H    -1.809113   -2.905900    1.411312
H    -2.050863   -2.627998    3.894915
H    -0.958657   -0.638752    4.977679
H     0.309945    0.968211    3.570687
H     2.265005    3.225681   -0.323496
H     2.353133    2.385871   -2.574055
H     2.344646    0.618484   -2.744340
H     0.862572    1.551835   -3.064830
Cl    1.604663   -8.132647    0.057849
H     3.329466   -0.554173   -0.827942
C     1.319596   -2.437906   -0.545209
N     2.605597   -2.398662   -0.128915
H    -2.918593   -2.474341   -1.850741
N    -1.053365   -3.099289   -1.225709
C    -2.328062   -3.342689   -1.589411
N     1.013738   -3.781592   -0.527156
C     3.091766   -3.683348    0.134606
C    -0.283635   -4.159250   -0.892133
H     4.101958   -3.848348    0.474922
C    -2.866024   -4.622316   -1.629232
C     2.093695   -4.563399   -0.114609
H    -3.898628   -4.762264   -1.927644
C    -0.731364   -5.477552   -0.903682
C    -2.052410   -5.703381   -1.280786
H     2.048737   -5.644132   -0.039752
H    -0.069724   -6.294573   -0.624570
H    -2.440452   -6.716684   -1.301529
C     3.392890   -1.182698    0.060234
H     4.434132   -1.461170    0.223350
H     3.030863   -0.622460    0.925113
65
Optimized Geometry
Fe   -0.131483   -1.293148   -1.004786
N    -0.761820   -0.583659   -3.613971
N    -1.782938   -0.269628   -1.597454
C    -3.902088    1.158090   -2.718252
C    -2.883316    0.672219   -3.532583
C    -1.848922   -0.035667   -2.926607
C    -2.776111    0.212633   -0.824811
C    -3.850025    0.925416   -1.341510
C    -0.465935   -0.601540   -4.976628
C     0.700615   -1.278008   -5.084773
N     1.092844   -1.657004   -3.798384
C     0.206133   -1.229207   -2.868709
C     2.303519   -2.425860   -3.514514
N     0.586839    0.723611    0.836007
C     1.229142    1.935805    1.092456
N    -0.666011   -1.175473    1.125725
C    -0.121730   -0.101557    1.723077
C    -1.367205   -2.044633    1.871465
C    -1.555235   -1.869968    3.237135
C    -0.986601   -0.749842    3.849078
C    -0.253373    0.155767    3.086898
C     1.748576    2.333443   -0.090641
N     1.418155    1.365687   -1.040763
C     0.707845    0.351920   -0.491968
C     1.798359    1.454947   -2.449405
H    -4.725558    1.712664   -3.155616
H    -2.891612    0.837256   -4.603020
H    -2.689382    0.004476    0.233850
H    -4.625416    1.288299   -0.676983
H    -1.094533   -0.151928   -5.727095
H     1.286121   -1.528131   -5.955350
H     2.958123   -1.867414   -2.843984
H     2.046394   -3.381932   -3.055820
H     2.828625   -2.608516   -4.451977
H     1.254455    2.400329    2.063875
H    -1.782516   -2.893569    1.340742
H    -2.130691   -2.593232    3.802973
H    -1.109728   -0.580703    4.913724
H     0.200731    1.027964    3.540383
H     2.318190    3.213128   -0.345555
H     2.403167    2.350333   -2.591773
H     2.383580    0.580875   -2.738061
H     0.909389    1.519431   -3.078774
Cl    1.690565   -8.141979   -0.132719
H     3.386437   -0.572631   -0.823148
C     1.327789   -2.438386   -0.520421
N     2.618951   -2.400300   -0.119841
H    -2.928837   -2.473550   -1.763533
N    -1.050384   -3.100310   -1.181846
C    -2.327806   -3.344173   -1.535632
N     1.030799   -3.784355   -0.530009
C     3.118257   -3.688010    0.101944
C    -0.268036   -4.162638   -0.888273
H     4.134793   -3.854335    0.422132
C    -2.855971   -4.626586   -1.604387
C     2.122732   -4.568686   -0.154610
H    -3.891468   -4.766753   -1.892511
C    -0.705026   -5.484072   -0.931772
C    -2.028966   -5.710339   -1.297828
H     2.086717   -5.651490   -0.108462
H    -0.032370   -6.302972   -0.686551
H    -2.409056   -6.725877   -1.342613
C     3.402296   -1.183454    0.080123
H     4.432509   -1.463046    0.300586
H     3.002222   -0.604210    0.914636
65
Optimized Geometry
Fe   -0.131437   -1.289289   -0.957396
N    -0.774745   -0.593776   -3.575654
N    -1.787672   -0.264973   -1.555470
C    -3.907808    1.160275   -2.679990
C    -2.891933    0.667018   -3.493386
C    -1.857238   -0.039159   -2.885781
C    -2.778800    0.223848   -0.784320
C    -3.852755    0.935700   -1.302240
C    -0.487332   -0.615986   -4.940109
C     0.676433   -1.296269   -5.053478
N     1.074732   -1.672536   -3.768246
C     0.194895   -1.240018   -2.834394
C     2.284680   -2.445365   -3.491052
N     0.598385    0.748270    0.823020
C     1.242512    1.960576    1.070826
N    -0.638367   -1.159417    1.076040
C    -0.121387   -0.078653    1.694331
C    -1.351126   -2.031128    1.812824
C    -1.573993   -1.855483    3.172551
C    -1.032551   -0.730503    3.799436
C    -0.289661    0.179501    3.052768
C     1.768378    2.342157   -0.115390
N     1.439169    1.364421   -1.056721
C     0.723516    0.360418   -0.497480
C     1.823797    1.435898   -2.465070
H    -4.731155    1.713793   -3.118908
H    -2.903078    0.825175   -4.564794
H    -2.692089    0.022460    0.275557
H    -4.625677    1.303733   -0.637675
H    -1.118578   -0.166156   -5.688170
H     1.256003   -1.550484   -5.926835
H     2.939256   -1.894245   -2.814686
H     2.026934   -3.406013   -3.042379
H     2.810444   -2.618825   -4.429884
H     1.266223    2.434163    2.038066
H    -1.748525   -2.884945    1.278362
H    -2.157310   -2.584474    3.722782
H    -1.184543   -0.561277    4.860242
H     0.144374    1.059234    3.511540
H     2.342622    3.216579   -0.377989
H     2.428888    2.329470   -2.617241
H     2.410158    0.558405   -2.740497
H     0.936765    1.492114   -3.098082
Cl    1.721516   -8.149039   -0.207301
H     3.405995   -0.578907   -0.795963
C     1.329877   -2.438725   -0.492002
N     2.622791   -2.402118   -0.097034
H    -2.933624   -2.472121   -1.713334
N    -1.050128   -3.100086   -1.149645
C    -2.325442   -3.344165   -1.510946
N     1.037513   -3.785520   -0.521366
C     3.128508   -3.691477    0.099996
C    -0.259329   -4.163869   -0.886389
H     4.147208   -3.858979    0.412607
C    -2.843389   -4.628208   -1.615739
C     2.135050   -4.571637   -0.165757
H    -3.877777   -4.768508   -1.907765
C    -0.685811   -5.487172   -0.966741
C    -2.007881   -5.713606   -1.339031
H     2.103233   -5.655112   -0.136720
H    -0.006719   -6.307256   -0.744364
H    -2.380014   -6.730452   -1.412044
C     3.404009   -1.185250    0.110764
H     4.429427   -1.465131    0.352045
H     2.989303   -0.601375    0.934591
65
Optimized Geometry
Fe   -0.130604   -1.284156   -0.904671
N    -0.791677   -0.607896   -3.534069
N    -1.791179   -0.257885   -1.508725
C    -3.912417    1.165846   -2.634816
C    -2.902045    0.662164   -3.448604
C    -1.866799   -0.042734   -2.840370
C    -2.777513    0.240597   -0.737603
C    -3.851579    0.952103   -1.255796
C    -0.518722   -0.643158   -4.901333
C     0.639425   -1.331914   -5.021058
N     1.048046   -1.698965   -3.736574
C     0.180455   -1.254224   -2.797764
C     2.250692   -2.485666   -3.465846
N     0.606062    0.782098    0.806164
C     1.246850    1.998495    1.038641
N    -0.607570   -1.138203    1.031813
C    -0.120837   -0.046154    1.666054
C    -1.324885   -2.012471    1.767798
C    -1.578542   -1.831213    3.120798
C    -1.067904   -0.696843    3.755688
C    -0.321820    0.217064    3.017777
C     1.781099    2.357876   -0.151511
N     1.459437    1.362643   -1.077985
C     0.739708    0.370601   -0.503488
C     1.851008    1.408694   -2.485473
H    -4.735832    1.718632   -3.074507
H    -2.918258    0.811370   -4.521188
H    -2.688438    0.048228    0.323755
H    -4.620001    1.327786   -0.590307
H    -1.153653   -0.194037   -5.646654
H     1.208799   -1.596814   -5.897960
H     2.889820   -1.963763   -2.753299
H     1.981974   -3.463270   -3.061810
H     2.796689   -2.621276   -4.399326
H     1.264270    2.488295    1.998032
H    -1.701927   -2.875882    1.236165
H    -2.163780   -2.566772    3.660226
H    -1.245515   -0.524071    4.811831
H     0.091315    1.107072    3.476293
H     2.357583    3.227186   -0.426091
H     2.466656    2.293093   -2.648311
H     2.428931    0.520857   -2.744752
H     0.967469    1.464960   -3.123604
Cl    1.776268   -8.157931   -0.343841
H     3.420147   -0.577638   -0.732758
C     1.331569   -2.438572   -0.456134
N     2.622895   -2.403643   -0.055831
H    -2.936951   -2.471350   -1.665541
N    -1.048677   -3.099882   -1.118811
C    -2.319403   -3.343942   -1.495993
N     1.045182   -3.785743   -0.512301
C     3.134139   -3.694363    0.116951
C    -0.246724   -4.163980   -0.894454
H     4.152378   -3.863217    0.430323
C    -2.821888   -4.628591   -1.654116
C     2.145625   -4.573516   -0.169358
H    -3.853384   -4.769148   -1.956069
C    -0.657144   -5.487993   -1.029976
C    -1.974871   -5.714568   -1.417035
H     2.118877   -5.657309   -0.162316
H     0.030998   -6.308379   -0.839100
H    -2.334656   -6.731887   -1.532789
C     3.399197   -1.187034    0.171866
H     4.419333   -1.467589    0.433796
H     2.967014   -0.606498    0.988831
