# Supplementary material for: Synthetic Mechanism of a Fe(II) N‑Heterocyclic Carbene Bidentate Complex Revealed by Electronic Structure Methods
Source: Inorg Chem. 2026 Jun 22;65(26):15136–49. doi: 10.1021/acs.inorgchem.6c02095 (PMC13343516; doi:10.1021/acs.inorgchem.6c02095)
Supplement: Supplementary file 2 [file ic6c02095_si_002.zip › XYZ-PATHS-STRUCTURES/REACTION-2/REACTION-2-CIS.xyz]

72
Optimized Geometry
Cl   -2.688974   -2.412946    0.348441
Cl   -2.137811    0.292692   -2.141681
Fe   -1.590399   -0.228995    0.211265
H    -1.283710    2.270689    2.173556
C    -0.388058    2.188803    1.548286
N     0.711322    2.747496    2.061406
C     0.680551    3.472776    3.326249
C     1.994442    2.669093    1.369283
O    -0.430425    1.604588    0.447143
H     0.633747    0.090715   -1.835367
C     1.074018   -0.426076   -0.977694
N     2.402009   -0.351663   -0.879286
C     3.212527    0.164089   -1.975772
C     3.095757   -0.994982    0.233652
O     0.349940   -1.006975   -0.142353
H    -3.500112   -0.631787    2.398974
C    -3.713883    0.402782    2.113067
N    -4.581646    1.041222    2.898088
C    -5.195465    0.382849    4.045919
C    -4.961510    2.428076    2.647556
O    -3.162808    0.910895    1.110841
H    -0.389253   -2.411930    2.014739
C    -0.164249   -1.471161    2.528924
N     0.917254   -1.505751    3.316059
C     1.701462   -2.724821    3.474520
C     1.375052   -0.321313    4.033648
O    -0.890549   -0.471978    2.361547
H     1.372648    3.012109    4.039489
H     0.977901    4.515341    3.170664
H    -0.328237    3.449101    3.743627
H     2.752619    2.276839    2.054942
H     1.898259    2.003517    0.512348
H     2.304112    3.664373    1.032282
H     2.569085    0.646063   -2.714534
H     3.929268    0.898600   -1.595750
H     3.756340   -0.651849   -2.464106
H     3.996034   -0.421910    0.469488
H     2.432897   -1.011561    1.099209
H     3.362776   -2.023410   -0.029262
H    -4.944594    0.922205    4.965628
H    -6.284627    0.368123    3.931651
H    -4.831868   -0.643700    4.123940
H    -4.421372    2.792559    1.774896
H    -6.039911    2.490983    2.467005
H    -4.712994    3.042303    3.519588
H     1.262692   -3.526757    2.877165
H     2.731302   -2.556572    3.140451
H     1.717964   -3.030927    4.526080
H     0.722023    0.514145    3.786907
H     1.353580   -0.502096    5.113597
H     2.402291   -0.083213    3.736108
H     0.150641   -1.184822   -5.638617
C     1.374317   -2.668077   -3.141512
N     1.555418   -1.848058   -4.214391
H     2.389810   -4.994162    0.967830
N     2.456035   -4.220594   -0.940342
C     2.730686   -5.182159   -0.048269
N     2.558429   -3.382772   -3.133553
C     2.777436   -2.038365   -4.858485
C     2.852307   -4.415354   -2.199721
H     3.083167   -1.460306   -5.717650
C     3.419823   -6.353734   -0.358568
C     3.417351   -3.017380   -4.177746
H     3.624452   -7.092667    0.408946
C     3.534987   -5.562141   -2.625595
C     3.829246   -6.540923   -1.679859
H     4.396362   -3.449662   -4.314212
H     3.805735   -5.690948   -3.667589
H     4.357985   -7.441842   -1.976199
C     0.554651   -0.888403   -4.665319
H     1.003494    0.105678   -4.759390
H    -0.249382   -0.851113   -3.929053
72
Optimized Geometry
Cl   -2.607295   -2.456560    0.318690
Cl   -2.106467    0.278027   -2.149803
Fe   -1.546568   -0.255734    0.192115
H    -1.310271    2.261807    2.154401
C    -0.408484    2.198426    1.535691
N     0.674569    2.782996    2.055707
C     0.616995    3.516526    3.314768
C     1.964368    2.729824    1.373777
O    -0.429137    1.610863    0.436221
H     0.684563    0.114980   -1.811151
C     1.129017   -0.406512   -0.958773
N     2.458017   -0.338940   -0.869950
C     3.262798    0.171140   -1.973302
C     3.155764   -0.995534    0.232866
O     0.409165   -0.984344   -0.117579
H    -3.465111   -0.690321    2.368815
C    -3.690827    0.341966    2.083957
N    -4.560605    0.971670    2.874197
C    -5.160509    0.307367    4.025864
C    -4.954286    2.355255    2.627254
O    -3.150369    0.855659    1.079081
H    -0.343921   -2.415061    2.040100
C    -0.129212   -1.464042    2.540161
N     0.952042   -1.476086    3.328568
C     1.746691   -2.685376    3.508096
C     1.398907   -0.276021    4.026756
O    -0.865451   -0.475266    2.356841
H     1.314590    3.078166    4.036618
H     0.890207    4.564891    3.153606
H    -0.394066    3.471673    3.724893
H     2.727309    2.367400    2.070421
H     1.892664    2.050285    0.525357
H     2.250284    3.728229    1.025015
H     2.617703    0.666241   -2.701870
H     3.994092    0.893495   -1.597979
H     3.789456   -0.649719   -2.472352
H     4.065094   -0.434272    0.461960
H     2.501401   -1.008717    1.104991
H     3.407442   -2.026008   -0.037610
H    -4.909253    0.849332    4.943967
H    -6.250199    0.281576    3.918695
H    -4.786004   -0.715428    4.101730
H    -4.423686    2.724793    1.750848
H    -6.034495    2.409097    2.454682
H    -4.704616    2.971292    3.497737
H     1.313829   -3.501909    2.926366
H     2.774825   -2.514991    3.169858
H     1.766794   -2.971977    4.565103
H     0.741260    0.550604    3.762911
H     1.374768   -0.437702    5.109704
H     2.425593   -0.036020    3.728782
H     0.198881   -1.085722   -5.620804
C     1.364650   -2.617364   -3.112107
N     1.565504   -1.808145   -4.190014
H     2.358296   -4.996762    0.983760
N     2.423106   -4.218309   -0.922612
C     2.670388   -5.195462   -0.039510
N     2.521811   -3.375972   -3.114811
C     2.773456   -2.044340   -4.845014
C     2.785245   -4.424931   -2.189946
H     3.091191   -1.480235   -5.709065
C     3.299018   -6.395807   -0.367553
C     3.383312   -3.044613   -4.167961
H     3.484349   -7.146871    0.393068
C     3.406221   -5.599908   -2.633439
C     3.673629   -6.595491   -1.697349
H     4.343866   -3.513950   -4.312873
H     3.650505   -5.736142   -3.681035
H     4.154614   -7.518311   -2.007350
C     0.596748   -0.815049   -4.637579
H     1.071948    0.168741   -4.709924
H    -0.215746   -0.769550   -3.911550
72
Optimized Geometry
Cl   -2.439309   -2.496323    0.296598
Cl   -2.017786    0.286498   -2.140612
Fe   -1.451445   -0.263891    0.195189
H    -1.336764    2.264728    2.155528
C    -0.423810    2.232165    1.550844
N     0.629789    2.856670    2.085264
C     0.525314    3.598032    3.336617
C     1.931380    2.843513    1.424180
O    -0.405505    1.640954    0.453640
H     0.785987    0.167794   -1.770949
C     1.242507   -0.363054   -0.930738
N     2.575080   -0.334627   -0.881777
C     3.362425    0.152115   -2.008026
C     3.281433   -1.025039    0.195248
O     0.535185   -0.916530   -0.063587
H    -3.371191   -0.761419    2.353125
C    -3.643140    0.257045    2.059209
N    -4.556870    0.845379    2.832092
C    -5.142551    0.155854    3.976167
C    -5.015549    2.206283    2.572245
O    -3.111407    0.792923    1.061677
H    -0.205190   -2.383153    2.073716
C    -0.033415   -1.422683    2.572867
N     1.034969   -1.392249    3.378126
C     1.867194   -2.572122    3.580513
C     1.427498   -0.173565    4.076690
O    -0.801549   -0.461835    2.373179
H     1.225931    3.190953    4.073678
H     0.763455    4.654222    3.170683
H    -0.490326    3.520631    3.730359
H     2.696301    2.522763    2.138772
H     1.899916    2.148048    0.586061
H     2.184010    3.846405    1.062628
H     2.712615    0.673152   -2.713891
H     4.129809    0.846852   -1.653347
H     3.844574   -0.683823   -2.526671
H     4.230130   -0.515844    0.381278
H     2.665899   -0.997718    1.095128
H     3.463411   -2.069612   -0.078144
H    -4.937913    0.714823    4.895648
H    -6.227145    0.071591    3.848965
H    -4.715751   -0.845167    4.065298
H    -4.492416    2.597365    1.700693
H    -6.094752    2.205370    2.385322
H    -4.808521    2.838638    3.442286
H     1.478321   -3.404733    2.990553
H     2.896495   -2.365815    3.267136
H     1.871789   -2.855870    4.638562
H     0.749264    0.629511    3.792977
H     1.385605   -0.328423    5.160159
H     2.451998    0.097444    3.798520
H     0.250766   -0.969656   -5.620371
C     1.332176   -2.563485   -3.113025
N     1.576091   -1.766466   -4.190935
H     2.187241   -5.027265    0.967247
N     2.297573   -4.239540   -0.933449
C     2.489740   -5.234970   -0.057140
N     2.444249   -3.387833   -3.119974
C     2.766881   -2.070169   -4.849293
C     2.648588   -4.456167   -2.202058
H     3.113910   -1.524175   -5.713722
C     3.052412   -6.465392   -0.393285
C     3.320401   -3.104300   -4.174930
H     3.195834   -7.230858    0.362023
C     3.204623   -5.660481   -2.653478
C     3.416672   -6.675650   -1.724307
H     4.252742   -3.626539   -4.322766
H     3.441691   -5.803318   -3.701829
H     3.846928   -7.621067   -2.040736
C     0.662363   -0.722013   -4.636695
H     1.189642    0.234959   -4.707894
H    -0.146136   -0.636993   -3.909933
72
Optimized Geometry
Cl   -2.340361   -2.423048    0.094655
Cl   -1.956489    0.490716   -2.206518
Fe   -1.393885   -0.174269    0.110256
H    -1.339810    2.259234    2.202041
C    -0.420189    2.266676    1.606554
N     0.620772    2.873585    2.184402
C     0.495503    3.545284    3.472498
C     1.929414    2.907510    1.538461
O    -0.383831    1.733368    0.480652
H     0.831752    0.405348   -1.860747
C     1.301827   -0.176244   -1.061399
N     2.634523   -0.195569   -1.059662
C     3.408312    0.367604   -2.159962
C     3.342993   -0.966931   -0.038816
O     0.610849   -0.755653   -0.199326
H    -3.299732   -0.813454    2.247791
C    -3.594039    0.211444    2.001962
N    -4.517136    0.744354    2.803563
C    -5.081447   -0.007772    3.918573
C    -5.006394    2.105150    2.606561
O    -3.077024    0.803296    1.028851
H    -0.013701   -2.325257    1.825891
C     0.076599   -1.404780    2.413335
N     1.112490   -1.376711    3.259799
C     2.021502   -2.508951    3.387290
C     1.389312   -0.206039    4.084511
O    -0.747289   -0.480659    2.269526
H     1.197577    3.110375    4.191974
H     0.717342    4.612647    3.365751
H    -0.521387    3.430069    3.853674
H     2.688769    2.546438    2.239743
H     1.909841    2.265625    0.658324
H     2.180543    3.931951    1.242280
H     2.744930    0.915164   -2.832704
H     4.165251    1.055873   -1.771329
H     3.901489   -0.430064   -2.725099
H     4.356594   -0.573688    0.061897
H     2.814870   -0.871047    0.911520
H     3.378396   -2.025951   -0.315049
H    -4.882715    0.513539    4.861237
H    -6.164830   -0.108878    3.793434
H    -4.633496   -1.002626    3.960694
H    -4.499775    2.544318    1.748254
H    -6.087016    2.089019    2.428951
H    -4.804618    2.704136    3.501112
H     1.717648   -3.304823    2.704795
H     3.043397   -2.201536    3.139413
H     2.008316   -2.893570    4.412916
H     0.662154    0.569685    3.850466
H     1.322577   -0.467527    5.146095
H     2.399332    0.163015    3.875047
H     0.269114   -1.102931   -5.610782
C     1.247595   -2.625062   -3.056406
N     1.565502   -1.830634   -4.117072
H     1.822639   -5.079051    1.084079
N     2.067524   -4.287833   -0.803245
C     2.198361   -5.283809    0.083963
N     2.361081   -3.443766   -2.979252
C     2.800576   -2.134511   -4.688874
C     2.503616   -4.507972   -2.045141
H     3.205891   -1.591930   -5.529790
C     2.783456   -6.514260   -0.210415
C     3.308927   -3.162397   -3.970929
H     2.873578   -7.278542    0.554238
C     3.090203   -5.712695   -2.455181
C     3.239387   -6.726315   -1.512505
H     4.252152   -3.680256   -4.047998
H     3.397984   -5.856717   -3.484796
H     3.691089   -7.671798   -1.797184
C     0.677860   -0.799663   -4.641366
H     1.229186    0.136911   -4.771116
H    -0.135069   -0.644297   -3.931237
72
Optimized Geometry
Cl   -2.270568   -2.451769    0.049941
Cl   -1.926216    0.500959   -2.229188
Fe   -1.357018   -0.194165    0.074317
H    -1.363120    2.232429    2.186763
C    -0.439705    2.261679    1.597864
N     0.584939    2.885344    2.187949
C     0.436144    3.547347    3.478409
C     1.897386    2.948819    1.552330
O    -0.384583    1.737140    0.469143
H     0.874377    0.431323   -1.865137
C     1.345725   -0.151225   -1.067284
N     2.678119   -0.178148   -1.072069
C     3.450740    0.385670   -2.172845
C     3.385955   -0.954979   -0.054737
O     0.657042   -0.725430   -0.200082
H    -3.276238   -0.868953    2.198277
C    -3.569069    0.159214    1.964567
N    -4.479615    0.689528    2.782606
C    -5.031403   -0.068383    3.899832
C    -4.963276    2.054859    2.604636
O    -3.062226    0.756818    0.990000
H     0.050160   -2.321465    1.801632
C     0.114966   -1.402169    2.394356
N     1.143206   -1.355792    3.249769
C     2.077506   -2.466993    3.378322
C     1.387294   -0.183618    4.082417
O    -0.727424   -0.495719    2.247721
H     1.141393    3.123088    4.201184
H     0.636779    4.619687    3.379311
H    -0.581118    3.409329    3.851065
H     2.658731    2.600187    2.257764
H     1.897254    2.310436    0.669418
H     2.130173    3.979314    1.262019
H     2.787382    0.937590   -2.842024
H     4.211070    1.070242   -1.784303
H     3.939620   -0.411999   -2.741591
H     4.404975   -0.573709    0.036175
H     2.867186   -0.850381    0.899860
H     3.406659   -2.015266   -0.327842
H    -4.815438    0.444058    4.843624
H    -6.117144   -0.162362    3.790468
H    -4.588601   -1.066071    3.927205
H    -4.467727    2.497863    1.741844
H    -6.046693    2.047079    2.444370
H    -4.743280    2.645374    3.500588
H     1.804428   -3.261860    2.681860
H     3.094979   -2.131421    3.149454
H     2.059104   -2.864030    4.399180
H     0.643351    0.575928    3.848203
H     1.320670   -0.452443    5.142197
H     2.389515    0.210417    3.880840
H     0.294691   -1.071268   -5.601584
C     1.225729   -2.595445   -3.028169
N     1.562978   -1.811359   -4.090847
H     1.770400   -5.068329    1.119617
N     2.025866   -4.276072   -0.766015
C     2.130474   -5.280451    0.115276
N     2.324068   -3.434247   -2.943548
C     2.794810   -2.139723   -4.655905
C     2.440789   -4.505370   -2.013256
H     3.213235   -1.607523   -5.497021
C     2.670260   -6.528690   -0.190434
C     3.281020   -3.174153   -3.932141
H     2.740999   -7.299467    0.569739
C     2.982235   -5.727280   -2.434349
C     3.106412   -6.749892   -1.497785
H     4.214397   -3.710562   -4.003084
H     3.274227   -5.876123   -3.467877
H     3.522774   -7.708877   -1.791057
C     0.694741   -0.770534   -4.627727
H     1.258891    0.159041   -4.753024
H    -0.124997   -0.604198   -3.928059
72
Optimized Geometry
Cl   -2.361012   -2.304096   -0.331246
Cl   -1.972085    0.776204   -2.409613
Fe   -1.379777   -0.076632   -0.163385
H    -1.224716    2.072398    2.180260
C    -0.337786    2.183581    1.547692
N     0.711771    2.754754    2.145361
C     0.637725    3.237936    3.519205
C     1.984073    2.918971    1.449573
O    -0.345976    1.790399    0.364249
H     0.815719    0.883876   -2.063534
C     1.297597    0.188595   -1.367759
N     2.628394    0.247919   -1.309109
C     3.394395    1.205516   -2.096693
C     3.351534   -0.636435   -0.397202
O     0.621433   -0.607177   -0.687082
H    -3.172652   -0.941218    1.990722
C    -3.480728    0.101396    1.867161
N    -4.371137    0.539912    2.757318
C    -4.892667   -0.332381    3.803747
C    -4.876093    1.908755    2.723315
O    -3.006664    0.796490    0.940701
H     0.183791   -2.349979    1.152811
C     0.259351   -1.516662    1.859333
N     1.326164   -1.554438    2.664829
C     2.306507   -2.629911    2.577810
C     1.587611   -0.493518    3.630182
O    -0.606521   -0.617163    1.879462
H     1.382812    2.725766    4.137650
H     0.833547    4.315019    3.552003
H    -0.356525    3.045215    3.927774
H     2.782778    2.449241    2.033611
H     1.918127    2.443570    0.471889
H     2.214295    3.982861    1.327887
H     2.715556    1.814060   -2.697765
H     3.970812    1.863406   -1.437654
H     4.083198    0.675940   -2.762953
H     4.368524   -0.773338   -0.768393
H     3.389025   -0.204847    0.609577
H     2.848499   -1.602247   -0.358773
H    -4.663354    0.086548    4.789389
H    -5.979343   -0.428035    3.705485
H    -4.439552   -1.322503    3.723188
H    -4.392968    2.445853    1.908295
H    -5.960385    1.900873    2.568684
H    -4.658676    2.406170    3.674509
H     2.027553   -3.321110    1.781142
H     3.296581   -2.215937    2.356261
H     2.359126   -3.174598    3.526886
H     0.766125    0.220274    3.602313
H     1.676700   -0.916911    4.636061
H     2.524766    0.016880    3.379165
H     0.496110   -1.482299   -5.577769
C     0.981346   -2.869217   -2.948938
N     1.523588   -1.945710   -3.790699
H     0.320590   -5.422152    1.092989
N     1.145613   -4.487459   -0.547237
C     1.103089   -5.492381    0.340409
N     2.114286   -3.478913   -2.438872
C     2.916964   -1.978400   -3.828633
C     2.083634   -4.543360   -1.496778
H     3.502275   -1.307709   -4.439679
C     1.996827   -6.561987    0.345886
C     3.298925   -2.954656   -2.973513
H     1.922412   -7.338024    1.100266
C     3.020630   -5.581073   -1.594561
C     2.978151   -6.599141   -0.646326
H     4.280186   -3.280650   -2.666390
H     3.743682   -5.598809   -2.402383
H     3.691672   -7.416296   -0.693200
C     0.716353   -1.039519   -4.600924
H     1.261787   -0.104420   -4.753157
H    -0.213228   -0.824216   -4.071703
72
Optimized Geometry
Cl   -2.379021   -2.331562   -0.326641
Cl   -1.963839    0.741992   -2.421214
Fe   -1.357006   -0.127332   -0.184596
H    -1.213537    2.022862    2.165359
C    -0.330275    2.148881    1.530576
N     0.708888    2.742579    2.124615
C     0.624413    3.236133    3.494284
C     1.974422    2.936632    1.423896
O    -0.333174    1.750868    0.348924
H     0.830751    0.834995   -2.087950
C     1.319484    0.181243   -1.357582
N     2.641955    0.332482   -1.249256
C     3.380054    1.245455   -2.112018
C     3.418943   -0.462482   -0.305225
O     0.654057   -0.633267   -0.688987
H    -3.152829   -0.950674    2.003103
C    -3.459562    0.089251    1.855513
N    -4.348614    0.550009    2.736417
C    -4.868025   -0.295218    3.805639
C    -4.850185    1.918959    2.671219
O    -2.985692    0.761627    0.913095
H     0.154726   -2.422751    1.158010
C     0.252506   -1.582485    1.854212
N     1.322933   -1.635122    2.655150
C     2.255947   -2.754903    2.608168
C     1.618165   -0.566197    3.602106
O    -0.589933   -0.661557    1.864781
H     1.387477    2.753298    4.114242
H     0.786502    4.319172    3.516681
H    -0.361882    3.016037    3.908281
H     2.788667    2.508845    2.018132
H     1.925983    2.437105    0.457345
H     2.166759    4.005169    1.278319
H     2.687301    1.785459   -2.760747
H     3.937277    1.966838   -1.505095
H     4.086103    0.684076   -2.733617
H     4.082636   -1.142115   -0.849433
H     4.019854    0.200732    0.325609
H     2.735232   -1.040085    0.314030
H    -4.633465    0.146346    4.780172
H    -5.955384   -0.390052    3.714331
H    -4.418046   -1.288311    3.746989
H    -4.375459    2.432114    1.836090
H    -5.936241    1.910050    2.529833
H    -4.620030    2.442036    3.605605
H     1.967412   -3.443525    1.812956
H     3.268621   -2.387552    2.408091
H     2.259652   -3.287776    3.565477
H     0.851984    0.202736    3.518624
H     1.635746   -0.962262    4.623076
H     2.598711   -0.133111    3.374721
H     0.443985   -1.503850   -5.541903
C     0.952886   -2.853533   -2.915084
N     1.485181   -1.920065   -3.751907
H     0.281929   -5.514106    1.051998
N     1.117047   -4.520935   -0.548269
C     1.079933   -5.548369    0.313267
N     2.092008   -3.447450   -2.400394
C     2.879124   -1.928756   -3.779559
C     2.072349   -4.531605   -1.481113
H     3.457452   -1.247930   -4.385968
C     1.997090   -6.597920    0.309823
C     3.271282   -2.901378   -2.924316
H     1.925929   -7.394466    1.042840
C     3.033799   -5.546294   -1.586530
C     2.996959   -6.588210   -0.664347
H     4.256303   -3.215805   -2.616998
H     3.770686   -5.530592   -2.381638
H     3.729092   -7.388278   -0.718511
C     0.667763   -1.036813   -4.577278
H     1.207653   -0.103156   -4.755249
H    -0.259044   -0.813284   -4.047046
72
Optimized Geometry
Cl   -2.391025   -2.354799   -0.322093
Cl   -1.960424    0.715383   -2.436863
Fe   -1.342552   -0.167054   -0.209686
H    -1.216145    1.990620    2.149835
C    -0.333908    2.126308    1.515617
N     0.699865    2.726277    2.114052
C     0.610446    3.209646    3.486887
C     1.964466    2.935057    1.416319
O    -0.333193    1.733866    0.332709
H     0.843670    0.833328   -2.092020
C     1.335081    0.186028   -1.357865
N     2.655025    0.350735   -1.241720
C     3.390791    1.261495   -2.108926
C     3.433727   -0.437573   -0.293337
O     0.674532   -0.634441   -0.691498
H    -3.134365   -0.956132    2.009391
C    -3.443755    0.080040    1.842337
N    -4.328367    0.557258    2.719763
C    -4.837754   -0.266030    3.810534
C    -4.832996    1.923564    2.629437
O    -2.976984    0.733692    0.884052
H     0.173138   -2.440129    1.144476
C     0.261429   -1.600722    1.843049
N     1.325223   -1.649409    2.653279
C     2.264282   -2.764380    2.613133
C     1.605229   -0.581476    3.606044
O    -0.584855   -0.683447    1.847993
H     1.376595    2.728477    4.104447
H     0.764200    4.293748    3.517157
H    -0.374498    2.979115    3.898496
H     2.780871    2.501627    2.003655
H     1.917576    2.449654    0.442590
H     2.152813    4.006345    1.286494
H     2.696616    1.797550   -2.759407
H     3.946772    1.986446   -1.505300
H     4.097630    0.698958   -2.728738
H     4.081088   -1.136655   -0.832891
H     4.051774    0.229605    0.315998
H     2.750992   -0.994031    0.346263
H    -4.597570    0.196923    4.773784
H    -5.925498   -0.365984    3.729381
H    -4.385193   -1.258885    3.770124
H    -4.367953    2.418603    1.778065
H    -5.920465    1.909964    2.499686
H    -4.593994    2.468113    3.549273
H     1.986302   -3.453002    1.814334
H     3.276843   -2.391554    2.422852
H     2.262018   -3.298713    3.569656
H     0.838076    0.185485    3.513980
H     1.610516   -0.979371    4.626479
H     2.587451   -0.145295    3.392414
H     0.430439   -1.489408   -5.516823
C     0.932053   -2.826643   -2.871769
N     1.459391   -1.900338   -3.719429
H     0.291904   -5.531931    1.074846
N     1.114790   -4.520166   -0.520037
C     1.083399   -5.558264    0.328837
N     2.074607   -3.425665   -2.368992
C     2.852936   -1.914966   -3.762230
C     2.061830   -4.519511   -1.461142
H     3.427243   -1.238274   -4.377048
C     1.998729   -6.608976    0.304323
C     3.250282   -2.886028   -2.907863
H     1.932516   -7.414812    1.027577
C     3.020795   -5.534515   -1.587279
C     2.990234   -6.587969   -0.678184
H     4.237416   -3.203093   -2.610204
H     3.750705   -5.510701   -2.388522
H     3.720668   -7.388286   -0.749054
C     0.637770   -1.024100   -4.547593
H     1.165438   -0.081565   -4.715876
H    -0.296322   -0.816763   -4.024101
72
Optimized Geometry
Cl   -2.420669   -2.383916   -0.349525
Cl   -1.961699    0.699633   -2.452648
Fe   -1.327473   -0.213273   -0.241286
H    -1.210173    1.925759    2.157495
C    -0.332110    2.078156    1.521000
N     0.704284    2.663962    2.130860
C     0.622721    3.105976    3.517749
C     1.965423    2.892714    1.433700
O    -0.338699    1.717675    0.328824
H     0.836969    0.866992   -2.140454
C     1.344139    0.234957   -1.403544
N     2.659178    0.433290   -1.284891
C     3.380647    1.336525   -2.172505
C     3.451674   -0.328877   -0.326472
O     0.705298   -0.599652   -0.734214
H    -3.121370   -0.975314    2.014984
C    -3.429604    0.057550    1.825581
N    -4.309104    0.557349    2.696345
C    -4.812709   -0.237337    3.810524
C    -4.810115    1.922713    2.576378
O    -2.967194    0.687319    0.850352
H     0.295448   -2.426731    1.047201
C     0.313560   -1.617761    1.786073
N     1.343625   -1.656019    2.639508
C     2.337820   -2.722117    2.589652
C     1.526636   -0.627871    3.657505
O    -0.573491   -0.738601    1.798457
H     1.393447    2.607967    4.116122
H     0.774979    4.188969    3.579916
H    -0.359101    2.861290    3.928848
H     2.782864    2.424881    1.992822
H     1.906042    2.454435    0.438630
H     2.163261    3.967131    1.353277
H     2.677053    1.856405   -2.825970
H     3.935225    2.075452   -1.584999
H     4.087540    0.769919   -2.788894
H     4.050450   -1.082666   -0.849106
H     4.118342    0.349535    0.214204
H     2.780304   -0.820833    0.374992
H    -4.565462    0.249070    4.760414
H    -5.901162   -0.337285    3.739099
H    -4.362111   -1.231745    3.791953
H    -4.355930    2.392640    1.705128
H    -5.899406    1.909927    2.462929
H    -4.555708    2.491442    3.477326
H     2.128202   -3.383390    1.748351
H     3.337779   -2.292429    2.463838
H     2.320684   -3.302138    3.519088
H     0.729054    0.107188    3.565754
H     1.501283   -1.078181    4.655674
H     2.496602   -0.138150    3.516469
H     0.436531   -1.507886   -5.495996
C     0.915940   -2.811292   -2.826226
N     1.450608   -1.901127   -3.686709
H     0.305107   -5.473439    1.170860
N     1.116072   -4.483784   -0.443956
C     1.074004   -5.523341    0.402828
N     2.054640   -3.415857   -2.319714
C     2.843844   -1.928000   -3.731167
C     2.035655   -4.508919   -1.410777
H     3.422743   -1.262356   -4.353738
C     1.954332   -6.602146    0.349584
C     3.233969   -2.892793   -2.866306
H     1.881572   -7.408829    1.071250
C     2.960332   -5.551668   -1.564353
C     2.920715   -6.607362   -0.658197
H     4.218072   -3.217021   -2.566253
H     3.669859   -5.545766   -2.384100
H     3.623904   -7.429575   -0.750534
C     0.635245   -1.033484   -4.529376
H     1.162438   -0.091527   -4.702444
H    -0.302455   -0.823516   -4.014057
72
Optimized Geometry
Cl   -2.484391   -2.337769   -0.333978
Cl   -1.922735    0.741934   -2.398083
Fe   -1.271715   -0.228331   -0.218784
H    -1.123658    1.867848    2.211713
C    -0.254579    2.042483    1.568542
N     0.782198    2.628789    2.178361
C     0.708709    3.047854    3.572585
C     2.032128    2.886190    1.471303
O    -0.270153    1.703589    0.370892
H     0.865594    0.881576   -2.149416
C     1.391951    0.261835   -1.415861
N     2.706506    0.476480   -1.318209
C     3.404477    1.365241   -2.238252
C     3.519291   -0.275141   -0.368381
O     0.774075   -0.573349   -0.728345
H    -3.014228   -0.937496    2.102411
C    -3.382748    0.062508    1.854412
N    -4.360153    0.518193    2.641979
C    -4.888439   -0.283258    3.739468
C    -4.959220    1.832075    2.432359
O    -2.896241    0.696791    0.894857
H     0.416227   -2.437112    1.020652
C     0.403053   -1.641382    1.773421
N     1.425807   -1.668885    2.635612
C     2.453334   -2.701912    2.565548
C     1.572072   -0.658917    3.677532
O    -0.508183   -0.787146    1.794698
H     1.485373    2.543784    4.158172
H     0.856326    4.130468    3.651077
H    -0.269391    2.792726    3.986271
H     2.865114    2.445280    2.029187
H     1.979101    2.437796    0.480184
H     2.201089    3.964862    1.380122
H     2.683488    1.871693   -2.883325
H     3.971220    2.115455   -1.677576
H     4.097457    0.790064   -2.862752
H     4.086894   -1.052921   -0.890779
H     4.214410    0.406334    0.130683
H     2.864510   -0.738517    0.368498
H    -4.759430    0.247632    4.688947
H    -5.956125   -0.474370    3.585652
H    -4.360370   -1.237660    3.790653
H    -4.469276    2.315690    1.588363
H    -6.029298    1.723894    2.224786
H    -4.834633    2.444358    3.331968
H     2.259034   -3.359146    1.717202
H     3.438774   -2.239582    2.440539
H     2.458931   -3.294934    3.486768
H     0.742117    0.042164    3.609996
H     1.574148   -1.135377    4.663689
H     2.518133   -0.122636    3.543119
H     0.343242   -1.523373   -5.480955
C     0.830069   -2.783367   -2.801302
N     1.370851   -1.888544   -3.673909
H     0.205083   -5.421462    1.213061
N     1.015879   -4.449449   -0.412120
C     0.980398   -5.474866    0.451747
N     1.964905   -3.392446   -2.290188
C     2.763875   -1.925516   -3.717898
C     1.944692   -4.476032   -1.370353
H     3.347643   -1.271388   -4.348035
C     1.874865   -6.542840    0.423511
C     3.147569   -2.883045   -2.842721
H     1.807715   -7.338001    1.158371
C     2.881906   -5.511014   -1.500328
C     2.848009   -6.552402   -0.577588
H     4.129941   -3.210047   -2.540158
H     3.598252   -5.510510   -2.314056
H     3.562136   -7.367033   -0.651341
C     0.564685   -1.025856   -4.531020
H     1.113869   -0.103335   -4.737474
H    -0.361792   -0.776373   -4.012593
72
Optimized Geometry
Cl   -2.503921   -2.393248   -0.385277
Cl   -1.909539    0.690922   -2.437968
Fe   -1.270551   -0.297661   -0.266352
H    -1.169055    1.821239    2.178960
C    -0.297529    2.006961    1.541902
N     0.726832    2.606163    2.162253
C     0.634558    3.025291    3.555052
C     1.979162    2.880822    1.466521
O    -0.298815    1.669511    0.344898
H     0.875439    0.861535   -2.151527
C     1.403957    0.251736   -1.411428
N     2.715599    0.479558   -1.307406
C     3.410564    1.365926   -2.232004
C     3.530500   -0.262147   -0.351551
O     0.790569   -0.585131   -0.721772
H    -3.072934   -1.002012    2.029632
C    -3.387942    0.022404    1.808217
N    -4.293972    0.531154    2.648029
C    -4.816412   -0.245619    3.765683
C    -4.811824    1.885061    2.482119
O    -2.910302    0.634471    0.830771
H     0.426786   -2.472924    1.007071
C     0.387302   -1.675554    1.757362
N     1.394995   -1.683592    2.637655
C     2.440830   -2.699227    2.588820
C     1.507270   -0.667765    3.677976
O    -0.538289   -0.836459    1.760586
H     1.411737    2.532040    4.149209
H     0.767357    4.109868    3.634187
H    -0.344283    2.758095    3.959400
H     2.813248    2.449542    2.030374
H     1.940247    2.433604    0.474215
H     2.135394    3.961748    1.378376
H     2.687810    1.866961   -2.879326
H     3.974952    2.120587   -1.675044
H     4.105154    0.789772   -2.853890
H     4.105272   -1.038204   -0.868772
H     4.219219    0.426365    0.146642
H     2.876459   -0.727057    0.385153
H    -4.602629    0.265035    4.711041
H    -5.901063   -0.364049    3.667548
H    -4.351053   -1.233318    3.781909
H    -4.332249    2.345347    1.619313
H    -5.895850    1.852866    2.327881
H    -4.600848    2.475625    3.380233
H     2.271187   -3.363777    1.740923
H     3.420256   -2.220953    2.477103
H     2.441860   -3.287765    3.512949
H     0.665781    0.017790    3.595748
H     1.503487   -1.140842    4.665762
H     2.445343   -0.114684    3.555794
H     0.388180   -1.522714   -5.503955
C     0.827742   -2.754968   -2.785183
N     1.368716   -1.870955   -3.668834
H     0.212903   -5.420050    1.220229
N     1.019253   -4.436277   -0.400007
C     0.986660   -5.467530    0.456899
N     1.963202   -3.364194   -2.273320
C     2.761653   -1.911400   -3.716023
C     1.945713   -4.453711   -1.360217
H     3.344957   -1.263863   -4.353358
C     1.882134   -6.534203    0.419282
C     3.145337   -2.861682   -2.833431
H     1.817657   -7.334601    1.148672
C     2.883338   -5.487444   -1.499742
C     2.852666   -6.535392   -0.584413
H     4.127868   -3.187844   -2.530523
H     3.597521   -5.481459   -2.315262
H     3.567338   -7.348795   -0.666019
C     0.565571   -1.025006   -4.544796
H     1.094001   -0.085621   -4.729025
H    -0.382113   -0.805456   -4.052796
72
Optimized Geometry
Cl   -2.583084   -2.450969   -0.461512
Cl   -1.902242    0.611230   -2.499603
Fe   -1.271715   -0.396430   -0.337038
H    -1.195719    1.730508    2.147127
C    -0.323722    1.930462    1.514574
N     0.697354    2.519586    2.153063
C     0.597490    2.908946    3.553452
C     1.951572    2.813034    1.469505
O    -0.321423    1.618104    0.312414
H     0.873159    0.825948   -2.193577
C     1.409569    0.236577   -1.442843
N     2.716434    0.488968   -1.335864
C     3.401390    1.368781   -2.274044
C     3.539107   -0.228041   -0.367836
O     0.809204   -0.601459   -0.743459
H    -3.110372   -1.081677    1.959852
C    -3.370301   -0.036916    1.763046
N    -4.192192    0.520302    2.658135
C    -4.697964   -0.232811    3.799213
C    -4.625777    1.907870    2.534994
O    -2.910788    0.553190    0.764640
H     0.545917   -2.465378    0.941562
C     0.408839   -1.706816    1.719133
N     1.354318   -1.698194    2.665815
C     2.462421   -2.646574    2.641131
C     1.336359   -0.729008    3.754844
O    -0.562236   -0.920343    1.693153
H     1.373120    2.406075    4.141601
H     0.726282    3.992102    3.656498
H    -0.382411    2.630467    3.947737
H     2.783703    2.357831    2.017612
H     1.911385    2.402356    0.461566
H     2.113226    3.895724    1.420692
H     2.672915    1.852013   -2.928433
H     3.957407    2.137931   -1.728693
H     4.101937    0.790956   -2.887663
H     4.112982   -1.015015   -0.869485
H     4.229307    0.473780    0.109045
H     2.891450   -0.676626    0.384584
H    -4.391161    0.249157    4.734065
H    -5.792243   -0.274635    3.768095
H    -4.302919   -1.250599    3.777466
H    -4.164206    2.347033    1.651523
H    -5.716337    1.951109    2.441105
H    -4.326175    2.470541    3.425892
H     2.383595   -3.285501    1.760505
H     3.415322   -2.106873    2.606564
H     2.446408   -3.272392    3.540258
H     0.454448   -0.099029    3.653205
H     1.309562   -1.248986    4.718370
H     2.238721   -0.108590    3.714644
H     0.464857   -1.527528   -5.606560
C     0.823164   -2.714735   -2.829676
N     1.372597   -1.853621   -3.730846
H     0.137758   -5.248531    1.230483
N     0.977205   -4.319065   -0.404616
C     0.926358   -5.321985    0.484468
N     1.953151   -3.310258   -2.292080
C     2.766107   -1.895196   -3.763308
C     1.922369   -4.368202   -1.344756
H     3.355645   -1.264250   -4.411460
C     1.821539   -6.389270    0.499676
C     3.140754   -2.822537   -2.852892
H     1.741484   -7.165853    1.252847
C     2.863254   -5.404725   -1.430980
C     2.813259   -6.422254   -0.482781
H     4.120069   -3.141792   -2.532739
H     3.594166   -5.424736   -2.231368
H     3.529411   -7.237457   -0.522709
C     0.580195   -1.030733   -4.637465
H     1.079956   -0.070274   -4.791517
H    -0.394846   -0.851868   -4.185217
72
Optimized Geometry
Cl   -2.613218   -2.486937   -0.513114
Cl   -1.921122    0.581510   -2.550330
Fe   -1.271981   -0.448383   -0.398779
H    -1.245207    1.704731    2.111322
C    -0.370928    1.920303    1.486456
N     0.641764    2.505422    2.145062
C     0.526131    2.872153    3.549972
C     1.899880    2.818675    1.478569
O    -0.358793    1.628772    0.280756
H     0.865539    0.878563   -2.206139
C     1.405826    0.286347   -1.460666
N     2.711028    0.543835   -1.351142
C     3.392990    1.433218   -2.282714
C     3.536741   -0.178977   -0.389679
O     0.810751   -0.561877   -0.768638
H    -3.146845   -1.132393    1.900631
C    -3.361201   -0.074323    1.720294
N    -4.113018    0.518106    2.654542
C    -4.604046   -0.215716    3.814346
C    -4.474241    1.928436    2.560677
O    -2.917089    0.498463    0.705768
H     0.574149   -2.461730    0.898235
C     0.407801   -1.711855    1.678465
N     1.332819   -1.693291    2.644955
C     2.460222   -2.618981    2.634215
C     1.271303   -0.737437    3.743835
O    -0.577965   -0.944178    1.638501
H     1.300194    2.366962    4.138309
H     0.644866    3.954675    3.671451
H    -0.455093    2.579794    3.930917
H     2.729724    2.350503    2.019508
H     1.867147    2.435010    0.459767
H     2.060380    3.902551    1.459509
H     2.662566    1.923218   -2.929848
H     3.950476    2.196703   -1.731085
H     4.091924    0.861739   -2.904132
H     4.108878   -0.962712   -0.898298
H     4.227729    0.520579    0.089147
H     2.891828   -0.632775    0.361960
H    -4.227905    0.241698    4.736202
H    -5.699239   -0.199005    3.835457
H    -4.265628   -1.252952    3.768494
H    -4.040073    2.346437    1.653296
H    -5.564155    2.033404    2.529654
H    -4.093092    2.468593    3.434381
H     2.412798   -3.249628    1.745453
H     3.402391   -2.059725    2.625615
H     2.437991   -3.254820    3.526203
H     0.383864   -0.118419    3.624680
H     1.225201   -1.268681    4.700542
H     2.165835   -0.104624    3.735637
H     0.506357   -1.534934   -5.570157
C     0.832473   -2.708209   -2.776036
N     1.388736   -1.856693   -3.682709
H     0.164200   -5.257465    1.289566
N     0.995110   -4.325921   -0.348875
C     0.935050   -5.340552    0.526291
N     1.958095   -3.315418   -2.242099
C     2.781625   -1.911759   -3.717782
C     1.919412   -4.385190   -1.308584
H     3.375612   -1.287959   -4.368849
C     1.800625   -6.431752    0.505784
C     3.149170   -2.841406   -2.806889
H     1.714019   -7.218464    1.247611
C     2.830983   -5.443998   -1.429322
C     2.771798   -6.475301   -0.496675
H     4.125336   -3.171999   -2.488435
H     3.545650   -5.468995   -2.244144
H     3.464467   -7.308778   -0.563864
C     0.605481   -1.036998   -4.599813
H     1.102810   -0.074268   -4.748180
H    -0.376540   -0.862072   -4.161929
72
Frame 0
 Cl        -3.243692791667       -1.755168472222       -0.944233652778
 Cl        -2.564988791667        1.325060527778       -2.990433652778
 Fe        -1.888041791667        0.272116527778       -0.857855652778
 H         -1.894410791667        2.477309527778        1.682493347222
 C         -1.020180791667        2.709700527778        1.062382347222
 N         -0.013391791667        3.289709527778        1.739023347222
 C         -0.140684791667        3.635060527778        3.147820347222
 C          1.244656208333        3.625467527778        1.084669347222
 O         -1.002573791667        2.441220527778       -0.146322652778
 H          0.214622208333        1.759658527778       -2.603549652778
 C          0.763664208333        1.144938527778       -1.883617652778
 N          2.067999208333        1.403447527778       -1.772823652778
 C          2.740394208333        2.337213527778       -2.667729652778
 C          2.901247208333        0.651547527778       -0.839961652778
 O          0.179321208333        0.266708527778       -1.219636652778
 H         -3.750164791667       -0.391324472222        1.476547347222
 C         -3.953838791667        0.667275527778        1.286603347222
 N         -4.673754791667        1.282953527778        2.231536347222
 C         -5.141908791667        0.572729527778        3.415159347222
 C         -5.016496791667        2.697176527778        2.128086347222
 O         -3.527221791667        1.219937527778        0.254133347222
 H         -0.001559791667       -1.682775472222        0.455905347222
 C         -0.185702791667       -0.931770472222        1.231209347222
 N          0.730036208333       -0.896454472222        2.206109347222
 C          1.872360208333       -1.803795472222        2.205497347222
 C          0.641256208333        0.056720527778        3.305152347222
 O         -1.183547791667       -0.180393472222        1.180436347222
 H          0.638000208333        3.133962527778        3.733664347222
 H         -0.039169791667        4.717581527778        3.285771347222
 H         -1.119118791667        3.322593527778        3.520191347222
 H          2.075976208333        3.144096527778        1.612012347222
 H          1.213814208333        3.271576527778        0.055110347222
 H          1.402799208333        4.709913527778        1.096943347222
 H          2.004843208333        2.845352527778       -3.294732652778
 H          3.289645208333        3.083733527778       -2.085432652778
 H          3.445773208333        1.798909527778       -3.310992652778
 H          3.466569208333       -0.118496472222       -1.376218652778
 H          3.597142208333        1.336474527778       -0.347560652778
 H          2.262427208333        0.177039527778       -0.095986652778
 H         -4.734072791667        1.038123527778        4.319423347222
 H         -6.235753791667        0.604548527778        3.466669347222
 H         -4.818515791667       -0.469564472222        3.375464347222
 H         -4.611879791667        3.093275527778        1.197498347222
 H         -6.105018791667        2.818902527778        2.137805347222
 H         -4.593170791667        3.245834527778        2.976863347222
 H          1.839563208333       -2.438690472222        1.319006347222
 H          2.805619208333       -1.229693472222        2.200052347222
 H          1.855071208333       -2.436440472222        3.099883347222
 H         -0.252556791667        0.664076527778        3.174508347222
 H          0.589202208333       -0.476419472222        4.260574347222
 H          1.527417208333        0.701153527778        3.309984347222
 H         -0.024500791667       -0.717344472222       -5.932143652778
 C          0.223653208333       -1.924705472222       -3.123290652778
 N          0.801167208333       -1.085981472222       -4.029050652778
 H         -0.443244791667       -4.484568472222        0.956495347222
 N          0.380250208333       -3.564850472222       -0.692605652778
 C          0.299910208333       -4.589705472222        0.168909347222
 N          1.334651208333       -2.565515472222       -2.596454652778
 C          2.191926208333       -1.176416472222       -4.066060652778
 C          1.272357208333       -3.649037472222       -1.680048652778
 H          2.800640208333       -0.564342472222       -4.714772652778
 C          1.113583208333       -5.718416472222        0.104349347222
 C          2.536639208333       -2.120724472222       -3.161482652778
 H          1.012967208333       -6.513169472222        0.835760347222
 C          2.131187208333       -4.745058472222       -1.844694652778
 C          2.051922208333       -5.788844472222       -0.927499652778
 H          3.503733208333       -2.481008472222       -2.847141652778
 H          2.820204208333       -4.786302472222       -2.680689652778
 H          2.703286208333       -6.651666472222       -1.028616652778
 C          0.043136208333       -0.244312472222       -4.946729652778
 H          0.540933208333        0.723599527778       -5.055896652778
 H         -0.952403791667       -0.083742472222       -4.535438652778
72
Frame 1
 Cl        -3.245832900481       -1.794190837845       -1.014596985409
 Cl        -2.631038636846        1.243446510533       -3.103685455981
 Fe        -1.930360934903        0.248401245832       -0.945577509124
 H         -1.876964801812        2.503648255175        1.596993483427
 C         -0.987937015403        2.783192687049        1.020310138431
 N          0.027970755323        3.224543310593        1.781958940784
 C         -0.116659426592        3.384089613170        3.221087086520
 C          1.300750612577        3.615910755707        1.192760602828
 O         -0.961536713670        2.670119584686       -0.208017370915
 H          0.081671645834        1.878694139856       -2.696430902965
 C          0.660557919785        1.277168080142       -1.989935811712
 N          1.953923986792        1.581892599041       -1.884762621983
 C          2.578867202325        2.574171428414       -2.749480645254
 C          2.824887182280        0.836046740246       -0.981612626626
 O          0.110376724257        0.375995318038       -1.324412749750
 H         -3.705952784823       -0.356558880873        1.452620352416
 C         -3.913680507049        0.695902354550        1.236602028430
 N         -4.588303707878        1.350723842286        2.187806475707
 C         -5.017948628283        0.682626927793        3.409890035471
 C         -4.912740761282        2.767438407882        2.058118677269
 O         -3.510629937695        1.217737549476        0.177327083383
 H          0.163368024586       -1.519059515815        0.269645956038
 C         -0.137534354853       -0.917668360635        1.118005072742
 N          0.719542682516       -0.976256737966        2.141659279337
 C          1.926331271682       -1.795187603313        2.097086021558
 C          0.478407286957       -0.233764734367        3.367529748741
 O         -1.172258773212       -0.219511761285        1.084392002324
 H          0.656994782376        2.808078038297        3.739815230484
 H         -0.010100538387        4.438712580337        3.505885506055
 H         -1.101999304406        3.029960108053        3.533846754275
 H          2.111447191771        3.030702680299        1.639712563535
 H          1.261083209026        3.430876598979        0.121885663558
 H          1.498858212001        4.679969865090        1.375240698572
 H          1.816798412369        3.069718063712       -3.353891360493
 H          3.094277049734        3.325033791621       -2.142447087686
 H          3.304070798855        2.090564603031       -3.413967332666
 H          3.417313761948        0.107703005741       -1.546497028044
 H          3.496311629340        1.533780969637       -0.473597527963
 H          2.214173902169        0.314524228652       -0.245883660551
 H         -4.569995133654        1.171029821855        4.282546369231
 H         -6.108633271122        0.731951221096        3.501296090182
 H         -4.708439048693       -0.364333059822        3.389514029597
 H         -4.536225848407        3.134136436241        1.104855547898
 H         -5.998405534055        2.906108356946        2.104510971622
 H         -4.446347658387        3.332453125184        2.872104365421
 H          2.009607636787       -2.272847656009        1.130488276985
 H          2.813967823658       -1.175968909099        2.258941969992
 H          1.903992038033       -2.572473416198        2.866622235649
 H         -0.434840915850        0.344465253647        3.252788753257
 H          0.381772946678       -0.930650742258        4.208992409705
 H          1.333747572306        0.424335084992        3.563354116721
 H          0.009081107721       -0.822753012738       -5.900761761706
 C          0.225908047810       -1.999714781092       -3.083969992476
 N          0.817252125059       -1.166911366961       -3.985036485320
 H         -0.505805838333       -4.466913971475        1.032649861223
 N          0.319465185038       -3.614022646847       -0.651076703783
 C          0.268334101371       -4.580843239139        0.276150525781
 N          1.327880158407       -2.643577973486       -2.541298201725
 C          2.208336025237       -1.260932950987       -4.004845660715
 C          1.246953794683       -3.710908288567       -1.605728076156
 H          2.828015592407       -0.644990165954       -4.639015685251
 C          1.109340066421       -5.692164735717        0.278550880714
 C          2.538977760442       -2.190274209543       -3.080215110647
 H          1.000579079424       -6.462864728502        1.033949927038
 C          2.146315571191       -4.782209861762       -1.692182595902
 C          2.074212686906       -5.782884552947       -0.726501729583
 H          3.501707182141       -2.540215195404       -2.742707056786
 H          2.874024916932       -4.829112347391       -2.494368968019
 H          2.753744852091       -6.628324877138       -0.770287381245
 C          0.074560315046       -0.334304604190       -4.922659442432
 H          0.586806265522        0.622963017997       -5.048994617034
 H         -0.922394119736       -0.156420476550       -4.523049587005
72
Frame 2
 Cl        -3.236267111899       -1.825564761339       -1.077407802004
 Cl        -2.687295199855        1.183497438837       -3.191497960772
 Fe        -1.961494293035        0.231918449127       -1.020125213179
 H         -1.811335278465        2.457021332352        1.467567603678
 C         -0.926404261020        2.835204530798        0.946317568614
 N          0.072745592187        3.172735829096        1.781454712255
 C         -0.097475763053        3.124412833471        3.225428780848
 C          1.339733757486        3.679832937346        1.273573560360
 O         -0.889509673951        2.886711460918       -0.284350696258
 H         -0.024539326563        1.940010403013       -2.802784721860
 C          0.579606618503        1.362935274211       -2.097359555483
 N          1.855656088836        1.727879179644       -1.983593518160
 C          2.425478998389        2.781889220614       -2.812806359883
 C          2.764891448281        1.000219416002       -1.103509947550
 O          0.058824557726        0.459493075397       -1.408852899693
 H         -3.683336251537       -0.337284187795        1.410688320588
 C         -3.884740580092        0.714787102861        1.187290347663
 N         -4.491727812822        1.399328424369        2.161969993040
 C         -4.890998398778        0.753668462663        3.406526132780
 C         -4.767293154668        2.827456560677        2.038849934793
 O         -3.497269186018        1.221302652807        0.113481029157
 H          0.286548632983       -1.388878140479        0.135038842471
 C         -0.105619613743       -0.914051388973        1.024324165451
 N          0.692059763538       -1.056129310837        2.087085014538
 C          1.944802567711       -1.801177469686        2.022924508817
 C          0.323950636737       -0.507077568064        3.381412068035
 O         -1.166043825684       -0.255803034096        0.997437679233
 H          0.695745709470        2.518185698952        3.676574435781
 H         -0.048554326923        4.135144602257        3.654588231413
 H         -1.070214339256        2.686807380220        3.460529039225
 H          2.162769667958        3.060648496672        1.649368263592
 H          1.311620975447        3.653761214635        0.186413014482
 H          1.503483289057        4.712210553338        1.614907518710
 H          1.637961541251        3.252727032384       -3.404523692198
 H          2.892098444026        3.540976321168       -2.177014254219
 H          3.177607632353        2.361394279900       -3.490002182384
 H          3.404759873798        0.333183880342       -1.691794033643
 H          3.389553941153        1.716482412201       -0.562707297562
 H          2.186437713317        0.413249088245       -0.391957065491
 H         -4.390793164271        1.233248692016        4.255327970834
 H         -5.974674410717        0.841186334220        3.542128891571
 H         -4.616448088668       -0.302944992398        3.382166985047
 H         -4.403616605184        3.180859492676        1.075578764369
 H         -5.845169039123        3.005253794086        2.120076682122
 H         -4.249679424787        3.376414869915        2.832750641736
 H          2.118407054987       -2.139072323255        1.010383176180
 H          2.782764850120       -1.168584539995        2.330608196524
 H          1.920211426379       -2.677072043565        2.678115710526
 H         -0.611156975226        0.037127368626        3.276741169085
 H          0.213999508331       -1.321126016889        4.109021369916
 H          1.128788111194        0.150166472407        3.732316122414
 H          0.045320079962       -0.910004047624       -5.864771342385
 C          0.226778948230       -2.062179492862       -3.044455017933
 N          0.833192700834       -1.231475891992       -3.936457458083
 H         -0.592897949113       -4.453027713164        1.088760985625
 N          0.261370276101       -3.641566438159       -0.600027190785
 C          0.212297463865       -4.569108604817        0.365841107521
 N          1.319050725577       -2.699685532812       -2.475129562143
 C          2.224457559769       -1.326588663137       -3.932183804903
 C          1.220178602054       -3.750359487806       -1.522171277324
 H          2.855164913011       -0.704384942509       -4.549145472369
 C          1.078425024743       -5.659436976262        0.433667606241
 C          2.539990233319       -2.229791820104       -2.976668583629
 H          0.961499253677       -6.407562232574        1.210271962678
 C          2.154883112024       -4.794144963403       -1.535662269305
 C          2.079338823758       -5.758721195037       -0.534064210218
 H          3.497120761674       -2.565979661168       -2.610636585666
 H          2.918639974711       -4.842661078041       -2.303438534040
 H          2.780186973707       -6.587672527509       -0.526445889993
 C          0.106663685570       -0.406932677384       -4.893866105679
 H          0.632061391067        0.540831249548       -5.034998790987
 H         -0.892574850417       -0.214114094278       -4.507098812130
72
Frame 3
 Cl        -3.247649361761       -1.888391200305       -1.108356171066
 Cl        -2.754832996490        1.082172744691       -3.261340711550
 Fe        -1.997199763249        0.173263060302       -1.080838025378
 H         -1.723638812613        2.405008428553        1.301820123995
 C         -0.847516202691        2.883370706213        0.856571516140
 N          0.121290456429        3.131720795534        1.757854056603
 C         -0.071640179702        2.860599782219        3.173542792971
 C          1.372690611182        3.759124410650        1.358118699654
 O         -0.801362804563        3.115286407111       -0.351368818680
 H         -0.157194234288        1.987413336019       -2.879538879462
 C          0.478670678660        1.436647478727       -2.181319829605
 N          1.737734573766        1.856499829688       -2.077180538523
 C          2.237954593830        2.973588378660       -2.867887032000
 C          2.691545966947        1.155850184609       -1.222650370087
 O         -0.005156919099        0.533709265926       -1.463113376053
 H         -3.666591271839       -0.320302726454        1.387901630090
 C         -3.847980023725        0.732045562471        1.149410848951
 N         -4.379854665849        1.458341158306        2.136711120848
 C         -4.761536338790        0.848101532878        3.404743970559
 C         -4.594528242592        2.896391118802        2.002691851524
 O         -3.479160694722        1.206560964684        0.053295564797
 H          0.401646462821       -1.258556295172        0.042370823001
 C         -0.073820843969       -0.920914381249        0.952522369048
 N          0.664564006750       -1.155478198484        2.041239488015
 C          1.959306283055       -1.824045456723        1.971532875732
 C          0.174952501362       -0.816346966518        3.366914511567
 O         -1.166311730167       -0.317706127740        0.928599604648
 H          0.742441974016        2.231814372641        3.550862409657
 H         -0.070315949959        3.797725042832        3.749614416565
 H         -1.026967090240        2.351480266262        3.312383590254
 H          2.216072520431        3.125129368912        1.659346995827
 H          1.356656517456        3.902569691882        0.279629206295
 H          1.493252431329        4.731480925057        1.860290206101
 H          1.420787129232        3.415264801828       -3.441925932442
 H          2.654142145078        3.737386458511       -2.203173732799
 H          3.012553621682        2.624408684419       -3.559947881163
 H          3.376692369882        0.558877649900       -1.834631449132
 H          3.265461929444        1.889462865192       -0.649839903200
 H          2.156089310501        0.502989917555       -0.535828696287
 H         -4.213132135474        1.319926592807        4.227682783783
 H         -5.835616903804        0.982389349646        3.574230086270
 H         -4.529371180241       -0.218829703575        3.389140985502
 H         -4.238864686131        3.223728799964        1.027246826452
 H         -5.661024698705        3.122094575859        2.110719776210
 H         -4.027846942791        3.430445913038        2.773034516223
 H          2.220003568678       -2.009233721688        0.938390887137
 H          2.735924848050       -1.201117934075        2.424648325333
 H          1.942674219663       -2.783658529284        2.496950170672
 H         -0.775730022775       -0.299164418350        3.265281374976
 H          0.062699435406       -1.732123472952        3.961751218866
 H          0.915290459057       -0.180885063436        3.867570553583
 H          0.097551285640       -0.978668654630       -5.820213363301
 C          0.241575408844       -2.108510186634       -2.994530038979
 N          0.858814900810       -1.277006406044       -3.877321643687
 H         -0.693806798857       -4.451810434631        1.123003698289
 N          0.218081230405       -3.650732625354       -0.539797146305
 C          0.142507767900       -4.565184964539        0.436001091148
 N          1.326780754114       -2.727713370329       -2.392216956865
 C          2.250484006509       -1.361370093700       -3.844205480105
 C          1.214533346400       -3.760731941767       -1.421170650217
 H          2.888558125495       -0.732799441445       -4.446976744714
 C          1.035820729739       -5.627499432553        0.571011747584
 C          2.553748763973       -2.244541671437       -2.866081959318
 H          0.910088480606       -6.354598504484        1.366020991579
 C          2.177313351437       -4.777034951551       -1.367622933546
 C          2.079934060961       -5.722531702924       -0.349746524583
 H          3.506167819464       -2.565915508055       -2.475414940720
 H          2.974426078192       -4.824346245746       -2.100714408149
 H          2.800479743539       -6.532406530842       -0.292502818847
 C          0.145428763614       -0.464167790389       -4.854585325237
 H          0.675181349845        0.479789753762       -5.002994332518
 H         -0.859923087107       -0.268335523054       -4.485617091933
72
Frame 4
 Cl        -3.297710183898       -1.942878887219       -1.117507593477
 Cl        -2.830641590915        0.973604308072       -3.325595110355
 Fe        -2.039755417060        0.104320983519       -1.140438316712
 H         -1.587383698993        2.301001831630        1.100531555963
 C         -0.732987709664        2.898572868560        0.778632510017
 N          0.168990314954        3.071060025148        1.765069133327
 C         -0.074520107254        2.584418151678        3.113239260441
 C          1.387713953596        3.833531053850        1.533366433538
 O         -0.659888452148        3.317000564634       -0.376259115053
 H         -0.310135841221        2.035813719977       -2.935844592094
 C          0.363296219905        1.498564681536       -2.262741784673
 N          1.611430685055        1.954754455514       -2.196085602852
 C          2.035498487214        3.128280477132       -2.949275230409
 C          2.606475254193        1.299464984107       -1.352888006321
 O         -0.079287230675        0.597346888457       -1.514134234993
 H         -3.668382429881       -0.288741014216        1.362614288083
 C         -3.807575981396        0.767320852107        1.112385236215
 N         -4.252635889392        1.538375084222        2.107710468187
 C         -4.629902626188        0.968482432776        3.396085695748
 C         -4.385525927698        2.985345203712        1.958739910817
 O         -3.455956443939        1.204037318640       -0.005969760785
 H          0.487380963057       -1.143761927200       -0.033318637079
 C         -0.050322521685       -0.927643083485        0.882263724508
 N          0.640226319027       -1.242212414755        1.982219372665
 C          1.972544877061       -1.831623374604        1.913449813525
 C          0.055370412740       -1.096318829263        3.305864745956
 O         -1.177620151552       -0.392093934687        0.857898808631
 H          0.768369208137        1.975707166330        3.459426723567
 H         -0.190611257638        3.427470698248        3.809504194573
 H         -0.987903768562        1.989753587225        3.115307048849
 H          2.260752206668        3.227116104155        1.811700277164
 H          1.412363825747        4.131347214398        0.486340916751
 H          1.398964523164        4.733463470465        2.169733007395
 H          1.192940300458        3.529047178716       -3.517263303149
 H          2.390171316038        3.899511965636       -2.257618256735
 H          2.835724890848        2.853439123319       -3.645419813442
 H          3.351995481626        0.795089261732       -1.977310097425
 H          3.105434744783        2.051098322375       -0.734830900031
 H          2.123245252210        0.571058575779       -0.705234227060
 H         -4.034990638355        1.423758636282        4.195632158117
 H         -5.690589982819        1.161603731804        3.591183181549
 H         -4.451184841746       -0.108910789941        3.393409407201
 H         -4.023373883389        3.281683153578        0.975449377488
 H         -5.435813758007        3.272235694220        2.080289821628
 H         -3.774040239346        3.494321109875        2.712020818832
 H          2.300910571678       -1.876492951170        0.881167843152
 H          2.684846434394       -1.231820516958        2.487500946790
 H          1.976298896717       -2.848352768349        2.318896023440
 H         -0.917645694590       -0.620653481247        3.206647426722
 H         -0.039583769105       -2.083395032418        3.776599948619
 H          0.723917792506       -0.489093228011        3.927278077019
 H          0.147015347317       -1.052582502746       -5.770263621430
 C          0.261363428922       -2.154381412109       -2.937178413105
 N          0.884582105593       -1.321918066977       -3.813942659585
 H         -0.778653016414       -4.473826456066        1.152518680660
 N          0.186838195806       -3.665963843921       -0.475640469717
 C          0.082137845421       -4.581670857603        0.495871866423
 N          1.341310423028       -2.746513530127       -2.299578977501
 C          2.276159330324       -1.388867987328       -3.752341244796
 C          1.221554226661       -3.763761057785       -1.312906571589
 H          2.917018551676       -0.746158137001       -4.337090698498
 C          1.005602372127       -5.607698046549        0.695461807893
 C          2.570871950504       -2.246704502132       -2.748979113220
 H          0.872613860722       -6.318613871145        1.503869492810
 C          2.209178628755       -4.751121275530       -1.201964291450
 C          2.093360784618       -5.684212459619       -0.174734982582
 H          3.519362727208       -2.546601568237       -2.332420707662
 H          3.035392111106       -4.791594702518       -1.902483762685
 H          2.833133742373       -6.472162702729       -0.073152904600
 C          0.178930974514       -0.525755794030       -4.810709410163
 H          0.706551321751        0.418197889316       -4.966259356473
 H         -0.833217806676       -0.333097761043       -4.458498236559
72
Frame 5
 Cl        -3.381060269573       -1.995790637196       -1.079205397080
 Cl        -2.901694504245        0.828726255727       -3.388202011283
 Fe        -2.079180838246        0.012335995634       -1.195241974880
 H         -1.383605661176        2.146113663432        0.853897406620
 C         -0.600524523734        2.887862436896        0.700406758182
 N          0.168857194350        3.042518813039        1.797381994124
 C         -0.110364114190        2.335273887183        3.035782728469
 C          1.289732891048        3.972186001788        1.789255367692
 O         -0.501127415739        3.480474689062       -0.373866483943
 H         -0.479194617296        2.075839178852       -2.973416972482
 C          0.234135759004        1.552801862305       -2.330963909236
 N          1.473051817915        2.035656996915       -2.321010002800
 C          1.818973892612        3.251218208925       -3.048218068214
 C          2.504552997446        1.445617054347       -1.473446346919
 O         -0.157218234672        0.643187646962       -1.562717092366
 H         -3.663659259083       -0.241423734542        1.346764249323
 C         -3.738626472845        0.817819672646        1.082595367412
 N         -4.084798659580        1.635384486897        2.079209495478
 C         -4.463388543033        1.114935897873        3.388387271565
 C         -4.116635572899        3.086017152202        1.907430287588
 O         -3.402453337409        1.208402620020       -0.058113720705
 H          0.555485200809       -1.058173873722       -0.099785276074
 C         -0.021756571787       -0.944370587000        0.813819850593
 N          0.637473784197       -1.325294211872        1.911777028925
 C          1.995887110505       -1.850994075123        1.844070195105
 C         -0.010386104560       -1.342356532192        3.215336760823
 O         -1.178558727380       -0.475563753375        0.788768465989
 H          0.771700763508        1.781179757406        3.376406791887
 H         -0.371076577025        3.045453495929        3.832526182363
 H         -0.939871320593        1.649799366160        2.872460496401
 H          2.208613878215        3.444267271967        2.084019290516
 H          1.354394012264        4.421579260363        0.798849782491
 H          1.121899337448        4.767596958646        2.535509519370
 H          0.960338486917        3.594384517010       -3.630519375074
 H          2.097967211735        4.036325014447       -2.337234545203
 H          2.651985128639        3.049496957772       -3.730535854864
 H          3.322296172480        1.066859189895       -2.096003469204
 H          2.896118968626        2.207504909220       -0.793124778434
 H          2.089096850620        0.628816823147       -0.888135511486
 H         -3.819201665980        1.544427484905        4.163545999747
 H         -5.504463037942        1.378927174827        3.605140197174
 H         -4.352133377086        0.028476682658        3.403537612720
 H         -3.744624114054        3.341704268719        0.916046820460
 H         -5.143514115258        3.446807851175        2.034222322241
 H         -3.463453208409        3.562092729604        2.647469440140
 H          2.369336294143       -1.776245390683        0.826009445792
 H          2.655162188806       -1.284871034016        2.508962904233
 H          2.022255341300       -2.903521164527        2.145240895553
 H         -1.001173421798       -0.902618263332        3.119757569709
 H         -0.083728714464       -2.375887014654        3.576547585938
 H          0.596536347141       -0.773030011571        3.928364972560
 H          0.237328332477       -1.120962886215       -5.721378515111
 C          0.290524583274       -2.201164866274       -2.880149907362
 N          0.927614511611       -1.367383067212       -3.744923810018
 H         -0.874036269317       -4.530819828538        1.159455028065
 N          0.153167971797       -3.698270773702       -0.417272407935
 C          0.013032950078       -4.627090062002        0.537257829165
 N          1.357768280324       -2.772008454384       -2.204066323623
 C          2.316971993440       -1.412114091071       -3.638336116009
 C          1.221855425338       -3.781706605864       -1.211788959387
 H          2.964736783194       -0.755941374165       -4.200258432820
 C          0.952581110516       -5.627054857402        0.787735831918
 C          2.592500422757       -2.250938304902       -2.613135423398
 H          0.796121522257       -6.341830661059        1.588538520182
 C          2.224696769739       -4.747150553497       -1.053362455102
 C          2.077982699000       -5.685413855464       -0.034969158395
 H          3.531901513001       -2.532804017694       -2.164476964177
 H          3.077846276417       -4.777711026592       -1.721349091708
 H          2.828075913874       -6.458168493622        0.101910656156
 C          0.238084892440       -0.586974905906       -4.765377800943
 H          0.758090687731        0.362313512334       -4.913851850793
 H         -0.785225019620       -0.404736777522       -4.439960915638
72
Frame 6
 Cl        -3.487734348557       -2.031146671759       -0.975034447181
 Cl        -2.957492724829        0.648375355474       -3.436502886920
 Fe        -2.099583458134       -0.102477211085       -1.235522543316
 H         -1.103554562830        1.976004855591        0.657378588308
 C         -0.460481096889        2.856767551417        0.678368245211
 N          0.124032377518        3.025312255102        1.883910442521
 C         -0.144031245292        2.132556983954        2.998864336311
 C          1.044827149821        4.130819542486        2.110479926221
 O         -0.352449629323        3.584727254608       -0.309775921791
 H         -0.666532087867        2.116747147374       -2.971672745310
 C          0.092810844751        1.609955476536       -2.370515507391
 N          1.318879811744        2.119799483891       -2.428898120747
 C          1.576049884474        3.382124989068       -3.113007146648
 C          2.398392441794        1.576539824788       -1.610008865171
 O         -0.225005566321        0.658344377626       -1.618485654997
 H         -3.613444759275       -0.150400757494        1.354211290556
 C         -3.614162228562        0.903295879673        1.058715157624
 N         -3.895591492415        1.772398998694        2.030820049059
 C         -4.307516391316        1.319677679220        3.355325510762
 C         -3.847911609048        3.215562107733        1.807204457830
 O         -3.275973229871        1.233892484557       -0.100466593695
 H          0.626942057704       -1.007499738897       -0.171079618167
 C          0.033339510119       -0.979715573255        0.741866126361
 N          0.687001259807       -1.404212139013        1.826724042342
 C          2.059902399573       -1.887811207957        1.744310681972
 C          0.012926683385       -1.550966410123        3.109917189018
 O         -1.144852975851       -0.566533125566        0.726770460295
 H          0.780704602979        1.672533981670        3.366382250404
 H         -0.579637630077        2.688707111313        3.839224201836
 H         -0.837827859458        1.357563023529        2.677334564638
 H          2.006586537723        3.742665246452        2.478527372881
 H          1.138348503952        4.697586200988        1.184266918112
 H          0.632382126103        4.807548774537        2.879707365503
 H          0.697358002045        3.678001550799       -3.691104978760
 H          1.791003007792        4.161884396395       -2.374181670476
 H          2.427134583259        3.266666324067       -3.792304800037
 H          3.268187419389        1.364207741255       -2.240007080435
 H          2.679076322873        2.306204980446       -0.843617920012
 H          2.075886099662        0.659431722874       -1.123468258695
 H         -3.638943128477        1.734754683738        4.117226447116
 H         -5.331236517214        1.651591182145        3.560410407304
 H         -4.262490114999        0.229641757134        3.406475572738
 H         -3.442262720782        3.417642151729        0.816993479727
 H         -4.856699225888        3.633753872400        1.893730747997
 H         -3.195849497787        3.683383868715        2.552436918163
 H          2.452575606116       -1.715259050596        0.743152531134
 H          2.688617258465       -1.363157558198        2.470378473162
 H          2.104238272750       -2.961682667691        1.956346935735
 H         -0.993498654043       -1.144199459027        3.027517545030
 H         -0.029088039602       -2.612251888416        3.383986509281
 H          0.575179803777       -1.015117396286        3.882488304441
 H          0.353310944972       -1.161225802349       -5.675276819353
 C          0.326770094573       -2.262697641824       -2.831806932485
 N          0.985590657376       -1.432543341473       -3.683278006870
 H         -0.957835369737       -4.597321450535        1.164835201188
 N          0.121667332606       -3.755221054356       -0.371656053725
 C         -0.051851435749       -4.691396966464        0.570445176103
 N          1.374972310624       -2.831125345531       -2.126022825013
 C          2.370513781955       -1.468799933166       -3.533221841623
 C          1.213628920067       -3.836834322061       -1.133320627422
 H          3.032355607263       -0.813418202747       -4.079262553680
 C          0.884109025168       -5.686045454128        0.852930717894
 C          2.619574277520       -2.308392106889       -2.501566033374
 H          0.708230173015       -6.397035630083        1.653088785022
 C          2.211566311564       -4.802623839608       -0.947205411328
 C          2.036097504114       -5.740500587680        0.066878992354
 H          3.546876724647       -2.589079042957       -2.027770205287
 H          3.082178008177       -4.834939085502       -1.592191355114
 H          2.783066279397       -6.511835079481        0.227110816753
 C          0.318572320829       -0.642807007328       -4.711501525341
 H          0.828315366338        0.317038081308       -4.823418104298
 H         -0.716240607588       -0.477436149764       -4.413589684246
72
Frame 7
 Cl        -3.567974755525       -2.029786635468       -0.821117998234
 Cl        -2.995484551932        0.477569113326       -3.448896473959
 Fe        -2.084220169805       -0.210738960109       -1.251077227490
 H         -0.758631827637        1.825614421581        0.544454602294
 C         -0.312927296341        2.808228995856        0.719731905330
 N          0.032038835237        2.988488301460        2.014238326303
 C         -0.191600378118        1.958785471778        3.016032282900
 C          0.662397406325        4.226642713688        2.448357960458
 O         -0.197944700330        3.631432403467       -0.191845613459
 H         -0.851975345747        2.160809765190       -2.918835149458
 C         -0.036846959675        1.668978643216       -2.381807442930
 N          1.165770157910        2.217503547583       -2.516517698534
 C          1.322625210413        3.524733990846       -3.145145890003
 C          2.308274315246        1.702838385987       -1.767508099086
 O         -0.260458185679        0.656772867212       -1.675977242088
 H         -3.497329583659       -0.012861398105        1.379176959318
 C         -3.433842408639        1.023893029034        1.034274022169
 N         -3.709093317615        1.951148505993        1.951947855495
 C         -4.178689391088        1.583258843641        3.283682502376
 C         -3.619377259263        3.377799985469        1.649694664965
 O         -3.076131956033        1.280244290244       -0.137539567210
 H          0.719249947554       -0.969914510128       -0.241614708367
 C          0.126435588971       -1.018336862514        0.673297948158
 N          0.790668353044       -1.477950438323        1.736700564615
 C          2.174491492259       -1.922741558240        1.626545601263
 C          0.117087349300       -1.729048420635        3.004623234149
 O         -1.065278039154       -0.644733947640        0.681330870631
 H          0.756235271832        1.616020960651        3.447979689671
 H         -0.804504134844        2.352899296355        3.835559814059
 H         -0.707406986830        1.115491460564        2.557822769003
 H          1.633687160364        4.006345648335        2.914424240625
 H          0.764123837344        4.886663030264        1.586864499867
 H          0.028172199896        4.728578170510        3.197709887524
 H          0.411036928836        3.788174915353       -3.686094627970
 H          1.509477671746        4.280913356800       -2.375226030831
 H          2.160681706511        3.497828974315       -3.848316220544
 H          3.192956870941        1.690636475814       -2.410466032216
 H          2.500332489033        2.347228023080       -0.902984234690
 H          2.101514457162        0.692651754809       -1.422236859789
 H         -3.523723634470        2.020486961678        4.044449930852
 H         -5.197711229915        1.954788054763        3.436998105071
 H         -4.172210301420        0.496892677579        3.393613334669
 H         -3.140204915174        3.516179763258        0.681731993816
 H         -4.622354203687        3.818255364216        1.636677085414
 H         -3.020197936821        3.876146854545        2.418082326337
 H          2.566342550152       -1.671517628554        0.640163074832
 H          2.787746830169       -1.433525120949        2.389740686777
 H          2.238714763512       -3.007768883761        1.765261272257
 H         -0.906376047451       -1.362643444173        2.940952465585
 H          0.114974403584       -2.805746480613        3.211836874095
 H          0.646839788409       -1.215890964842        3.814045700611
 H          0.456965063689       -1.175014148541       -5.613822076750
 C          0.356537514971       -2.330985342519       -2.777400417348
 N          1.035489199361       -1.503229268831       -3.614773798636
 H         -1.000225480491       -4.635994149660        1.216636175511
 N          0.100362210259       -3.821045107856       -0.320180825379
 C         -0.092857261491       -4.747795399470        0.627604224859
 N          1.387132068067       -2.915459076390       -2.060351294640
 C          2.416957815495       -1.554612346347       -3.444920503626
 C          1.200210166579       -3.917197409394       -1.067696491547
 H          3.096566045671       -0.919989945924       -3.993515210637
 C          0.818370401329       -5.764814556867        0.910372109286
 C          2.645340645897       -2.426862592922       -2.435621623398
 H          0.621352839715       -6.476069703122        1.705360978262
 C          2.169617493762       -4.912836745636       -0.887503891023
 C          1.970191032418       -5.846693721076        0.125807278485
 H          3.564951896008       -2.735641063429       -1.964404120916
 H          3.037622647243       -4.968830258214       -1.534358741947
 H          2.698363510415       -6.635542538792        0.287423487535
 C          0.388682311956       -0.687795639913       -4.635788649925
 H          0.885092137449        0.283690989334       -4.696266945813
 H         -0.656102327205       -0.545001738836       -4.361395596982
72
Frame 8
 Cl        -3.593524346423       -2.010967777707       -0.618265184437
 Cl        -3.024558233425        0.310281385078       -3.414812076539
 Fe        -2.035338894011       -0.315608167614       -1.234063333063
 H         -0.359773662611        1.713046209658        0.492075658741
 C         -0.159130925474        2.751012134445        0.785699982559
 N         -0.087303304762        2.916967082868        2.127046247157
 C         -0.234036704216        1.791102555082        3.037034637350
 C          0.191908145690        4.219132136664        2.712167600245
 O         -0.036376687287        3.650586573946       -0.051978043442
 H         -1.029873696007        2.185422593332       -2.822883429161
 C         -0.155762243622        1.723995788108       -2.355973699936
 N          1.007641628541        2.327216063320       -2.570766413993
 C          1.051438602579        3.671084253904       -3.137419442804
 C          2.222001130830        1.843580629079       -1.919915000101
 O         -0.271768181711        0.660472886596       -1.701474906612
 H         -3.326070324026        0.144682010222        1.415032305764
 C         -3.214654525359        1.154076575227        1.005996614720
 N         -3.511381501925        2.145622814499        1.845336112843
 C         -4.040665022186        1.877934567030        3.178620542444
 C         -3.401416223704        3.545844732443        1.442731961103
 O         -2.826620406619        1.321865123129       -0.171492672941
 H          0.835244794048       -0.935045141741       -0.294029654675
 C          0.251637656568       -1.060791572472        0.621626790264
 N          0.929661336098       -1.565250108540        1.654805746534
 C          2.314863040476       -1.993062842499        1.504736392260
 C          0.270321217765       -1.897317830603        2.911975325324
 O         -0.944958986180       -0.704547171883        0.663528991872
 H          0.710008572276        1.580443589309        3.555124978887
 H         -0.997709487618        2.013350045021        3.790881886132
 H         -0.542437647608        0.906610789895        2.477955756129
 H          1.134874329651        4.192887895284        3.271665066910
 H          0.263803209038        4.953544860585        1.910074772002
 H         -0.611987748410        4.505276900626        3.400697098122
 H          0.099319236027        3.900686608931       -3.620006732440
 H          1.230388793075        4.397676046160       -2.338297035389
 H          1.852052033718        3.732662388605       -3.879609637924
 H          3.078557919079        2.041244385690       -2.568901651334
 H          2.359436199440        2.364480849894       -0.965689588857
 H          2.138702505786        0.771646011520       -1.744127682735
 H         -3.412575168939        2.362658716942        3.932741245372
 H         -5.059834092510        2.269729447384        3.264716378734
 H         -4.055032692918        0.802349302484        3.364873498259
 H         -2.831194533849        3.613215205515        0.517597420518
 H         -4.398524847517        3.975833569843        1.297589975826
 H         -2.884745469858        4.104025784539        2.228630789518
 H          2.696300541445       -1.679183937975        0.530869397086
 H          2.931373527528       -1.544010556187        2.289729848948
 H          2.382685717676       -3.084434536926        1.578450888660
 H         -0.766817774148       -1.567471999868        2.869426061095
 H          0.300846638475       -2.982228426292        3.065198805503
 H          0.782506517765       -1.405773168894        3.745177235510
 H          0.559247658710       -1.148813489751       -5.531709631129
 C          0.369660367883       -2.377717140662       -2.714923887054
 N          1.072507029027       -1.546433737639       -3.528324592674
 H         -1.060688717819       -4.670352018114        1.265346216816
 N          0.060766740057       -3.880649427572       -0.270258636660
 C         -0.148101996004       -4.794360950688        0.687029521485
 N          1.379606519877       -2.993634143877       -1.996093710441
 C          2.449796883169       -1.621938377134       -3.338627598163
 C          1.162434310985       -3.997350096292       -1.011160487246
 H          3.150934880726       -1.018158381162       -3.894904971342
 C          0.733709469906       -5.838640845906        0.962840505706
 C          2.652707700422       -2.543077938166       -2.367849580500
 H          0.523706694795       -6.540791618353        1.762576357117
 C          2.099179314016       -5.025964954907       -0.842679909311
 C          1.879141400092       -5.953171579482        0.172457027235
 H          3.561573894870       -2.883073658361       -1.897210643496
 H          2.961124423534       -5.107207614599       -1.494892722305
 H          2.587618495879       -6.759881185502        0.333550496641
 C          0.452418901382       -0.698546514119       -4.539602954435
 H          0.933849441467        0.282606094986       -4.540976819796
 H         -0.602693373627       -0.579397696357       -4.294693806458
72
Optimized Geometry
Cl   -2.974361   -2.790768   -0.211879
Cl   -2.411049   -0.458177   -3.000121
Fe   -1.417416   -1.092918   -0.823942
H     0.261657    0.928711    0.907024
C     0.462901    1.965476    1.204455
N     0.537448    2.125981    2.546316
C     0.392552    0.996429    3.452019
C     0.817853    3.425759    3.136155
O     0.583963    2.868446    0.370191
H    -0.415157    1.414548   -2.404624
C     0.459896    0.951230   -1.941365
N     1.622866    1.555320   -2.156063
C     1.665523    2.901479   -2.717340
C     2.838539    1.069047   -1.509644
O     0.345210   -0.114943   -1.290958
H    -2.702773   -0.643395    1.829612
C    -2.592180    0.367653    1.424455
N    -2.887199    1.355781    2.268415
C    -3.413781    1.082678    3.601671
C    -2.778041    2.757627    1.871280
O    -2.206532    0.540224    0.246873
H     1.455063   -1.716163    0.107748
C     0.873312   -1.845629    1.024067
N     1.553425   -2.354279    2.053812
C     2.938317   -2.781476    1.899199
C     0.896632   -2.691452    3.310956
O    -0.323195   -1.489560    1.069841
H     1.337644    0.783669    3.967335
H    -0.369590    1.215611    4.208309
H     0.083013    0.114215    2.889978
H     1.761951    3.397244    3.693629
H     0.888127    4.163424    2.336908
H     0.015356    3.709103    3.827469
H     0.712429    3.133038   -3.197060
H     1.846097    3.624819   -1.915637
H     2.464631    2.966073   -3.460895
H     3.693780    1.269347   -2.159557
H     2.977911    1.586067   -0.553591
H     2.755590   -0.003593   -1.338044
H    -2.784161    1.564336    4.356480
H    -4.432771    1.474118    3.691423
H    -3.427778    0.006345    3.783582
H    -2.209695    2.828756    0.945273
H    -3.775439    3.188200    1.729907
H    -2.259775    3.312612    2.658391
H     3.317782   -2.463643    0.925844
H     3.556420   -2.335615    2.684759
H     3.006282   -3.873138    1.968342
H    -0.140589   -2.361438    3.271849
H     0.927461   -3.776976    3.459709
H     1.410508   -2.203295    4.145108
H     1.168450   -1.908654   -5.130187
C     0.984564   -3.148990   -2.318038
N     1.685766   -2.314408   -3.129478
H    -0.437730   -5.457777    1.655777
N     0.680616   -4.661841    0.121123
C     0.473682   -5.579434    1.075113
N     1.995961   -3.767820   -1.603764
C     3.063437   -2.390680   -2.942881
C     1.780779   -4.775529   -0.622478
H     3.763450   -1.784644   -3.498121
C     1.356044   -6.624824    1.344892
C     3.268309   -3.315755   -1.976266
H     1.147658   -7.330218    2.142193
C     2.717857   -5.804818   -0.460076
C     2.499871   -6.736141    0.551730
H     4.178125   -3.657658   -1.508855
H     3.578478   -5.883409   -1.114359
H     3.208668   -7.543497    0.708109
C     1.063635   -1.462421   -4.136045
H     1.545068   -0.481270   -4.134409
H     0.009022   -1.344270   -3.888516
72
Optimized Geometry
Cl   -2.949442   -2.774998   -0.251456
Cl   -2.397203   -0.437725   -3.032354
Fe   -1.376341   -1.092921   -0.867911
H     0.286375    0.939615    0.899889
C     0.473449    1.973612    1.215655
N     0.537843    2.112795    2.560282
C     0.397641    0.967458    3.446742
C     0.796900    3.406248    3.173331
O     0.587896    2.891586    0.396985
H    -0.449568    1.479781   -2.369177
C     0.444695    1.016664   -1.944267
N     1.592575    1.642870   -2.174752
C     1.600849    3.004687   -2.698502
C     2.832394    1.155366   -1.576670
O     0.364167   -0.069190   -1.321304
H    -2.665067   -0.650708    1.784180
C    -2.561147    0.362179    1.381669
N    -2.866976    1.346049    2.227123
C    -3.397685    1.065930    3.557204
C    -2.768742    2.749475    1.832847
O    -2.173184    0.540703    0.206005
H     1.519278   -1.638946    0.066305
C     0.931342   -1.812670    0.971285
N     1.614810   -2.332305    1.992796
C     3.013270   -2.714706    1.843206
C     0.956058   -2.715566    3.235536
O    -0.275288   -1.492512    1.013634
H     1.340686    0.756370    3.966362
H    -0.372889    1.166690    4.200016
H     0.101754    0.090954    2.868598
H     1.735380    3.379766    3.740234
H     0.866777    4.157256    2.386547
H    -0.016003    3.669220    3.860532
H     0.632565    3.234274   -3.147771
H     1.790373    3.708068   -1.881336
H     2.379724    3.102399   -3.459638
H     3.666174    1.384653   -2.244640
H     2.992480    1.647884   -0.610929
H     2.767543    0.077372   -1.431048
H    -2.776979    1.553041    4.315901
H    -4.421082    1.446886    3.642294
H    -3.401740   -0.010743    3.737727
H    -2.192007    2.827799    0.912634
H    -3.769097    3.170110    1.682522
H    -2.263659    3.308559    2.625617
H     3.392102   -2.365424    0.880445
H     3.610419   -2.268381    2.644541
H     3.113007   -3.805201    1.889746
H    -0.086746   -2.403629    3.197906
H     1.005613   -3.803769    3.355443
H     1.455917   -2.240053    4.085341
H     1.170957   -1.921933   -5.037939
C     0.963724   -3.150825   -2.220310
N     1.680062   -2.336377   -3.038760
H    -0.493151   -5.509175    1.713714
N     0.637552   -4.705168    0.192424
C     0.417555   -5.633823    1.132560
N     1.964789   -3.806677   -1.523156
C     3.056714   -2.455797   -2.870145
C     1.735920   -4.822902   -0.552648
H     3.767816   -1.869677   -3.432611
C     1.285232   -6.695021    1.387785
C     3.244896   -3.391558   -1.910624
H     1.066636   -7.409125    2.174527
C     2.658685   -5.867524   -0.404891
C     2.427751   -6.809960    0.593798
H     4.149948   -3.762702   -1.456709
H     3.517628   -5.951275   -1.060582
H     3.125572   -7.629018    0.738297
C     1.074677   -1.471860   -4.044746
H     1.575260   -0.500419   -4.044762
H     0.022934   -1.333209   -3.797420
72
Optimized Geometry
Cl   -2.944531   -2.769907   -0.245607
Cl   -2.380940   -0.473716   -3.048942
Fe   -1.336040   -1.127069   -0.884926
H     0.311522    0.938734    0.904768
C     0.492217    1.968546    1.237664
N     0.540090    2.088423    2.584771
C     0.394634    0.930229    3.453559
C     0.787276    3.373812    3.219376
O     0.613012    2.898765    0.433916
H    -0.492193    1.493302   -2.337327
C     0.421595    1.043574   -1.940635
N     1.549908    1.698964   -2.186371
C     1.517428    3.067444   -2.691241
C     2.813182    1.231255   -1.622538
O     0.379291   -0.053570   -1.334050
H    -2.633496   -0.655977    1.752613
C    -2.530663    0.354665    1.343998
N    -2.844750    1.342864    2.181808
C    -3.385231    1.069091    3.509228
C    -2.749899    2.743993    1.778886
O    -2.137255    0.526886    0.169487
H     1.579378   -1.571233    0.050454
C     0.991863   -1.789777    0.946009
N     1.685688   -2.319401    1.954759
C     3.097221   -2.650404    1.803734
C     1.035291   -2.746870    3.187397
O    -0.224545   -1.509027    0.989312
H     1.333192    0.714606    3.979463
H    -0.383727    1.117357    4.201753
H     0.106720    0.060694    2.860957
H     1.722721    3.344861    3.791215
H     0.856616    4.137493    2.444817
H    -0.031263    3.620120    3.906025
H     0.534072    3.282569   -3.114197
H     1.712143    3.763551   -1.869090
H     2.275495    3.191676   -3.469376
H     3.626217    1.481964   -2.308167
H     2.985713    1.719505   -0.656846
H     2.772760    0.151169   -1.483127
H    -2.774436    1.565504    4.269950
H    -4.411799    1.444016    3.582808
H    -3.384051   -0.006281    3.697490
H    -2.161840    2.819224    0.865630
H    -3.750570    3.158113    1.613089
H    -2.257555    3.311323    2.573817
H     3.467666   -2.268127    0.850302
H     3.675706   -2.202092    2.617580
H     3.233491   -3.737738    1.827163
H    -0.016798   -2.467897    3.150651
H     1.119353   -3.834602    3.287747
H     1.516543   -2.270369    4.047412
H     1.217348   -1.918747   -4.987767
C     0.950742   -3.132392   -2.157623
N     1.686273   -2.342107   -2.982493
H    -0.574443   -5.522081    1.732384
N     0.582612   -4.716272    0.232246
C     0.340783   -5.652070    1.159524
N     1.935764   -3.818056   -1.464672
C     3.059353   -2.500097   -2.819020
C     1.686414   -4.839112   -0.502970
H     3.784195   -1.936206   -3.386619
C     1.191907   -6.727246    1.411900
C     3.224670   -3.439087   -1.858758
H     0.955805   -7.447583    2.187843
C     2.594935   -5.896698   -0.356640
C     2.341469   -6.846976    0.629247
H     4.121349   -3.834145   -1.408918
H     3.459173   -5.986653   -1.004339
H     3.027702   -7.676129    0.771753
C     1.105320   -1.469488   -3.995940
H     1.612268   -0.501489   -3.984752
H     0.050306   -1.324748   -3.768425
72
Optimized Geometry
Cl   -2.947034   -2.707055    0.364869
Cl   -2.408604   -0.856708   -2.741210
Fe   -1.213281   -1.275493   -0.679644
H     0.640059    0.829162    1.012512
C     0.791512    1.813824    1.472884
N     0.500837    1.827682    2.795307
C     0.077712    0.624535    3.496384
C     0.646613    3.041549    3.583548
O     1.164037    2.791665    0.816934
H    -0.698905    1.400782   -2.001393
C     0.307271    1.019685   -1.804334
N     1.305909    1.843290   -2.114704
C     1.046780    3.241402   -2.437987
C     2.684618    1.484478   -1.795960
O     0.471960   -0.130735   -1.344723
H    -2.919154   -0.309911    1.680767
C    -2.516937    0.612238    1.246275
N    -2.841414    1.737159    1.883489
C    -3.707778    1.722877    3.057318
C    -2.396827    3.043413    1.403674
O    -1.802968    0.570486    0.220859
H     1.820607   -1.509528   -0.036711
C     1.283597   -1.846102    0.853299
N     2.032801   -2.410693    1.794769
C     3.468126   -2.593767    1.608351
C     1.451444   -2.946198    3.021924
O     0.046267   -1.668638    0.951839
H     0.824540    0.326748    4.243174
H    -0.872723    0.803993    4.012242
H    -0.059808   -0.190493    2.783911
H     1.417975    2.909670    4.352117
H     0.929962    3.857477    2.918815
H    -0.299292    3.284760    4.081721
H    -0.010717    3.376518   -2.675616
H     1.302755    3.866589   -1.576647
H     1.646256    3.539920   -3.302995
H     3.348494    1.885977   -2.566166
H     2.949170    1.907477   -0.820979
H     2.776934    0.398740   -1.761816
H    -3.189487    2.175782    3.909149
H    -4.621487    2.292701    2.857316
H    -3.976762    0.695191    3.309247
H    -1.637169    2.909470    0.635644
H    -3.246747    3.600269    0.993906
H    -1.971996    3.609127    2.237632
H     3.778176   -2.153230    0.659036
H     4.015921   -2.113331    2.425039
H     3.706247   -3.663104    1.600203
H     0.372789   -2.801644    2.998910
H     1.674253   -4.015388    3.092962
H     1.877781   -2.431231    3.888861
H     1.125184   -2.000521   -4.914426
C     0.903161   -3.227519   -2.069359
N     1.620091   -2.452470   -2.923744
H    -0.606650   -5.660014    1.767940
N     0.552019   -4.844906    0.275179
C     0.320333   -5.774401    1.210650
N     1.902508   -3.931956   -1.413689
C     2.994886   -2.632696   -2.811008
C     1.670207   -4.946308   -0.440831
H     3.707123   -2.081956   -3.406814
C     1.194692   -6.823587    1.491331
C     3.181344   -3.573710   -1.857244
H     0.965061   -7.540298    2.272555
C     2.604303   -5.977288   -0.265213
C     2.359655   -6.921196    0.729079
H     4.090276   -3.980506   -1.444854
H     3.480772   -6.057212   -0.897106
H     3.065912   -7.729347    0.893012
C     1.022404   -1.565921   -3.914995
H     1.523609   -0.595426   -3.892444
H    -0.028835   -1.431295   -3.668894
72
Optimized Geometry
Cl   -2.912262   -2.676671    0.479592
Cl   -2.382596   -0.923815   -2.672899
Fe   -1.134751   -1.317773   -0.639217
H     0.743702    0.797730    1.021673
C     0.832630    1.778732    1.505031
N     0.498327    1.751941    2.816722
C     0.093939    0.520036    3.477505
C     0.560195    2.955124    3.632139
O     1.180917    2.786602    0.881932
H    -0.730918    1.375376   -1.962905
C     0.292625    1.035632   -1.781429
N     1.250268    1.910283   -2.083006
C     0.924980    3.300848   -2.377553
C     2.648427    1.609901   -1.789657
O     0.510731   -0.114759   -1.345117
H    -2.912131   -0.303413    1.715369
C    -2.484001    0.602909    1.273455
N    -2.835204    1.748715    1.857693
C    -3.759164    1.771458    2.986601
C    -2.367833    3.038719    1.356263
O    -1.719980    0.526415    0.287285
H     1.941889   -1.444982   -0.097312
C     1.442137   -1.858734    0.782028
N     2.234240   -2.459448    1.664725
C     3.674876   -2.549245    1.451163
C     1.703723   -3.086321    2.872548
O     0.201305   -1.741898    0.919430
H     0.811988    0.246261    4.260766
H    -0.891094    0.648037    3.941880
H     0.033716   -0.289803    2.748666
H     1.302320    2.838305    4.431229
H     0.838586    3.794856    2.995611
H    -0.414834    3.151256    4.093479
H    -0.141905    3.394182   -2.592054
H     1.171120    3.922254   -1.510432
H     1.493997    3.640334   -3.248216
H     3.281093    2.045325   -2.567853
H     2.909323    2.037094   -0.815697
H     2.789400    0.529089   -1.764455
H    -3.280571    2.241050    3.852467
H    -4.656386    2.343317    2.726533
H    -4.050235    0.752648    3.249834
H    -1.563928    2.881810    0.639372
H    -3.194720    3.575354    0.877840
H    -1.995054    3.637904    2.191926
H     3.939796   -2.079867    0.502065
H     4.207314   -2.047238    2.265384
H     3.976110   -3.601737    1.424803
H     0.619670   -2.988510    2.879050
H     1.975544   -4.146235    2.879121
H     2.126832   -2.600331    3.757551
H     1.169396   -1.964871   -4.912589
C     0.884848   -3.194331   -2.050381
N     1.630802   -2.481257   -2.930710
H    -0.978434   -5.703372    1.484996
N     0.331138   -4.896940    0.120484
C     0.034477   -5.766446    1.093078
N     1.845306   -3.965906   -1.410215
C     2.991213   -2.759501   -2.850141
C     1.557778   -4.927662   -0.397276
H     3.726019   -2.272202   -3.473194
C     0.939200   -6.696629    1.602490
C     3.134646   -3.699917   -1.889350
H     0.649825   -7.371895    2.400486
C     2.539787   -5.838549    0.021400
C     2.217194   -6.728276    1.043430
H     4.028018   -4.166958   -1.510660
H     3.519092   -5.876511   -0.438515
H     2.958783   -7.441612    1.389859
C     1.073371   -1.549659   -3.904440
H     1.608239   -0.598266   -3.854280
H     0.025514   -1.385106   -3.662272
72
Optimized Geometry
Cl   -2.854915   -2.758178    0.249145
Cl   -2.285107   -0.858525   -2.832478
Fe   -1.086738   -1.329831   -0.781047
H     0.718105    0.798078    1.020561
C     0.852232    1.752484    1.546726
N     0.533800    1.678193    2.860485
C     0.100170    0.431041    3.471088
C     0.654786    2.838503    3.729676
O     1.231018    2.772396    0.963591
H    -0.680232    1.430475   -1.940765
C     0.345059    1.088365   -1.772873
N     1.296760    1.982208   -2.032109
C     0.963536    3.381231   -2.272105
C     2.696427    1.676831   -1.753171
O     0.569066   -0.078676   -1.385192
H    -2.861240   -0.448043    1.638925
C    -2.449692    0.482552    1.232883
N    -2.791912    1.595188    1.883544
C    -3.676560    1.555478    3.042938
C    -2.342331    2.911931    1.439281
O    -1.712244    0.461343    0.224207
H     1.949881   -1.452152   -0.142837
C     1.449605   -1.828480    0.752452
N     2.254392   -2.266365    1.717837
C     3.705310   -2.197781    1.579027
C     1.732657   -2.816935    2.965201
O     0.199048   -1.815200    0.832622
H     0.826368    0.093479    4.221021
H    -0.867365    0.569860    3.967216
H    -0.007458   -0.339157    2.705461
H     1.399384    2.653276    4.513339
H     0.962445    3.694363    3.129070
H    -0.306793    3.053481    4.210520
H    -0.104459    3.477091   -2.480157
H     1.209054    3.970004   -1.382470
H     1.528298    3.756805   -3.130646
H     3.326621    2.149130   -2.511625
H     2.956567    2.061882   -0.761636
H     2.840649    0.596633   -1.777048
H    -3.172880    1.992076    3.912012
H    -4.588372    2.127428    2.840366
H    -3.946982    0.522347    3.269866
H    -1.595375    2.795281    0.656193
H    -3.193477    3.487612    1.059292
H    -1.900578    3.448835    2.283632
H     3.966233   -1.831261    0.584179
H     4.123619   -1.523031    2.333208
H     4.137380   -3.193559    1.717316
H     0.646440   -2.864088    2.907840
H     2.133643   -3.824086    3.110730
H     2.033627   -2.184993    3.806906
H     1.170908   -1.886333   -5.046347
C     0.889730   -3.148357   -2.110994
N     1.616003   -2.658292   -3.146910
H    -1.231180   -6.273447    0.878489
N     0.127638   -5.290707   -0.318042
C    -0.178557   -6.027457    0.759022
N     1.709096   -4.145205   -1.621367
C     2.839223   -3.304098   -3.307381
C     1.403933   -4.948931   -0.486777
H     3.533424   -3.049522   -4.093883
C     0.764147   -6.480283    1.681114
C     2.906482   -4.245444   -2.338100
H     0.459780   -7.085502    2.528316
C     2.432178   -5.338590    0.381427
C     2.100107   -6.130143    1.477531
H     3.658325   -4.989168   -2.127048
H     3.453724   -5.017475    0.214125
H     2.872578   -6.452134    2.169319
C     1.181378   -1.559489   -4.002167
H     1.861968   -0.710084   -3.897074
H     0.182011   -1.262029   -3.692320
72
Optimized Geometry
Cl   -2.743298   -2.770361    0.417269
Cl   -2.307379   -0.905859   -2.712672
Fe   -1.006604   -1.376916   -0.727960
H     0.848610    0.805016    1.045085
C     0.909913    1.755150    1.592757
N     0.512919    1.645073    2.882180
C     0.091463    0.371694    3.445262
C     0.532041    2.793759    3.774644
O     1.283494    2.799939    1.051363
H    -0.676600    1.381227   -1.917143
C     0.357860    1.068914   -1.746985
N     1.280875    2.002390   -1.968454
C     0.903073    3.394089   -2.184508
C     2.689788    1.738102   -1.693227
O     0.616157   -0.100369   -1.388651
H    -2.861534   -0.417818    1.647886
C    -2.409231    0.493556    1.241871
N    -2.787094    1.632597    1.824478
C    -3.753999    1.640382    2.917041
C    -2.296345    2.929345    1.365621
O    -1.596924    0.427655    0.295145
H     2.057081   -1.481166   -0.219410
C     1.600451   -1.841853    0.705218
N     2.453367   -2.237001    1.647925
C     3.895518   -2.142370    1.446237
C     1.994018   -2.754809    2.933279
O     0.354435   -1.853456    0.834785
H     0.779625    0.051383    4.237380
H    -0.911598    0.465246    3.877598
H     0.064672   -0.388948    2.663406
H     1.239705    2.628329    4.596126
H     0.832383    3.673764    3.206152
H    -0.463427    2.956120    4.204392
H    -0.167763    3.459519   -2.389799
H     1.131476    3.973807   -1.284552
H     1.454678    3.802613   -3.036712
H     3.304147    2.231943   -2.451220
H     2.939265    2.127888   -0.701058
H     2.866027    0.662905   -1.722127
H    -3.307933    2.092681    3.809302
H    -4.638229    2.220663    2.632516
H    -4.058874    0.618479    3.151095
H    -1.502893    2.780292    0.635724
H    -3.116295    3.498159    0.913315
H    -1.903047    3.492798    2.216690
H     4.106402   -1.795322    0.432781
H     4.330880   -1.440867    2.165503
H     4.355864   -3.125021    1.590012
H     0.909807   -2.851974    2.912014
H     2.444079   -3.735983    3.109553
H     2.290742   -2.074524    3.738204
H     1.149214   -1.914780   -5.027313
C     0.812644   -3.170174   -2.094482
N     1.556063   -2.675357   -3.115789
H    -1.338186   -6.448011    0.739980
N     0.031053   -5.388018   -0.376969
C    -0.295414   -6.145193    0.680056
N     1.625663   -4.161999   -1.588774
C     2.786692   -3.312519   -3.248861
C     1.295882   -4.981034   -0.471402
H     3.495788   -3.052932   -4.020225
C     0.616610   -6.550667    1.653752
C     2.839129   -4.253745   -2.278020
H     0.296734   -7.174287    2.481714
C     2.293640   -5.322061    0.450148
C     1.942100   -6.132200    1.526392
H     3.590439   -4.992469   -2.047913
H     3.305391   -4.950653    0.335443
H     2.689958   -6.417657    2.259940
C     1.131606   -1.583123   -3.984821
H     1.801206   -0.727370   -3.865350
H     0.122404   -1.293766   -3.699708
72
Optimized Geometry
Cl   -2.671953   -2.787610    0.490958
Cl   -2.340618   -0.829729   -2.596289
Fe   -0.937246   -1.413718   -0.702038
H     0.957963    0.763434    1.125267
C     0.970879    1.699340    1.699832
N     0.476891    1.553907    2.951326
C     0.010729    0.267482    3.445606
C     0.411853    2.680968    3.868478
O     1.379861    2.759768    1.216717
H    -0.632180    1.372531   -1.858293
C     0.403868    1.061284   -1.695316
N     1.317800    2.018337   -1.844246
C     0.926512    3.414732   -1.996507
C     2.728315    1.756020   -1.575362
O     0.669982   -0.125336   -1.407298
H    -2.957615   -0.368167    1.536655
C    -2.409726    0.514271    1.187691
N    -2.814574    1.680751    1.695312
C    -3.919041    1.751822    2.645682
C    -2.210053    2.946837    1.291014
O    -1.473676    0.393709    0.370639
H     2.143516   -1.519756   -0.281140
C     1.715510   -1.853915    0.667103
N     2.597988   -2.209073    1.598706
C     4.033189   -2.114639    1.353507
C     2.178271   -2.689338    2.911718
O     0.474170   -1.874934    0.830070
H     0.628488   -0.070833    4.286752
H    -1.026029    0.353097    3.792266
H     0.050970   -0.474039    2.646711
H     1.049237    2.500626    4.742665
H     0.751280    3.576446    3.348133
H    -0.617938    2.825631    4.216279
H    -0.145296    3.478913   -2.197245
H     1.150902    3.954315   -1.071105
H     1.472693    3.867532   -2.829873
H     3.340437    2.279887   -2.315151
H     2.972501    2.115172   -0.570518
H     2.912296    0.683879   -1.640976
H    -3.577948    2.205438    3.582484
H    -4.730901    2.361152    2.234078
H    -4.296588    0.748577    2.853180
H    -1.356073    2.752680    0.645320
H    -2.948690    3.555917    0.758229
H    -1.875301    3.494123    2.177291
H     4.213709   -1.776892    0.331128
H     4.487887   -1.404668    2.052129
H     4.499912   -3.095096    1.493752
H     1.097281   -2.818235    2.916290
H     2.660031   -3.649903    3.115804
H     2.470186   -1.970500    3.684392
H     0.918315   -1.985901   -5.071564
C     0.721899   -3.183291   -2.094611
N     1.408301   -2.740355   -3.177263
H    -1.305679   -6.363463    0.963123
N     0.002871   -5.361844   -0.273715
C    -0.267019   -6.069216    0.832397
N     1.531283   -4.191388   -1.619191
C     2.602806   -3.426036   -3.377341
C     1.260637   -4.964422   -0.453380
H     3.265044   -3.211023   -4.202151
C     0.696778   -6.435472    1.771375
C     2.689322   -4.344288   -2.387022
H     0.421515   -7.019652    2.643010
C     2.308115   -5.270799    0.423807
C     2.014894   -6.031738    1.552175
H     3.428405   -5.103487   -2.185538
H     3.312626   -4.909906    0.234759
H     2.801609   -6.289967    2.254517
C     0.972947   -1.642705   -4.034227
H     1.678796   -0.811073   -3.962691
H    -0.006756   -1.313327   -3.695150
72
Optimized Geometry
Cl   -2.581824   -2.827733    0.564152
Cl   -2.312089   -0.895898   -2.565591
Fe   -0.868926   -1.457581   -0.693338
H     0.995321    0.758987    1.140099
C     0.978642    1.694708    1.714722
N     0.476124    1.536824    2.961258
C     0.033048    0.239968    3.449500
C     0.371945    2.662434    3.876486
O     1.365614    2.765556    1.236046
H    -0.637152    1.347061   -1.841000
C     0.407737    1.063353   -1.683631
N     1.294679    2.046130   -1.832777
C     0.864577    3.432064   -1.974532
C     2.712952    1.820763   -1.571406
O     0.707641   -0.116269   -1.402451
H    -2.925424   -0.405388    1.544323
C    -2.379917    0.476231    1.189491
N    -2.802349    1.647307    1.673519
C    -3.924516    1.722954    2.602240
C    -2.203295    2.912355    1.258685
O    -1.431562    0.350800    0.388424
H     2.219197   -1.515054   -0.313946
C     1.811007   -1.844003    0.645075
N     2.713682   -2.187917    1.561793
C     4.143486   -2.089565    1.287548
C     2.320624   -2.654405    2.888256
O     0.573603   -1.872120    0.831871
H     0.644980   -0.082112    4.301198
H    -1.011179    0.301093    3.778937
H     0.104297   -0.501004    2.652335
H     0.996275    2.494289    4.762437
H     0.703841    3.564167    3.362068
H    -0.666731    2.787618    4.204992
H    -0.208881    3.467965   -2.173801
H     1.075386    3.971596   -1.045806
H     1.396630    3.905898   -2.805366
H     3.307438    2.364621   -2.311188
H     2.951944    2.180956   -0.565717
H     2.925225    0.754236   -1.643397
H    -3.605772    2.196025    3.537287
H    -4.735251    2.316375    2.165696
H    -4.295416    0.719392    2.820049
H    -1.334608    2.716039    0.633708
H    -2.937161    3.504529    0.700640
H    -1.891581    3.478661    2.141479
H     4.302087   -1.748220    0.262763
H     4.610728   -1.380377    1.978616
H     4.615712   -3.069379    1.414921
H     1.244032   -2.815303    2.906125
H     2.833360   -3.595492    3.106828
H     2.597638   -1.912112    3.644266
H     0.975241   -1.962627   -5.052909
C     0.710089   -3.154497   -2.072173
N     1.412278   -2.731013   -3.152351
H    -1.439575   -6.336161    0.899818
N    -0.086855   -5.344293   -0.296239
C    -0.395580   -6.049133    0.801004
N     1.486639   -4.184032   -1.592941
C     2.588231   -3.449646   -3.344865
C     1.178204   -4.955281   -0.434981
H     3.260208   -3.253454   -4.166446
C     0.536438   -6.419053    1.770350
C     2.643977   -4.369349   -2.353131
H     0.230393   -7.000474    2.633600
C     2.197091   -5.267833    0.472370
C     1.863533   -6.024393    1.592562
H     3.360527   -5.148040   -2.144738
H     3.209160   -4.914274    0.312023
H     2.625801   -6.287203    2.319671
C     1.011760   -1.623191   -4.013682
H     1.727578   -0.802243   -3.922922
H     0.029410   -1.281986   -3.694776
72
Optimized Geometry
Cl   -2.575278   -2.850307    0.536941
Cl   -2.306909   -0.906920   -2.576416
Fe   -0.835653   -1.499416   -0.724562
H     1.003722    0.759623    1.143704
C     0.989415    1.693220    1.721923
N     0.480927    1.533051    2.965763
C     0.030990    0.236378    3.448256
C     0.376565    2.656229    3.883915
O     1.383449    2.764106    1.249108
H    -0.623008    1.327542   -1.838900
C     0.424512    1.054207   -1.680847
N     1.302027    2.046517   -1.825287
C     0.858691    3.428590   -1.963693
C     2.722369    1.834248   -1.564266
O     0.735891   -0.123008   -1.403009
H    -2.912563   -0.430025    1.529113
C    -2.362588    0.448056    1.171912
N    -2.784945    1.623137    1.649326
C    -3.906658    1.705323    2.577572
C    -2.182513    2.884766    1.230323
O    -1.412786    0.316213    0.375211
H     2.248815   -1.503907   -0.283637
C     1.829513   -1.838599    0.668909
N     2.722794   -2.172268    1.599178
C     4.155288   -2.062278    1.344922
C     2.315225   -2.647572    2.917887
O     0.590282   -1.882282    0.835884
H     0.639197   -0.091192    4.300560
H    -1.013800    0.300983    3.775144
H     0.101054   -0.502103    2.648669
H     0.993179    2.481455    4.773948
H     0.717606    3.557671    3.374995
H    -0.663857    2.786526    4.205002
H    -0.214310    3.454591   -2.167053
H     1.061001    3.967224   -1.032488
H     1.388976    3.910536   -2.791011
H     3.311665    2.383137   -2.304567
H     2.958547    2.196862   -0.558822
H     2.944119    0.769641   -1.635918
H    -3.586771    2.180201    3.511469
H    -4.715801    2.300001    2.139593
H    -4.280850    0.703639    2.798566
H    -1.320909    2.683132    0.597358
H    -2.917653    3.481550    0.678825
H    -1.858769    3.449536    2.109880
H     4.325337   -1.707092    0.326648
H     4.609140   -1.358664    2.050460
H     4.631958   -3.040806    1.466561
H     1.239799   -2.817138    2.920023
H     2.832382   -3.585468    3.139879
H     2.575644   -1.906502    3.680940
H     0.946292   -1.940185   -5.062255
C     0.693736   -3.118113   -2.060746
N     1.372330   -2.720882   -3.166067
H    -1.433003   -6.345359    0.914469
N    -0.098215   -5.340824   -0.291275
C    -0.393338   -6.045098    0.810066
N     1.454310   -4.166754   -1.599989
C     2.519990   -3.474092   -3.390035
C     1.160128   -4.934602   -0.435275
H     3.170509   -3.301443   -4.233782
C     0.548227   -6.398953    1.776299
C     2.580543   -4.389390   -2.394599
H     0.253740   -6.981124    2.643071
C     2.187922   -5.231201    0.466840
C     1.869555   -5.988702    1.590968
H     3.280023   -5.187389   -2.201587
H     3.194496   -4.865608    0.298529
H     2.638507   -6.240483    2.314901
C     0.984680   -1.604087   -4.022218
H     1.710021   -0.792142   -3.927106
H     0.005456   -1.253062   -3.704972
72
Optimized Geometry
Cl   -2.558029   -2.869942    0.513318
Cl   -2.307503   -0.924900   -2.589157
Fe   -0.801969   -1.551468   -0.762990
H     1.017071    0.753469    1.161425
C     1.007041    1.677225    1.755601
N     0.476580    1.503210    2.988276
C     0.003272    0.204828    3.443202
C     0.370190    2.613366    3.921981
O     1.423885    2.750480    1.308242
H    -0.619536    1.302646   -1.833975
C     0.431236    1.042776   -1.675158
N     1.292319    2.054141   -1.786823
C     0.825814    3.431295   -1.894278
C     2.716292    1.859350   -1.531944
O     0.760192   -0.135367   -1.424371
H    -2.916881   -0.433644    1.487914
C    -2.344230    0.431365    1.133832
N    -2.756776    1.618460    1.593123
C    -3.887614    1.727247    2.506930
C    -2.125551    2.865717    1.174595
O    -1.382175    0.276368    0.358116
H     2.284739   -1.496898   -0.279568
C     1.859803   -1.831615    0.670823
N     2.749282   -2.145998    1.612308
C     4.182531   -2.021745    1.370089
C     2.335406   -2.619784    2.929383
O     0.620467   -1.892861    0.824772
H     0.592975   -0.141931    4.300876
H    -1.046175    0.276910    3.753161
H     0.079021   -0.522453    2.633956
H     0.964814    2.414637    4.821855
H     0.736399    3.517035    3.434957
H    -0.674764    2.755488    4.222988
H    -0.247855    3.443652   -2.095689
H     1.020342    3.952261   -0.951414
H     1.346580    3.940882   -2.711133
H     3.295476    2.428117   -2.265397
H     2.949672    2.210323   -0.521892
H     2.953431    0.799379   -1.620753
H    -3.570676    2.202757    3.441676
H    -4.680952    2.333288    2.055694
H    -4.282342    0.733958    2.730336
H    -1.274912    2.643863    0.533589
H    -2.849448    3.482914    0.630772
H    -1.778841    3.419602    2.052434
H     4.357527   -1.660635    0.354684
H     4.624045   -1.316542    2.081831
H     4.667420   -2.996353    1.491585
H     1.263268   -2.808751    2.920539
H     2.866751   -3.546715    3.163632
H     2.573689   -1.869425    3.690634
H     0.907190   -1.945941   -5.081647
C     0.673717   -3.097895   -2.053766
N     1.323424   -2.733417   -3.187707
H    -1.422243   -6.332570    0.968747
N    -0.109308   -5.333508   -0.265376
C    -0.386524   -6.024753    0.848669
N     1.417555   -4.163556   -1.607165
C     2.438873   -3.523313   -3.441434
C     1.142893   -4.917205   -0.427409
H     3.064333   -3.378806   -4.308987
C     0.569371   -6.356986    1.808606
C     2.507093   -4.428654   -2.437447
H     0.289778   -6.929630    2.686598
C     2.184353   -5.193612    0.464944
C     1.885268   -5.939034    1.602568
H     3.188479   -5.245088   -2.257211
H     3.185596   -4.821839    0.278487
H     2.664467   -6.175922    2.320514
C     0.948389   -1.610225   -4.041812
H     1.683286   -0.807243   -3.944814
H    -0.026924   -1.247937   -3.725819
72
Optimized Geometry
Cl   -2.523574   -2.896842    0.465573
Cl   -2.306234   -0.911932   -2.603752
Fe   -0.764668   -1.596910   -0.802368
H     1.033761    0.750273    1.173685
C     1.020262    1.666524    1.779488
N     0.475263    1.478742    3.003755
C    -0.005720    0.176101    3.437957
C     0.358582    2.578440    3.948480
O     1.446022    2.743949    1.350951
H    -0.605482    1.285374   -1.840989
C     0.446363    1.034780   -1.675118
N     1.297094    2.058019   -1.759521
C     0.816860    3.431308   -1.854399
C     2.721769    1.875252   -1.498978
O     0.786250   -0.143471   -1.441425
H    -2.902154   -0.459735    1.456431
C    -2.320289    0.401328    1.107062
N    -2.735059    1.591873    1.558968
C    -3.874007    1.706406    2.461416
C    -2.094987    2.835490    1.144433
O    -1.350179    0.239854    0.344711
H     2.325335   -1.485180   -0.281001
C     1.898907   -1.821437    0.668625
N     2.788938   -2.115349    1.617625
C     4.220985   -1.962639    1.385243
C     2.375024   -2.589439    2.934414
O     0.660708   -1.903446    0.813805
H     0.572210   -0.180344    4.299622
H    -1.059059    0.246235    3.734794
H     0.080048   -0.542476    2.621939
H     0.939046    2.367339    4.854738
H     0.734933    3.486379    3.477383
H    -0.690334    2.720697    4.235450
H    -0.255289    3.434918   -2.064163
H     0.999128    3.943398   -0.904214
H     1.338335    3.956228   -2.661138
H     3.299020    2.453940   -2.226342
H     2.947216    2.222256   -0.485848
H     2.969105    0.818108   -1.593578
H    -3.565012    2.182904    3.398458
H    -4.661463    2.313841    2.001624
H    -4.273964    0.714811    2.683304
H    -1.246757    2.608421    0.502090
H    -2.814248    3.459740    0.602417
H    -1.742738    3.384818    2.023010
H     4.395875   -1.601884    0.369641
H     4.643017   -1.245366    2.096901
H     4.725480   -2.926320    1.514215
H     1.308557   -2.807896    2.916441
H     2.929280   -3.499425    3.182028
H     2.584753   -1.827156    3.692360
H     0.872672   -1.951161   -5.097875
C     0.650542   -3.075421   -2.050155
N     1.281310   -2.740390   -3.204132
H    -1.448052   -6.303314    1.003958
N    -0.143564   -5.316820   -0.249092
C    -0.414321   -5.992208    0.876116
N     1.373033   -4.158039   -1.611359
C     2.366101   -3.564669   -3.476039
C     1.105769   -4.896992   -0.419550
H     2.974534   -3.445818   -4.359383
C     0.546281   -6.305078    1.837906
C     2.432469   -4.462276   -2.464744
H     0.271942   -6.865222    2.725616
C     2.152382   -5.156933    0.471248
C     1.860191   -5.886150    1.621075
H     3.094601   -5.295774   -2.291096
H     3.151405   -4.784705    0.273929
H     2.642608   -6.110120    2.339596
C     0.923546   -1.612266   -4.059656
H     1.673946   -0.823311   -3.967381
H    -0.043937   -1.230982   -3.742061
72
Optimized Geometry
Cl   -2.490117   -2.922428    0.394276
Cl   -2.318751   -0.865686   -2.615522
Fe   -0.733695   -1.636456   -0.829649
H     1.051546    0.736299    1.179812
C     1.035654    1.651081    1.787711
N     0.482685    1.461100    3.007953
C    -0.005545    0.158753    3.435060
C     0.358938    2.559377    3.953395
O     1.465523    2.729006    1.364374
H    -0.586960    1.268805   -1.836593
C     0.464765    1.020808   -1.667904
N     1.314810    2.044707   -1.747519
C     0.833452    3.417647   -1.842497
C     2.739426    1.862998   -1.485357
O     0.805896   -0.157618   -1.434666
H    -2.897257   -0.484194    1.428538
C    -2.303825    0.372231    1.086620
N    -2.720498    1.566175    1.531046
C    -3.868734    1.686599    2.420428
C    -2.070508    2.806294    1.122543
O    -1.323820    0.203590    0.340490
H     2.361330   -1.460463   -0.244633
C     1.930026   -1.813376    0.697417
N     2.817365   -2.084708    1.657827
C     4.245707   -1.875911    1.449444
C     2.400899   -2.579234    2.965799
O     0.694230   -1.931666    0.823112
H     0.562214   -0.199467    4.302677
H    -1.061986    0.230639    3.720346
H     0.087713   -0.559139    2.619228
H     0.928153    2.344417    4.865813
H     0.743798    3.466922    3.488438
H    -0.692765    2.704803    4.228489
H    -0.238493    3.420381   -2.053179
H     1.014504    3.929484   -0.891957
H     1.355262    3.943242   -2.648580
H     3.316857    2.444026   -2.210706
H     2.962815    2.208130   -0.471199
H     2.988370    0.806444   -1.582114
H    -3.568050    2.161024    3.361358
H    -4.647942    2.298382    1.952285
H    -4.276578    0.697107    2.637488
H    -1.219746    2.574872    0.485178
H    -2.782420    3.435523    0.576481
H    -1.719975    3.353084    2.003484
H     4.422693   -1.505778    0.437523
H     4.627702   -1.143659    2.168741
H     4.786385   -2.818812    1.585326
H     1.342038   -2.830532    2.931782
H     2.979636   -3.473280    3.216312
H     2.576383   -1.816040    3.731651
H     0.827071   -1.929969   -5.109516
C     0.615486   -3.044421   -2.043618
N     1.220041   -2.732320   -3.219286
H    -1.449077   -6.322287    1.018230
N    -0.168025   -5.315817   -0.243638
C    -0.421638   -5.993319    0.884426
N     1.323835   -4.141862   -1.619582
C     2.275105   -3.584271   -3.515968
C     1.073164   -4.876620   -0.420456
H     2.860911   -3.485191   -4.416801
C     0.549071   -6.286426    1.842350
C     2.348357   -4.477614   -2.501076
H     0.288569   -6.848421    2.733090
C     2.129231   -5.117238    0.463806
C     1.854956   -5.846624    1.617944
H     2.994056   -5.326308   -2.339561
H     3.120698   -4.729865    0.257953
H     2.644334   -6.055416    2.333359
C     0.874905   -1.596005   -4.069744
H     1.631713   -0.814256   -3.969177
H    -0.091504   -1.208404   -3.755979
72
Optimized Geometry
Cl   -2.375555   -2.842916    0.645489
Cl   -2.483480   -0.689122   -2.326720
Fe   -0.694617   -1.657758   -0.700058
H     1.202809    0.536807    1.473596
C     1.087319    1.444823    2.077597
N     0.353852    1.238667    3.193609
C    -0.201304   -0.069022    3.510586
C     0.054768    2.328191    4.109362
O     1.572917    2.529360    1.734213
H    -0.527288    1.290822   -1.772540
C     0.507140    0.995796   -1.572701
N     1.388121    1.993576   -1.506162
C     0.961032    3.388349   -1.533112
C     2.790530    1.745576   -1.180222
O     0.804086   -0.210831   -1.434544
H    -3.062582   -0.275941    1.000565
C    -2.308115    0.509311    0.876344
N    -2.720695    1.744473    1.193505
C    -4.072733    1.991786    1.677955
C    -1.860126    2.909306    1.028313
O    -1.165271    0.225052    0.478960
H     2.446835   -1.607268   -0.353298
C     2.078721   -1.860175    0.646376
N     3.030841   -2.060917    1.562159
C     4.443865   -1.904767    1.238364
C     2.695743   -2.430699    2.933047
O     0.855170   -1.937043    0.869462
H     0.196887   -0.431051    4.466485
H    -1.292900   -0.002970    3.593427
H     0.044714   -0.776235    2.717986
H     0.461193    2.114756    5.105312
H     0.499725    3.244691    3.722237
H    -1.030896    2.456960    4.199169
H    -0.099973    3.447176   -1.785237
H     1.123973    3.833567   -0.546134
H     1.536108    3.941807   -2.282381
H     3.420581    2.385119   -1.805440
H     2.959244    1.979369   -0.124443
H     3.028121    0.700799   -1.375329
H    -4.039994    2.452790    2.671547
H    -4.601107    2.668022    0.996388
H    -4.623531    1.051003    1.741911
H    -0.877489    2.590393    0.688945
H    -2.300884    3.594592    0.295058
H    -1.755018    3.437110    1.981811
H     4.556393   -1.612028    0.192395
H     4.892071   -1.132658    1.872744
H     4.974166   -2.849111    1.403237
H     1.643320   -2.706449    2.979257
H     3.309759   -3.283590    3.237925
H     2.888093   -1.591883    3.611325
H     0.222106   -2.032988   -5.097528
C     0.419343   -3.046705   -1.987259
N     0.848296   -2.785276   -3.251987
H    -1.160168   -6.148305    1.515769
N    -0.087233   -5.234440    0.012192
C    -0.163828   -5.849503    1.199933
N     1.172715   -4.143700   -1.636083
C     1.836753   -3.664617   -3.670559
C     1.112667   -4.828698   -0.384726
H     2.281449   -3.606262   -4.651999
C     0.945327   -6.113748    2.003466
C     2.046312   -4.526856   -2.649391
H     0.824855   -6.623745    2.953492
C     2.295805   -5.050803    0.327292
C     2.203263   -5.714823    1.547855
H     2.699783   -5.379673   -2.555861
H     3.245983   -4.695453   -0.055743
H     3.095621   -5.903556    2.136540
C     0.414391   -1.667772   -4.085175
H     1.195232   -0.903628   -4.114540
H    -0.492842   -1.244213   -3.660901
72
Optimized Geometry
Cl   -2.330244   -2.869912    0.652152
Cl   -2.525150   -0.690688   -2.290438
Fe   -0.672663   -1.697395   -0.703476
H     1.204427    0.556470    1.456416
C     1.142767    1.442500    2.100309
N     0.454827    1.212428    3.240971
C    -0.173194   -0.073503    3.508944
C     0.230077    2.275566    4.207187
O     1.646416    2.525865    1.780078
H    -0.560510    1.276311   -1.753847
C     0.477002    0.986309   -1.562676
N     1.350595    1.988680   -1.478795
C     0.913437    3.379872   -1.483309
C     2.758689    1.746114   -1.173911
O     0.783233   -0.221039   -1.449947
H    -3.103727   -0.271434    0.731179
C    -2.319810    0.492114    0.755061
N    -2.741873    1.721743    1.080557
C    -4.139615    1.981592    1.400102
C    -1.837068    2.863722    1.117081
O    -1.139283    0.190439    0.505495
H     2.453328   -1.597301   -0.378980
C     2.107966   -1.841779    0.630982
N     3.080205   -2.009499    1.532622
C     4.483160   -1.821333    1.183662
C     2.775153   -2.356618    2.916506
O     0.891371   -1.944108    0.877840
H     0.195032   -0.484152    4.456988
H    -1.261224    0.047236    3.580605
H     0.046282   -0.768018    2.698113
H     0.613832    1.981824    5.191328
H     0.743860    3.174401    3.866603
H    -0.843328    2.482146    4.302763
H    -0.150054    3.434776   -1.725468
H     1.081664    3.813058   -0.491867
H     1.478249    3.948079   -2.229452
H     3.381121    2.356158   -1.835736
H     2.948410    2.018532   -0.131167
H     2.982122    0.692076   -1.333251
H    -4.226964    2.378824    2.417751
H    -4.557821    2.714587    0.701006
H    -4.715574    1.056451    1.330665
H    -0.845101    2.553201    0.797587
H    -2.209507    3.649920    0.450819
H    -1.776758    3.267017    2.133883
H     4.572034   -1.562869    0.126321
H     4.916190   -1.014189    1.784359
H     5.043903   -2.742789    1.374058
H     1.735902   -2.675180    2.982500
H     3.428803   -3.173502    3.236604
H     2.937396   -1.492488    3.570566
H     0.216836   -2.028312   -5.069046
C     0.372701   -3.028582   -1.941505
N     0.806460   -2.769319   -3.207613
H    -1.206522   -6.263092    1.472274
N    -0.131246   -5.276552    0.016510
C    -0.214217   -5.921236    1.188670
N     1.133876   -4.121729   -1.584904
C     1.803716   -3.641541   -3.617192
C     1.064501   -4.824818   -0.342480
H     2.255868   -3.579463   -4.594923
C     0.884004   -6.165917    2.012837
C     2.014784   -4.500057   -2.592787
H     0.758896   -6.700297    2.948735
C     2.237642   -5.024397    0.392038
C     2.138568   -5.715906    1.596276
H     2.668382   -5.352288   -2.494838
H     3.183911   -4.630819    0.038384
H     3.022493   -5.887717    2.202607
C     0.367647   -1.659662   -4.051227
H     1.127361   -0.874396   -4.052183
H    -0.563278   -1.261267   -3.653848
72
Optimized Geometry
Cl   -2.365384   -2.848447    0.664191
Cl   -2.531066   -0.671411   -2.275816
Fe   -0.701252   -1.670888   -0.674229
H     1.198795    0.540700    1.477877
C     1.125112    1.433329    2.111245
N     0.425376    1.212073    3.246375
C    -0.197381   -0.074692    3.521710
C     0.184713    2.283893    4.199016
O     1.627168    2.515637    1.785044
H    -0.561147    1.283478   -1.744762
C     0.472908    0.983201   -1.551143
N     1.356726    1.976336   -1.468294
C     0.933820    3.371971   -1.476764
C     2.761006    1.720053   -1.157125
O     0.766104   -0.227235   -1.434816
H    -3.122419   -0.238679    0.755014
C    -2.335720    0.522332    0.771611
N    -2.752666    1.756043    1.086816
C    -4.150041    2.024824    1.400851
C    -1.843652    2.895163    1.111490
O    -1.156356    0.213933    0.523711
H     2.431696   -1.624954   -0.373284
C     2.084005   -1.862660    0.637396
N     3.054423   -2.041157    1.538656
C     4.460020   -1.887405    1.184267
C     2.747543   -2.387343    2.922122
O     0.866130   -1.946808    0.885307
H     0.167669   -0.476095    4.474978
H    -1.286348    0.041120    3.586423
H     0.029461   -0.774475    2.717449
H     0.564315    2.005011    5.189113
H     0.692759    3.183396    3.851620
H    -0.891125    2.481696    4.284864
H    -0.128278    3.437341   -1.722432
H     1.103177    3.805067   -0.485513
H     1.506826    3.932839   -2.222187
H     3.392410    2.322601   -1.817289
H     2.948840    1.992526   -0.114028
H     2.974607    0.663527   -1.313496
H    -4.237578    2.432923    2.414130
H    -4.563724    2.752256    0.693315
H    -4.729717    1.101425    1.339772
H    -0.849269    2.575206    0.809172
H    -2.205815    3.670280    0.426747
H    -1.793485    3.316853    2.121278
H     4.550705   -1.622505    0.128680
H     4.916780   -1.096951    1.789433
H     4.997307   -2.824878    1.364687
H     1.696624   -2.662902    2.995199
H     3.368821   -3.234052    3.229575
H     2.951864   -1.536231    3.581297
H     0.180606   -2.039683   -5.080961
C     0.386601   -3.051033   -1.965639
N     0.806830   -2.786439   -3.232558
H    -1.138192   -6.149204    1.557758
N    -0.082518   -5.225277    0.048325
C    -0.145482   -5.846552    1.233986
N     1.161192   -4.133102   -1.611938
C     1.810389   -3.648608   -3.650379
C     1.113793   -4.819138   -0.360136
H     2.253318   -3.583792   -4.632189
C     0.972328   -6.114327    2.024141
C     2.039824   -4.502925   -2.626264
H     0.862847   -6.628678    2.973108
C     2.304717   -5.043289    0.338409
C     2.225270   -5.712614    1.556651
H     2.704195   -5.347347   -2.533387
H     3.250563   -4.684714   -0.051971
H     3.123913   -5.902952    2.135202
C     0.350148   -1.675659   -4.064341
H     1.108282   -0.888659   -4.076911
H    -0.573543   -1.280423   -3.647024
72
Optimized Geometry
Cl   -2.388710   -2.832805    0.686175
Cl   -2.537604   -0.688304   -2.267192
Fe   -0.707382   -1.693910   -0.664943
H     1.199534    0.522970    1.490560
C     1.122385    1.415814    2.123157
N     0.418611    1.194235    3.255734
C    -0.205329   -0.092529    3.528157
C     0.172526    2.266180    4.206804
O     1.624572    2.498475    1.798376
H    -0.568426    1.269146   -1.742614
C     0.465623    0.969525   -1.547436
N     1.348130    1.964188   -1.462480
C     0.923676    3.359153   -1.472109
C     2.752450    1.709597   -1.150663
O     0.759958   -0.240254   -1.431960
H    -3.125099   -0.231304    0.742284
C    -2.333472    0.524287    0.764326
N    -2.745744    1.761876    1.071608
C    -4.144208    2.039798    1.372082
C    -1.829480    2.894768    1.104821
O    -1.154044    0.207089    0.529076
H     2.424367   -1.633199   -0.370488
C     2.077912   -1.876185    0.639225
N     3.048829   -2.055358    1.539514
C     4.454147   -1.903405    1.183399
C     2.743851   -2.410210    2.921122
O     0.860058   -1.964310    0.887183
H     0.154547   -0.493384    4.483626
H    -1.294697    0.022754    3.586513
H     0.025947   -0.792562    2.725439
H     0.544559    1.986400    5.199507
H     0.684326    3.165062    3.863332
H    -0.903626    2.465626    4.285024
H    -0.139190    3.422840   -1.714928
H     1.094859    3.794403   -0.482052
H     1.494019    3.919935   -2.219709
H     3.383504    2.313708   -1.809799
H     2.939935    1.980971   -0.107180
H     2.967588    0.653545   -1.308253
H    -4.239201    2.448794    2.384382
H    -4.546429    2.769621    0.660391
H    -4.729177    1.120101    1.305555
H    -0.835115    2.568445    0.809440
H    -2.181354    3.673460    0.418767
H    -1.783585    3.314689    2.115612
H     4.543491   -1.630373    0.129786
H     4.914598   -1.119260    1.793900
H     4.988723   -2.844074    1.355176
H     1.690960   -2.677523    2.995521
H     3.358636   -3.264940    3.219467
H     2.958000   -1.566139    3.586122
H     0.163497   -2.042124   -5.088429
C     0.389033   -3.050893   -1.972924
N     0.800466   -2.783840   -3.241628
H    -1.126651   -5.978270    1.633999
N    -0.065235   -5.134976    0.082991
C    -0.128523   -5.733035    1.280241
N     1.177913   -4.122874   -1.620090
C     1.811819   -3.636118   -3.662161
C     1.137926   -4.795086   -0.362649
H     2.249393   -3.568690   -4.646190
C     0.995108   -6.043071    2.046360
C     2.056170   -4.485317   -2.637242
H     0.885902   -6.536590    3.006347
C     2.334508   -5.061394    0.311298
C     2.253430   -5.708045    1.541582
H     2.729594   -5.322828   -2.547381
H     3.286180   -4.749372   -0.104232
H     3.156271   -5.930300    2.101974
C     0.330635   -1.677361   -4.071725
H     1.080599   -0.882507   -4.084396
H    -0.596111   -1.291889   -3.651966
72
Optimized Geometry
Cl   -2.464110   -2.836348    0.598518
Cl   -2.527352   -0.644383   -2.299447
Fe   -0.719655   -1.712756   -0.685238
H     1.183843    0.500360    1.501013
C     1.119849    1.388942    2.140915
N     0.404976    1.170842    3.267178
C    -0.241636   -0.107576    3.526536
C     0.171594    2.239716    4.224926
O     1.644099    2.464627    1.828187
H    -0.554761    1.266587   -1.736180
C     0.476316    0.957524   -1.540093
N     1.365812    1.945171   -1.441434
C     0.951894    3.343321   -1.441645
C     2.767098    1.677888   -1.126853
O     0.761106   -0.255345   -1.436068
H    -3.141712   -0.232713    0.717677
C    -2.340291    0.512051    0.750771
N    -2.739646    1.753814    1.059401
C    -4.137257    2.048187    1.347842
C    -1.810848    2.875970    1.100972
O    -1.163031    0.180218    0.525776
H     2.407897   -1.650347   -0.348977
C     2.046659   -1.889521    0.656403
N     3.004198   -2.058060    1.572872
C     4.414257   -1.908024    1.235886
C     2.681127   -2.413016    2.950115
O     0.825289   -1.981073    0.885022
H     0.109841   -0.523800    4.478533
H    -1.328818    0.026515    3.584881
H    -0.021636   -0.803600    2.717138
H     0.533430    1.946707    5.217566
H     0.700106    3.132443    3.890829
H    -0.901564    2.456253    4.298398
H    -0.109910    3.416779   -1.686378
H     1.124137    3.770180   -0.448109
H     1.528081    3.905349   -2.183860
H     3.404953    2.283584   -1.778002
H     2.952784    1.938428   -0.080265
H     2.975455    0.621923   -1.293669
H    -4.236284    2.456540    2.360013
H    -4.524344    2.784078    0.633971
H    -4.732732    1.135777    1.274514
H    -0.817880    2.538029    0.814446
H    -2.147129    3.658382    0.411221
H    -1.769400    3.296317    2.111827
H     4.518660   -1.640637    0.182196
H     4.866264   -1.120953    1.848891
H     4.945736   -2.848254    1.419598
H     1.626675   -2.677289    3.011217
H     3.288675   -3.270829    3.254676
H     2.890700   -1.570537    3.618548
H     0.106788   -2.052621   -5.120955
C     0.381827   -3.054232   -2.002786
N     0.762215   -2.803180   -3.283951
H    -1.019068   -5.729280    1.797489
N    -0.011128   -5.015191    0.150654
C    -0.032338   -5.559457    1.374403
N     1.171034   -4.129865   -1.659388
C     1.752700   -3.670317   -3.723104
C     1.177457   -4.763691   -0.382363
H     2.163086   -3.617932   -4.719682
C     1.118385   -5.903949    2.083476
C     2.016925   -4.511503   -2.696685
H     1.043375   -6.350671    3.069303
C     2.398228   -5.068541    0.229820
C     2.358548   -5.661790    1.488860
H     2.683072   -5.355855   -2.618745
H     3.338759   -4.823652   -0.251199
H     3.281465   -5.910846    2.003474
C     0.291809   -1.691231   -4.106134
H     1.050510   -0.904658   -4.128646
H    -0.624793   -1.296132   -3.672962
72
Optimized Geometry
Cl   -2.472662   -2.841672    0.623766
Cl   -2.530680   -0.678534   -2.289213
Fe   -0.721497   -1.737170   -0.673605
H     1.187893    0.493449    1.507873
C     1.121473    1.382029    2.147662
N     0.407453    1.162278    3.274149
C    -0.235959   -0.117573    3.533922
C     0.171328    2.230791    4.231623
O     1.642335    2.459317    1.834725
H    -0.566828    1.252530   -1.732076
C     0.465684    0.947430   -1.536453
N     1.351327    1.939339   -1.439382
C     0.932429    3.335775   -1.442005
C     2.753755    1.677440   -1.125565
O     0.755746   -0.263504   -1.431775
H    -3.141524   -0.243352    0.712803
C    -2.338920    0.499765    0.750097
N    -2.738228    1.743200    1.052601
C    -4.137257    2.040469    1.330799
C    -1.807427    2.863326    1.100617
O    -1.160696    0.164906    0.534743
H     2.406834   -1.661936   -0.354504
C     2.050869   -1.897920    0.653478
N     3.013370   -2.062256    1.565563
C     4.421782   -1.920924    1.218261
C     2.699221   -2.414224    2.945563
O     0.830721   -1.989232    0.888530
H     0.116481   -0.532548    4.486129
H    -1.323514    0.013593    3.591910
H    -0.014202   -0.813205    2.724756
H     0.532695    1.938335    5.224603
H     0.698651    3.124411    3.898051
H    -0.902259    2.445556    4.304137
H    -0.130436    3.404755   -1.683476
H     1.106068    3.766336   -0.450250
H     1.504129    3.898242   -2.187434
H     3.389180    2.283854   -1.778474
H     2.939596    1.940418   -0.079601
H     2.965186    0.621745   -1.290430
H    -4.243141    2.449101    2.342198
H    -4.517593    2.777096    0.614063
H    -4.733989    1.129245    1.253008
H    -0.813973    2.523894    0.817668
H    -2.139129    3.647862    0.411083
H    -1.769286    3.281622    2.112495
H     4.520139   -1.650873    0.164691
H     4.883527   -1.138768    1.830256
H     4.948389   -2.865248    1.395230
H     1.641812   -2.663053    3.017302
H     3.296943   -3.281487    3.243156
H     2.928319   -1.575602    3.612373
H     0.119367   -2.041192   -5.122367
C     0.393657   -3.049926   -2.007726
N     0.776674   -2.792493   -3.286302
H    -1.039964   -5.567596    1.824379
N    -0.010396   -4.934023    0.160281
C    -0.049020   -5.458205    1.391605
N     1.187951   -4.122119   -1.664893
C     1.773458   -3.653325   -3.724674
C     1.184009   -4.748678   -0.386074
H     2.186282   -3.596263   -4.720000
C     1.089637   -5.848355    2.096623
C     2.039317   -4.496365   -2.700070
H     1.001911   -6.276451    3.089649
C     2.394301   -5.099260    0.222048
C     2.335202   -5.672752    1.489675
H     2.709389   -5.337771   -2.624445
H     3.342456   -4.901740   -0.265710
H     3.249359   -5.956352    2.002083
C     0.301991   -1.681082   -4.106639
H     1.057177   -0.891080   -4.126890
H    -0.616525   -1.291152   -3.673062
72
Optimized Geometry
Cl   -2.488409   -2.847481    0.652226
Cl   -2.536496   -0.716499   -2.279105
Fe   -0.726771   -1.766546   -0.658163
H     1.181811    0.489003    1.510987
C     1.120763    1.377622    2.151173
N     0.408432    1.160722    3.279366
C    -0.238426   -0.116971    3.541504
C     0.178006    2.230631    4.236646
O     1.644618    2.453246    1.837096
H    -0.582330    1.238492   -1.722381
C     0.452001    0.937239   -1.529473
N     1.334937    1.933179   -1.440113
C     0.911876    3.328139   -1.445777
C     2.739036    1.676245   -1.129717
O     0.746933   -0.271396   -1.421372
H    -3.151601   -0.251963    0.707934
C    -2.345720    0.487307    0.749056
N    -2.741480    1.733689    1.045240
C    -4.140949    2.037972    1.313185
C    -1.805899    2.849476    1.098012
O    -1.167835    0.146108    0.543272
H     2.404055   -1.674200   -0.355306
C     2.054011   -1.902692    0.656459
N     3.022380   -2.069508    1.561900
C     4.429046   -1.946456    1.201024
C     2.717657   -2.414546    2.945647
O     0.835091   -1.983685    0.901020
H     0.115977   -0.532938    4.492596
H    -1.325306    0.017966    3.603384
H    -0.021948   -0.813251    2.731480
H     0.540134    1.937597    5.229190
H     0.707943    3.122112    3.901506
H    -0.894670    2.449392    4.310915
H    -0.151951    3.393214   -1.684180
H     1.087205    3.762961   -0.456085
H     1.479437    3.890183   -2.194742
H     3.370984    2.282522   -1.786165
H     2.926930    1.942381   -0.084896
H     2.952772    0.620558   -1.292065
H    -4.252100    2.449129    2.323023
H    -4.513016    2.774920    0.592420
H    -4.741310    1.129330    1.233058
H    -0.813203    2.506047    0.817379
H    -2.131857    3.636554    0.408627
H    -1.768732    3.266226    2.110631
H     4.520589   -1.677431    0.146580
H     4.906737   -1.170413    1.808499
H     4.945014   -2.897613    1.372918
H     1.655199   -2.635402    3.031500
H     3.296320   -3.297519    3.235091
H     2.977573   -1.582607    3.609473
H     0.127367   -2.024894   -5.116346
C     0.409597   -3.041450   -2.007900
N     0.794532   -2.775991   -3.283640
H    -1.048110   -5.429656    1.842418
N    -0.000544   -4.855443    0.170279
C    -0.055855   -5.373525    1.402979
N     1.210328   -4.109086   -1.666485
C     1.799096   -3.628260   -3.721871
C     1.196408   -4.732738   -0.387851
H     2.214349   -3.564770   -4.715813
C     1.068445   -5.815078    2.100813
C     2.067802   -4.473858   -2.700008
H     0.968422   -6.235722    3.095860
C     2.394098   -5.133140    0.214048
C     2.316583   -5.697578    1.485043
H     2.743048   -5.311286   -2.626991
H     3.347772   -4.978466   -0.278232
H     3.220419   -6.018937    1.993468
C     0.312949   -1.665442   -4.100848
H     1.065519   -0.873004   -4.123444
H    -0.605310   -1.279877   -3.662823
72
Optimized Geometry
Cl   -2.508697   -2.851383    0.663763
Cl   -2.535749   -0.744651   -2.280784
Fe   -0.727706   -1.791232   -0.647939
H     1.164059    0.487341    1.520021
C     1.109809    1.373638    2.163973
N     0.396832    1.156946    3.291985
C    -0.259602   -0.117033    3.548349
C     0.175338    2.223999    4.254481
O     1.640851    2.447127    1.854459
H    -0.588025    1.231550   -1.714382
C     0.446316    0.929979   -1.521067
N     1.328320    1.927142   -1.426710
C     0.904823    3.321789   -1.430555
C     2.732184    1.670249   -1.115668
O     0.742500   -0.277974   -1.416990
H    -3.163223   -0.261278    0.683208
C    -2.355187    0.474565    0.736430
N    -2.749930    1.722216    1.029342
C    -4.151020    2.030652    1.283436
C    -1.810088    2.833307    1.099847
O    -1.176033    0.129181    0.545689
H     2.404043   -1.698905   -0.365527
C     2.060871   -1.906019    0.653224
N     3.036360   -2.068949    1.551871
C     4.440502   -1.984916    1.170898
C     2.743906   -2.389410    2.944043
O     0.843552   -1.966816    0.910317
H     0.091909   -0.540163    4.497393
H    -1.345461    0.025643    3.611303
H    -0.048412   -0.810585    2.734677
H     0.532271    1.921685    5.246112
H     0.715304    3.111694    3.925315
H    -0.895135    2.453830    4.328028
H    -0.158777    3.386915   -1.670046
H     1.078897    3.755477   -0.440097
H     1.472890    3.885418   -2.178033
H     3.364858    2.273515   -1.774323
H     2.920893    1.939684   -0.071825
H     2.944717    0.613701   -1.274223
H    -4.272135    2.436750    2.294225
H    -4.512143    2.772970    0.562635
H    -4.753927    1.124808    1.191538
H    -0.818603    2.489854    0.815106
H    -2.132164    3.631523    0.421666
H    -1.771621    3.235125    2.118490
H     4.524345   -1.725964    0.113324
H     4.946009   -1.216942    1.765809
H     4.934322   -2.947792    1.343237
H     1.673659   -2.553981    3.054252
H     3.281864   -3.299615    3.228521
H     3.061312   -1.567527    3.595131
H     0.134311   -2.013138   -5.118346
C     0.421236   -3.037199   -2.012688
N     0.802685   -2.770495   -3.288700
H    -1.024709   -5.248531    1.895495
N     0.018611   -4.764737    0.194904
C    -0.040073   -5.259695    1.436309
N     1.220729   -4.107285   -1.674902
C     1.803519   -3.625411   -3.731193
C     1.207661   -4.718215   -0.391313
H     2.215566   -3.561947   -4.726482
C     1.073050   -5.752729    2.117537
C     2.073583   -4.473338   -2.711612
H     0.971933   -6.152019    3.121226
C     2.394714   -5.171922    0.193099
C     2.312411   -5.711932    1.474760
H     2.746772   -5.312757   -2.643429
H     3.345851   -5.075845   -0.318495
H     3.208129   -6.073551    1.970395
C     0.322246   -1.656746   -4.102197
H     1.076716   -0.866071   -4.123844
H    -0.594449   -1.270730   -3.661319
72
Optimized Geometry
Cl   -2.523051   -2.847939    0.693481
Cl   -2.535365   -0.782549   -2.274011
Fe   -0.725555   -1.819230   -0.628366
H     1.157056    0.488235    1.527635
C     1.104579    1.375176    2.170770
N     0.392493    1.160614    3.299873
C    -0.264352   -0.112629    3.558674
C     0.173355    2.228899    4.261478
O     1.635149    2.448389    1.859194
H    -0.599784    1.218690   -1.708134
C     0.436485    0.923394   -1.514195
N     1.313045    1.927031   -1.427044
C     0.881324    3.318896   -1.435726
C     2.718396    1.679187   -1.115763
O     0.740098   -0.281224   -1.404148
H    -3.169447   -0.269609    0.669123
C    -2.360096    0.463845    0.730684
N    -2.754999    1.713108    1.017583
C    -4.157693    2.024290    1.258849
C    -1.813383    2.821861    1.097966
O    -1.180038    0.115200    0.552647
H     2.405630   -1.704193   -0.362922
C     2.068935   -1.907282    0.658843
N     3.050388   -2.080191    1.549176
C     4.451622   -2.018681    1.153724
C     2.767370   -2.399138    2.943602
O     0.853405   -1.955071    0.926193
H     0.087565   -0.534325    4.508254
H    -1.350159    0.030445    3.622066
H    -0.053810   -0.807407    2.745945
H     0.530144    1.926696    5.253210
H     0.714969    3.115237    3.931340
H    -0.896602    2.461151    4.335583
H    -0.182809    3.376832   -1.674861
H     1.053166    3.758029   -0.447163
H     1.445425    3.883416   -2.185597
H     3.347512    2.283739   -1.776701
H     2.906220    1.952705   -0.072781
H     2.936522    0.623166   -1.270832
H    -4.287445    2.430656    2.268504
H    -4.511057    2.767243    0.534840
H    -4.761407    1.119532    1.161555
H    -0.821837    2.478252    0.813744
H    -2.131982    3.624913    0.423905
H    -1.776606    3.217174    2.119248
H     4.528577   -1.754573    0.096899
H     4.976770   -1.263300    1.747664
H     4.930238   -2.991185    1.314970
H     1.694088   -2.530623    3.067958
H     3.280071   -3.327515    3.216208
H     3.119918   -1.591102    3.593835
H     0.147052   -1.990249   -5.110197
C     0.436450   -3.028756   -2.011314
N     0.818811   -2.755760   -3.285209
H    -1.005077   -5.093720    1.932857
N     0.036571   -4.681326    0.214713
C    -0.029952   -5.166097    1.459410
N     1.233743   -4.102028   -1.678330
C     1.817906   -3.611288   -3.731532
C     1.215789   -4.706999   -0.393207
H     2.230384   -3.543890   -4.726395
C     1.065363   -5.716890    2.125141
C     2.085936   -4.465292   -2.716537
H     0.959289   -6.104689    3.132790
C     2.386065   -5.219208    0.175874
C     2.294662   -5.745681    1.462799
H     2.757095   -5.306695   -2.654202
H     3.333584   -5.178057   -0.349363
H     3.177662   -6.151534    1.946912
C     0.340408   -1.637548   -4.093740
H     1.098557   -0.850429   -4.116131
H    -0.572966   -1.249252   -3.648184
72
Optimized Geometry
Cl   -2.521767   -2.847284    0.746520
Cl   -2.535397   -0.835565   -2.254090
Fe   -0.716500   -1.851215   -0.597417
H     1.159216    0.502211    1.539901
C     1.101667    1.391886    2.178951
N     0.390750    1.178797    3.309124
C    -0.260707   -0.096174    3.572843
C     0.165534    2.250494    4.265424
O     1.627200    2.466517    1.863338
H    -0.613930    1.201648   -1.699798
C     0.424617    0.914932   -1.503969
N     1.293356    1.926847   -1.424071
C     0.851360    3.315104   -1.443511
C     2.700744    1.691991   -1.112625
O     0.737704   -0.285691   -1.386094
H    -3.173744   -0.272610    0.647706
C    -2.363825    0.458692    0.723105
N    -2.762233    1.709847    0.999245
C    -4.168208    2.022748    1.217281
C    -1.820134    2.816494    1.097641
O    -1.181761    0.107310    0.568244
H     2.410513   -1.707824   -0.350040
C     2.078922   -1.908126    0.674032
N     3.064276   -2.103178    1.555255
C     4.462568   -2.072057    1.146379
C     2.787604   -2.421917    2.951045
O     0.865088   -1.933980    0.951639
H     0.092386   -0.512347    4.524483
H    -1.347167    0.042425    3.634851
H    -0.046704   -0.792934    2.762805
H     0.525687    1.956236    5.258382
H     0.700405    3.138887    3.929868
H    -0.905957    2.475505    4.339702
H    -0.213988    3.363039   -1.679500
H     1.022943    3.764615   -0.459481
H     1.408662    3.877625   -2.200059
H     3.325064    2.292636   -1.781753
H     2.888519    1.978635   -0.073186
H     2.925124    0.635517   -1.255474
H    -4.315144    2.427079    2.225494
H    -4.508120    2.767837    0.489014
H    -4.771446    1.119067    1.107518
H    -0.826602    2.474040    0.818988
H    -2.131914    3.625526    0.427607
H    -1.791255    3.203727    2.122381
H     4.534930   -1.804888    0.089986
H     5.010897   -1.331787    1.738373
H     4.919998   -3.056201    1.298443
H     1.711617   -2.510419    3.089479
H     3.265531   -3.372682    3.209651
H     3.182089   -1.634016    3.601743
H     0.149833   -1.960160   -5.097765
C     0.453697   -3.017613   -2.008189
N     0.830956   -2.737964   -3.281384
H    -0.965275   -4.957533    1.967782
N     0.066492   -4.603469    0.232846
C    -0.004264   -5.085852    1.478191
N     1.249208   -4.095231   -1.684573
C     1.825090   -3.594827   -3.737324
C     1.229675   -4.698350   -0.400065
H     2.233376   -3.522819   -4.733596
C     1.070883   -5.698016    2.122504
C     2.095288   -4.455826   -2.728913
H     0.962627   -6.080327    3.131984
C     2.380434   -5.273580    0.147893
C     2.284115   -5.793249    1.437291
H     2.765403   -5.298565   -2.676059
H     3.319156   -5.286924   -0.393986
H     3.152445   -6.247178    1.904952
C     0.352738   -1.613273   -4.081118
H     1.115386   -0.830538   -4.105871
H    -0.555362   -1.222878   -3.626840
72
Optimized Geometry
Cl   -2.569316   -2.881878    0.664008
Cl   -2.514581   -0.817762   -2.290927
Fe   -0.705461   -1.862923   -0.598775
H     1.139500    0.533251    1.545716
C     1.089669    1.420327    2.189267
N     0.384931    1.205076    3.323125
C    -0.268604   -0.069048    3.586251
C     0.170182    2.273565    4.285405
O     1.617139    2.494796    1.875857
H    -0.616813    1.210147   -1.684124
C     0.422915    0.924524   -1.492398
N     1.288093    1.939309   -1.400634
C     0.841856    3.326196   -1.410634
C     2.696648    1.707214   -1.093326
O     0.739767   -0.275763   -1.388779
H    -3.191590   -0.311487    0.629410
C    -2.383922    0.421274    0.713301
N    -2.785902    1.670964    0.989594
C    -4.193529    1.981139    1.201133
C    -1.845834    2.778487    1.097231
O    -1.199464    0.072459    0.567921
H     2.418895   -1.719812   -0.361632
C     2.094869   -1.893161    0.670007
N     3.085809   -2.116809    1.538335
C     4.475956   -2.161123    1.103819
C     2.820418   -2.402838    2.943408
O     0.885530   -1.867563    0.964900
H     0.084965   -0.486324    4.537268
H    -1.354833    0.071144    3.650026
H    -0.055616   -0.765260    2.775470
H     0.531705    1.971792    5.275577
H     0.710108    3.159848    3.952338
H    -0.899435    2.505878    4.364540
H    -0.223290    3.372454   -1.648059
H     1.010700    3.768865   -0.423101
H     1.398260    3.895901   -2.162569
H     3.319063    2.299796   -1.771624
H     2.889090    2.005110   -0.057972
H     2.919310    0.648947   -1.225171
H    -4.346332    2.381943    2.209879
H    -4.530485    2.728141    0.473500
H    -4.794840    1.076966    1.085217
H    -0.852663    2.440759    0.811924
H    -2.161092    3.593385    0.436139
H    -1.814465    3.155381    2.125748
H     4.540317   -1.919691    0.040714
H     5.071247   -1.437077    1.669926
H     4.887619   -3.163493    1.267660
H     1.744350   -2.421728    3.106056
H     3.243069   -3.379009    3.203748
H     3.278034   -1.634260    3.575501
H     0.178911   -1.953280   -5.107283
C     0.475432   -3.006285   -2.014304
N     0.849711   -2.736897   -3.289764
H    -0.909498   -4.746653    2.028715
N     0.103871   -4.486851    0.268058
C     0.028805   -4.949090    1.520483
N     1.258711   -4.092607   -1.688605
C     1.829239   -3.610086   -3.746916
C     1.238177   -4.677143   -0.396157
H     2.233049   -3.548560   -4.745718
C     1.073150   -5.630661    2.145221
C     2.093226   -4.470407   -2.736309
H     0.964163   -5.992343    3.162145
C     2.357735   -5.328121    0.130820
C     2.257688   -5.821491    1.430539
H     2.751967   -5.322041   -2.685624
H     3.278556   -5.420790   -0.433192
H     3.102876   -6.331859    1.882055
C     0.382797   -1.607963   -4.090326
H     1.152555   -0.832137   -4.113676
H    -0.522699   -1.209909   -3.637225
72
Frame 0
 Cl        -3.180615819444       -2.098961458333        0.316673236111
 Cl        -3.114399819444       -0.056475458333       -2.653990763889
 Fe        -1.287507819444       -1.083415458333       -0.934787763889
 H          0.560872180556        1.364192541667        1.181839236111
 C          0.448922180556        2.269256541667        1.792120236111
 N         -0.265277819444        2.054845541667        2.920135236111
 C         -0.846063819444        0.754054541667        3.219492236111
 C         -0.559263819444        3.142162541667        3.839171236111
 O          0.922241180556        3.360235541667        1.450063236111
 H         -1.251235819444        1.989123541667       -2.059498763889
 C         -0.205145819444        1.727546541667       -1.867167763889
 N          0.640111180556        2.761861541667       -1.801992763889
 C          0.165097180556        4.138560541667       -1.835162763889
 C          2.053634180556        2.564238541667       -1.495223763889
 O          0.135816180556        0.536751541667       -1.742026763889
 H         -3.797915819444        0.446186541667        0.252774236111
 C         -3.001190819444        1.191330541667        0.328316236111
 N         -3.424038819444        2.442418541667        0.563674236111
 C         -4.839735819444        2.738134541667        0.738783236111
 C         -2.503187819444        3.567487541667        0.651026236111
 O         -1.810140819444        0.853294541667        0.210692236111
 H          1.831989180556       -0.894643458333       -0.753441763889
 C          1.529734180556       -1.099413458333        0.279297236111
 N          2.531374180556       -1.423456458333        1.102603236111
 C          3.901321180556       -1.536102458333        0.618778236111
 C          2.293679180556       -1.756287458333        2.502465236111
 O          0.332793180556       -1.021380458333        0.613078236111
 H         -0.488638819444        0.395012541667        4.192722236111
 H         -1.939910819444        0.829009541667        3.256023236111
 H         -0.573339819444        0.042878541667        2.440059236111
 H         -0.188501819444        2.903388541667        4.843130236111
 H         -0.075718819444        4.049070541667        3.476248236111
 H         -1.642594819444        3.305628541667        3.901291236111
 H         -0.900645819444        4.158428541667       -2.073687763889
 H          0.323632180556        4.601667541667       -0.855317763889
 H          0.709658180556        4.706950541667       -2.596751763889
 H          2.662142180556        3.157961541667       -2.185082763889
 H          2.243079180556        2.882905541667       -0.465457763889
 H          2.297511180556        1.508614541667       -1.609920763889
 H         -5.017770819444        3.168221541667        1.731207236111
 H         -5.173253819444        3.456867541667       -0.018410763889
 H         -5.425830819444        1.822007541667        0.640167236111
 H         -1.498408819444        3.235538541667        0.402566236111
 H         -2.814680819444        4.352298541667       -0.047359763889
 H         -2.502340819444        3.982956541667        1.664993236111
 H          3.946369180556       -1.256993458333       -0.436018763889
 H          4.559888180556       -0.874678458333        1.191453236111
 H          4.252502180556       -2.568365458333        0.729228236111
 H          1.227858180556       -1.680296458333        2.710614236111
 H          2.628266180556       -2.780576458333        2.697810236111
 H          2.849040180556       -1.068486458333        3.148933236111
 H         -0.392024819444       -1.102040458333       -5.463946763889
 C         -0.111041819444       -2.190085458333       -2.379807763889
 N          0.262772180556       -1.911181458333       -3.652587763889
 H         -1.455378819444       -3.796307458333        1.701071236111
 N         -0.464846819444       -3.596726458333       -0.079205763889
 C         -0.553738819444       -4.077964458333        1.165534236111
 N          0.657359180556       -3.291339458333       -2.068206763889
 C          1.228080180556       -2.793793458333       -4.122668763889
 C          0.624612180556       -3.888127458333       -0.782723763889
 H          1.630525180556       -2.726336458333       -5.121640763889
 C          0.432908180556       -4.873791458333        1.746185236111
 C          1.482268180556       -3.670046458333       -3.123643763889
 H          0.315106180556       -5.245322458333        2.758479236111
 C          1.686638180556       -4.658407458333       -0.299148763889
 C          1.573301180556       -5.164634458333        0.994328236111
 H          2.130449180556       -4.530046458333       -3.087560763889
 H          2.576577180556       -4.836577458333       -0.891060763889
 H          2.374817180556       -5.766719458333        1.411078236111
 C         -0.194424819444       -0.769875458333       -4.441418763889
 H          0.578108180556        0.003385541667       -4.449547763889
 H         -1.102241819444       -0.375617458333       -3.989637763889
72
Frame 1
 Cl        -3.246531488750       -2.092361020331       -0.057989538047
 Cl        -3.194713109504        0.376313830920       -2.961915569740
 Fe        -1.223833250707       -0.988468993419       -0.940868846974
 H          0.608351484240        1.342301401844        1.276798774074
 C          0.439112915244        2.203145446089        1.936463526211
 N         -0.297039000638        1.884449404339        3.025378141487
 C         -0.834473592700        0.544849505364        3.216937885779
 C         -0.663248000236        2.893773297526        4.005720711574
 O          0.863837732267        3.334768504901        1.668830658236
 H         -1.285340765856        2.099303178141       -2.100445955381
 C         -0.245740779300        1.826217929773       -1.889849877951
 N          0.587146925397        2.858994408905       -1.733922557767
 C          0.107947424915        4.234889883801       -1.752225110846
 C          1.984307968050        2.656253542199       -1.360796462945
 O          0.104540775683        0.631022475646       -1.846295041646
 H         -3.778155966851        0.487009064868       -0.015442485205
 C         -2.986667673844        1.196950451870        0.232449451423
 N         -3.411957616021        2.442402023384        0.465636562390
 C         -4.833012952650        2.771028559669        0.428451643603
 C         -2.497693907851        3.524404942972        0.801825462383
 O         -1.793081890633        0.837556142719        0.223094176946
 H          1.927019595640       -0.753465612835       -0.957095955826
 C          1.678663511182       -0.996357865214        0.080772689229
 N          2.721791125990       -1.354617941736        0.835377290385
 C          4.056548018046       -1.496406548310        0.266807046942
 C          2.563655921404       -1.691137727758        2.244896544318
 O          0.508644740974       -0.883982959031        0.488247854554
 H         -0.496051349476        0.132990112058        4.175982681150
 H         -1.931186725443        0.577370258633        3.218187155903
 H         -0.503740114631       -0.105418420228        2.407611518000
 H         -0.307410141549        2.605801150789        5.002199626704
 H         -0.213588938360        3.843791010237        3.716507056032
 H         -1.755166166500        3.002686702185        4.045523374455
 H         -0.948323709566        4.255929585039       -2.028884895885
 H          0.229296807249        4.674410444540       -0.755750465698
 H          0.678202959779        4.823858820881       -2.479015982705
 H          2.622892908116        3.285492171083       -1.989245999927
 H          2.115174740087        2.931318712088       -0.310184357869
 H          2.245476395939        1.609344786748       -1.510146612067
 H         -5.167009181447        3.131779784785        1.409253788831
 H         -5.014568526301        3.571882168139       -0.299128951883
 H         -5.409292984306        1.890707937051        0.134825660562
 H         -1.473572224300        3.230633184473        0.594403360675
 H         -2.752424130075        4.409588539266        0.205766688188
 H         -2.597767483114        3.794264401611        1.859456133273
 H          4.040255250037       -1.215378098452       -0.788243644578
 H          4.763281552607       -0.847044661993        0.795906961247
 H          4.394108158911       -2.534963735128        0.356829133912
 H          1.518603437963       -1.580390454317        2.522008546609
 H          2.872937664051       -2.729207788773        2.409489951413
 H          3.185386586827       -1.033556440209        2.861756696027
 H         -0.420583171850       -1.294111886228       -5.426443725800
 C         -0.109840764182       -2.212968672506       -2.300852145616
 N          0.257887677357       -2.031357739800       -3.590247026261
 H         -1.387479373565       -3.346720742431        1.962602853563
 N         -0.480007996071       -3.406456174221        0.118347923979
 C         -0.558107167670       -3.771684852423        1.401603369037
 N          0.596355501467       -3.335020121341       -1.924434454252
 C          1.154396829952       -3.002965627090       -4.020001475544
 C          0.548772668476       -3.846848947161       -0.601061594270
 H          1.540405635614       -3.025525834687       -5.027779731009
 C          0.346211220856       -4.652650850548        1.993581396191
 C          1.371373297515       -3.829987016570       -2.969842998440
 H          0.222811145585       -4.954809517326        3.028457781696
 C          1.534269675962       -4.704596016466       -0.102927565784
 C          1.411635844199       -5.123674048624        1.220364981465
 H          1.986775326139       -4.710365024630       -2.893140774505
 H          2.369333992317       -5.034939967332       -0.709692608057
 H          2.154179798081       -5.793847142421        1.645271706531
 C         -0.150052403342       -0.912606099491       -4.437985251174
 H          0.667285918029       -0.192328382565       -4.521683879971
 H         -1.011216584860       -0.431260832937       -3.980085221358
72
Frame 2
 Cl        -3.255220120124       -2.057732299765       -0.364903475335
 Cl        -3.264811108858        0.676883597792       -3.208328596389
 Fe        -1.155478933249       -0.931811147564       -0.960865960848
 H          0.637998741777        1.319574364559        1.333317798719
 C          0.455082250178        2.137876972025        2.041842367592
 N         -0.267355041853        1.741081357427        3.114242033071
 C         -0.777968838700        0.382562908591        3.227847493552
 C         -0.645599226581        2.681350309343        4.157138109923
 O          0.854117905087        3.292025048794        1.837555420194
 H         -1.302692185136        2.124884902426       -2.204218659019
 C         -0.270725720461        1.870368810100       -1.942037611234
 N          0.519383985638        2.923137306010       -1.721526979336
 C         -0.004456592021        4.283131438714       -1.752488352044
 C          1.901551156282        2.755765267066       -1.281758393403
 O          0.109097517031        0.682362467650       -1.918487333762
 H         -3.731966039292        0.568828006325       -0.289991621376
 C         -2.961555067092        1.218574637085        0.130435821866
 N         -3.382666439360        2.457828591094        0.389003099780
 C         -4.777222808929        2.835218380094        0.173487312065
 C         -2.514726788599        3.461226902074        0.986066341412
 O         -1.781673402845        0.823200671944        0.224611471798
 H          1.986071670320       -0.672131777267       -1.071897897782
 C          1.767618759915       -0.928357079872       -0.030128447575
 N          2.833968625384       -1.281849173803        0.692531817784
 C          4.154019560545       -1.409806825225        0.086305880370
 C          2.717811612681       -1.619931670273        2.106173312505
 O          0.609279326716       -0.819471787820        0.413472745021
 H         -0.425098482562       -0.079298319199        4.158669580551
 H         -1.875097345065        0.392479172151        3.235123220505
 H         -0.437841657609       -0.213349938544        2.381288645970
 H         -0.277616251120        2.339337477507        5.131669141332
 H         -0.219200984600        3.656857393084        3.922818269625
 H         -1.739453668878        2.767434587394        4.208405755899
 H         -1.047626428499        4.266902661866       -2.075146597570
 H          0.061453882479        4.717529481408       -0.748895396174
 H          0.578552546414        4.896240130047       -2.448949873354
 H          2.551459901408        3.407967646911       -1.874392429855
 H          1.975274649555        3.025708515736       -0.224526997938
 H          2.196969772214        1.716655129964       -1.419392231626
 H         -5.251323540511        3.082415546255        1.131931628857
 H         -4.833092723702        3.741994082557       -0.442431578956
 H         -5.305546951985        2.022793413518       -0.330925198930
 H         -1.467732398121        3.263502420417        0.782408789974
 H         -2.792629298791        4.450456579651        0.598248967017
 H         -2.643743109435        3.485094410191        2.074747565924
 H          4.104076479063       -1.133661510422       -0.969110026349
 H          4.866884095504       -0.749017149885        0.592554731231
 H          4.506584729184       -2.443764127082        0.170581737741
 H          1.677379037519       -1.538249706775        2.409666302842
 H          3.059900288839       -2.648804631585        2.263912679136
 H          3.334399952012       -0.945009621006        2.709978855422
 H         -0.462840240682       -1.451627829774       -5.405133793139
 C         -0.084434304734       -2.233142561124       -2.266018024716
 N          0.265411288124       -2.138849956412       -3.567741929600
 H         -1.387489861488       -3.058370134039        2.055005388122
 N         -0.528193384934       -3.300864655005        0.201986088329
 C         -0.597838940765       -3.569801087919        1.509382278959
 N          0.554536392294       -3.376705469847       -1.842035628240
 C          1.096490230772       -3.181897058522       -3.960235482183
 C          0.472276975062       -3.831679196982       -0.499030194007
 H          1.461906480716       -3.279085526647       -4.971302678075
 C          0.250680812153       -4.479325807426        2.139681706852
 C          1.285242995593       -3.965203772949       -2.870963148479
 H          0.116703658920       -4.721319841919        3.189065404928
 C          1.409460722540       -4.719134805521        0.038844568274
 C          1.284487908065       -5.046707721263        1.387722975893
 H          1.854737538210       -4.872007365906       -2.757073523363
 H          2.217778899420       -5.130751358355       -0.554751783471
 H          1.987695729518       -5.740121489489        1.841902078481
 C         -0.103613158970       -1.039684759924       -4.458028973538
 H          0.760142405134       -0.392292296370       -4.627167514781
 H         -0.901957436717       -0.468431126294       -3.989741055071
72
Frame 3
 Cl        -3.253133877027       -1.968759151978       -0.704268855686
 Cl        -3.352077425943        1.026470908870       -3.513408810026
 Fe        -1.078975349252       -0.883544535289       -0.969314343537
 H          0.667767859172        1.305557185613        1.390719407553
 C          0.472885733510        2.077815593184        2.146390101216
 N         -0.223586441972        1.600891402529        3.203341932523
 C         -0.708332748474        0.228899492475        3.236501460330
 C         -0.618124052670        2.468904367637        4.301788227785
 O          0.844075176181        3.251000574882        2.007452778170
 H         -1.325865745816        2.122115844841       -2.366488674810
 C         -0.311058075465        1.900818458109       -2.022212901208
 N          0.412528464764        2.981528507674       -1.728317912131
 C         -0.170617059136        4.316827136675       -1.787373792030
 C          1.771506408547        2.867961883606       -1.207133204744
 O          0.111148381343        0.726146799544       -1.985456849586
 H         -3.624541089294        0.710673921906       -0.610751960293
 C         -2.907550597492        1.267182815217       -0.003397419195
 N         -3.328907700070        2.484566613867        0.333879183512
 C         -4.655937187088        2.952749101401       -0.062687639380
 C         -2.542322712001        3.364686089022        1.182222330531
 O         -1.767467732698        0.807345912831        0.219144559696
 H          2.048643120748       -0.583455490344       -1.169472991748
 C          1.859838283202       -0.843033484327       -0.122413200775
 N          2.941701552965       -1.217016163823        0.564931328168
 C          4.248690607670       -1.325643028320       -0.073632771555
 C          2.856946435341       -1.587776756568        1.973076676364
 O          0.711701181134       -0.747675705355        0.352770974800
 H         -0.342727121443       -0.281680964264        4.136606600468
 H         -1.805437192766        0.216578814812        3.244891793143
 H         -0.360049893410       -0.308498851608        2.354718065127
 H         -0.245179235402        2.072743521454        5.253477081019
 H         -0.208210919418        3.464144424336        4.129315755144
 H         -1.713645168866        2.534024628526        4.355756931711
 H         -1.192201237502        4.251612489464       -2.167430780654
 H         -0.177297245100        4.750430684142       -0.781646609971
 H          0.423900128011        4.959179501842       -2.447204394365
 H          2.428175740587        3.549374806410       -1.758205401352
 H          1.773186721052        3.135599424078       -0.147005894836
 H          2.113694909929        1.840670498697       -1.321185623625
 H         -5.278432468746        3.098467269023        0.829383801346
 H         -4.581145822637        3.937748970632       -0.541436452052
 H         -5.105957625249        2.242955833168       -0.760732663137
 H         -1.476025131535        3.288918309628        1.000744258735
 H         -2.866519422764        4.402310464456        1.019729163878
 H         -2.696921327395        3.131866997935        2.242055403683
 H          4.172528416898       -1.033385294903       -1.123258106826
 H          4.967856874515       -0.667676454655        0.427370398868
 H          4.609959523031       -2.358262427728       -0.014655507856
 H          1.820711116451       -1.537584387222        2.297349491670
 H          3.223690270106       -2.612285717959        2.101616114017
 H          3.467938621365       -0.913067531531        2.583434523181
 H         -0.514294448923       -1.609397033034       -5.360811768529
 C         -0.043774785499       -2.252180539259       -2.216205309171
 N          0.275035302399       -2.242405165142       -3.527330375146
 H         -1.403063044858       -2.836833775784        2.128258372428
 N         -0.546517326388       -3.189225736682        0.293545644464
 C         -0.636373166041       -3.407047801374        1.609081113325
 N          0.531320238224       -3.410137260238       -1.746492634789
 C          1.050659699200       -3.341232769244       -3.879469320535
 C          0.419198191909       -3.807772267514       -0.386796498903
 H          1.403121006117       -3.500268275140       -4.887341273726
 C          0.161427765742       -4.334920137561        2.277553756590
 C          1.217440823671       -4.080893725534       -2.755777853896
 H          0.014227101180       -4.526730935159        3.335614377124
 C          1.299898891778       -4.729355826493        0.187819784024
 C          1.168070739819       -4.981597414048        1.552400626943
 H          1.737919030329       -5.011841737752       -2.607658647435
 H          2.080971385447       -5.213175296410       -0.387983328552
 H          1.824475841142       -5.702951340381        2.032990421882
 C         -0.076238393627       -1.172217013016       -4.459345590075
 H          0.816323155866       -0.595841981180       -4.714260967151
 H         -0.810655927380       -0.523397271664       -3.987366110133
72
Frame 4
 Cl        -3.232980156575       -1.843033379946       -1.061598547905
 Cl        -3.458145264356        1.418748073496       -3.751607717243
 Fe        -1.007858826076       -0.855014399741       -0.994503572871
 H          0.686031601256        1.294798820146        1.419700536868
 C          0.490316373308        2.027242214999        2.213579312935
 N         -0.163610962170        1.484800511087        3.266035750781
 C         -0.616104807859        0.101981432626        3.246356693994
 C         -0.551592708317        2.290231420308        4.413324589037
 O          0.850247036227        3.208934669545        2.130457062918
 H         -1.328850507819        2.085234812945       -2.556705360127
 C         -0.338990272629        1.906352988481       -2.126859222833
 N          0.300418335692        3.017048050408       -1.762874078579
 C         -0.347835399363        4.319904554136       -1.864642738155
 C          1.627110403328        2.968129506162       -1.156293091033
 O          0.124194003906        0.748093817860       -2.046704406718
 H         -3.471032699875        0.886799953877       -0.884654482766
 C         -2.827181789607        1.328937256409       -0.120473388284
 N         -3.265023074514        2.505342341312        0.320439544077
 C         -4.501707250603        3.085506621674       -0.202559980868
 C         -2.585114453042        3.229913756336        1.379718609136
 O         -1.746561996886        0.788600737096        0.201163509276
 H          2.100540545668       -0.513302423434       -1.236187549600
 C          1.928791368140       -0.775910799566       -0.186651017119
 N          3.020477887562       -1.146933466344        0.484118673175
 C          4.328604828718       -1.199705209299       -0.159910127336
 C          2.950498369499       -1.543425570874        1.886530091208
 O          0.783745576979       -0.707701017220        0.303482019503
 H         -0.211654623303       -0.442377293193        4.109289265206
 H         -1.711697333320        0.060966277871        3.283096758013
 H         -0.282615102704       -0.382953199529        2.329284174629
 H         -0.154199111170        1.851659381390        5.335752576119
 H         -0.161153045318        3.299572590830        4.284619069829
 H         -1.646563432896        2.334896847601        4.490263319930
 H         -1.342588794711        4.195876544681       -2.297684429802
 H         -0.428686098389        4.759051127875       -0.865082142603
 H          0.250779410607        4.989946731246       -2.492563627869
 H          2.286167359053        3.673504228366       -1.673132235359
 H          1.553017894558        3.242962814338       -0.100697466127
 H          2.016715141574        1.954497248604       -1.229276004291
 H         -5.246098347822        3.150809006071        0.600707329005
 H         -4.321290995550        4.118061096923       -0.527881110352
 H         -4.861070017389        2.495498281677       -1.047824488500
 H         -1.515941818345        3.335226411672        1.235280955864
 H         -3.018891644156        4.235700366161        1.465262628395
 H         -2.707792243946        2.733319188137        2.346802028786
 H          4.238293362515       -0.900027862286       -1.206330497979
 H          5.024376871875       -0.521976113519        0.347068115181
 H          4.726912718505       -2.219060709548       -0.114539035612
 H          1.911525325444       -1.578709008445        2.203249881151
 H          3.390990638373       -2.538909300509        2.003956035724
 H          3.501537187902       -0.834663667880        2.514522180405
 H         -0.536006095988       -1.750578950676       -5.329124676863
 C          0.006660998034       -2.277523758157       -2.189092456772
 N          0.302634510597       -2.344162981023       -3.502708040021
 H         -1.491885650537       -2.706845063695        2.141148787040
 N         -0.589084659170       -3.111795884637        0.340527296741
 C         -0.725513470617       -3.305134419467        1.656053753285
 N          0.504550743848       -3.451991705444       -1.677398024058
 C          1.027938468620       -3.489876628462       -3.810350187198
 C          0.355497964848       -3.796182326600       -0.306496415836
 H          1.374969719981       -3.703948700838       -4.809860945838
 C          0.035755136683       -4.229887573940        2.368864093165
 C          1.155472472449       -4.194924852316       -2.659230365412
 H         -0.129363992427       -4.375879038893        3.431648604025
 C          1.189209320454       -4.731925703894        0.311622203708
 C          1.046901572734       -4.913530381107        1.686554069660
 H          1.622647287262       -5.147336291466       -2.474151322960
 H          1.958163410903       -5.262745848668       -0.237278319666
 H          1.666795415337       -5.643571704193        2.199900839880
 C         -0.023450625453       -1.301818648186       -4.474244180721
 H          0.893254249034       -0.809554333346       -4.807212113852
 H         -0.683606238571       -0.575231466003       -4.005996989519
72
Frame 5
 Cl        -3.194951472749       -1.693515741540       -1.443091886281
 Cl        -3.588849234810        1.854303414441       -3.860875768003
 Fe        -0.952128794170       -0.843055987802       -1.059740998874
 H          0.666379376337        1.292351643514        1.393750504005
 C          0.500491440716        1.989481743129        2.225055218542
 N         -0.068991567004        1.390123880246        3.295875593855
 C         -0.490245932593       -0.001914173534        3.250439695730
 C         -0.408569970871        2.142897760281        4.493207432030
 O          0.854034562371        3.174435634733        2.176939649535
 H         -1.331770486272        2.034700785779       -2.747280336858
 C         -0.369236724988        1.901624035579       -2.244130955776
 N          0.183250290134        3.038260957660       -1.824058333645
 C         -0.527139688803        4.305966382301       -1.961699457448
 C          1.475965573942        3.053861084564       -1.146347218585
 O          0.133047044761        0.762637213691       -2.114661185812
 H         -3.316295888227        1.067795428865       -1.083281747103
 C         -2.744752773067        1.380673199368       -0.204641059098
 N         -3.206094968977        2.496234875054        0.354360789202
 C         -4.350688989242        3.203816825380       -0.219295862203
 C         -2.627848281426        3.039155188189        1.571155345051
 O         -1.732649552990        0.747104047251        0.169224659331
 H          2.135276774351       -0.445587136870       -1.291114750717
 C          1.969435526652       -0.718647599610       -0.243217153923
 N          3.068851317335       -1.059000281368        0.429018146545
 C          4.385462025640       -1.032179183071       -0.200079140427
 C          3.002852991007       -1.466702220142        1.829204900843
 O          0.820522590667       -0.698978845394        0.244959454541
 H         -0.015746465452       -0.567851934155        4.062181838892
 H         -1.579230748212       -0.074715934138        3.359633813875
 H         -0.208558644233       -0.441798005933        2.294298012082
 H          0.045931699682        1.673067060466        5.372717741616
 H         -0.040604791294        3.163121044215        4.386940587052
 H         -1.497866005668        2.166107575065        4.631661183669
 H         -1.497701633752        4.126097364691       -2.429948997555
 H         -0.668859522134        4.747254090395       -0.969756119601
 H          0.064339669377        5.002726999717       -2.566609081477
 H          2.129886769976        3.782013079249       -1.637292548277
 H          1.337038151292        3.336182187136       -0.098554077268
 H          1.908728897774        2.055566380152       -1.176524943981
 H         -5.178933323483        3.211185394934        0.499631957140
 H         -4.085023600024        4.254735943779       -0.391097352089
 H         -4.640863996733        2.741435391059       -1.164415036515
 H         -1.601691295334        3.378801464371        1.477095039319
 H         -3.219441648479        3.903969415950        1.900530332319
 H         -2.630772900621        2.303278173691        2.379125255186
 H          4.290001608917       -0.735863408808       -1.247034479666
 H          5.034159192611       -0.317201199632        0.317691706979
 H          4.842145462281       -2.026530914309       -0.153145820028
 H          1.967224875913       -1.629100158347        2.115771598890
 H          3.555732007712       -2.402195398198        1.958500743241
 H          3.446607938379       -0.702841405782        2.477421008784
 H         -0.449903717729       -1.869658163482       -5.324271432750
 C          0.062823713686       -2.316824427703       -2.189349836408
 N          0.389940324987       -2.446152998487       -3.490289555203
 H         -1.667752397237       -2.597899665425        2.082070311646
 N         -0.683861808923       -3.056715763965        0.337456459183
 C         -0.891180669382       -3.221010946746        1.648093933022
 N          0.477073264321       -3.499143992650       -1.625448896910
 C          1.062019933677       -3.638135477880       -3.737857928769
 C          0.264607729935       -3.788932916669       -0.250429439893
 H          1.419311499623       -3.908426886334       -4.719941828942
 C         -0.177683114501       -4.135818458725        2.420457408086
 C          1.122545911045       -4.306219657310       -2.559529301101
 H         -0.383830820692       -4.238548924230        3.481219702544
 C          1.043139407521       -4.729605014398        0.428393018849
 C          0.848866635226       -4.856459553048        1.803136892170
 H          1.531255589559       -5.275212477693       -2.326911108968
 H          1.815463601113       -5.298950186239       -0.075035934500
 H          1.428459325190       -5.585180711089        2.362599851840
 C          0.126158740719       -1.429384483191       -4.506282973951
 H          1.072248420841       -1.040273290441       -4.889770717666
 H         -0.451558455198       -0.624732140556       -4.056806519325
72
Frame 6
 Cl        -3.133912719072       -1.533107984360       -1.840356885226
 Cl        -3.705012479146        2.270490037570       -3.864630056683
 Fe        -0.915860308799       -0.847396272533       -1.145835843534
 H          0.599151967962        1.299676525649        1.332428484503
 C          0.500116653729        1.963394710445        2.200661944315
 N          0.047030375894        1.315396704500        3.298942535740
 C         -0.343619576372       -0.085613986565        3.246208050033
 C         -0.212352480214        2.025756666122        4.541592491036
 O          0.812433338103        3.159485955757        2.158256819655
 H         -1.362743976210        2.022991516868       -2.894082019658
 C         -0.423470043716        1.911330271130       -2.341859844777
 N          0.088298501613        3.057820540141       -1.898377689893
 C         -0.641020485720        4.312521284503       -2.062645581878
 C          1.355407539091        3.102324367420       -1.174139888424
 O          0.099362163604        0.782845416559       -2.186189573274
 H         -3.174408920831        1.231739839941       -1.213490183068
 C         -2.686162372344        1.395873818794       -0.247341077273
 N         -3.178249322735        2.430578488141        0.429556483953
 C         -4.213476409689        3.285763552123       -0.150158077057
 C         -2.697545841865        2.776664130873        1.757633503267
 O         -1.746076108451        0.664658778065        0.139015086780
 H          2.142861169640       -0.364146539662       -1.356622450401
 C          1.987499212371       -0.646802287672       -0.309650310491
 N          3.098014410105       -0.926827913184        0.370298263873
 C          4.418298869638       -0.796738563749       -0.238619605018
 C          3.038168391131       -1.342544271963        1.769374448649
 O          0.836335425954       -0.695535964109        0.173515677178
 H          0.209337749803       -0.661861410488        3.998338611988
 H         -1.417227168816       -0.191022143810        3.445854607956
 H         -0.134209280942       -0.489447220732        2.256411251460
 H          0.309402342299        1.531047886378        5.368439816577
 H          0.141623376550        3.051860921273        4.444570454537
 H         -1.288504779101        2.034452294539        4.760212828202
 H         -1.593288013034        4.115657098802       -2.561175843111
 H         -0.824324859307        4.753540976004       -1.077048206805
 H         -0.042519975730        5.018548596474       -2.649191956547
 H          2.008053658691        3.847979535898       -1.639597803209
 H          1.175588674027        3.375989661934       -0.129396679189
 H          1.816896566890        2.116773421445       -1.197333372879
 H         -5.109801042238        3.262554739661        0.480453257581
 H         -3.861592442540        4.324693028947       -0.166881614462
 H         -4.439986502688        2.962965780154       -1.168163374049
 H         -1.762138162231        3.333548183250        1.755398037661
 H         -3.442728740073        3.408120290326        2.257887867087
 H         -2.528452725120        1.885961870291        2.366662312048
 H          4.316431472624       -0.500000880186       -1.284821443568
 H          5.004099914658       -0.040291437815        0.294727003860
 H          4.946682340237       -1.754669520198       -0.191864160593
 H          2.028338384687       -1.661765913931        2.016158287012
 H          3.721343497976       -2.182831851681        1.922954625546
 H          3.330531602481       -0.522082477117        2.434621275965
 H         -0.265599206909       -1.964266517677       -5.325300520308
 C          0.115473354017       -2.371198164819       -2.190980549879
 N          0.511939326471       -2.554132462325       -3.465565433548
 H         -1.858293126047       -2.469777325198        1.995882495456
 N         -0.797496187403       -3.004392199156        0.319129780785
 C         -1.086350026835       -3.134048316197        1.618666688544
 N          0.436950270072       -3.555270986884       -1.573129193083
 C          1.125037665668       -3.789387113303       -3.645668478021
 C          0.152188705945       -3.786453055187       -0.199949183536
 H          1.525783977242       -4.104207857331       -4.597044859969
 C         -0.452499296150       -4.056747528921        2.448795220607
 C          1.078957081086       -4.427132424558       -2.450163904760
 H         -0.724130769447       -4.130796840419        3.496786939962
 C          0.852528780578       -4.741291439758        0.540892308705
 C          0.566041026879       -4.841357507197        1.901517119444
 H          1.412161370757       -5.412875620339       -2.171180881446
 H          1.631207643805       -5.347315335706        0.093249050214
 H          1.081294518988       -5.581932890251        2.505988270747
 C          0.351723506665       -1.556240292925       -4.520762474474
 H          1.332612625379       -1.278165089386       -4.913593504954
 H         -0.142154103533       -0.683331282682       -4.098269375879
72
Frame 7
 Cl        -3.049286189410       -1.370587645394       -2.195178830936
 Cl        -3.799847464814        2.610296427732       -3.775700711172
 Fe        -0.890652251454       -0.858531851234       -1.234699837437
 H          0.492823019869        1.287610872849        1.264238161488
 C          0.472114035401        1.928098739858        2.154889469945
 N          0.153700778507        1.244514083386        3.279105043874
 C         -0.215314101046       -0.162895372531        3.232656118432
 C          0.009806242310        1.924794265160        4.557005722423
 O          0.732985149915        3.135808189218        2.106711571813
 H         -1.400898340547        2.041015956494       -2.990887497833
 C         -0.468291750116        1.926600280794       -2.425611415144
 N          0.047353484142        3.069306204197       -1.977833048423
 C         -0.664537078815        4.332766955172       -2.156744875426
 C          1.299136394115        3.107397105093       -1.225896366443
 O          0.049949626314        0.795901710111       -2.256116132187
 H         -3.046134469367        1.364102556907       -1.273103989496
 C         -2.636328961744        1.387659036412       -0.257223924705
 N         -3.156105921349        2.341030046322        0.513211824059
 C         -4.108480113132        3.310685013414       -0.025999159902
 C         -2.769853614007        2.496440281303        1.909099602272
 O         -1.763594148451        0.567802543352        0.111954056107
 H          2.135699317617       -0.308034841631       -1.424316304787
 C          1.992860191931       -0.581245529367       -0.373184814037
 N          3.111735871633       -0.759979359924        0.325694386916
 C          4.425845967002       -0.513002762718       -0.260768043822
 C          3.057489613902       -1.153856830723        1.732213462243
 O          0.843780255750       -0.707169108829        0.102800095857
 H          0.416246553478       -0.743628544444        3.915651904484
 H         -1.261943852559       -0.294648460009        3.535245928379
 H         -0.093038736959       -0.541204223139        2.218482972123
 H          0.607969706734        1.413819758549        5.319623838476
 H          0.352060378292        2.954025557246        4.450732234697
 H         -1.040608756867        1.924012453763        4.876634886581
 H         -1.609592080553        4.149543796750       -2.673788664670
 H         -0.865874489430        4.775984423107       -1.175357994807
 H         -0.047398549444        5.030823312085       -2.732949243017
 H          1.954781115734        3.868412416077       -1.660945631507
 H          1.098914961628        3.354670372725       -0.177556465704
 H          1.776542551478        2.130393030595       -1.274046545261
 H         -5.053592239635        3.248746316557        0.525124500666
 H         -3.710282356337        4.324159385285        0.102984352940
 H         -4.274492165740        3.119609166958       -1.088633801637
 H         -1.946507387732        3.203400846582        2.030849109204
 H         -3.625132955808        2.878085333135        2.477680013803
 H         -2.458125918144        1.539401832826        2.328923348904
 H          4.316389210643       -0.234234347302       -1.311150120627
 H          4.928068073415        0.300176018933        0.274139074769
 H          5.040277864927       -1.416520410672       -0.193296888296
 H          2.111070694168       -1.650337257021        1.938515284655
 H          3.877383613149       -1.845688708264        1.941029066517
 H          3.152520927155       -0.279870490579        2.386511889361
 H         -0.076676938556       -2.036481264596       -5.315988595766
 C          0.146745508371       -2.431871450416       -2.194996058309
 N          0.624862639321       -2.657031657262       -3.434126243011
 H         -2.040123767611       -2.339987000318        1.892005860868
 N         -0.920559477235       -2.960366633160        0.284154601456
 C         -1.284306255126       -3.049655793765        1.568601267194
 N          0.381924336195       -3.611803176840       -1.532022261845
 C          1.178608670336       -3.927141159799       -3.554792067678
 C          0.020511282995       -3.793052923485       -0.168850232547
 H          1.613952519626       -4.284906758036       -4.475135014409
 C         -0.735101811592       -3.979060419403        2.449694103809
 C          1.029293900056       -4.534539404785       -2.351988360587
 H         -1.075862834705       -4.029449054767        3.478223366958
 C          0.637592247009       -4.759964263129        0.627930936569
 C          0.255163874748       -4.836903117145        1.966058067076
 H          1.294928670487       -5.528857454091       -2.033099405194
 H          1.417123199339       -5.402578084391        0.236443089748
 H          0.713912244934       -5.576263878397        2.615223674900
 C          0.571793326531       -1.674263366192       -4.513921866741
 H          1.578015511527       -1.503882296668       -4.904371354486
 H          0.166611447602       -0.747599388520       -4.109761121721
72
Frame 8
 Cl        -2.927159066262       -1.194547545564       -2.526467303151
 Cl        -3.885541752384        2.886721705041       -3.620967122779
 Fe        -0.864409980046       -0.871503896809       -1.319539952776
 H          0.366115681015        1.264401375032        1.200810212642
 C          0.428921347575        1.888798751357        2.101292847573
 N          0.258472310491        1.178667635442        3.241625482668
 C         -0.103811300732       -0.231209293410        3.209062200516
 C          0.258106732289        1.837161305878        4.539110855010
 O          0.627440938766        3.107764868400        2.046768493027
 H         -1.451684831755        2.058995116874       -3.051100183278
 C         -0.507213467806        1.938541451317       -2.504703704749
 N          0.023063199517        3.074432400711       -2.058056315519
 C         -0.662327251281        4.351228100658       -2.250065060042
 C          1.262110894218        3.098594917916       -1.283694328673
 O         -0.000285742194        0.802646307749       -2.323208351208
 H         -2.922586679477        1.472092796901       -1.284051348716
 C         -2.594092418789        1.356845170884       -0.244516040103
 N         -3.135588982162        2.230056876483        0.603477846543
 C         -3.998421123683        3.308635424621        0.125894788000
 C         -2.838786157588        2.198586008952        2.032040863656
 O         -1.783500282490        0.458930332838        0.086616410895
 H          2.129658422574       -0.265583949572       -1.486585755584
 C          1.996131852586       -0.514346090955       -0.428467136502
 N          3.112855582690       -0.577889193179        0.292328105364
 C          4.410203452165       -0.218944488208       -0.273559954196
 C          3.055844547101       -0.924931605385        1.712220663728
 O          0.854089294452       -0.721496199435        0.037613089532
 H          0.596590065756       -0.818479803509        3.814260122933
 H         -1.113011192160       -0.376510004725        3.616145557226
 H         -0.077570701229       -0.591768778855        2.181267012036
 H          0.928303103528        1.309524734042        5.226634705027
 H          0.596633775709        2.865287517698        4.411649268424
 H         -0.751903489760        1.838446924025        4.968939518559
 H         -1.602758256771        4.187782513392       -2.781697629648
 H         -0.874903267534        4.799475553449       -1.273115796544
 H         -0.024257601770        5.035503220043       -2.819453240543
 H          1.919347943981        3.876058036039       -1.685576780300
 H          1.046368059595        3.313037047871       -0.230599404024
 H          1.754460352779        2.131339258242       -1.366270014368
 H         -4.983583467146        3.234539017042        0.599165628809
 H         -3.554897732706        4.275682120527        0.388888217560
 H         -4.104300675708        3.246647751336       -0.960382947901
 H         -2.134273890301        2.996232422013        2.289829236784
 H         -3.766394040524        2.340738656218        2.593992135496
 H         -2.399900355353        1.235084476656        2.285494681362
 H          4.297009151145        0.025895792172       -1.331575362788
 H          4.820085819287        0.650873364391        0.250398222011
 H          5.107269881227       -1.056383599882       -0.171697680406
 H          2.213556633557       -1.595210012622        1.884748392564
 H          3.985879281543       -1.424661263702        1.991277441520
 H          2.931004666719       -0.026410522322        2.326474086087
 H          0.127079195018       -2.079979794104       -5.289374354244
 C          0.168696215586       -2.493366368639       -2.195273337298
 N          0.731950091492       -2.753577715378       -3.390856996105
 H         -2.204035993808       -2.212579520733        1.782056835988
 N         -1.036619842018       -2.916157227159        0.243620258562
 C         -1.472945167555       -2.967250046096        1.507775310181
 N          0.319141574892       -3.666712841833       -1.496999493412
 C          1.223609209386       -4.052618662622       -3.462280336397
 C         -0.118370902073       -3.803111236495       -0.150186303640
 H          1.699401805792       -4.444731523511       -4.347832805698
 C         -1.023080224355       -3.912573883858        2.426961365142
 C          0.969520454150       -4.632934112241       -2.263629233245
 H         -1.407655945887       -3.919770127584        3.440716710046
 C          0.407722148368       -4.784025347015        0.692987894170
 C         -0.064222760624       -4.834454214488        2.003535605790
 H          1.166898416836       -5.632923505553       -1.913918162373
 H          1.174378153389       -5.469607814043        0.352833818197
 H          0.325116144463       -5.581849344939        2.687553553320
 C          0.794766291887       -1.779157439970       -4.477670189298
 H          1.818584484562       -1.714546151546       -4.854074015762
 H          0.483707367849       -0.813445826268       -4.078620795676
72
Optimized Geometry
Cl   -2.209257   -1.932368   -2.199214
Cl   -3.348949    2.138221   -3.058878
Fe   -0.176102   -1.654263   -0.928508
H     1.068803    0.481290    1.551369
C     1.126802    1.121007    2.440993
N     0.999458    0.423531    3.594747
C     0.688346   -0.998709    3.591178
C     1.007015    1.100368    4.882649
O     1.285995    2.344693    2.365227
H    -0.869447    1.248450   -2.552075
C     0.114764    1.143773   -2.076947
N     0.645587    2.285201   -1.645593
C    -0.089723    3.544655   -1.746595
C     1.936407    2.327905   -0.961743
O     0.664031    0.019264   -1.958561
H    -2.302123    0.677513   -0.800231
C    -1.944446    0.536760    0.226318
N    -2.493462    1.361557    1.117441
C    -3.402834    2.426619    0.699732
C    -2.160962    1.291211    2.536342
O    -1.096088   -0.343674    0.505608
H     2.793444   -1.050413   -1.195650
C     2.705965   -1.250461   -0.122654
N     3.851397   -1.225956    0.555926
C     5.110770   -0.855343   -0.083452
C     3.872695   -1.488874    1.993954
O     1.589857   -1.480911    0.392206
H     1.428184   -1.551803    4.181753
H    -0.301097   -1.174848    4.032758
H     0.693529   -1.372202    2.567389
H     1.718285    0.612448    5.558319
H     1.297250    2.139939    4.731255
H     0.010353    1.064688    5.341191
H    -1.055236    3.370947   -2.227929
H    -0.255043    3.948951   -0.741552
H     0.491287    4.269819   -2.326253
H     2.542420    3.131356   -1.392030
H     1.787353    2.516435    0.107718
H     2.446684    1.376645   -1.101021
H    -4.372974    2.302641    1.193149
H    -2.984806    3.397964    0.987576
H    -3.533244    2.400428   -0.385255
H    -1.483645    2.108097    2.806828
H    -3.079406    1.374782    3.124604
H    -1.677391    0.338471    2.743835
H     4.946779   -0.671275   -1.147111
H     5.510427    0.054367    0.376806
H     5.840991   -1.662337    0.032527
H     3.028962   -2.126726    2.255029
H     4.807119   -1.994527    2.248263
H     3.805441   -0.553053    2.559681
H     1.110440   -2.985646   -4.850452
C     0.819507   -3.333080   -1.742050
N     1.458348   -3.646139   -2.884508
H    -1.635984   -2.660526    2.090141
N    -0.493256   -3.550696    0.636991
C    -1.051663   -3.544283    1.852770
N     0.829310   -4.506062   -1.024532
C     1.862531   -4.977228   -2.906898
C     0.261794   -4.593077    0.277076
H     2.382725   -5.411637   -3.746524
C    -0.889568   -4.587684    2.760889
C     1.469830   -5.524549   -1.730654
H    -1.362011   -4.546900    3.735890
C     0.495888   -5.684105    1.116578
C    -0.099364   -5.672659    2.377061
H     1.573998   -6.531402   -1.361771
H     1.129920   -6.508381    0.814390
H     0.063151   -6.504952    3.054534
C     1.679233   -2.688816   -3.965417
H     2.742989   -2.650237   -4.212982
H     1.342386   -1.711346   -3.618522
72
Optimized Geometry
Cl   -2.139193   -1.921528   -2.289553
Cl   -2.974079    2.426751   -2.690655
Fe   -0.184499   -1.716169   -0.873830
H     0.558975    0.788549    1.356422
C     1.081583    1.353249    2.138733
N     1.024548    0.746615    3.348619
C     0.434814   -0.574358    3.516067
C     1.681552    1.331171    4.508392
O     1.656541    2.424232    1.911443
H    -0.750874    1.343961   -1.862877
C     0.313001    1.106971   -1.745519
N     1.080511    2.153558   -1.455540
C     0.486893    3.455166   -1.151370
C     2.524023    2.024835   -1.276973
O     0.741620   -0.063877   -1.903886
H    -2.495512    0.548578   -0.727046
C    -2.199676    0.306339    0.298952
N    -2.904058    0.919276    1.247190
C    -3.918708    1.918267    0.913114
C    -2.641289    0.661505    2.660822
O    -1.260436   -0.493467    0.538970
H     2.761487   -1.485052   -1.134309
C     2.663306   -1.268072   -0.065962
N     3.797419   -0.879662    0.519115
C     5.020519   -0.693940   -0.255850
C     3.852589   -0.534117    1.936487
O     1.560851   -1.392988    0.508324
H     1.197955   -1.294500    3.837277
H    -0.349309   -0.544910    4.281215
H     0.011859   -0.907832    2.569234
H     2.533592    0.712650    4.818231
H     2.034942    2.328282    4.246603
H     0.976352    1.395948    5.344351
H    -0.584742    3.425141   -1.363910
H     0.656917    3.679212   -0.093609
H     0.955374    4.228729   -1.768785
H     3.024825    2.836505   -1.813325
H     2.763139    2.089789   -0.211564
H     2.849458    1.067805   -1.681258
H    -4.901723    1.584189    1.261657
H    -3.673961    2.866007    1.404786
H    -3.937152    2.075801   -0.167538
H    -1.819772    1.286720    3.027149
H    -3.544002    0.884213    3.232807
H    -2.375990   -0.386703    2.798965
H     4.852231   -0.986676   -1.294266
H     5.326987    0.357409   -0.227216
H     5.824818   -1.308035    0.161496
H     2.979227   -0.946104    2.437141
H     4.761410   -0.955927    2.374529
H     3.861690    0.553989    2.061735
H     1.361756   -2.917334   -4.758989
C     0.863461   -3.359134   -1.696987
N     1.571428   -3.657597   -2.802103
H    -1.774447   -2.642079    1.966819
N    -0.579287   -3.559422    0.578237
C    -1.250912   -3.563921    1.736097
N     0.780071   -4.555155   -1.024136
C     1.926758   -5.002238   -2.843889
C     0.097812   -4.656154    0.218149
H     2.491228   -5.427753   -3.659087
C    -1.278516   -4.666699    2.584981
C     1.431423   -5.573817   -1.718934
H    -1.836664   -4.631661    3.513705
C     0.139932   -5.810258    1.001884
C    -0.566228   -5.805161    2.203652
H     1.478516   -6.594523   -1.377764
H     0.707670   -6.681612    0.700246
H    -0.553549   -6.686716    2.836600
C     1.897439   -2.678382   -3.836623
H     2.973396   -2.689459   -4.027781
H     1.593051   -1.695572   -3.475929
72
Optimized Geometry
Cl   -2.195184   -2.004307   -2.230637
Cl   -2.974653    2.539143   -2.595143
Fe   -0.218776   -1.747339   -0.845924
H     0.532709    0.815710    1.353594
C     1.126443    1.336344    2.115675
N     1.080130    0.725480    3.323967
C     0.434590   -0.567470    3.502329
C     1.825801    1.255333    4.455355
O     1.761592    2.368754    1.870893
H    -0.802176    1.343131   -1.781326
C     0.262549    1.091690   -1.718616
N     1.054973    2.127970   -1.458680
C     0.492402    3.432735   -1.111111
C     2.503703    1.980167   -1.354747
O     0.669630   -0.081654   -1.910391
H    -2.589732    0.468782   -0.717976
C    -2.261068    0.275150    0.307943
N    -2.956116    0.903533    1.252534
C    -4.016506    1.852028    0.912974
C    -2.638759    0.707058    2.665724
O    -1.293078   -0.488242    0.551597
H     2.726455   -1.396744   -1.148880
C     2.644926   -1.227648   -0.070897
N     3.788998   -0.866270    0.513058
C     4.996323   -0.635115   -0.273765
C     3.867710   -0.585982    1.943526
O     1.551401   -1.377623    0.513331
H     1.174025   -1.326332    3.787796
H    -0.318963   -0.509218    4.296025
H    -0.036309   -0.870696    2.568518
H     2.674785    0.602523    4.697029
H     2.196467    2.247624    4.199222
H     1.175237    1.318313    5.334411
H    -0.588836    3.415959   -1.269381
H     0.719413    3.644202   -0.061562
H     0.936831    4.207240   -1.744940
H     2.986082    2.811596   -1.877253
H     2.795110    1.995851   -0.300422
H     2.800522    1.040526   -1.818075
H    -4.978909    1.489330    1.289375
H    -3.799861    2.821402    1.374271
H    -4.058565    1.982490   -0.170437
H    -1.776274    1.313934    2.961342
H    -3.504185    0.998161    3.263137
H    -2.409911   -0.342837    2.851493
H     4.812490   -0.883305   -1.321105
H     5.294274    0.416879   -0.204086
H     5.813351   -1.259413    0.101561
H     3.001057   -1.019747    2.437757
H     4.782350   -1.028998    2.347232
H     3.881176    0.495266    2.116808
H     1.543986   -2.948010   -4.741289
C     0.883824   -3.347114   -1.688319
N     1.646558   -3.637955   -2.757460
H    -1.806346   -2.571004    1.898641
N    -0.576560   -3.508922    0.555809
C    -1.297168   -3.504362    1.685218
N     0.816135   -4.532788   -0.996897
C     2.053301   -4.969417   -2.757743
C     0.084791   -4.624065    0.215994
H     2.668396   -5.387467   -3.539528
C    -1.386743   -4.610257    2.524667
C     1.532320   -5.539617   -1.643580
H    -1.981012   -4.565192    3.430197
C     0.061182   -5.783339    0.991555
C    -0.690978   -5.765669    2.164708
H     1.608890   -6.549747   -1.277114
H     0.609844   -6.670721    0.701815
H    -0.728797   -6.651367    2.790802
C     1.993855   -2.661185   -3.787290
H     3.080229   -2.613312   -3.898191
H     1.609019   -1.691005   -3.471986
72
Optimized Geometry
Cl   -2.216518   -2.059284   -2.175965
Cl   -2.987299    2.489725   -2.577977
Fe   -0.229401   -1.794925   -0.798667
H     0.550752    0.790160    1.347642
C     1.139887    1.329718    2.100281
N     1.089994    0.746353    3.321980
C     0.447536   -0.544163    3.527153
C     1.829037    1.304777    4.444119
O     1.773428    2.357895    1.834932
H    -0.811545    1.333295   -1.732974
C     0.252392    1.074926   -1.685568
N     1.057008    2.112409   -1.467384
C     0.509118    3.428080   -1.139328
C     2.505934    1.955653   -1.383503
O     0.647545   -0.104675   -1.857237
H    -2.604706    0.422608   -0.688551
C    -2.269822    0.247246    0.338652
N    -2.957976    0.892653    1.276859
C    -4.021079    1.834940    0.929228
C    -2.629228    0.720004    2.690509
O    -1.301075   -0.512589    0.589817
H     2.714454   -1.394240   -1.121129
C     2.640792   -1.242904   -0.040073
N     3.783572   -0.866954    0.537763
C     4.978646   -0.603410   -0.257210
C     3.873352   -0.608084    1.971459
O     1.556414   -1.423090    0.552132
H     1.188641   -1.294763    3.829740
H    -0.306970   -0.470704    4.318644
H    -0.022287   -0.867973    2.599655
H     2.681273    0.662627    4.702325
H     2.194508    2.293603    4.167879
H     1.175126    1.382531    5.319461
H    -0.573269    3.418677   -1.290207
H     0.744358    3.656966   -0.095277
H     0.955790    4.186892   -1.790280
H     2.986570    2.774183   -1.927467
H     2.813964    1.985618   -0.334119
H     2.788608    1.005971   -1.835389
H    -4.980931    1.477621    1.317192
H    -3.802296    2.811564    1.373914
H    -4.069520    1.948836   -0.155755
H    -1.764154    1.331534    2.968561
H    -3.489588    1.021535    3.290144
H    -2.398813   -0.326698    2.891861
H     4.785619   -0.830600   -1.307662
H     5.263748    0.450623   -0.167746
H     5.808151   -1.224959    0.094805
H     3.012235   -1.052314    2.466159
H     4.792851   -1.053825    2.361205
H     3.885393    0.470610    2.159643
H     1.578518   -2.921009   -4.747610
C     0.896345   -3.347384   -1.702200
N     1.662676   -3.630589   -2.769721
H    -1.791370   -2.548318    1.861048
N    -0.565634   -3.496400    0.521210
C    -1.296834   -3.488556    1.645718
N     0.822102   -4.538286   -1.021644
C     2.065479   -4.963932   -2.779396
C     0.080267   -4.624365    0.182796
H     2.683350   -5.377023   -3.561656
C    -1.412187   -4.597446    2.476994
C     1.537514   -5.542808   -1.672665
H    -2.014231   -4.546641    3.377021
C     0.030042   -5.785985    0.952024
C    -0.732473   -5.762584    2.118141
H     1.607866   -6.556457   -1.314487
H     0.567170   -6.679979    0.660746
H    -0.790836   -6.650699    2.739148
C     2.018430   -2.643231   -3.786327
H     3.105755   -2.591873   -3.886082
H     1.628202   -1.677263   -3.464167
