# Supplementary material for: Synthetic Mechanism of a Fe(II) N‑Heterocyclic Carbene Bidentate Complex Revealed by Electronic Structure Methods
Source: Inorg Chem. 2026 Jun 22;65(26):15136–49. doi: 10.1021/acs.inorgchem.6c02095 (PMC13343516; doi:10.1021/acs.inorgchem.6c02095)
Supplement: Supplementary file 2 [file ic6c02095_si_002.zip › XYZ-PATHS-STRUCTURES/REACTION-2/REACTION-2-TRANS.xyz]

72
Optimized Geometry
Cl   -1.653686   -1.611461   -1.915513
Cl    0.378065    1.140158    1.752622
Fe   -0.603435   -0.292827   -0.123703
H    -1.849327    2.446975   -0.072397
C    -1.209985    2.488941   -0.959879
N    -1.157190    3.677112   -1.565811
C    -1.924488    4.815948   -1.075229
C    -0.339714    3.889616   -2.755784
O    -0.592729    1.473900   -1.344892
H     0.918254   -0.207940   -2.696532
C     1.689100   -0.366183   -1.937994
N     2.936380   -0.116706   -2.335489
C     3.235260    0.095368   -3.745023
C     4.069122   -0.377094   -1.454466
O     1.376338   -0.717123   -0.777829
H    -2.051963   -0.591418    2.434050
C    -2.763371    0.007710    1.858197
N    -3.833864    0.420036    2.539847
C    -4.024538    0.063400    3.941008
C    -4.867828    1.239043    1.916255
O    -2.552477    0.259425    0.652368
H     1.510088   -1.715765    1.378086
C     0.590524   -2.120318    1.809544
N     0.744786   -2.772026    2.964592
C     2.048334   -2.877964    3.607663
C    -0.391784   -3.357470    3.667127
O    -0.507593   -1.967947    1.230587
H    -1.250518    5.640232   -0.818095
H    -2.622968    5.159493   -1.846061
H    -2.489951    4.528321   -0.186437
H     0.357759    4.715363   -2.580205
H     0.216790    2.978604   -2.972556
H    -0.978988    4.142711   -3.608691
H     2.329699    0.404846   -4.271715
H     3.990688    0.880342   -3.845481
H     3.591900   -0.840198   -4.188610
H     4.801657    0.429000   -1.556576
H     3.716167   -0.427204   -0.424947
H     4.534032   -1.331927   -1.722392
H    -4.086279    0.968702    4.554393
H    -4.951898   -0.507316    4.060859
H    -3.185828   -0.544421    4.286978
H    -4.585537    1.442771    0.884181
H    -5.826569    0.709645    1.938133
H    -4.972797    2.181883    2.463663
H     2.811752   -2.418801    2.977164
H     2.030885   -2.370630    4.578279
H     2.305566   -3.930731    3.766034
H    -1.292808   -3.204346    3.074783
H    -0.225165   -4.430179    3.812650
H    -0.509257   -2.882335    4.647252
H    -0.157335   -1.928435   -5.938801
C     1.828164   -2.977517   -3.722388
N     0.967988   -3.245652   -4.742374
H     5.110146   -3.646045   -0.264702
N     3.464971   -3.808200   -1.495137
C     4.068086   -3.956134   -0.307390
N     1.557297   -4.014094   -2.848092
C     0.194920   -4.386843   -4.531993
C     2.179952   -4.158268   -1.579612
H    -0.527071   -4.746834   -5.249615
C     3.443931   -4.487284    0.820206
C     0.563149   -4.876368   -3.325755
H     3.992676   -4.608114    1.747951
C     1.443630   -4.665891   -0.499888
C     2.099685   -4.848958    0.713567
H     0.243020   -5.759679   -2.795869
H     0.388395   -4.890028   -0.604064
H     1.561351   -5.251933    1.565646
C     0.833502   -2.393078   -5.915554
H     0.974570   -2.977142   -6.830072
H     1.596114   -1.616653   -5.857271
72
Optimized Geometry
Cl   -1.675218   -1.630441   -1.927593
Cl    0.376837    1.123753    1.728074
Fe   -0.607360   -0.317516   -0.151819
H    -1.846295    2.426676   -0.090664
C    -1.209144    2.469494   -0.979589
N    -1.149640    3.660850   -1.578792
C    -1.907424    4.802197   -1.079435
C    -0.333244    3.874736   -2.769228
O    -0.600052    1.452530   -1.372362
H     0.918157   -0.204535   -2.712656
C     1.686192   -0.366243   -1.952684
N     2.933150   -0.096786   -2.339459
C     3.235795    0.117600   -3.747591
C     4.062846   -0.361808   -1.456004
O     1.370985   -0.731888   -0.797603
H    -2.046393   -0.605346    2.414951
C    -2.757335   -0.002391    1.842611
N    -3.820185    0.419128    2.530959
C    -4.003032    0.067786    3.934433
C    -4.852285    1.244650    1.913027
O    -2.553190    0.245010    0.634906
H     1.506163   -1.729009    1.364051
C     0.585928   -2.133558    1.794102
N     0.737158   -2.778871    2.953188
C     2.037989   -2.876868    3.602795
C    -0.400726   -3.363418    3.654248
O    -0.510295   -1.986853    1.210187
H    -1.226862    5.619891   -0.818593
H    -2.604983    5.155773   -1.846568
H    -2.473154    4.513227   -0.191241
H     0.370417    4.694502   -2.590277
H     0.216417    2.961153   -2.992579
H    -0.972477    4.137384   -3.619281
H     2.334416    0.439909   -4.273886
H     3.999904    0.894403   -3.844505
H     3.583263   -0.819828   -4.195203
H     4.798869    0.441105   -1.557222
H     3.707399   -0.409338   -0.427185
H     4.524165   -1.319192   -1.721396
H    -4.052728    0.975129    4.545944
H    -4.934034   -0.495073    4.063023
H    -3.166661   -0.545939    4.275649
H    -4.576987    1.442048    0.877832
H    -5.815333    0.723630    1.944941
H    -4.944651    2.190487    2.457582
H     2.802985   -2.420306    2.972374
H     2.014906   -2.362701    4.569714
H     2.297229   -3.927814    3.769538
H    -1.299541   -3.216879    3.056896
H    -0.231394   -4.434667    3.807322
H    -0.524204   -2.882518    4.630845
H    -0.213512   -1.909389   -5.877649
C     1.791602   -2.941266   -3.676091
N     0.947464   -3.219030   -4.707131
H     5.101804   -3.624049   -0.239891
N     3.457382   -3.790055   -1.470893
C     4.063225   -3.945072   -0.285397
N     1.551107   -4.002330   -2.823888
C     0.211296   -4.388642   -4.522454
C     2.176201   -4.153026   -1.557534
H    -0.494448   -4.758720   -5.251032
C     3.445823   -4.496058    0.836464
C     0.588404   -4.887836   -3.322829
H     3.997701   -4.622583    1.761639
C     1.446319   -4.681055   -0.483650
C     2.105304   -4.870677    0.727343
H     0.295083   -5.790310   -2.809857
H     0.393568   -4.915481   -0.591011
H     1.572173   -5.288255    1.575665
C     0.789131   -2.348398   -5.863803
H     0.944474   -2.911375   -6.789160
H     1.531307   -1.553596   -5.791815
72
Optimized Geometry
Cl   -1.691476   -1.655319   -1.956175
Cl    0.355058    1.105143    1.709266
Fe   -0.620672   -0.345627   -0.182440
H    -1.854801    2.404373   -0.103595
C    -1.221676    2.447632   -0.995282
N    -1.155853    3.641793   -1.588180
C    -1.902758    4.786089   -1.079285
C    -0.342858    3.856108   -2.780890
O    -0.621853    1.428476   -1.396497
H     0.918158   -0.188791   -2.722893
C     1.682944   -0.357343   -1.961801
N     2.930887   -0.075045   -2.338306
C     3.238603    0.139130   -3.744956
C     4.056168   -0.351467   -1.452781
O     1.364400   -0.733316   -0.810872
H    -2.055206   -0.635052    2.386659
C    -2.759334   -0.018835    1.820073
N    -3.802733    0.431304    2.519997
C    -3.972372    0.096040    3.929037
C    -4.821611    1.280222    1.912002
O    -2.565530    0.216702    0.608300
H     1.498248   -1.745393    1.341101
C     0.577952   -2.152212    1.768802
N     0.726569   -2.792726    2.930816
C     2.024101   -2.879465    3.588496
C    -0.412052   -3.379109    3.629054
O    -0.516484   -2.012356    1.179530
H    -1.214813    5.597191   -0.817226
H    -2.601078    5.149076   -1.841314
H    -2.466612    4.496672   -0.190042
H     0.366645    4.670585   -2.600880
H     0.200207    2.940160   -3.010622
H    -0.983725    4.126725   -3.627208
H     2.341607    0.471033   -4.272925
H     4.010149    0.908754   -3.839210
H     3.579418   -0.800274   -4.194244
H     4.802431    0.441553   -1.556415
H     3.699311   -0.390135   -0.423995
H     4.505137   -1.316304   -1.712999
H    -3.988030    1.009219    4.533717
H    -4.915839   -0.440622    4.077091
H    -3.147251   -0.537080    4.262137
H    -4.560005    1.458512    0.869812
H    -5.798583    0.787984    1.967402
H    -4.876323    2.234188    2.447503
H     2.789952   -2.421476    2.960212
H     1.992118   -2.360456    4.552619
H     2.288480   -3.927996    3.762026
H    -1.307351   -3.245851    3.023378
H    -0.235165   -4.447297    3.794266
H    -0.547099   -2.889404    4.599785
H    -0.265260   -1.861583   -5.769759
C     1.758243   -2.907589   -3.624169
N     0.935627   -3.196512   -4.669603
H     5.092636   -3.587026   -0.200375
N     3.455843   -3.767775   -1.439814
C     4.060697   -3.927686   -0.254375
N     1.558243   -3.998682   -2.801179
C     0.247267   -4.399551   -4.518264
C     2.182706   -4.155395   -1.535648
H    -0.437764   -4.780514   -5.260851
C     3.450426   -4.506962    0.857094
C     0.636683   -4.911458   -3.327891
H     4.001541   -4.635977    1.782413
C     1.459546   -4.712990   -0.472625
C     2.117730   -4.906088    0.738299
H     0.379551   -5.837758   -2.838335
H     0.412280   -4.967218   -0.588903
H     1.590355   -5.345466    1.579204
C     0.737927   -2.298928   -5.799186
H     0.863495   -2.840475   -6.741473
H     1.480585   -1.504011   -5.733805
72
Optimized Geometry
Cl   -1.564048   -1.670312   -1.943168
Cl    0.363322    1.138920    1.736956
Fe   -0.550911   -0.329159   -0.161485
H    -1.810410    2.411247   -0.112019
C    -1.182993    2.449612   -1.007984
N    -1.150951    3.631093   -1.628969
C    -1.925511    4.766979   -1.143329
C    -0.350868    3.837929   -2.831636
O    -0.559039    1.437449   -1.388723
H     1.007573   -0.145557   -2.668232
C     1.774410   -0.335521   -1.915085
N     3.026179   -0.091847   -2.306585
C     3.321819    0.110500   -3.717617
C     4.153867   -0.400068   -1.435207
O     1.455841   -0.695033   -0.758917
H    -2.052861   -0.639234    2.369685
C    -2.753334   -0.039764    1.780726
N    -3.834541    0.376318    2.443762
C    -4.048954    0.023918    3.842384
C    -4.855245    1.197232    1.801367
O    -2.521932    0.209058    0.578529
H     1.562514   -1.721571    1.377765
C     0.642593   -2.132459    1.802667
N     0.792888   -2.783947    2.958534
C     2.093301   -2.887038    3.608018
C    -0.344409   -3.379069    3.651362
O    -0.452041   -1.986767    1.216129
H    -1.258383    5.602443   -0.905022
H    -2.637578    5.092524   -1.909581
H    -2.476453    4.483986   -0.243987
H     0.339405    4.673553   -2.675188
H     0.213225    2.930578   -3.044212
H    -1.003433    4.073221   -3.679600
H     2.430504    0.475714   -4.232869
H     4.119865    0.851233   -3.822731
H     3.621321   -0.839819   -4.173176
H     4.917751    0.375798   -1.541298
H     3.806869   -0.437560   -0.403017
H     4.576996   -1.373382   -1.706427
H    -4.118234    0.930948    4.452490
H    -4.979614   -0.544123    3.948919
H    -3.217438   -0.585033    4.203462
H    -4.554155    1.399006    0.774201
H    -5.815783    0.670591    1.806840
H    -4.967418    2.141103    2.345656
H     2.858288   -2.423352    2.982748
H     2.069110   -2.383147    4.580312
H     2.353655   -3.939459    3.763572
H    -1.242778   -3.228070    3.054425
H    -0.172814   -4.451643    3.792777
H    -0.470422   -2.909527    4.633114
H    -0.391030   -1.699932   -5.604294
C     1.680184   -2.857298   -3.586091
N     0.809531   -3.107455   -4.600697
H     5.091172   -3.629998   -0.261099
N     3.418711   -3.770808   -1.457126
C     4.051847   -3.950924   -0.289588
N     1.478624   -3.951033   -2.767039
C     0.086653   -4.287194   -4.432933
C     2.135977   -4.133340   -1.522349
H    -0.639363   -4.637124   -5.151503
C     3.460870   -4.525864    0.834451
C     0.505619   -4.825341   -3.264763
H     4.032779   -4.668957    1.744964
C     1.432664   -4.687854   -0.444023
C     2.118913   -4.901293    0.747558
H     0.237958   -5.749060   -2.776028
H     0.378203   -4.922145   -0.532947
H     1.605803   -5.337110    1.599135
C     0.586705   -2.182847   -5.702647
H     0.628731   -2.712852   -6.658839
H     1.368459   -1.423993   -5.671674
72
Optimized Geometry
Cl   -1.580522   -1.679582   -1.944140
Cl    0.368668    1.138408    1.716934
Fe   -0.542229   -0.340056   -0.184173
H    -1.798395    2.400448   -0.131792
C    -1.180198    2.436738   -1.034157
N    -1.158563    3.615275   -1.661294
C    -1.933278    4.750431   -1.174269
C    -0.371883    3.818752   -2.873313
O    -0.556322    1.425036   -1.416243
H     1.038047   -0.112893   -2.671999
C     1.796857   -0.322409   -1.916524
N     3.053951   -0.081089   -2.294521
C     3.361163    0.119450   -3.703141
C     4.171763   -0.411745   -1.418785
O     1.466832   -0.691067   -0.766584
H    -2.034341   -0.643046    2.355409
C    -2.739209   -0.045610    1.769710
N    -3.820084    0.364807    2.437477
C    -4.027973    0.009247    3.836183
C    -4.846345    1.182617    1.800193
O    -2.513105    0.206229    0.567452
H     1.574239   -1.726193    1.365167
C     0.653466   -2.135844    1.789509
N     0.800989   -2.782978    2.948268
C     2.099662   -2.883896    3.601417
C    -0.337837   -3.376329    3.639980
O    -0.439760   -1.992600    1.199966
H    -1.267649    5.590436   -0.948072
H    -2.654995    5.068051   -1.934824
H    -2.473287    4.470260   -0.267443
H     0.315683    4.658786   -2.729041
H     0.194609    2.912951   -3.086140
H    -1.034207    4.045526   -3.716040
H     2.479227    0.500567   -4.223067
H     4.171879    0.847064   -3.802352
H     3.649273   -0.834280   -4.159715
H     4.948084    0.352747   -1.516795
H     3.818547   -0.448890   -0.388668
H     4.580933   -1.390406   -1.692233
H    -4.098754    0.914886    4.448241
H    -4.955898   -0.562822    3.945318
H    -3.192668   -0.596927    4.193223
H    -4.550435    1.386014    0.771835
H    -5.805124    0.652790    1.809467
H    -4.959459    2.125876    2.345411
H     2.866345   -2.422778    2.976341
H     2.073082   -2.376360    4.571774
H     2.359381   -3.935810    3.761401
H    -1.234789   -3.227179    3.040451
H    -0.166441   -4.448515    3.784793
H    -0.466374   -2.904124    4.620142
H    -0.442500   -1.647224   -5.530979
C     1.639824   -2.815679   -3.539161
N     0.778010   -3.061801   -4.562218
H     5.070439   -3.630930   -0.235700
N     3.397629   -3.760798   -1.432559
C     4.032313   -3.955313   -0.268159
N     1.457122   -3.929413   -2.743615
C     0.076141   -4.257380   -4.420168
C     2.116247   -4.126931   -1.502064
H    -0.641165   -4.606073   -5.148027
C     3.444061   -4.548429    0.847787
C     0.501562   -4.811141   -3.261579
H     4.016798   -4.701705    1.756107
C     1.415894   -4.700317   -0.431834
C     2.103446   -4.927691    0.756452
H     0.250049   -5.749134   -2.791715
H     0.362421   -4.937713   -0.524479
H     1.592557   -5.376748    1.602505
C     0.539406   -2.118217   -5.644336
H     0.581349   -2.629169   -6.610818
H     1.313598   -1.352094   -5.603375
72
Optimized Geometry
Cl   -1.610305   -1.708737   -1.951010
Cl    0.354355    1.135826    1.689537
Fe   -0.548744   -0.359929   -0.219474
H    -1.805949    2.379212   -0.155571
C    -1.192015    2.418232   -1.060617
N    -1.166541    3.600805   -1.679956
C    -1.932102    4.737144   -1.181382
C    -0.383375    3.808365   -2.893537
O    -0.575591    1.405622   -1.452470
H     1.062531   -0.074936   -2.688511
C     1.809947   -0.304500   -1.927905
N     3.073685   -0.068293   -2.288541
C     3.397798    0.128191   -3.693795
C     4.178105   -0.417216   -1.402834
O     1.464045   -0.678997   -0.784704
H    -2.026247   -0.663698    2.329741
C    -2.733711   -0.063295    1.750268
N    -3.806751    0.352083    2.427999
C    -4.003240   -0.002090    3.828628
C    -4.834477    1.175364    1.800359
O    -2.517506    0.187145    0.546141
H     1.582582   -1.724200    1.338109
C     0.663945   -2.136352    1.764743
N     0.813909   -2.772533    2.929308
C     2.111887   -2.857676    3.585987
C    -0.321982   -3.367813    3.623969
O    -0.429233   -2.004890    1.172495
H    -1.260260    5.571101   -0.951159
H    -2.654475    5.065277   -1.936827
H    -2.470661    4.453488   -0.274776
H     0.309329    4.643629   -2.746110
H     0.177408    2.900999   -3.114663
H    -1.047577    4.044522   -3.732196
H     2.527820    0.524836   -4.222324
H     4.221645    0.841880   -3.784890
H     3.675859   -0.829405   -4.149176
H     4.964353    0.338536   -1.489088
H     3.813653   -0.455019   -0.376663
H     4.578625   -1.399497   -1.676331
H    -4.062595    0.903933    4.441395
H    -4.933493   -0.568556    3.946957
H    -3.168219   -0.613339    4.177625
H    -4.547112    1.377065    0.769235
H    -5.796080    0.650887    1.818611
H    -4.937363    2.119341    2.346415
H     2.877379   -2.402127    2.955401
H     2.081334   -2.336414    4.548983
H     2.376547   -3.905836    3.761340
H    -1.219331   -3.227410    3.022909
H    -0.144959   -4.438197    3.775488
H    -0.453903   -2.890310    4.601120
H    -0.486200   -1.621497   -5.482509
C     1.602697   -2.783825   -3.492217
N     0.752832   -3.028118   -4.525552
H     5.041993   -3.625268   -0.197641
N     3.372322   -3.749020   -1.399698
C     4.006806   -3.958164   -0.237721
N     1.435679   -3.913906   -2.717206
C     0.071603   -4.238121   -4.408282
C     2.094321   -4.125035   -1.477657
H    -0.635112   -4.586858   -5.146408
C     3.421872   -4.575658    0.866709
C     0.499517   -4.803771   -3.256387
H     3.994610   -4.739777    1.773099
C     1.397201   -4.722548   -0.418708
C     2.084481   -4.964100    0.766965
H     0.261828   -5.753614   -2.803406
H     0.345943   -4.967126   -0.517724
H     1.575841   -5.431350    1.604559
C     0.505634   -2.071581   -5.593996
H     0.566538   -2.565372   -6.568392
H     1.264403   -1.291446   -5.533279
72
Optimized Geometry
Cl   -1.631887   -1.921671   -1.905692
Cl    0.265364    1.125624    1.627637
Fe   -0.605846   -0.471943   -0.242241
H    -1.875984    2.269215   -0.221251
C    -1.273459    2.285369   -1.134299
N    -1.216288    3.464222   -1.758316
C    -1.937496    4.627142   -1.254959
C    -0.435241    3.643196   -2.977841
O    -0.695343    1.251839   -1.530571
H     1.069430   -0.051313   -2.653320
C     1.797324   -0.311495   -1.884617
N     3.068626   -0.047691   -2.199567
C     3.427347    0.190722   -3.589676
C     4.151668   -0.420809   -1.297544
O     1.424091   -0.730479   -0.765616
H    -2.066513   -0.731778    2.320325
C    -2.758567   -0.113010    1.741460
N    -3.775718    0.397683    2.439883
C    -3.930277    0.125873    3.863901
C    -4.768441    1.266803    1.817909
O    -2.577409    0.070573    0.519296
H     1.569075   -1.713178    1.358001
C     0.668600   -2.152955    1.795219
N     0.850768   -2.786942    2.956435
C     2.160649   -2.843805    3.592326
C    -0.258140   -3.418506    3.662374
O    -0.434553   -2.051965    1.215899
H    -1.234959    5.437376   -1.031654
H    -2.654255    4.979475   -2.004802
H    -2.478026    4.363542   -0.343461
H     0.285109    4.455989   -2.837197
H     0.094728    2.717706   -3.200024
H    -1.096909    3.898488   -3.812851
H     2.574496    0.615017   -4.124873
H     4.260832    0.897153   -3.638526
H     3.705223   -0.754890   -4.070090
H     4.933352    0.343654   -1.335289
H     3.760291   -0.498416   -0.283551
H     4.568005   -1.389576   -1.594229
H    -3.894504    1.061806    4.432147
H    -4.892334   -0.363291    4.051673
H    -3.126043   -0.528716    4.206514
H    -4.522874    1.388689    0.763717
H    -5.765570    0.823970    1.915020
H    -4.767213    2.244434    2.312334
H     2.905497   -2.369205    2.951010
H     2.133874   -2.326274    4.557449
H     2.451834   -3.886167    3.759869
H    -1.169287   -3.290706    3.079509
H    -0.053832   -4.486621    3.795247
H    -0.383156   -2.958060    4.648492
H    -0.484810   -1.497443   -5.465827
C     1.594782   -2.693680   -3.486427
N     0.763861   -2.916188   -4.539643
H     5.007078   -3.648036   -0.173488
N     3.354540   -3.728575   -1.403026
C     3.969214   -3.968900   -0.236338
N     1.435601   -3.850109   -2.751619
C     0.100189   -4.139363   -4.471131
C     2.074169   -4.089762   -1.506986
H    -0.591283   -4.474343   -5.229774
C     3.361187   -4.603329    0.845818
C     0.520799   -4.735141   -3.331952
H     3.919395   -4.793626    1.756110
C     1.354573   -4.700873   -0.471442
C     2.021066   -4.974414    0.719183
H     0.290137   -5.701246   -2.910721
H     0.301980   -4.928879   -0.593052
H     1.495240   -5.452884    1.539689
C     0.515661   -1.927889   -5.578610
H     0.597458   -2.386965   -6.568349
H     1.260857   -1.138392   -5.481202
72
Frame 0
 Cl        -1.894475875000       -0.983029236111       -1.468324569444
 Cl        -0.005548875000        2.092951763889        2.052675430556
 Fe        -0.858765875000        0.475215763889        0.172996430556
 H         -2.135086875000        3.209047763889        0.197790430556
 C         -1.534605875000        3.229129763889       -0.716381569444
 N         -1.476660875000        4.411248763889       -1.334171569444
 C         -2.194081875000        5.572822763889       -0.822416569444
 C         -0.697387875000        4.595865763889       -2.553942569444
 O         -0.959222875000        2.196637763889       -1.119615569444
 H          0.831481125000        0.940233763889       -2.214170569444
 C          1.554658125000        0.664614763889       -1.446948569444
 N          2.829907125000        0.916359763889       -1.758190569444
 C          3.193067125000        1.147249763889       -3.148254569444
 C          3.907060125000        0.528311763889       -0.855604569444
 O          1.174603125000        0.250066763889       -0.328287569444
 H         -2.318779875000        0.211525763889        2.738437430556
 C         -3.012053875000        0.830473763889        2.161305430556
 N         -4.028214875000        1.340288763889        2.862306430556
 C         -4.180166875000        1.066542763889        4.286150430556
 C         -5.022169875000        2.209896763889        2.243217430556
 O         -2.833280875000        1.014921763889        0.939175430556
 H          1.324393125000       -0.745472236111        1.789873430556
 C          0.424465125000       -1.188107236111        2.225473430556
 N          0.605324125000       -1.817916236111        3.389283430556
 C          1.913570125000       -1.869809236111        4.028741430556
 C         -0.502983875000       -2.453579236111        4.092333430556
 O         -0.676994875000       -1.093300236111        1.642339430556
 H         -1.489183875000        6.380140763889       -0.595962569444
 H         -2.911740875000        5.931228763889       -1.568518569444
 H         -2.733092875000        5.305160763889        0.088794430556
 H          0.025403125000        5.405848763889       -2.409562569444
 H         -0.170232875000        3.670435763889       -2.782935569444
 H         -1.359878875000        4.858147763889       -3.386126569444
 H          2.347029125000        1.582763763889       -3.685288569444
 H          4.036423125000        1.841834763889       -3.197889569444
 H          3.459716125000        0.197682763889       -3.627802569444
 H          4.698977125000        1.282268763889       -0.892798569444
 H          3.514015125000        0.456206763889        0.158166430556
 H          4.310576125000       -0.446213236111       -1.151225569444
 H         -4.144231875000        2.001749763889        4.855619430556
 H         -5.141446875000        0.576255763889        4.475156430556
 H         -3.374725875000        0.412260763889        4.626553430556
 H         -4.776985875000        2.335204763889        1.189327430556
 H         -6.018849875000        1.765693763889        2.339108430556
 H         -5.022067875000        3.186100763889        2.740485430556
 H          2.658549125000       -1.393013236111        3.389185430556
 H          1.882359125000       -1.351757236111        4.993464430556
 H          2.207923125000       -2.911041236111        4.197646430556
 H         -1.413018875000       -2.329725236111        3.506884430556
 H         -0.294861875000       -3.520876236111        4.226255430556
 H         -0.632643875000       -1.993285236111        5.077925430556
 H         -0.797408875000       -0.510211236111       -4.971032569444
 C          1.288137125000       -1.700026236111       -3.000575569444
 N          0.470959125000       -1.923926236111       -4.064082569444
 H          4.722559125000       -2.682779236111        0.291137430556
 N          3.068994125000       -2.755572236111       -0.937432569444
 C          3.686439125000       -3.008563236111        0.225113430556
 N          1.149903125000       -2.871497236111       -2.286271569444
 C         -0.167237875000       -3.161540236111       -4.019430569444
 C          1.790596125000       -3.122511236111       -1.044967569444
 H         -0.846498875000       -3.498679236111       -4.788083569444
 C          3.083159125000       -3.661471236111        1.298870430556
 C          0.257965125000       -3.766284236111       -2.886635569444
 H          3.643346125000       -3.861061236111        2.205932430556
 C          1.075868125000       -3.752404236111       -0.017627569444
 C          1.744971125000       -4.038195236111        1.168699430556
 H          0.044934125000       -4.743237236111       -2.481343569444
 H          0.024742125000       -3.985399236111       -0.142321569444
 H          1.222968125000       -4.530519236111        1.983468430556
 C          0.208971125000       -0.925145236111       -5.089274569444
 H          0.297605125000       -1.369653236111       -6.085040569444
 H          0.942971125000       -0.126589236111       -4.981354569444
72
Frame 1
 Cl        -1.920424771808       -1.040655571382       -1.359204834156
 Cl         0.016959517259        2.127803777541        2.027002342871
 Fe        -0.849350314671        0.458423545730        0.217456605616
 H         -2.133582988935        3.188836675141        0.164911798225
 C         -1.550442994939        3.175363719654       -0.761263662306
 N         -1.557442921970        4.312328380323       -1.462592112838
 C         -2.266275541248        5.494053938157       -0.984190682864
 C         -0.870347121637        4.422789354852       -2.748644044295
 O         -0.981372572673        2.127688862053       -1.133842806782
 H          0.897614842035        0.989303356443       -2.120507841510
 C          1.598601800082        0.675524698593       -1.358587140096
 N          2.881374852051        0.921792765396       -1.640579427431
 C          3.273242015485        1.210615444600       -3.013633719503
 C          3.940579277089        0.472846283556       -0.741408109038
 O          1.187995605513        0.210225154320       -0.272716287933
 H         -2.294770048343        0.266832986146        2.804470764247
 C         -2.990571324128        0.873582677167        2.217455265330
 N         -3.999902916615        1.402593914102        2.914169206913
 C         -4.139388768771        1.167379639198        4.346675815479
 C         -4.998936321200        2.255411654696        2.279964201288
 O         -2.821501613541        1.024169134210        0.989349417678
 H          1.339620757740       -0.792691450228        1.818063780717
 C          0.437457179309       -1.210559847844        2.271671022484
 N          0.624795130368       -1.860805700051        3.423340179106
 C          1.946957471966       -1.963959460807        4.028988321508
 C         -0.485311266891       -2.474577074889        4.144076954412
 O         -0.674545190764       -1.075387233313        1.718623831539
 H         -1.560311155118        6.322335504868       -0.851853506937
 H         -3.031325447608        5.799752493779       -1.708430002995
 H         -2.747999200366        5.274309993021       -0.026711536610
 H         -0.155000563597        5.254673996230       -2.709668637203
 H         -0.339979456649        3.491408298447       -2.947657971276
 H         -1.591787821064        4.618179006056       -3.549272412025
 H          2.446570840613        1.674000992462       -3.549232278896
 H          4.120217538483        1.903679681687       -3.015903821525
 H          3.539201659490        0.282168950331       -3.535222344812
 H          4.738983223389        1.221945541322       -0.724263389252
 H          3.530205578890        0.346419842731        0.260161450653
 H          4.341904685872       -0.487760125819       -1.083449371940
 H         -4.097532161598        2.118350110691        4.889869844310
 H         -5.099673858251        0.683841908550        4.557943181458
 H         -3.332049256096        0.520494914937        4.697394903974
 H         -4.764150367922        2.348089796846        1.220889204010
 H         -5.995179895790        1.813220148851        2.395449217179
 H         -4.995188278837        3.244315127082        2.751069724233
 H          2.690511115283       -1.499435995061        3.378990471957
 H          1.954622130417       -1.460900931559        5.002686997945
 H          2.213775196332       -3.017172976982        4.173089654767
 H         -1.406243236221       -2.312704103593        3.584793097603
 H         -0.309031460771       -3.550961716668        4.252441027725
 H         -0.574359859737       -2.028624209346        5.141358691392
 H         -0.771550599327       -0.351025629802       -4.949435638287
 C          1.306639852735       -1.622032855251       -3.004679348640
 N          0.482700947939       -1.795822300565       -4.073385099485
 H          4.730076241200       -2.797325287706        0.250236213419
 N          3.071773208640       -2.789263127229       -0.975640339477
 C          3.681694907385       -3.083145619507        0.180826077690
 N          1.148629898649       -2.811698711444       -2.324836240322
 C         -0.162685577627       -3.031136804995       -4.074048774006
 C          1.780589665157       -3.108426029818       -1.087675477197
 H         -0.844039226231       -3.335162652527       -4.855085601672
 C          3.057157855314       -3.732505410525        1.243507478075
 C          0.251701964747       -3.677495144534       -2.958376358318
 H          3.612594193291       -3.967219011439        2.145622791782
 C          1.044451257340       -3.730636580545       -0.071499274791
 C          1.706041525281       -4.060253878118        1.108393626438
 H          0.012659842782       -4.657257287934       -2.574449181267
 H         -0.014832923602       -3.921090396493       -0.202416483434
 H          1.170756360498       -4.550582062309        1.915164559543
 C          0.236139304066       -0.760741645834       -5.066993410441
 H          0.342668788488       -1.168879332173       -6.077661926032
 H          0.969620793366        0.033143896520       -4.921088625974
72
Frame 2
 Cl        -1.939306657684       -1.189065057758       -1.201948465126
 Cl         0.050437266257        2.182287985953        1.940585719479
 Fe        -0.848015821836        0.407441919800        0.265715035973
 H         -2.163921436750        3.110385834811        0.084955119972
 C         -1.609208898022        3.048214818500       -0.856477553062
 N         -1.642428945381        4.143165074486       -1.620078263564
 C         -2.341684833531        5.347412300814       -1.186749293086
 C         -0.982200239137        4.187158003894       -2.922971405909
 O         -1.044557825496        1.984010470135       -1.185993582124
 H          0.959269527449        1.054352189727       -2.002059033832
 C          1.637561251632        0.682289369706       -1.247487541622
 N          2.929535613675        0.921513496284       -1.489704924674
 C          3.351424961836        1.307534075142       -2.829798791061
 C          3.965767934542        0.390207711176       -0.609256047460
 O          1.195236157379        0.150622175551       -0.206318718275
 H         -2.268396789406        0.343400306048        2.876106777246
 C         -2.975525362907        0.911315353263        2.263524914883
 N         -3.981130022644        1.471819191337        2.941005619752
 C         -4.109917437478        1.306738920024        4.384412803288
 C         -4.987202782817        2.289896645926        2.272898024897
 O         -2.819037298483        0.997019125053        1.027579876876
 H          1.364554073169       -0.839086421006        1.854615042510
 C          0.468241577733       -1.224816400223        2.346548528459
 N          0.682582441592       -1.898116657690        3.480422180996
 C          2.027250311922       -2.068062723168        4.017942692727
 C         -0.415432108346       -2.485406678121        4.241096089395
 O         -0.660220114058       -1.050084705902        1.841602370578
 H         -1.634306013688        6.181026896790       -1.110953101011
 H         -3.121480887767        5.616375782195       -1.909818570857
 H         -2.804652171100        5.175917067031       -0.210554946432
 H         -0.256946478698        5.010780743227       -2.937423741554
 H         -0.468104726415        3.240907951544       -3.092575303014
 H         -1.718821497098        4.354926029137       -3.715591808790
 H          2.539504907482        1.816088142920       -3.346071406283
 H          4.204215380255        1.990139019260       -2.764628215230
 H          3.621709378339        0.418083523105       -3.413438257463
 H          4.770717956094        1.126575074155       -0.515759540816
 H          3.534256595335        0.186516964322        0.370246839478
 H          4.366365185890       -0.542864554815       -1.020830318408
 H         -4.067616823706        2.283469809013        4.880036196136
 H         -5.067094570375        0.831125503363        4.626074052481
 H         -3.297843191330        0.680286226739        4.760769844603
 H         -4.757500233128        2.335328755775        1.209593513295
 H         -5.980852850449        1.848694853563        2.412764427751
 H         -4.986474352640        3.299292768963        2.698711825463
 H          2.756388118884       -1.612833611488        3.345304881498
 H          2.100162306606       -1.594232080566        5.003847072733
 H          2.260490894983       -3.134116215348        4.121236526986
 H         -1.355577688142       -2.268772660896        3.734817784383
 H         -0.281135741155       -3.571172436258        4.311149211674
 H         -0.434611600703       -2.064914224223        5.253432815540
 H         -0.785793445979       -0.134146375687       -4.883155343866
 C          1.326157153608       -1.514161885435       -3.014599907746
 N          0.470223552545       -1.614379024982       -4.068669723655
 H          4.729426928709       -2.935429091978        0.172519500832
 N          3.067057334026       -2.828623319327       -1.043461760343
 C          3.668531536183       -3.170162510567        0.104659273175
 N          1.133313964532       -2.719911906432       -2.373631036463
 C         -0.194386016240       -2.838502290840       -4.120489316034
 C          1.760212739587       -3.077221904253       -1.148891769947
 H         -0.878541097882       -3.100301471290       -4.914982690252
 C          3.017679460030       -3.800925047998        1.162696089339
 C          0.206821690992       -3.535385624881       -3.030374331001
 H          3.566708679032       -4.079886047179        2.056034907541
 C          0.998598497559       -3.674439344217       -0.136491084944
 C          1.651116015408       -4.059890837388        1.031277675823
 H         -0.062573998714       -4.518247608633       -2.675045099825
 H         -0.071043108706       -3.799501046570       -0.261932869142
 H          1.099126091876       -4.543241052589        1.831033063274
 C          0.227638280449       -0.527813652886       -5.008286886101
 H          0.352701906833       -0.878923351515       -6.039184534818
 H          0.952557395473        0.262317743376       -4.809531115244
72
Frame 3
 Cl        -1.971293510325       -1.293938530297       -1.054107944404
 Cl         0.054351677153        2.230949177791        1.869936879443
 Fe        -0.847056227403        0.371147230631        0.311142379306
 H         -2.192280248219        3.039344168532        0.002676894134
 C         -1.651099142906        2.933579981234       -0.942133196848
 N         -1.711823390142        3.983659158851       -1.763709304310
 C         -2.405936138916        5.206217926434       -1.377346407484
 C         -1.081901773600        3.960394285630       -3.080759676174
 O         -1.084811175324        1.857381413186       -1.225899060744
 H          1.013422614712        1.132938628317       -1.877785410406
 C          1.671235466033        0.699124030707       -1.140257612782
 N          2.970605266379        0.924535475177       -1.351924996448
 C          3.418723549628        1.383667542052       -2.658863241900
 C          3.986151248548        0.327289230743       -0.491573066922
 O          1.201765700339        0.107035774034       -0.146118530016
 H         -2.241873822715        0.408859809686        2.937848249528
 C         -2.955734565255        0.951978479075        2.311155669201
 N         -3.955636663724        1.537208542193        2.975839755441
 C         -4.070911392995        1.427759049608        4.425078498921
 C         -4.970157946389        2.326004213983        2.286292282733
 O         -2.811245820652        0.990180217710        1.072144879700
 H          1.384155856061       -0.891744293368        1.878106226777
 C          0.493550976906       -1.248837191217        2.400219506085
 N          0.723747349297       -1.938810443505        3.520835294311
 C          2.079325718669       -2.165245468747        4.004870016853
 C         -0.365900840913       -2.497781797243        4.314115367821
 O         -0.644784572854       -1.023583302617        1.941889718606
 H         -1.700596911874        6.044249707801       -1.359096259339
 H         -3.201657563806        5.435821550727       -2.096455053487
 H         -2.848406953397        5.083139767462       -0.384806195368
 H         -0.354610930993        4.778474296657       -3.152992226188
 H         -0.575907802929        3.004569063694       -3.216269816297
 H         -1.836091342913        4.093388111477       -3.862782450833
 H          2.619937057046        1.927094338181       -3.158293813497
 H          4.275269675584        2.053040124980       -2.540408924530
 H          3.693929955130        0.528311184927       -3.287960130416
 H          4.796174842805        1.046597604878       -0.337497432619
 H          3.535835819417        0.064792823545        0.464008138998
 H          4.385930860376       -0.579842313092       -0.956065659722
 H         -4.027283799377        2.422680987593        4.881977975711
 H         -5.024453673605        0.959469461568        4.693735395496
 H         -3.253375400853        0.818884632370        4.817746975211
 H         -4.748054797082        2.334658016116        1.220754707041
 H         -5.960868343437        1.885693653559        2.448256301878
 H         -4.971337835641        3.349532362696        2.676088222846
 H          2.799087262171       -1.721998468210        3.314468999332
 H          2.203864268417       -1.714267709351        4.995629797400
 H          2.278950577727       -3.240052584543        4.080764556795
 H         -1.314684768543       -2.236333695031        3.849139456194
 H         -0.272271990431       -3.588744625397        4.360761516947
 H         -0.329462257478       -2.095967630271        5.332773247046
 H         -0.783966543993        0.055673457014       -4.858022331776
 C          1.315143103348       -1.399665310037       -3.004063296594
 N          0.453300941180       -1.447124653338       -4.056530508272
 H          4.721156289862       -3.038417886123        0.087301127583
 N          3.050907945605       -2.838938449665       -1.105332178668
 C          3.651833883714       -3.230832341129        0.027019015874
 N          1.108942757694       -2.625795210800       -2.408916204564
 C         -0.228876550852       -2.658729056832       -4.151077008898
 C          1.735913270084       -3.038180002254       -1.200942539160
 H         -0.913116022849       -2.884572411813       -4.956807149587
 C          2.988274602222       -3.855073018780        1.080655901072
 C          0.171931174376       -3.403887868726       -3.093253732191
 H          3.534293835574       -4.167725056061        1.964235742775
 C          0.964041624997       -3.633892076839       -0.195918039826
 C          1.612293250349       -4.061621579021        0.958773393794
 H         -0.110045761165       -4.394830700836       -2.772052726556
 H         -0.109505220643       -3.717032211167       -0.315102646932
 H          1.050729363642       -4.536913865233        1.756648356335
 C          0.235293164664       -0.328510559682       -4.963990620045
 H          0.395530680037       -0.641210883620       -6.002620472737
 H          0.951420074444        0.454775714029       -4.715154580651
72
Frame 4
 Cl        -2.022012684370       -1.442445954911       -0.840603111916
 Cl         0.037746954030        2.293154815289        1.769220258785
 Fe        -0.861038405274        0.321375112824        0.371491685349
 H         -2.248177027374        2.928149516895       -0.113700570018
 C         -1.718845196553        2.766356924368       -1.057192564793
 N         -1.779341552786        3.772481176581       -1.931775266783
 C         -2.472961506520        5.013694008679       -1.609208276715
 C         -1.141304308958        3.684994721806       -3.241223252395
 O         -1.140321592923        1.681484424799       -1.277962134163
 H          1.051119684724        1.211438520338       -1.723958411924
 C          1.687022853553        0.695364414037       -1.017307566600
 N          2.993774127364        0.916370075245       -1.181124557015
 C          3.474543881811        1.490710184141       -2.429680876490
 C          3.984852743073        0.234378016609       -0.357204431315
 O          1.186605213983        0.026497824194       -0.088085922445
 H         -2.213077466554        0.512775322746        3.016411179766
 C         -2.939588067855        1.014327093443        2.369412044693
 N         -3.936979512333        1.627578994163        3.012866446146
 C         -4.035409013996        1.597387306205        4.467134149166
 C         -4.972279537247        2.359436232081        2.292195611359
 O         -2.814020929827        0.979953852328        1.128365799298
 H          1.400503116358       -0.956758672650        1.903414575368
 C          0.522748860436       -1.272150263377        2.472503181867
 N          0.779258059080       -1.981812676838        3.575207338182
 C          2.146191026784       -2.287746723367        3.977319603097
 C         -0.291824276615       -2.483289266758        4.429565995863
 O         -0.624950837265       -0.973863633073        2.084302791938
 H         -1.768588981834        5.852418793967       -1.631366113890
 H         -3.266121803547        5.205204488260       -2.341790437421
 H         -2.918455312532        4.941460842780       -0.613689899919
 H         -0.402376937408        4.488435903765       -3.345346361158
 H         -0.647279647755        2.717756958534       -3.331296788154
 H         -1.889857683318        3.792650065094       -4.032569032242
 H          2.685870415468        2.075882101126       -2.899784483049
 H          4.325986158505        2.147229247596       -2.229720669285
 H          3.773589859370        0.694810619992       -3.122461098152
 H          4.793674776355        0.930418716686       -0.114992018440
 H          3.510530402228       -0.115061535495        0.558125583316
 H          4.392243492184       -0.626657517938       -0.896501409017
 H         -4.007256895890        2.616956114422        4.867322421695
 H         -4.976947910739        1.127139689376        4.772208313226
 H         -3.202230618928        1.027207838125        4.884091850526
 H         -4.756684101674        2.320392585330        1.225694527821
 H         -5.952505820111        1.907627300975        2.483199821351
 H         -4.992696862290        3.400917220065        2.630589189242
 H          2.848343234069       -1.874995274088        3.251042123312
 H          2.352961672706       -1.855567334871        4.962426548552
 H          2.291632496729       -3.372383015896        4.031469372475
 H         -1.249633517488       -2.158345235976        4.027105944680
 H         -0.262080099580       -3.578277037933        4.461400870574
 H         -0.168423349943       -2.095765047628        5.446621429941
 H         -0.786097241481        0.282237200287       -4.813735401180
 C          1.322588102981       -1.268383447155       -3.010501422561
 N          0.440981184795       -1.246751411686       -4.047836806500
 H          4.728338446110       -3.176930487091       -0.058061228621
 N          3.047851140307       -2.863405018634       -1.212163363954
 C          3.649832228504       -3.314758832616       -0.101951472396
 N          1.092432793874       -2.513424598686       -2.466113407631
 C         -0.265780362874       -2.439625000629       -4.191394144087
 C          1.722807245446       -2.992445330962       -1.283500904005
 H         -0.983406286440       -2.605302487606       -4.981656521418
 C          2.974205468550       -3.923633949906        0.953130893514
 C          0.128552224342       -3.238071184199       -3.170584538634
 H          3.518895103697       -4.279802362647        1.820890095840
 C          0.940628461336       -3.574203125748       -0.278420703675
 C          1.587478648351       -4.059314341554        0.853961037079
 H         -0.178761117493       -4.231961622919       -2.883786816533
 H         -0.137644746040       -3.597860779126       -0.379519666739
 H          1.016701900091       -4.518712433470        1.654903639055
 C          0.240324175320       -0.085638617207       -4.903760859040
 H          0.435111447387       -0.341359890026       -5.951824719645
 H          0.939033613913        0.690049889516       -4.590237093157
72
Frame 5
 Cl        -2.062868456965       -1.591382265384       -0.610709627585
 Cl         0.010741854546        2.348539819730        1.674278173830
 Fe        -0.879002178689        0.276239922922        0.431512671737
 H         -2.309752303937        2.805793595646       -0.215492311150
 C         -1.782584547068        2.601549011712       -1.151533798730
 N         -1.840225348493        3.576329113945       -2.061336559542
 C         -2.562554178988        4.815910182920       -1.800715585777
 C         -1.161402006645        3.459638177317       -3.347152444067
 O         -1.185931595561        1.516347397878       -1.319405824281
 H          1.066563004113        1.291847778685       -1.570519287412
 C          1.688006569188        0.694078424976       -0.903391641084
 N          3.000749629558        0.904280297881       -1.025945326320
 C          3.506897730803        1.587894652062       -2.207396847450
 C          3.970499913446        0.142827781968       -0.249974901098
 O          1.164727273184       -0.042308456004       -0.036681158916
 H         -2.187682817437        0.614297734238        3.084068530299
 C         -2.928508469684        1.069594467924        2.418982156184
 N         -3.923252941133        1.711274793211        3.039134155133
 C         -3.998933217503        1.771610189766        4.493572141721
 C         -4.978092419794        2.385885911829        2.291244645185
 O         -2.818953880835        0.967460287480        1.180040273983
 H          1.419575455416       -1.002533013010        1.928066957633
 C          0.561102166438       -1.274900517119        2.548171205431
 N          0.846045449269       -2.008905851491        3.627955153913
 C          2.216313060133       -2.392716661297        3.943856551711
 C         -0.199469128114       -2.472277737199        4.533512106947
 O         -0.589093655752       -0.907417670446        2.228796988782
 H         -1.874739606351        5.667735737457       -1.837537453233
 H         -3.343459679086        4.960618447405       -2.555006888434
 H         -3.025948644085        4.774840598368       -0.812829846360
 H         -0.421983023836        4.261197361362       -3.451335177710
 H         -0.662976786492        2.492937704275       -3.398039026194
 H         -1.888332490840        3.541985336184       -4.162313916516
 H          2.723163312338        2.214949967172       -2.638385535508
 H          4.356079601883        2.220592553747       -1.933074024354
 H          3.824203619591        0.855061520877       -2.958811521260
 H          4.777686180397        0.807080240361        0.073509739436
 H          3.476594506769       -0.288114849878        0.619780151089
 H          4.383509576517       -0.667038546227       -0.859887015638
 H         -3.975570130309        2.814377591297        4.828667463488
 H         -4.929786435101        1.311092587243        4.842637648613
 H         -3.152665301081        1.238644324510        4.932183915264
 H         -4.773018682097        2.293254146467        1.225390727557
 H         -5.948640183820        1.931635839753        2.519498233249
 H         -5.010316186286        3.444558514118        2.570577878155
 H          2.897528411454       -1.992216210993        3.191149855814
 H          2.498808109359       -2.002733868239        4.927730979023
 H          2.311565069392       -3.483899235982        3.959615632829
 H         -1.159156913267       -2.081475374918        4.197843468637
 H         -0.229584667059       -3.567632242452        4.537523093988
 H          0.006677692132       -2.120950438582        5.550071500377
 H         -0.723556364109        0.474652370044       -4.882390062553
 C          1.300321167829       -1.139677634557       -3.001702544335
 N          0.432966049702       -1.074008202077       -4.049487606785
 H          4.709830539704       -3.287422640657       -0.200873064705
 N          3.021466409391       -2.870480739401       -1.311580900981
 C          3.625319782678       -3.373527166430       -0.223559464902
 N          1.055260983643       -2.404047955500       -2.511160041620
 C         -0.319367371617       -2.236210112996       -4.217158118956
 C          1.690993386581       -2.943483639200       -1.356873457623
 H         -1.048671906974       -2.354600688194       -5.004434332729
 C          2.944743301560       -3.981801532129        0.829496306666
 C          0.065421688818       -3.077919896442       -3.229168661665
 H          3.488994733186       -4.378115884290        1.679921127752
 C          0.904803438751       -3.520230802245       -0.351956065066
 C          1.551297013962       -4.052298265355        0.759277773853
 H         -0.253468015686       -4.078778603135       -2.982745257035
 H         -0.175380673599       -3.490484459456       -0.429827754865
 H          0.975531598847       -4.496283055609        1.566234453662
 C          0.303018505296        0.096007226366       -4.904933020312
 H          0.566177382615       -0.149395781666       -5.938908807224
 H          0.981746039804        0.862648389468       -4.530066781963
72
Optimized Geometry
Cl   -1.772839   -2.579577   -1.075385
Cl    0.256486    1.442751    1.174022
Fe   -0.600155   -0.694137   -0.044199
H    -2.105045    1.776539   -0.692912
C    -1.535864    1.616196   -1.612713
N    -1.564884    2.629151   -2.481213
C    -2.335245    3.837569   -2.211107
C    -0.834008    2.576046   -3.742222
O    -0.919913    0.544188   -1.798498
H     1.329388    0.327656   -2.026905
C     1.959763   -0.258366   -1.358853
N     3.271022   -0.039169   -1.491272
C     3.763200    0.602624   -2.701635
C     4.248690   -0.768360   -0.694936
O     1.447304   -0.983191   -0.474407
H    -1.874750   -0.296641    2.634803
C    -2.636732    0.115278    1.965891
N    -3.640163    0.751333    2.578252
C    -3.694508    0.864547    4.030465
C    -4.721669    1.373775    1.823278
O    -2.541303   -0.026735    0.729863
H     1.682795   -2.115130    1.423347
C     0.822624   -2.289307    2.075921
N     1.075697   -2.998204    3.179773
C     2.419489   -3.475100    3.482736
C     0.025120   -3.317959    4.139920
O    -0.301387   -1.838820    1.771045
H    -1.673737    4.710514   -2.203222
H    -3.096879    3.979705   -2.985557
H    -2.827152    3.755081   -1.239700
H    -0.167755    3.441722   -3.818600
H    -0.248448    1.658950   -3.775282
H    -1.534190    2.593807   -4.584857
H     2.982929    1.236542   -3.129457
H     4.632277    1.222967   -2.464586
H     4.042667   -0.156701   -3.442448
H     5.047720   -0.085746   -0.389339
H     3.758376   -1.178946    0.187023
H     4.673515   -1.590474   -1.279973
H    -3.690405    1.919404    4.326465
H    -4.608619    0.396150    4.411760
H    -2.828950    0.368186    4.474330
H    -4.544790    1.222781    0.759087
H    -5.680429    0.924322    2.104096
H    -4.757827    2.446568    2.042465
H     3.104041   -3.189342    2.682139
H     2.768768   -3.042982    4.426817
H     2.419057   -4.566796    3.574190
H    -0.916146   -2.894970    3.791240
H    -0.072199   -4.404867    4.235066
H     0.276600   -2.899000    5.120282
H    -0.534657   -0.417227   -5.138542
C     1.523731   -2.078772   -3.400082
N     0.644386   -2.013828   -4.437029
H     4.999776   -4.188991   -0.665932
N     3.289854   -3.784403   -1.746656
C     3.918137   -4.306248   -0.682117
N     1.302560   -3.351499   -2.921403
C    -0.097123   -3.182971   -4.605920
C     1.961700   -3.897511   -1.785132
H    -0.835648   -3.301526   -5.384499
C     3.266382   -4.973862    0.353371
C     0.312184   -4.030748   -3.633957
H     3.831618   -5.388661    1.181405
C     1.202443   -4.531649   -0.794214
C     1.875080   -5.084802    0.290999
H     0.013271   -5.040039   -3.397714
H     0.121295   -4.532851   -0.863009
H     1.319946   -5.577786    1.083739
C     0.472261   -0.827808   -5.262253
H     0.630825   -1.068101   -6.318171
H     1.208194   -0.088484   -4.945086
72
Optimized Geometry
Cl   -1.806047   -2.509777   -1.114729
Cl    0.312480    1.441066    1.188367
Fe   -0.559790   -0.674100   -0.085777
H    -2.005018    1.838806   -0.685928
C    -1.460443    1.671416   -1.619103
N    -1.508903    2.678447   -2.493558
C    -2.266092    3.892246   -2.210792
C    -0.814495    2.612306   -3.774495
O    -0.852098    0.596758   -1.814353
H     1.392489    0.335927   -2.055350
C     2.013085   -0.253509   -1.381826
N     3.327789   -0.060689   -1.519352
C     3.837900    0.601957   -2.710302
C     4.298437   -0.781354   -0.707639
O     1.491167   -0.960998   -0.489283
H    -1.834241   -0.306712    2.596797
C    -2.604923    0.107663    1.939592
N    -3.633684    0.683267    2.570856
C    -3.706081    0.723402    4.025983
C    -4.734348    1.294299    1.834775
O    -2.495873    0.022376    0.700208
H     1.733455   -2.002921    1.460047
C     0.854416   -2.239396    2.065974
N     1.093636   -2.961709    3.164521
C     2.444977   -3.377968    3.518204
C     0.017293   -3.366701    4.061690
O    -0.276890   -1.843501    1.716761
H    -1.600949    4.762308   -2.227310
H    -3.048239    4.032378   -2.964899
H    -2.731283    3.818740   -1.225612
H    -0.134756    3.465565   -3.870359
H    -0.247535    1.684207   -3.823604
H    -1.538212    2.643311   -4.596557
H     3.042319    1.182929   -3.182123
H     4.656635    1.275831   -2.439845
H     4.204334   -0.140827   -3.429769
H     5.072837   -0.087135   -0.365745
H     3.792440   -1.221164    0.150631
H     4.760326   -1.581393   -1.295073
H    -3.747239    1.761746    4.373033
H    -4.604168    0.201009    4.374100
H    -2.825644    0.240413    4.455234
H    -4.534679    1.215162    0.766851
H    -5.673574    0.782350    2.071904
H    -4.827713    2.349072    2.115385
H     3.149720   -3.034930    2.758563
H     2.727838   -2.955946    4.488718
H     2.497165   -4.470396    3.580885
H    -0.926963   -2.978486    3.681985
H    -0.029225   -4.459913    4.115988
H     0.201132   -2.971021    5.066354
H    -0.632629   -0.461328   -5.129270
C     1.433575   -2.090083   -3.384314
N     0.558156   -2.049663   -4.426005
H     4.922998   -4.114654   -0.604115
N     3.214571   -3.748594   -1.700571
C     3.843442   -4.249074   -0.626411
N     1.228613   -3.360809   -2.892952
C    -0.166248   -3.230763   -4.584738
C     1.888688   -3.883622   -1.746828
H    -0.899325   -3.368717   -5.365275
C     3.195578   -4.915615    0.412150
C     0.250979   -4.061810   -3.601818
H     3.762149   -5.312088    1.248137
C     1.133020   -4.519318   -0.754019
C     1.806737   -5.049399    0.342016
H    -0.034033   -5.072940   -3.356338
H     0.052617   -4.538401   -0.830424
H     1.254350   -5.542414    1.136567
C     0.372617   -0.873440   -5.262352
H     0.517008   -1.125589   -6.317526
H     1.112127   -0.130024   -4.963140
72
Optimized Geometry
Cl   -1.734578   -2.487893   -1.165110
Cl    0.303393    1.455906    1.215407
Fe   -0.525959   -0.657465   -0.105971
H    -1.984565    1.866019   -0.679451
C    -1.432417    1.713367   -1.610610
N    -1.476578    2.732621   -2.471326
C    -2.243415    3.938245   -2.179966
C    -0.771612    2.686269   -3.747445
O    -0.819282    0.643686   -1.816199
H     1.410453    0.356290   -2.063357
C     2.040248   -0.226132   -1.392618
N     3.353386   -0.045892   -1.561604
C     3.841504    0.594184   -2.774004
C     4.335163   -0.766239   -0.763024
O     1.532776   -0.909596   -0.473768
H    -1.849229   -0.337997    2.561513
C    -2.610615    0.084621    1.898679
N    -3.649566    0.650479    2.522508
C    -3.743020    0.672217    3.976735
C    -4.739184    1.271372    1.778414
O    -2.483168    0.016305    0.660255
H     1.755820   -2.012776    1.445418
C     0.872135   -2.239631    2.048633
N     1.102100   -2.951517    3.156075
C     2.449999   -3.365520    3.524751
C     0.019026   -3.341829    4.051558
O    -0.255273   -1.841676    1.689748
H    -1.583478    4.812417   -2.180105
H    -3.020201    4.083256   -2.938737
H    -2.716331    3.849650   -1.199709
H    -0.108573    3.553489   -3.833574
H    -0.185731    1.769942   -3.796904
H    -1.489251    2.707015   -4.575253
H     3.040804    1.177385   -3.234414
H     4.673599    1.262948   -2.533322
H     4.183113   -0.161922   -3.491807
H     5.128804   -0.077764   -0.455346
H     3.845807   -1.181983    0.116701
H     4.768213   -1.584402   -1.347660
H    -3.788959    1.706117    4.336332
H    -4.646164    0.145884    4.305261
H    -2.869049    0.183426    4.412616
H    -4.524644    1.204450    0.712518
H    -5.682217    0.757883    1.996393
H    -4.835471    2.322992    2.069825
H     3.160883   -3.031775    2.766738
H     2.725791   -2.932641    4.492557
H     2.500736   -4.457141    3.600267
H    -0.922374   -2.960110    3.658423
H    -0.027705   -4.433998    4.123316
H     0.194967   -2.929820    5.051114
H    -0.726797   -0.458960   -4.915157
C     1.375612   -2.106151   -3.320471
N     0.507126   -2.075479   -4.368123
H     4.903904   -4.070332   -0.530879
N     3.201056   -3.741398   -1.647631
C     3.829183   -4.236121   -0.570557
N     1.220105   -3.395963   -2.862698
C    -0.171585   -3.278786   -4.557262
C     1.880647   -3.914255   -1.715315
H    -0.894422   -3.426411   -5.345571
C     3.186595   -4.934391    0.450357
C     0.273624   -4.117000   -3.593069
H     3.752708   -5.324687    1.289514
C     1.130144   -4.583524   -0.740395
C     1.803289   -5.107175    0.359188
H     0.029676   -5.145212   -3.375535
H     0.052247   -4.634028   -0.833602
H     1.254573   -5.625621    1.139963
C     0.255883   -0.877428   -5.155140
H     0.296591   -1.107248   -6.224007
H     1.027482   -0.146477   -4.911280
72
Optimized Geometry
Cl   -1.745020   -2.527582   -1.172154
Cl    0.282386    1.468811    1.192616
Fe   -0.523354   -0.692561   -0.140543
H    -2.004069    1.817425   -0.704457
C    -1.434438    1.683539   -1.627691
N    -1.461479    2.720677   -2.467375
C    -2.238284    3.917843   -2.167753
C    -0.729072    2.702476   -3.728634
O    -0.818380    0.617380   -1.844391
H     1.408945    0.370504   -2.056356
C     2.042493   -0.212919   -1.390705
N     3.354562   -0.030858   -1.566321
C     3.833682    0.609025   -2.782365
C     4.342050   -0.750097   -0.773962
O     1.540572   -0.895146   -0.467355
H    -1.835002   -0.342072    2.536013
C    -2.599541    0.069760    1.870322
N    -3.635436    0.646123    2.489834
C    -3.719341    0.695757    3.943865
C    -4.727044    1.257579    1.740996
O    -2.478922   -0.019620    0.632635
H     1.763299   -2.053433    1.426468
C     0.876640   -2.262150    2.031924
N     1.097827   -2.960956    3.149566
C     2.440810   -3.383310    3.526526
C     0.009807   -3.325504    4.049880
O    -0.245590   -1.854920    1.667829
H    -1.581067    4.793371   -2.132969
H    -2.997438    4.077836   -2.941240
H    -2.734051    3.806267   -1.201234
H    -0.091429    3.590012   -3.795438
H    -0.114391    1.804903   -3.770037
H    -1.428419    2.705841   -4.572333
H     3.030171    1.194008   -3.235682
H     4.668919    1.276281   -2.548485
H     4.168272   -0.146971   -3.503767
H     5.136783   -0.060619   -0.471273
H     3.858383   -1.166089    0.108769
H     4.772508   -1.568101   -1.360748
H    -3.757776    1.736445    4.284442
H    -4.622907    0.180297    4.288089
H    -2.844933    0.210825    4.383152
H    -4.521347    1.166095    0.675175
H    -5.671388    0.754832    1.977424
H    -4.814821    2.315986    2.009913
H     3.156390   -3.067192    2.765420
H     2.719129   -2.939536    4.488682
H     2.480531   -4.474269    3.617349
H    -0.927088   -2.939744    3.650002
H    -0.048861   -4.415841    4.138623
H     0.189308   -2.899969    5.043139
H    -0.772436   -0.428384   -4.798739
C     1.338511   -2.088343   -3.277696
N     0.472345   -2.059701   -4.326919
H     4.900768   -4.037738   -0.515490
N     3.192922   -3.718688   -1.627359
C     3.828641   -4.219046   -0.557455
N     1.206812   -3.386968   -2.838151
C    -0.184396   -3.272183   -4.532915
C     1.875301   -3.910022   -1.697781
H    -0.903382   -3.422290   -5.324292
C     3.196797   -4.941476    0.453324
C     0.274890   -4.115405   -3.579818
H     3.768615   -5.335519    1.286806
C     1.135190   -4.604103   -0.732280
C     1.816175   -5.133403    0.359775
H     0.050278   -5.150980   -3.376936
H     0.058335   -4.670800   -0.827065
H     1.275430   -5.670606    1.133397
C     0.193052   -0.853133   -5.090925
H     0.180092   -1.075980   -6.161803
H     0.981232   -0.129608   -4.880260
72
Frame 0
 Cl        -1.986510861111       -1.650663194444       -0.729682597222
 Cl        -0.021425861111        2.474631805556        1.569304402778
 Fe        -0.789811861111        0.214388805556        0.265780402778
 H         -2.337389861111        2.669280805556       -0.316963597222
 C         -1.728996861111        2.571697805556       -1.219389597222
 N         -1.731925861111        3.637406805556       -2.022639597222
 C         -2.536564861111        4.813933805556       -1.714564597222
 C         -0.942746861111        3.675252805556       -3.248485597222
 O         -1.096199861111        1.517046805556       -1.447556597222
 H          1.140073138889        1.341048805556       -1.595806597222
 C          1.775765138889        0.757645805556       -0.932740597222
 N          3.086858138889        0.945026805556       -1.107247597222
 C          3.563897138889        1.595427805556       -2.318691597222
 C          4.078130138889        0.230411805556       -0.315494597222
 O          1.276262138889        0.071409805556       -0.010070597222
 H         -2.078380861111        0.633824805556        2.957869402778
 C         -2.843536861111        1.024423805556        2.280656402778
 N         -3.865625861111        1.643813805556        2.880408402778
 C         -3.932484861111        1.768708805556        4.330863402778
 C         -4.952764861111        2.239252805556        2.112272402778
 O         -2.736995861111        0.873550805556        1.047182402778
 H          1.498507138889       -1.174050194444        1.841074402778
 C          0.611824138889       -1.344884194444        2.458399402778
 N          0.820196138889       -2.039948194444        3.580776402778
 C          2.151274138889       -2.504588194444        3.950234402778
 C         -0.270064861111       -2.354209194444        4.497342402778
 O         -0.499095861111       -0.899840194444        2.103882402778
 H         -1.892699861111        5.694731805556       -1.618126597222
 H         -3.262629861111        4.994254805556       -2.514905597222
 H         -3.073353861111        4.660730805556       -0.776073597222
 H         -0.338047861111        4.587684805556       -3.265875597222
 H         -0.291855861111        2.803389805556       -3.279907597222
 H         -1.601018861111        3.671063805556       -4.124689597222
 H          2.758671138889        2.181077805556       -2.767944597222
 H          4.396804138889        2.263782805556       -2.079797597222
 H          3.901518138889        0.846007805556       -3.045538597222
 H          4.860489138889        0.927370805556        0.002219402778
 H          3.593322138889       -0.203194194444        0.557982402778
 H          4.525320138889       -0.573551194444       -0.908967597222
 H         -3.950883861111        2.825928805556        4.618044402778
 H         -4.839933861111        1.285937805556        4.710359402778
 H         -3.060573861111        1.293142805556        4.784996402778
 H         -4.768335861111        2.076595805556        1.051062402778
 H         -5.905990861111        1.778872805556        2.394377402778
 H         -5.007043861111        3.314415805556        2.316145402778
 H          2.871498138889       -2.215318194444        3.183072402778
 H          2.450291138889       -2.065719194444        4.908405402778
 H          2.155902138889       -3.595914194444        4.045909402778
 H         -1.198902861111       -1.949174194444        4.097812402778
 H         -0.359319861111       -3.440321194444        4.608467402778
 H         -0.069271861111       -1.914434194444        5.480322402778
 H         -1.075459861111        0.585849805556       -4.171574597222
 C          1.044738138889       -1.108982194444       -2.795004597222
 N          0.167426138889       -1.078427194444       -3.834247597222
 H          4.674248138889       -3.034372194444       -0.102331597222
 N          2.950285138889       -2.730202194444       -1.193461597222
 C          3.605912138889       -3.237807194444       -0.139024597222
 N          0.946870138889       -2.418912194444       -2.381013597222
 C         -0.464778861111       -2.300472194444       -4.058099597222
 C          1.636400138889       -2.948491194444       -1.256714597222
 H         -1.189375861111       -2.450167194444       -4.844422597222
 C          2.998741138889       -3.993723194444        0.862377402778
 C          0.023817138889       -3.152940194444       -3.128105597222
 H          3.586433138889       -4.392146194444        1.682722402778
 C          0.919780138889       -3.676695194444       -0.298359597222
 C          1.621642138889       -4.212971194444        0.776899402778
 H         -0.175061861111       -4.197355194444       -2.944722597222
 H         -0.155985861111       -3.765849194444       -0.386114597222
 H          1.099474138889       -4.777132194444        1.544097402778
 C         -0.154373861111        0.141356805556       -4.559860597222
 H         -0.273176861111       -0.074139194444       -5.625406597222
 H          0.666227138889        0.846214805556       -4.421694597222
72
Frame 1
 Cl        -2.047205725075       -1.757899484741       -0.838128397282
 Cl        -0.147731047411        2.650642016430        1.546651660330
 Fe        -0.893081986334        0.103925934249        0.171170820444
 H         -2.389587607937        2.613957189769       -0.319241615730
 C         -1.834845451450        2.504017572526       -1.253937316353
 N         -1.866138612597        3.576219379874       -2.047887831461
 C         -2.587176132738        4.786221488495       -1.663529798107
 C         -1.208843440686        3.586663690218       -3.349714575484
 O         -1.222057860139        1.445157048075       -1.510997142942
 H          1.051752336420        1.402045441437       -1.609461914900
 C          1.678389070254        0.854682982850       -0.907795386308
 N          2.990181402424        1.063645311740       -1.038041753324
 C          3.498996199671        1.731628404769       -2.227145774343
 C          3.963785967557        0.360688929996       -0.213968308596
 O          1.163618108592        0.168555669815        0.006863189260
 H         -1.981668681713        0.619454011776        2.927878212895
 C         -2.774486538997        1.008112268219        2.282436130704
 N         -3.718640302664        1.711210036308        2.913209620365
 C         -3.672152182157        1.925818368060        4.354012627307
 C         -4.802510945736        2.357025805978        2.181791917971
 O         -2.754470439795        0.795899091579        1.051964407034
 H          1.455701217769       -1.254832040680        1.753616167597
 C          0.572689754179       -1.426387827600        2.372997377473
 N          0.792678998252       -2.091611908916        3.510553853724
 C          2.134572166202       -2.500067297847        3.906183241708
 C         -0.299198189162       -2.441709097035        4.412374526393
 O         -0.548025606962       -1.027924979569        1.995875171411
 H         -1.905599028663        5.644999394359       -1.660524960015
 H         -3.394482896920        4.988456787696       -2.377324777341
 H         -3.002285955156        4.665910318228       -0.661849182991
 H         -0.571043468561        4.471228682849       -3.443790859722
 H         -0.607929417605        2.692051917612       -3.428472307706
 H         -1.950898244453        3.601416233905       -4.155689203209
 H          2.700330044152        2.306275748605       -2.700430938768
 H          4.308791247071        2.414782018063       -1.952657588136
 H          3.879209514163        0.993202008906       -2.944085131276
 H          4.744284939630        1.059643935586        0.103516485163
 H          3.464111230549       -0.048920336834        0.661813391181
 H          4.410989225940       -0.461697162668       -0.780343941585
 H         -3.588937088782        2.996702686761        4.572255094017
 H         -4.583876800890        1.537513172747        4.821098341736
 H         -2.808875597069        1.410868579042        4.779551110444
 H         -4.716720504730        2.110264458485        1.124197535616
 H         -5.767543165047        2.004461392653        2.561678030777
 H         -4.743472688309        3.443539845996        2.313910100349
 H          2.856919113012       -2.180423743354        3.154452834478
 H          2.396206000281       -2.047402669224        4.868959003578
 H          2.183738672650       -3.589597574631        4.005162047403
 H         -1.235920242977       -2.072787342721        3.996725135012
 H         -0.348553942210       -3.529482751442        4.530831971347
 H         -0.129067758149       -1.992186271169        5.396839696901
 H         -0.810734141427        0.599192348355       -4.234021907725
 C          1.151802908364       -1.147870688193       -2.756613915190
 N          0.353430725136       -1.096005618077       -3.854957704461
 H          4.614164730722       -3.078580588351        0.109050234308
 N          2.950646693050       -2.780406820020       -1.078435131369
 C          3.553145627759       -3.296560454461        0.001913090747
 N          1.011096258824       -2.460533437611       -2.364819006923
 C         -0.315391717073       -2.293213331429       -4.107450640549
 C          1.645969306740       -3.016613295730       -1.223134359154
 H         -1.020998874035       -2.409654924260       -4.916305847807
 C          2.913860719467       -4.130199512284        0.917233405233
 C          0.111634257566       -3.167328496124       -3.166599432696
 H          3.469403815057       -4.572218099928        1.737857066346
 C          0.889879985357       -3.787706886151       -0.330769198307
 C          1.547504895354       -4.366745640087        0.750108341668
 H         -0.114273312137       -4.210515576544       -3.010297347499
 H         -0.181685098880       -3.870951470656       -0.466118363967
 H          0.999490475293       -4.976039657252        1.462249142849
 C          0.110520970420        0.134143518987       -4.593749372999
 H          0.037728937359       -0.072668473691       -5.664976778984
 H          0.938885179385        0.816519768287       -4.403713270558
72
Frame 2
 Cl        -2.115721111734       -1.868068120701       -0.929920956131
 Cl        -0.355825389787        2.805747456943        1.646867476421
 Fe        -0.989776198002       -0.009864026602        0.080657295646
 H         -2.407140727393        2.568966683490       -0.320822621668
 C         -1.927780550948        2.428902324038       -1.291870870975
 N         -1.983419054149        3.498166472008       -2.088150029603
 C         -2.597129496443        4.748111230813       -1.645253394177
 C         -1.465107209025        3.467638257894       -3.451135591701
 O         -1.347039863038        1.358119078655       -1.573132021157
 H          0.958622012837        1.466291675438       -1.610842956870
 C          1.570513973426        0.948759331252       -0.873964298046
 N          2.881474540636        1.178972624460       -0.956100409444
 C          3.423317045099        1.866735605234       -2.119474836656
 C          3.833470641155        0.484599219307       -0.099723220945
 O          1.037818479340        0.255342555306        0.025463028457
 H         -1.862916978819        0.617857320748        2.886402102536
 C         -2.683345092331        1.004116704112        2.275122891566
 N         -3.552521082261        1.777835552757        2.927042508302
 C         -3.381013310854        2.092087938245        4.339785363321
 C         -4.664361300681        2.422525399443        2.236749379347
 O         -2.756182141436        0.727502112209        1.057828308675
 H          1.421786858481       -1.312624787191        1.673164723156
 C          0.540174483517       -1.503473022714        2.287193159088
 N          0.773021314792       -2.137134079081        3.439589146221
 C          2.123734066420       -2.494432400659        3.854253713865
 C         -0.315457511500       -2.512317246423        4.335652699540
 O         -0.589431690218       -1.147566464361        1.894380125690
 H         -1.879600743863        5.572319611068       -1.741334382324
 H         -3.470721101212        4.982632075491       -2.265989679673
 H         -2.887256392988        4.664082103068       -0.597534721177
 H         -0.785453380828        4.308494389963       -3.622937146072
 H         -0.939275699268        2.536164272140       -3.572822185886
 H         -2.282243729271        3.521495471314       -4.179475046762
 H          2.633291180877        2.432908639317       -2.616620340177
 H          4.209574499790        2.561365445577       -1.808047859762
 H          3.844651905694        1.140708031260       -2.825953623007
 H          4.611616424359        1.183742991678        0.222066569493
 H          3.314863687558        0.096996578162        0.774602580846
 H          4.282257539644       -0.353118115492       -0.640934768784
 H         -3.231864225592        3.171058197697        4.466952763815
 H         -4.267915641969        1.780885691338        4.902683068776
 H         -2.505632012625        1.572159961682        4.733624992868
 H         -4.682255848422        2.092048304392        1.198997391108
 H         -5.608121684743        2.155951244434        2.724642314385
 H         -4.536070924184        3.511057048564        2.270366199785
 H          2.843650760451       -2.152693032936        3.110728785942
 H          2.356523132321       -2.025607508432        4.816698582296
 H          2.211296815269       -3.580438468147        3.962189860526
 H         -1.259377708389       -2.176697253572        3.908286074719
 H         -0.330526090729       -3.599561136814        4.466863993479
 H         -0.167766036382       -2.048745581508        5.317294645258
 H         -0.586568954683        0.629139968762       -4.253288929316
 C          1.241525729891       -1.166379842334       -2.703552913774
 N          0.519006110945       -1.086780154319       -3.850200135071
 H          4.534908062256       -3.137063743166        0.301667860291
 N          2.933460235399       -2.822008018597       -0.965849116144
 C          3.486122589692       -3.368563568207        0.125458554126
 N          1.061863398360       -2.483965644557       -2.344100517767
 C         -0.167389032932       -2.262859431411       -4.151851270732
 C          1.642765488913       -3.073270223898       -1.191590474682
 H         -0.843383030511       -2.345719288802       -4.989423260242
 C          2.819072621915       -4.264645866677        0.958159425073
 C          0.190264940123       -3.159491225311       -3.202759877733
 H          3.343097473651       -4.746510319678        1.777176689974
 C          0.853442730982       -3.890875394263       -0.372103164974
 C          1.467719394441       -4.514191727485        0.709700894809
 H         -0.053634262216       -4.203419433189       -3.084092841003
 H         -0.210813425891       -3.973527493269       -0.557741638749
 H          0.896743922577       -5.166828175019        1.362634037590
 C          0.342026983157        0.159060527289       -4.582126355494
 H          0.320453665402       -0.027895456138       -5.659001850748
 H          1.165905925947        0.825788155402       -4.331223899566
72
Frame 3
 Cl        -2.210578647511       -1.973229368467       -0.999374952484
 Cl        -0.366587947477        3.030262561411        1.542280702472
 Fe        -1.074071855598       -0.132683619306        0.003340109882
 H         -2.387891986466        2.524921029046       -0.317001101521
 C         -1.999199212689        2.343798527832       -1.320451893769
 N         -2.111395870152        3.389776312113       -2.140200351738
 C         -2.633634979015        4.672513292320       -1.673132610092
 C         -1.749687770054        3.299909357237       -3.550717109918
 O         -1.459018396334        1.256241872567       -1.619875270256
 H          0.871446648930        1.525862086239       -1.586228968923
 C          1.462361446748        1.030431181563       -0.817165880655
 N          2.770589431759        1.281825260436       -0.844399072429
 C          3.348286426225        1.991562463442       -1.977429826798
 C          3.695461751839        0.592103557647        0.045007555609
 O          0.908154144493        0.324927208781        0.060915920926
 H         -1.741419020952        0.592893845329        2.839967891771
 C         -2.582672070509        0.985088847765        2.261841817763
 N         -3.371048208798        1.832348282825        2.921392367154
 C         -3.103018396721        2.197212095689        4.306936076959
 C         -4.456212463430        2.541017622515        2.250580195546
 O         -2.745705189879        0.653735774686        1.065311649241
 H          1.394026045638       -1.370937608116        1.605684272103
 C          0.512098988478       -1.588757946324        2.210215386364
 N          0.754386073869       -2.192451441021        3.376183565645
 C          2.111321186134       -2.501145174589        3.809313822386
 C         -0.330987114141       -2.589179063059        4.266898932349
 O         -0.625200143334       -1.277591466889        1.800843187543
 H         -1.913173364999        5.470987313125       -1.890741217630
 H         -3.569908464200        4.912289038599       -2.192720038425
 H         -2.791675859644        4.634612231415       -0.594846368838
 H         -1.064077436725        4.108512061666       -3.826454098515
 H         -1.291892871249        2.336136531540       -3.695810360623
 H         -2.640266124167        3.363209018677       -4.187349270180
 H          2.569605285623        2.553070216773       -2.498518532193
 H          4.110972834212        2.693218085283       -1.626512123827
 H          3.809275740105        1.279034489166       -2.672893076127
 H          4.470393835173        1.289335067764        0.376904803619
 H          3.152964607282        0.223374029420        0.913022757661
 H          4.149059731731       -0.257236776553       -0.473235973619
 H         -2.863439675125        3.265595347516        4.368949551149
 H         -3.981643868863        1.985462403335        4.925437313270
 H         -2.252174135479        1.626949628260        4.685005184559
 H         -4.570692894082        2.149547939122        1.240662774768
 H         -5.389317493862        2.393885771424        2.804581870212
 H         -4.222891670515        3.611723442058        2.206502712222
 H          2.828564570350       -2.141171936633        3.072010594233
 H          2.316539214828       -2.016125399524        4.769887533666
 H          2.233469114748       -3.582593462592        3.928060282262
 H         -1.280273839508       -2.285233903061        3.827914746694
 H         -0.314953060079       -3.674794395770        4.410678213288
 H         -0.205270039822       -2.110593417776        5.244374547137
 H         -0.391201169352        0.702657984659       -4.221260782490
 C          1.330365337422       -1.154845470256       -2.643930221687
 N          0.665719070351       -1.036989927242       -3.820963877890
 H          4.461461401317       -3.206894073283        0.456278676574
 N          2.916581307546       -2.850603289191       -0.868518552446
 C          3.423272178804       -3.437300166799        0.224661347614
 N          1.110450838194       -2.477274571949       -2.322463660465
 C         -0.044535829348       -2.186227604426       -4.169891671443
 C          1.641275990008       -3.106887047751       -1.167364218038
 H         -0.714900966471       -2.223344577326       -5.015272261880
 C          2.728853728456       -4.375976493184        0.985636112010
 C          0.255171819954       -3.112002983148       -3.228300513168
 H          3.224319515697       -4.899517456220        1.796746889148
 C          0.821467928488       -3.959674297479       -0.415694893988
 C          1.393361506765       -4.626590304351        0.663634638434
 H         -0.016941849976       -4.152190219121       -3.144263186179
 H         -0.235332219571       -4.033037480766       -0.644221516072
 H          0.799898404938       -5.312895006923        1.259676646469
 C          0.541659609459        0.229934231691       -4.528391871709
 H          0.560410846150        0.070455089734       -5.609713584167
 H          1.359645544386        0.879554848427       -4.222031738517
72
Frame 4
 Cl        -2.310274542563       -2.075251099696       -1.022951370475
 Cl        -0.343528239410        3.268657763518        1.403341165813
 Fe        -1.136424036841       -0.254775960665       -0.045193454190
 H         -2.318166111971        2.485938181178       -0.328447574103
 C         -2.044805695765        2.240970967485       -1.355269569934
 N         -2.240609865731        3.242996814478       -2.211771636304
 C         -2.671380028752        4.563648355952       -1.755891782283
 C         -2.059878932560        3.066641399265       -3.649543764730
 O         -1.542242338161        1.133996869270       -1.651502728059
 H          0.804055148726        1.582639945998       -1.519622500626
 C          1.368540435578        1.094400062234       -0.725648606866
 N          2.673626574695        1.358869425060       -0.694087945796
 C          3.290739505115        2.088965234254       -1.793331592570
 C          3.564431888202        0.662652438044        0.224858386730
 O          0.789542233285        0.369849160098        0.121985571161
 H         -1.625152864598        0.572069695052        2.796311539762
 C         -2.479437625897        0.972094857860        2.243311399125
 N         -3.184550376505        1.897131172724        2.889501667663
 C         -2.827695427720        2.315160363735        4.240069283633
 C         -4.238367534228        2.656324019331        2.221375700765
 O         -2.723240707237        0.591046049643        1.073873423921
 H          1.368981745397       -1.439734739226        1.558562005484
 C          0.488480977993       -1.678067611860        2.158256792790
 N          0.739593802465       -2.264401479466        3.330689782488
 C          2.101057547123       -2.540058431489        3.772288905406
 C         -0.341150467016       -2.677638109212        4.219708346123
 O         -0.654805565081       -1.398932372830        1.740590824902
 H         -1.969769518731        5.326910593250       -2.116654926692
 H         -3.664410686257        4.801445156876       -2.158829867403
 H         -2.680791205731        4.590807672340       -0.665042471842
 H         -1.377009403228        3.827194167472       -4.047117675427
 H         -1.673809594957        2.068899343178       -3.794678687150
 H         -3.017793950335        3.150490462940       -4.177711758334
 H          2.527870517415        2.658916365202       -2.331802034043
 H          4.039569162231        2.784473501436       -1.403523480381
 H          3.778511647106        1.386842435749       -2.481676921223
 H          4.343005419983        1.349538897855        0.568448163046
 H          2.994835261129        0.316209264268        1.085015088059
 H          4.015126635390       -0.200021494428       -0.273445636433
 H         -2.499270991298        3.361579396830        4.227090735401
 H         -3.694354185640        2.213644116372        4.901469853154
 H         -2.004745423192        1.702144314564        4.615283489049
 H         -4.439778895212        2.213054420177        1.247153550868
 H         -5.152109553895        2.627697372335        2.824070638404
 H         -3.910798426253        3.695886029070        2.096688522891
 H          2.814335917484       -2.168662600292        3.036682305026
 H          2.290015847677       -2.044502503115        4.730640293275
 H          2.246264016784       -3.617979392001        3.897978413423
 H         -1.294693145539       -2.393494986990        3.776578192064
 H         -0.304556335833       -3.762223453284        4.367991009991
 H         -0.227414350981       -2.191366320884        5.194788984668
 H         -0.235758955297        0.842338420108       -4.147717001216
 C          1.396641874432       -1.098472146385       -2.580014579406
 N          0.765676556018       -0.931820598200       -3.768962357681
 H          4.407418414360       -3.262211012141        0.543011053312
 N          2.902339471590       -2.854169687355       -0.811162856400
 C          3.376245112618       -3.484304010059        0.273639746118
 N          1.140556144424       -2.425967680140       -2.304374607244
 C          0.023901464278       -2.048272971856       -4.161320178156
 C          1.638550701286       -3.105185396924       -1.162308191857
 H         -0.638260504704       -2.039527502004       -5.014664409610
 C          2.661677957879       -4.453664436831        0.976413779276
 C          0.288197959522       -3.011600769381       -3.246748006449
 H          3.135513606147       -5.011913509270        1.777275773889
 C          0.799379876619       -3.991055042089       -0.471386211773
 C          1.340546153884       -4.701100039153        0.596617986730
 H         -0.010717942101       -4.046742120268       -3.201405562380
 H         -0.250803439328       -4.057889694436       -0.732223356412
 H          0.730669632417       -5.414077058379        1.143579613429
 C          0.692263294285        0.356739968459       -4.444260198637
 H          0.737393723145        0.225557800577       -5.529244614947
 H          1.513000641864        0.980661756069       -4.095603870811
72
Frame 5
 Cl        -2.412734472830       -2.178793188598       -1.010599599619
 Cl        -0.330110461491        3.527392261473        1.235710383883
 Fe        -1.189874378659       -0.376550378193       -0.070767393564
 H         -2.209809886733        2.449038427396       -0.367525950066
 C         -2.064728911243        2.126863647114       -1.398316508080
 N         -2.346766604587        3.072622563486       -2.292379841114
 C         -2.715439586134        4.425730395427       -1.879544085312
 C         -2.330873134606        2.798524288253       -3.725539518944
 O         -1.609090504396        0.993920874176       -1.673115450191
 H          0.744478288330        1.625292926989       -1.430048998767
 C          1.277994064114        1.136277852418       -0.614950515844
 N          2.577556679935        1.410758403074       -0.521107382821
 C          3.236588688267        2.158544045325       -1.583706470670
 C          3.428991287017        0.704516107618        0.427292329085
 O          0.670427197750        0.395885592728        0.199913071427
 H         -1.506686447934        0.561465263859        2.754920310459
 C         -2.362767547041        0.981451268561        2.219880357153
 N         -2.985260702881        1.975081396092        2.844836686672
 C         -2.527610937719        2.458624395216        4.142467911892
 C         -4.033058213198        2.750665102093        2.186715673668
 O         -2.689051085949        0.549880301357        1.087364256155
 H          1.338544068040       -1.510807195481        1.527672149971
 C          0.461832951009       -1.766872164914        2.126511407677
 N          0.724068427901       -2.344290717745        3.300455565488
 C          2.090319495113       -2.596084765841        3.741989177326
 C         -0.349128664657       -2.769926691655        4.192940284818
 O         -0.687528245661       -1.512987827546        1.707578428222
 H         -2.059170792772        5.154405463536       -2.371410102526
 H         -3.749811634875        4.646603236277       -2.172499956956
 H         -2.596355402856        4.525191954936       -0.799959618542
 H         -1.671829010299        3.509498050758       -4.240590832387
 H         -1.997331520005        1.774987181474       -3.846479657492
 H         -3.337065512878        2.892690195423       -4.152046818011
 H          2.493463169426        2.740430225869       -2.139355617302
 H          3.972017113424        2.844151737864       -1.154785199150
 H          3.747580857415        1.465783469152       -2.264516581019
 H          4.213870444757        1.376895784048        0.782881258577
 H          2.830408010272        0.382056966517        1.277297562232
 H          3.873632946446       -0.172351963812       -0.050791300107
 H         -2.141176196089        3.478802476405        4.035956075960
 H         -3.358378160487        2.456311035423        4.854438080215
 H         -1.721137539411        1.822051997863        4.514060557400
 H         -4.325679938104        2.251281432000        1.264334909720
 H         -4.902171672681        2.829368897716        2.846899870799
 H         -3.647620987967        3.751464417574        1.959710472776
 H          2.797399549272       -2.219095665044        3.003067472994
 H          2.272308519902       -2.091680889705        4.696843073410
 H          2.251656103052       -3.671101123241        3.873645117388
 H         -1.307509974158       -2.498662486152        3.752225652019
 H         -0.298393646447       -3.853904283437        4.341669326002
 H         -0.238852750668       -2.279550684739        5.166197857843
 H         -0.139468703655        1.010384010754       -4.046866081516
 C          1.446018629789       -1.012618339307       -2.524299100928
 N          0.830899175204       -0.791909441674       -3.712221191262
 H          4.352276262374       -3.292932540805        0.593881754488
 N          2.881498272590       -2.833262529030       -0.779638403624
 C          3.331006016646       -3.511120302616        0.287295958718
 N          1.155495466401       -2.342748179364       -2.294852804635
 C          0.084079241356       -1.883505595962       -4.160235232050
 C          1.627254183790       -3.071651492257       -1.172057355209
 H         -0.542225942457       -1.842528381653       -5.038950669999
 C          2.598135407021       -4.501541631056        0.940381965543
 C          0.306465982714       -2.879021205932       -3.269415570112
 H          3.052604453840       -5.090214372781        1.730349617348
 C          0.776602076584       -3.992323584571       -0.543190532282
 C          1.292993108177       -4.745589606343        0.507362160223
 H         -0.007198086809       -3.910606724548       -3.268268129954
 H         -0.265477747641       -4.057377076139       -0.834882030769
 H          0.672247299689       -5.485139729038        1.004504034138
 C          0.785641612047        0.521003825181       -4.341331441337
 H          0.856306386225        0.428142693340       -5.429019492105
 H          1.604713570085        1.122710594417       -3.953985337424
72
Frame 6
 Cl        -2.502470710408       -2.284196689010       -0.998260530685
 Cl        -0.248752071742        3.770801481120        0.971863342933
 Fe        -1.229223731073       -0.502158027045       -0.087428063628
 H         -2.056426351746        2.409259971702       -0.434347164234
 C         -2.051163984108        2.005491539511       -1.446912357930
 N         -2.443850277396        2.882342269845       -2.368545547877
 C         -2.756051897227        4.266510116061       -2.015916460702
 C         -2.603221544456        2.501933292043       -3.768175527674
 O         -1.646533556027        0.845349888902       -1.688380658126
 H          0.706627446122        1.657473503742       -1.312141446091
 C          1.202185123199        1.154271360256       -0.482227911147
 N          2.493704442960        1.432131210698       -0.320182544261
 C          3.202722358661        2.187035477703       -1.344997916940
 C          3.295810595992        0.710502320233        0.659859985051
 O          0.560506668463        0.394947122048        0.288925533945
 H         -1.416911720182        0.522922859598        2.710519567897
 C         -2.257576358225        0.977636874170        2.178938662486
 N         -2.785245694642        2.045189481173        2.765473105862
 C         -2.243243460100        2.569023048627        4.014595379629
 C         -3.790209565710        2.863891721729        2.092218126001
 O         -2.655300320492        0.509045503162        1.083832709111
 H          1.300303987788       -1.591068651822        1.511623536013
 C          0.425936471714       -1.866399872335        2.105845562360
 N          0.695592861676       -2.432262787831        3.283330644613
 C          2.065103868196       -2.666745402940        3.725132178139
 C         -0.371825199748       -2.858885386626        4.182450611645
 O         -0.727436204870       -1.637618892184        1.682017455979
 H         -2.166293494503        4.948994569551       -2.639528739762
 H         -3.819595266070        4.473837355626       -2.188664426847
 H         -2.503449197770        4.443177421018       -0.969776803258
 H         -1.999767406313        3.159841974023       -4.407587225141
 H         -2.294000402500        1.465329341754       -3.858502706689
 H         -3.651202769155        2.594705437081       -4.076851246755
 H          2.488542416587        2.790882282396       -1.915347786593
 H          3.932555977234        2.852797327124       -0.877793941046
 H          3.725132320390        1.497145864343       -2.019656761625
 H          4.090695924116        1.362539570866        1.029347417342
 H          2.663427238638        0.416057156526        1.495978961407
 H          3.729893458808       -0.183483212004        0.203346840180
 H         -1.785149018491        3.546863095335        3.827812858034
 H         -3.044194385740        2.674984033584        4.752250177557
 H         -1.477904570669        1.892051794310        4.401851408355
 H         -4.165788887082        2.328999370231        1.221213683368
 H         -4.618087635643        3.063016537720        2.779148891846
 H         -3.328703427487        3.807002296909        1.778612590036
 H          2.767689862801       -2.296765035872        2.978263752376
 H          2.245314912759       -2.146885638858        4.671885274599
 H          2.234481153216       -3.738628795974        3.871624694938
 H         -1.333611075633       -2.596027906177        3.744060229398
 H         -0.314756614653       -3.941837369105        4.336308489043
 H         -0.260394410595       -2.361244899841        5.151734383702
 H         -0.104888532353        1.216824293633       -3.934579091579
 C          1.471752128893       -0.890943990090       -2.478520566712
 N          0.835612130837       -0.615913169023       -3.643766251914
 H          4.336738668343       -3.274171155007        0.583460204251
 N          2.875030541241       -2.768307372631       -0.782362545024
 C          3.320829503417       -3.488862472680        0.258042790836
 N          1.157998258424       -2.222502842181       -2.289138959019
 C          0.067532884159       -1.679597352900       -4.120096731000
 C          1.624624588479       -2.995568697932       -1.193420634385
 H         -0.545198465460       -1.608298195639       -5.006143708835
 C          2.584799293618       -4.501783208027        0.872060484495
 C          0.297785218154       -2.714052749405       -3.277791889648
 H          3.030115373224       -5.108853537994        1.653113473293
 C          0.775011105035       -3.946137554072       -0.609351626151
 C          1.284157095406       -4.733254366930        0.419677372108
 H         -0.032517074477       -3.739694110247       -3.310035530424
 H         -0.262221312646       -4.013554060272       -0.916857600094
 H          0.660804469088       -5.491367475415        0.884458524410
 C          0.812529803526        0.715142309101       -4.233737647416
 H          0.888138323158        0.651668868036       -5.323518645992
 H          1.643480121073        1.289450936576       -3.830331708033
72
Frame 7
 Cl        -2.576561957414       -2.369873022240       -0.963933920105
 Cl        -0.241038070466        4.088301348580        0.702901526064
 Fe        -1.252753473459       -0.610110612154       -0.083132410205
 H         -1.840368702518        2.379868227836       -0.535747496632
 C         -1.989964555518        1.894745690793       -1.500969479425
 N         -2.518334026468        2.689109246826       -2.428987571170
 C         -2.827656653592        4.089317195667       -2.144338639634
 C         -2.835482962566        2.199833167226       -3.766714656540
 O         -1.641941793589        0.706843488750       -1.694969895007
 H          0.695464824257        1.683788424126       -1.177206426366
 C          1.152342912142        1.150172804126       -0.344481626418
 N          2.431857769513        1.428997307921       -0.109775717660
 C          3.192290374434        2.194641013107       -1.088825791169
 C          3.179525468198        0.687695514224        0.898889128879
 O          0.473776276957        0.376461970638        0.380481104684
 H         -1.335320215219        0.514837677206        2.673223264746
 C         -2.148269358772        1.004210480051        2.128963606523
 N         -2.592384866018        2.130451114447        2.670270231836
 C         -1.954360773810        2.708705176621        3.848378146746
 C         -3.595758587335        2.952664684305        1.998937664034
 O         -2.608089170393        0.501185990192        1.073462995688
 H          1.256120696180       -1.686060139632        1.499149693128
 C          0.387027745802       -1.961108376586        2.101697042792
 N          0.669434716139       -2.521411099416        3.278462181411
 C          2.043981833544       -2.747934829775        3.709487780770
 C         -0.388021387455       -2.943514721153        4.191562930019
 O         -0.771438045266       -1.732182301905        1.690564750457
 H         -2.333351738193        4.728661196418       -2.884609013305
 H         -3.909469773261        4.262225618941       -2.195110615267
 H         -2.457075586594        4.351054896816       -1.152979533065
 H         -2.292088097361        2.789019648636       -4.516769232536
 H         -2.548626799153        1.151837594077       -3.815195481166
 H         -3.909052850607        2.294875640917       -3.963621404649
 H          2.509246784515        2.820750051278       -1.673490516575
 H          3.911401171599        2.839614972146       -0.578597458515
 H          3.729601234026        1.510993883823       -1.757730284781
 H          3.981929230843        1.317136049679        1.289300405561
 H          2.511395020659        0.416647545192        1.715438497714
 H          3.603403176740       -0.220345417186        0.459895049386
 H         -1.447136939712        3.636214700212        3.562237358727
 H         -2.706461161532        2.922299056005        4.612892526478
 H         -1.212421569324        2.013814168658        4.249022685188
 H         -4.053079779132        2.377707987422        1.195216770040
 H         -4.361594524811        3.254389733457        2.718901595424
 H         -3.102545784983        3.838681519435        1.585299425395
 H          2.738591795932       -2.390373746009        2.949063978361
 H          2.233127052996       -2.214127979099        4.646571823331
 H          2.215516832766       -3.817635686188        3.869041129802
 H         -1.354783427884       -2.682497762486        3.763123681312
 H         -0.330347962082       -4.026034657707        4.348251561884
 H         -0.265097533019       -2.440676471145        5.156616271627
 H         -0.125800000033        1.407071178527       -3.854599782094
 C          1.482504910625       -0.761505562796       -2.449170426428
 N          0.818775003941       -0.434787073939       -3.585176907891
 H          4.312052983350       -3.247373009823        0.555886763246
 N          2.855418842160       -2.686027503885       -0.792477120263
 C          3.302393482155       -3.458202616238        0.209954044508
 N          1.153171017445       -2.094674046183       -2.299021426426
 C          0.059173655668       -1.482965820225       -4.105456167359
 C          1.611282783379       -2.905317892692       -1.226445588788
 H         -0.528237729204       -1.388836881300       -5.006155111466
 C          2.564164557438       -4.494396311312        0.781169265814
 C          0.291464042990       -2.548643553421       -3.304577703076
 H          2.996728805116       -5.114961949055        1.558618548640
 C          0.764065001639       -3.886408358548       -0.691587558354
 C          1.265830219914       -4.707651668162        0.314084944598
 H         -0.051080935483       -3.568583038486       -3.367871775634
 H         -0.266076659227       -3.959321957693       -1.020449786029
 H          0.640452434682       -5.484194865644        0.744325205985
 C          0.803001362948        0.913699025576       -4.133185175804
 H          0.910952835387        0.882565527326       -5.221996970254
 H          1.624606595374        1.476648414900       -3.695984910739
72
Frame 8
 Cl        -2.621144966863       -2.462422373851       -0.958627037654
 Cl        -0.184926664014        4.285356557713        0.385889414196
 Fe        -1.280025187626       -0.706054843427       -0.076263302318
 H         -1.655059909832        2.345869161730       -0.650917583716
 C         -1.937999973240        1.788118417045       -1.549405892094
 N         -2.582507212042        2.502971172648       -2.470523508563
 C         -2.879297988799        3.916526390373       -2.249858642097
 C         -3.049956917627        1.906756843235       -3.718121899978
 O         -1.632727082352        0.578612073790       -1.692820270506
 H          0.686204914652        1.713249882931       -1.033921680198
 C          1.104171961283        1.145044266955       -0.206893376572
 N          2.369921473541        1.415863353723        0.089968680563
 C          3.180083303884        2.179488908969       -0.850653668702
 C          3.064984159865        0.642245042819        1.113637312264
 O          0.391845848427        0.354301526960        0.466404028290
 H         -1.298432710383        0.488354171373        2.643190730529
 C         -2.074868765190        1.015854494520        2.079558051065
 N         -2.412107158320        2.207607652572        2.555456985398
 C         -1.687269217192        2.813989522616        3.667737427631
 C         -3.367526691565        3.063187499956        1.854750847559
 O         -2.585044140416        0.492594441015        1.057398421350
 H          1.200415230133       -1.773514613365        1.486128499249
 C          0.334688033255       -2.050130612046        2.093823612098
 N          0.624991537533       -2.609338667553        3.269031487860
 C          2.003361067189       -2.828223429973        3.693071999370
 C         -0.424235096012       -3.033354829773        4.191093030843
 O         -0.827212341208       -1.826456601475        1.690058465759
 H         -2.504931520082        4.503633801288       -3.095136750920
 H         -3.961829884280        4.065584621821       -2.170090699430
 H         -2.384491950508        4.255051134938       -1.336679904776
 H         -2.596031560619        2.425436463996       -4.569262625421
 H         -2.771584446883        0.853889138407       -3.738870871955
 H         -4.138768958994        2.002659198247       -3.787370458366
 H          2.536347411237        2.839076862549       -1.436076003396
 H          3.900594823630        2.791789101749       -0.302440142798
 H          3.710592949936        1.499010212982       -1.527094103787
 H          3.886618082190        1.238469986412        1.516526419445
 H          2.368456289288        0.397924057089        1.915820881965
 H          3.462140647360       -0.284783336691        0.682296823125
 H         -1.115422159129        3.670997714669        3.296812629322
 H         -2.394071734956        3.147454502976        4.433888012934
 H         -1.001851519130        2.085824641275        4.106637673888
 H         -3.902958170985        2.470483085388        1.114157430676
 H         -4.075024788535        3.481598969805        2.576736830395
 H         -2.817251457867        3.869374563907        1.357962358596
 H          2.691514156136       -2.479017526990        2.922175112303
 H          2.197777297837       -2.284312584059        4.623434150512
 H          2.177459066786       -3.895881094661        3.863280318754
 H         -1.394996921337       -2.775099592008        3.770710853717
 H         -0.365600346795       -4.116006290846        4.346394628936
 H         -0.293362391951       -2.530100196574        5.154660679011
 H         -0.191816816620        1.593101628842       -3.779447786003
 C          1.472345995091       -0.614589360375       -2.404137072529
 N          0.786598930379       -0.248998806005       -3.517440878518
 H          4.326171790954       -3.181376940913        0.503301433853
 N          2.852563180873       -2.577694112200       -0.805855865154
 C          3.316239775841       -3.389115029490        0.156513892607
 N          1.143581743603       -1.951819179298       -2.291392463449
 C          0.048758093313       -1.289628706968       -4.078054745639
 C          1.611272201952       -2.796011052838       -1.247772309035
 H         -0.549559239827       -1.170124566887       -4.968619489247
 C          2.588114733234       -4.448790091120        0.696359057396
 C          0.269259220555       -2.373791959736       -3.300097542805
 H          3.023312459976       -5.082264401729        1.461789317807
 C          0.776727987135       -3.805080908225       -0.747503449044
 C          1.286104090385       -4.649987533621        0.234494097854
 H         -0.082428743079       -3.388986738730       -3.387547409737
 H         -0.249710827082       -3.886814543657       -1.084546126603
 H          0.665572226395       -5.440136544298        0.646114045317
 C          0.760641183688        1.115361756236       -4.022710017467
 H          0.898370712878        1.118594370933       -5.107482245939
 H          1.574232880927        1.668599874927       -3.553629818019
72
Optimized Geometry
Cl   -2.334908   -3.383230   -1.412627
Cl    0.093549    3.356210   -0.024908
Fe   -0.984014   -1.635026   -0.524393
H    -1.354697    1.423040   -1.084493
C    -1.662483    0.866029   -1.975544
N    -2.340465    1.579681   -2.873404
C    -2.629728    2.993349   -2.643921
C    -2.845206    0.985036   -4.107054
O    -1.354468   -0.341175   -2.132055
H     0.970583    0.774307   -1.487057
C     1.387282    0.210708   -0.656172
N     2.659945    0.464383   -0.374582
C     3.475946    1.199219   -1.333065
C     3.350310   -0.307836    0.653690
O     0.668364   -0.558384    0.034928
H    -1.041673   -0.456381    2.203472
C    -1.813565    0.070065    1.632324
N    -2.158625    1.260428    2.106592
C    -1.447113    1.866221    3.227703
C    -3.107978    2.115305    1.396901
O    -2.310626   -0.452298    0.603616
H     1.493740   -2.701128    1.042841
C     0.625063   -2.985341    1.642849
N     0.909211   -3.549376    2.817210
C     2.285156   -3.760309    3.252810
C    -0.144914   -3.984565    3.728444
O    -0.534878   -2.766032    1.231303
H    -2.274088    3.581692   -3.496512
H    -3.709939    3.143647   -2.539205
H    -2.114373    3.329524   -1.741255
H    -2.403167    1.492037   -4.971550
H    -2.584475   -0.072362   -4.128805
H    -3.933605    1.098139   -4.151441
H     2.838937    1.853684   -1.931594
H     4.205281    1.814559   -0.800149
H     3.997334    0.499562   -1.997002
H     4.190973    0.275619    1.035252
H     2.658871   -0.521629    1.468946
H     3.719605   -1.251316    0.233167
H    -0.868301    2.721413    2.863356
H    -2.163304    2.201972    3.984053
H    -0.769509    1.136773    3.676481
H    -3.627128    1.524871    0.643042
H    -3.830272    2.523762    2.109957
H    -2.555076    2.928843    0.915325
H     2.977675   -3.399544    2.491346
H     2.465839   -3.221572    4.188955
H     2.466853   -4.827530    3.417052
H    -1.114064   -3.739311    3.296775
H    -0.074148   -5.066089    3.886249
H    -0.031184   -3.478120    4.692549
H    -0.012029    0.551643   -4.269867
C     1.668191   -1.606911   -2.817149
N     1.010017   -1.257203   -3.952215
H     4.553293   -4.143408    0.101108
N     3.084715   -3.558740   -1.223202
C     3.548660   -4.362714   -0.254332
N     1.381950   -2.955249   -2.724743
C     0.326358   -2.317754   -4.542895
C     1.849956   -3.792495   -1.675312
H    -0.243922   -2.212219   -5.453405
C     2.826320   -5.427963    0.282189
C     0.556141   -3.399264   -3.763473
H     3.260569   -6.053891    1.054315
C     1.021734   -4.809021   -1.180713
C     1.530739   -5.644951   -0.190761
H     0.241284   -4.425230   -3.866213
H     0.000077   -4.901640   -1.529285
H     0.915386   -6.440503    0.218127
C     0.966597    0.105335   -4.461286
H     1.163116    0.111725   -5.536962
H     1.736055    0.684995   -3.951525
72
Optimized Geometry
Cl   -2.291357   -3.329382   -1.519110
Cl    0.137398    3.391382    0.081405
Fe   -0.947985   -1.603937   -0.588197
H    -1.267989    1.482270   -1.070086
C    -1.626077    0.946191   -1.955757
N    -2.354092    1.681972   -2.794463
C    -2.613870    3.093722   -2.522392
C    -2.931014    1.118873   -4.010723
O    -1.330079   -0.257400   -2.157014
H     1.006240    0.775203   -1.537609
C     1.415888    0.224811   -0.694566
N     2.690430    0.466224   -0.417536
C     3.513897    1.223481   -1.351431
C     3.371410   -0.291346    0.628170
O     0.689349   -0.527775    0.006774
H    -1.051523   -0.497653    2.171533
C    -1.814373    0.044004    1.602616
N    -2.164849    1.222296    2.103217
C    -1.462737    1.799045    3.245545
C    -3.101992    2.097673    1.402588
O    -2.296337   -0.451061    0.553903
H     1.506947   -2.653000    1.050178
C     0.622705   -2.958718    1.615839
N     0.874603   -3.521388    2.798383
C     2.237192   -3.701771    3.285865
C    -0.202889   -3.983848    3.667674
O    -0.524889   -2.762690    1.161054
H    -2.291903    3.696349   -3.378545
H    -3.685992    3.253984   -2.363343
H    -2.053351    3.404492   -1.637622
H    -2.500401    1.609463   -4.890603
H    -2.721492    0.050518   -4.046444
H    -4.013729    1.282459   -4.011820
H     2.874281    1.805316   -2.017767
H     4.161879    1.910007   -0.799772
H     4.130849    0.543463   -1.950078
H     4.219069    0.290297    0.996607
H     2.678064   -0.479660    1.448127
H     3.728152   -1.247321    0.226178
H    -0.866466    2.652027    2.904608
H    -2.186233    2.131417    3.996352
H    -0.802719    1.052374    3.692245
H    -3.607789    1.529607    0.622862
H    -3.836883    2.485189    2.114498
H    -2.541786    2.925556    0.955116
H     2.950065   -3.323751    2.552002
H     2.370009   -3.161063    4.228866
H     2.436180   -4.765120    3.455469
H    -1.160290   -3.765059    3.197263
H    -0.109215   -5.062938    3.830038
H    -0.141357   -3.474022    4.634801
H    -0.168684    0.315723   -4.455115
C     1.598608   -1.671812   -2.848902
N     0.982895   -1.387221   -4.026168
H     4.533463   -4.063610    0.191673
N     3.087915   -3.547429   -1.185914
C     3.545173   -4.316960   -0.186041
N     1.413531   -3.036548   -2.753968
C     0.424770   -2.506021   -4.641294
C     1.872682   -3.825867   -1.664644
H    -0.093549   -2.456736   -5.586989
C     2.835215   -5.388261    0.355283
C     0.690807   -3.557132   -3.831910
H     3.264885   -5.985666    1.152161
C     1.054777   -4.847763   -1.165830
C     1.557244   -5.648060   -0.143466
H     0.465764   -4.606794   -3.934740
H     0.045850   -4.970429   -1.541750
H     0.951061   -6.448334    0.269798
C     0.859440   -0.038127   -4.558566
H     1.148224   -0.021252   -5.613248
H     1.524733    0.613606   -3.992469
72
Optimized Geometry
Cl   -2.228359   -3.254735   -1.594712
Cl    0.111779    3.392441    0.360069
Fe   -0.898765   -1.528389   -0.652683
H    -1.197726    1.541467   -1.021325
C    -1.577753    1.055171   -1.926766
N    -2.314478    1.839851   -2.711146
C    -2.546386    3.240868   -2.367067
C    -2.920498    1.345015   -3.942801
O    -1.301275   -0.141373   -2.192157
H     1.049752    0.744587   -1.668424
C     1.462291    0.242135   -0.796629
N     2.745589    0.472216   -0.556642
C     3.570849    1.150787   -1.548262
C     3.428796   -0.228651    0.527311
O     0.730999   -0.452309   -0.042187
H    -1.139388   -0.543780    2.172386
C    -1.879738    0.016645    1.591786
N    -2.297818    1.148870    2.144170
C    -1.694757    1.663688    3.369148
C    -3.209727    2.045115    1.436684
O    -2.281381   -0.418233    0.484780
H     1.553524   -2.534251    1.050273
C     0.661840   -2.875947    1.582724
N     0.894177   -3.450087    2.764047
C     2.245168   -3.590135    3.294429
C    -0.193954   -3.966487    3.588222
O    -0.475888   -2.707721    1.094252
H    -2.224609    3.879751   -3.196673
H    -3.613911    3.410123   -2.187557
H    -1.972297    3.499008   -1.473738
H    -2.467169    1.838920   -4.809420
H    -2.766796    0.268802   -4.011726
H    -3.993137    1.564018   -3.934164
H     2.933144    1.661392   -2.272332
H     4.209429    1.890236   -1.057068
H     4.197530    0.423852   -2.077257
H     4.288963    0.362240    0.848892
H     2.743134   -0.356053    1.365190
H     3.766880   -1.212280    0.180053
H    -1.115320    2.562414    3.133322
H    -2.477444    1.910504    4.093143
H    -1.032193    0.911402    3.802428
H    -3.669770    1.507672    0.608410
H    -3.983139    2.393158    2.127619
H    -2.638175    2.897302    1.053817
H     2.968092   -3.174800    2.591163
H     2.326947   -3.060170    4.249237
H     2.477033   -4.648098    3.454948
H    -1.142879   -3.768286    3.092154
H    -0.069729   -5.045505    3.729860
H    -0.179750   -3.477154    4.567718
H    -0.238068    0.119816   -4.510888
C     1.547560   -1.775070   -2.862655
N     0.967176   -1.542550   -4.069441
H     4.516889   -4.011520    0.280916
N     3.083182   -3.566943   -1.133911
C     3.542927   -4.300587   -0.108433
N     1.426923   -3.144546   -2.747248
C     0.493951   -2.699668   -4.684327
C     1.885516   -3.891643   -1.627501
H     0.014711   -2.694296   -5.651698
C     2.852057   -5.378217    0.444932
C     0.778129   -3.720893   -3.842800
H     3.283871   -5.945961    1.262091
C     1.086046   -4.922739   -1.119514
C     1.590519   -5.684518   -0.069017
H     0.612719   -4.782827   -3.933414
H     0.089695   -5.082516   -1.514943
H     0.999402   -6.491645    0.352537
C     0.795695   -0.210314   -4.633200
H     1.060013   -0.216626   -5.694108
H     1.457132    0.474121   -4.102081
72
Optimized Geometry
Cl   -2.090337   -3.185028   -1.774378
Cl    0.107427    3.457308    0.489275
Fe   -0.864860   -1.477584   -0.695275
H    -1.132559    1.625916   -0.982889
C    -1.545461    1.156081   -1.883196
N    -2.317457    1.952539   -2.621136
C    -2.540594    3.345917   -2.242360
C    -2.967852    1.478835   -3.838195
O    -1.275711   -0.033210   -2.182957
H     1.096170    0.718207   -1.726740
C     1.497003    0.257010   -0.826682
N     2.786412    0.467275   -0.601041
C     3.625753    1.090349   -1.617980
C     3.457882   -0.176739    0.524769
O     0.750003   -0.385373   -0.042723
H    -1.141794   -0.553629    2.155368
C    -1.878663    0.011409    1.574828
N    -2.300284    1.137317    2.136781
C    -1.709836    1.635149    3.375100
C    -3.209472    2.042029    1.436948
O    -2.271812   -0.413012    0.460626
H     1.548549   -2.435862    1.088504
C     0.648927   -2.835677    1.563599
N     0.848444   -3.439512    2.735830
C     2.176180   -3.530233    3.331745
C    -0.253555   -4.034100    3.485362
O    -0.469590   -2.700070    1.022612
H    -2.246240    4.002450   -3.068487
H    -3.602442    3.508755   -2.026608
H    -1.940952    3.587537   -1.361210
H    -2.540101    1.980340   -4.713465
H    -2.825508    0.402408   -3.926207
H    -4.037802    1.705821   -3.790262
H     2.998912    1.538249   -2.391291
H     4.243177    1.870859   -1.164440
H     4.275483    0.338439   -2.079801
H     4.305445    0.438279    0.834989
H     2.758510   -0.275686    1.354905
H     3.814678   -1.169564    0.226853
H    -1.127244    2.536012    3.155970
H    -2.500482    1.872705    4.093615
H    -1.052928    0.876218    3.805437
H    -3.630574    1.529194    0.573158
H    -4.012410    2.345929    2.115222
H    -2.644333    2.920091    1.107496
H     2.913234   -3.066246    2.674769
H     2.185687   -3.019112    4.300231
H     2.448615   -4.579890    3.482562
H    -1.184998   -3.861306    2.948361
H    -0.085702   -5.110771    3.596163
H    -0.311197   -3.580408    4.480284
H    -0.405075   -0.118599   -4.614628
C     1.443389   -1.852656   -2.888321
N     0.917236   -1.679835   -4.129542
H     4.469151   -3.872145    0.379658
N     3.060564   -3.525190   -1.087364
C     3.524390   -4.217660   -0.035049
N     1.440055   -3.225028   -2.764272
C     0.590040   -2.879056   -4.757604
C     1.898965   -3.922240   -1.613013
H     0.172702   -2.923262   -5.752282
C     2.872781   -5.320886    0.515153
C     0.914632   -3.865086   -3.888528
H     3.307273   -5.851589    1.355362
C     1.138655   -4.985592   -1.112606
C     1.646076   -5.701862   -0.032098
H     0.852560   -4.938511   -3.975301
H     0.168636   -5.206034   -1.542653
H     1.084841   -6.532229    0.385145
C     0.652684   -0.371193   -4.714177
H     0.938485   -0.371404   -5.769400
H     1.245973    0.370509   -4.179717
72
Frame 0
 Cl        -2.396245902778       -2.174762263889       -1.362912611111
 Cl        -0.096562902778        4.474902736111        0.964746388889
 Fe        -1.142883902778       -0.471772263889       -0.293397611111
 H         -1.375969902778        2.646256736111       -0.516575611111
 C         -1.806183902778        2.197927736111       -1.419774611111
 N         -2.559242902778        3.023296736111       -2.145517611111
 C         -2.747904902778        4.416683736111       -1.748401611111
 C         -3.224780902778        2.581499736111       -3.366308611111
 O         -1.571457902778        1.005354736111       -1.733703611111
 H          0.843102097222        1.671028736111       -1.345622611111
 C          1.226655097222        1.260897736111       -0.412483611111
 N          2.508262097222        1.495337736111       -0.166620611111
 C          3.358471097222        2.149540736111       -1.155493611111
 C          3.154718097222        0.925447736111        1.013456388889
 O          0.472255097222        0.633207736111        0.373171388889
 H         -1.338190902778        0.414416736111        2.558572388889
 C         -2.089993902778        0.984069736111        2.004615388889
 N         -2.476515902778        2.108174736111        2.574931388889
 C         -1.835962902778        2.601131736111        3.790037388889
 C         -3.402469902778        3.019135736111        1.906689388889
 O         -2.524186902778        0.568255736111        0.921725388889
 H          1.254528097222       -1.275426263889        1.641648388889
 C          0.373398097222       -1.813165263889        2.000483388889
 N          0.549669097222       -2.503337263889        3.129415388889
 C          1.828782097222       -2.503621263889        3.829053388889
 C         -0.526784902778       -3.293012263889        3.718082388889
 O         -0.709238902778       -1.744399263889        1.375583388889
 H         -2.439823902778        5.076462736111       -2.566936611111
 H         -3.805150902778        4.601975736111       -1.528116611111
 H         -2.140732902778        4.632962736111       -0.865821611111
 H         -2.796288902778        3.094518736111       -4.234426611111
 H         -3.096479902778        1.505551736111       -3.476514611111
 H         -4.291393902778        2.821295736111       -3.306480611111
 H          2.751158097222        2.499037736111       -1.992425611111
 H          3.867634097222        3.005475736111       -0.702555611111
 H          4.107617097222        1.443723736111       -1.530116611111
 H          3.989073097222        1.565356736111        1.307895388889
 H          2.434918097222        0.869563736111        1.830267388889
 H          3.527977097222       -0.079328263889        0.784383388889
 H         -1.253621902778        3.495838736111        3.547226388889
 H         -2.597482902778        2.845772736111        4.537017388889
 H         -1.170784902778        1.836070736111        4.196273388889
 H         -3.856652902778        2.508971736111        1.058078388889
 H         -4.179444902778        3.328706736111        2.612180388889
 H         -2.842806902778        3.893707736111        1.558942388889
 H          2.560318097222       -1.917364263889        3.270120388889
 H          1.708413097222       -2.069823263889        4.827467388889
 H          2.199627097222       -3.528386263889        3.931145388889
 H         -1.438451902778       -3.138832263889        3.142753388889
 H         -0.256745902778       -4.354629263889        3.703024388889
 H         -0.687163902778       -2.982304263889        4.755495388889
 H         -0.918903902778        0.480886736111       -4.301992611111
 C          1.016335097222       -1.033393263889       -2.454255611111
 N          0.552149097222       -0.909475263889       -3.725604611111
 H          4.074898097222       -2.741525263889        0.969832388889
 N          2.718165097222       -2.533446263889       -0.570438611111
 C          3.188609097222       -3.174438263889        0.510798388889
 N          1.171010097222       -2.395684263889       -2.334613611111
 C          0.408170097222       -2.132455263889       -4.375337611111
 C          1.630341097222       -3.041940263889       -1.153992611111
 H          0.063099097222       -2.215642263889       -5.394912611111
 C          2.615524097222       -4.331758263889        1.036572388889
 C          0.794418097222       -3.082482263889       -3.490458611111
 H          3.054706097222       -4.817473263889        1.901160388889
 C          0.950118097222       -4.171869263889       -0.685519611111
 C          1.462367097222       -4.830936263889        0.428519388889
 H          0.870802097222       -4.154486263889       -3.585530611111
 H          0.037049097222       -4.496167263889       -1.170971611111
 H          0.962719097222       -5.711101263889        0.821244388889
 C          0.166887097222        0.363415736111       -4.322564611111
 H          0.525262097222        0.411440736111       -5.354349611111
 H          0.617301097222        1.167134736111       -3.741860611111
72
Frame 1
 Cl        -2.572784227903       -2.107739957226       -1.321495526770
 Cl        -0.008126155931        4.431790502369        1.060136003816
 Fe        -1.218126640785       -0.450651485596       -0.298603557380
 H         -1.365516780098        2.656939745170       -0.481001013427
 C         -1.789396646588        2.253190102773       -1.409198745858
 N         -2.462168834995        3.139267203298       -2.145859097559
 C         -2.560091246421        4.538340495763       -1.735875714218
 C         -3.133239731242        2.761204885073       -3.385400006617
 O         -1.634718551772        1.047924374527       -1.726878645414
 H          0.905346239053        1.448685272370       -1.444327321447
 C          1.220958515284        1.174635283309       -0.445422351373
 N          2.473849912557        1.490063689576       -0.150576864412
 C          3.390866826813        1.996949886394       -1.166655142839
 C          3.030145226648        1.142796390081        1.157047876931
 O          0.413884132977        0.649281743737        0.360718465871
 H         -1.354461338320        0.425567680164        2.563619929827
 C         -2.111941377335        1.006972590792        2.031892469147
 N         -2.472919972143        2.131592068207        2.622341083377
 C         -1.826320208293        2.588236106921        3.848637790804
 C         -3.368903487406        3.080521512046        1.966232369841
 O         -2.558789750548        0.614625830933        0.942807417267
 H          1.156705647878       -1.171972266077        1.737846423112
 C          0.308993135163       -1.804502420611        1.999099259181
 N          0.491606422488       -2.572740437356        3.076066813478
 C          1.728054369074       -2.527060112596        3.846791670660
 C         -0.544604709399       -3.491661493309        3.540010051857
 O         -0.745434072542       -1.761840734821        1.326511102362
 H         -2.181682534124        5.182430447956       -2.537673939696
 H         -3.607734300524        4.800056347512       -1.544804146090
 H         -1.964347776161        4.699564516838       -0.833748424604
 H         -2.670536316016        3.273389563853       -4.236384044418
 H         -3.056970367055        1.683368740523       -3.517606225675
 H         -4.187505058127        3.052150856283       -3.336568418914
 H          2.843350231307        2.190930842408       -2.089659621708
 H          3.859388667012        2.926751953262       -0.823635337734
 H          4.176791595309        1.259561538040       -1.370043168732
 H          3.850582339519        1.825382262459        1.392962372789
 H          2.253274403666        1.204678623896        1.914160278105
 H          3.435337737639        0.129132656458        1.129714216314
 H         -1.217469365559        3.470316876454        3.622517007612
 H         -2.583508829281        2.841109937892        4.596845808656
 H         -1.185684265906        1.799154936093        4.245974883268
 H         -3.842155351096        2.593291707462        1.115969587278
 H         -4.136386006855        3.406705799303        2.674870107122
 H         -2.780509209990        3.940300758565        1.629129503338
 H          2.435001840017       -1.840349654222        3.377638734927
 H          1.522669315952       -2.191228924818        4.870142117515
 H          2.178531115133       -3.523979397973        3.892215258072
 H         -1.429843939758       -3.374269718322        2.917043068473
 H         -0.177012647783       -4.522162151970        3.473129147658
 H         -0.795521725838       -3.272971426244        4.584512142280
 H         -1.246523695303        0.107873166290       -4.439727762330
 C          0.830554470602       -1.124712061123       -2.502309115481
 N          0.363424857350       -1.081434383035       -3.781385694275
 H          4.032966192739       -2.364453579850        0.974795279005
 N          2.660923631259       -2.343192423984       -0.561893520340
 C          3.217013830489       -2.913559633852        0.515372641243
 N          1.145589132497       -2.451604359563       -2.355329472260
 C          0.363691773869       -2.324148413076       -4.406555230947
 C          1.668720140369       -3.008410093111       -1.157324603261
 H          0.045931979666       -2.464574987742       -5.430007604473
 C          2.809164923980       -4.142694541271        1.040975457787
 C          0.850564812106       -3.203908947694       -3.497687728161
 H          3.304242248869       -4.560544396403        1.910742804144
 C          1.140690627876       -4.219345092872       -0.686711800054
 C          1.739657064380       -4.801026152540        0.428630457563
 H          1.037120026830       -4.264124976918       -3.570542720030
 H          0.278851075573       -4.666184662723       -1.173546698905
 H          1.373402532163       -5.749676086413        0.812050108380
 C         -0.157711155427        0.123730103791       -4.408373607702
 H          0.231926219734        0.251054429765       -5.417542522329
 H          0.178873062684        0.957203544709       -3.808794313629
72
Frame 2
 Cl        -2.757863129899       -2.009220346043       -1.261544074841
 Cl         0.016002967264        4.446168268191        1.177599400585
 Fe        -1.292892523871       -0.410518318844       -0.292383127242
 H         -1.340447585709        2.693013173736       -0.457212638542
 C         -1.758116403991        2.320255369504       -1.401863813794
 N         -2.358814937903        3.247974954761       -2.151931118961
 C         -2.381171469793        4.649408188876       -1.739233924309
 C         -3.027562011787        2.916268926541       -3.406268609397
 O         -1.676559506865        1.106354035173       -1.715061782428
 H          0.974738748568        1.212150865025       -1.502583755165
 C          1.222056486476        1.091427755201       -0.460401026775
 N          2.449035998473        1.474420158615       -0.139343931354
 C          3.431002112504        1.832979756821       -1.157820679151
 C          2.909798341361        1.361225981835        1.244027972481
 O          0.364158997929        0.674723596630        0.355035133219
 H         -1.363943941417        0.464742089839        2.575738637539
 C         -2.124868145315        1.059225553833        2.065047072701
 N         -2.479049501031        2.170717330794        2.687955760111
 C         -1.829401949148        2.590734595506        3.925799492471
 C         -3.365973187180        3.145400382759        2.057871108981
 O         -2.584744689404        0.691454713911        0.970086330708
 H          1.040394538939       -1.070661936166        1.837297593727
 C          0.239112883467       -1.786560357457        1.999457024452
 N          0.442321884180       -2.631678544470        3.013564717842
 C          1.634790402272       -2.555599528524        3.848106218771
 C         -0.533663509538       -3.666895058378        3.346008822911
 O         -0.788275579073       -1.760998570440        1.286451865828
 H         -1.938153685479        5.270012513820       -2.526516017163
 H         -3.415839705057        4.978538606292       -1.581946247508
 H         -1.807596019596        4.770483968017       -0.816610545206
 H         -2.534492556112        3.422851468656       -4.243492545255
 H         -2.993067257025        1.838515987248       -3.552227002306
 H         -4.069811690167        3.248943629393       -3.370691286142
 H          2.948305751611        1.861071912087       -2.133559613944
 H          3.864431261388        2.817045816865       -0.940871306856
 H          4.237930352777        1.090629622991       -1.188332983736
 H          3.717334292024        2.077820136386        1.417560996025
 H          2.084825422343        1.535046472823        1.924843573291
 H          3.314920353797        0.367581975138        1.420133132987
 H         -1.212188153591        3.472994906913        3.722148468093
 H         -2.583646051501        2.830303387056        4.680995663801
 H         -1.196624692491        1.786399721617        4.302994439861
 H         -3.851764317911        2.681259516595        1.202782480899
 H         -4.126302137890        3.465929792509        2.776868601311
 H         -2.767890997370        4.004464875457        1.736367332439
 H          2.301451101289       -1.776509537729        3.475146349635
 H          1.358019186092       -2.329516423159        4.885075621346
 H          2.165752655242       -3.512831828668        3.831598232844
 H         -1.387087779408       -3.579603367638        2.675824427057
 H         -0.069847453305       -4.653952830380        3.234997601351
 H         -0.867922628456       -3.547556150757        4.383850697241
 H         -1.521261412439       -0.287785874175       -4.559251204614
 C          0.647172555096       -1.243082115353       -2.534424854957
 N          0.195845958433       -1.265292257562       -3.821988688932
 H          3.927082039216       -2.038007481367        0.983068250097
 N          2.569037158275       -2.196537535267       -0.553921614460
 C          3.198414824591       -2.691074844357        0.518095883560
 N          1.115173482487       -2.518098338689       -2.371051683576
 C          0.336971645370       -2.506543093757       -4.431048630696
 C          1.689240102486       -2.993317490449       -1.162502237390
 H          0.035601029732       -2.696123099256       -5.452291648221
 C          2.969177031748       -3.972273128970        1.031204558078
 C          0.919813648529       -3.311953254083       -3.509394742976
 H          3.525074687606       -4.329207580455        1.890541287482
 C          1.331004827301       -4.270334775017       -0.702689902613
 C          2.009117360246       -4.772679151950        0.406296274885
 H          1.224808382545       -4.344741664702       -3.571858264762
 H          0.538768147596       -4.830180070452       -1.193705684813
 H          1.784413609641       -5.769350998467        0.776261759098
 C         -0.448987102051       -0.135333449100       -4.468966846588
 H         -0.038117392904        0.083427575237       -5.450386354925
 H         -0.239151124220        0.712051419428       -3.843324394111
72
Frame 3
 Cl        -2.971321027775       -1.881786169905       -1.174416257003
 Cl         0.006848168633        4.512360235368        1.281992509340
 Fe        -1.380612557017       -0.362801027093       -0.267405537667
 H         -1.313849784927        2.740796414857       -0.435871934738
 C         -1.722834025409        2.384688276946       -1.390379290170
 N         -2.244576528049        3.337460885922       -2.167250843662
 C         -2.214945607737        4.740269685482       -1.760241894188
 C         -2.878225306455        3.033499039274       -3.446548205062
 O         -1.705071899696        1.165581469637       -1.691795512553
 H          1.034360884061        0.957766441556       -1.511952328289
 C          1.214144262810        1.005457049871       -0.450415326622
 N          2.417751973355        1.443807407307       -0.110972877448
 C          3.461900512627        1.659725026315       -1.106393541246
 C          2.779799073210        1.560242434515        1.300216533752
 O          0.308037426526        0.700842735827        0.362232584948
 H         -1.376683135006        0.516221267327        2.603143522737
 C         -2.138372857426        1.126748967497        2.112436211311
 N         -2.481030903885        2.226311039709        2.765930488661
 C         -1.814900541647        2.615432596804        4.004973244871
 C         -3.371012454431        3.218644237851        2.168512609791
 O         -2.612722912319        0.785701191530        1.011863626512
 H          0.902637135160       -0.984721029691        1.935904887130
 C          0.155903500590       -1.771260833868        2.001605824699
 N          0.396497078433       -2.689647031264        2.940021714968
 C          1.546569165202       -2.594891177837        3.830204013527
 C         -0.498371151608       -3.826602759699        3.134745291283
 O         -0.850405240743       -1.754921956762        1.259816381737
 H         -1.705544324095        5.333576442570       -2.527884340727
 H         -3.237666517286        5.121810749669       -1.652745637732
 H         -1.680647442626        4.838072535869       -0.811697693098
 H         -2.339690102773        3.529361921867       -4.261711455188
 H         -2.872368683198        1.956130258824       -3.599037880305
 H         -3.910312231561        3.397794276437       -3.446818767824
 H          3.046025274685        1.519097077263       -2.101663109014
 H          3.866549612002        2.675058887393       -1.022945649010
 H          4.279547642717        0.943825860612       -0.965314880819
 H          3.588737855444        2.288141970502        1.407158374916
 H          1.915111200113        1.855422921157        1.881500333216
 H          3.155182850684        0.611063453732        1.671281066440
 H         -1.195926112756        3.499279986546        3.813973403429
 H         -2.559106539511        2.840931952206        4.774256958147
 H         -1.180742621813        1.800345286285        4.356161494068
 H         -3.873314399432        2.774208246890        1.312463626455
 H         -4.117664813714        3.529991423492        2.905554113421
 H         -2.772575388063        4.079731380286        1.853208184504
 H          2.157986661761       -1.734121178210        3.557480319356
 H          1.213065986543       -2.486114832868        4.868594749022
 H          2.157358562153       -3.499127837007        3.751846679347
 H         -1.318171663122       -3.759454940674        2.421594093557
 H          0.059038618209       -4.757397505692        2.981688541186
 H         -0.899439120096       -3.817763331922        4.155014180629
 H         -1.775596993739       -0.702211470016       -4.658004928338
 C          0.472188333219       -1.372905095152       -2.558195111436
 N          0.021137203946       -1.451072587981       -3.842762318735
 H          3.775707835289       -1.748831448766        0.992747376723
 N          2.467666438468       -2.081041060231       -0.559339815739
 C          3.148853002770       -2.491322125299        0.515812229635
 N          1.089118920187       -2.581857163444       -2.393246970758
 C          0.305568232243       -2.667525431180       -4.450126025448
 C          1.713816689640       -2.985216408401       -1.183982340017
 H          0.026863027256       -2.892320249837       -5.470511780155
 C          3.106399256426       -3.798273956832        1.009382677184
 C          0.992532091922       -3.391259728211       -3.533398626124
 H          3.707972112906       -4.084842127245        1.864198052968
 C          1.542308738361       -4.305603011864       -0.743282434646
 C          2.275155488697       -4.718380414760        0.367375446636
 H          1.422055292350       -4.377674832349       -3.598716902735
 H          0.842352458021       -4.968086198355       -1.245005537032
 H          2.196847812893       -5.741932338791        0.720593641883
 C         -0.745065666001       -0.401648086627       -4.492943664576
 H         -0.315153958232       -0.079754499439       -5.436778877657
 H         -0.695673867368        0.436968812077       -3.825726692226
72
Frame 4
 Cl        -3.171165410893       -1.722805724853       -1.125088973193
 Cl        -0.050049904472        4.614880227176        1.391407387702
 Fe        -1.461691754131       -0.298042143104       -0.272655275191
 H         -1.274718964605        2.805999748973       -0.436136165009
 C         -1.685042070641        2.465791142265       -1.395567454980
 N         -2.131656661688        3.438217663582       -2.194180825440
 C         -2.052510262517        4.840143480721       -1.791418177174
 C         -2.730010756026        3.158410195837       -3.495769624134
 O         -1.719655748446        1.246304295020       -1.692603469965
 H          1.093051675720        0.705784530248       -1.496170355560
 C          1.211418377147        0.922055463346       -0.447308853727
 N          2.396024622020        1.406618226818       -0.102665673513
 C          3.497143788082        1.482419566912       -1.055067190845
 C          2.666082817127        1.745060093530        1.292299462660
 O          0.260217694151        0.733457937022        0.348678340301
 H         -1.382238337414        0.564439091318        2.604891428058
 C         -2.144122088052        1.193835561485        2.138466825236
 N         -2.487113165160        2.266800340862        2.837955074249
 C         -1.802321315938        2.619469902254        4.077611167148
 C         -3.397381713488        3.269959296859        2.291345805139
 O         -2.630439862783        0.889093748472        1.029365447245
 H          0.745823851689       -0.908828473188        2.006033308294
 C          0.065494067377       -1.754921645081        1.966204794050
 N          0.349291615447       -2.737157039971        2.823257691913
 C          1.445345622943       -2.631950247919        3.777970981483
 C         -0.450398097347       -3.956368429754        2.868222576084
 O         -0.912412722125       -1.746115749662        1.188042174742
 H         -1.477015058778        5.402751254834       -2.534778673645
 H         -3.058786894287        5.272457494761       -1.736015980996
 H         -1.564588528131        4.918131656393       -0.816500354443
 H         -2.148798910824        3.641816290961       -4.288612539938
 H         -2.751901097599        2.082028225054       -3.653598014249
 H         -3.750144621652        3.553035586238       -3.530535492571
 H          3.145753269671        1.179613287332       -2.037603593783
 H          3.886516750514        2.504981831455       -1.107212259192
 H          4.309361291268        0.812979140735       -0.753494788516
 H          3.485905533634        2.467181476953        1.335649597240
 H          1.774970251517        2.147453797283        1.755975681472
 H          2.989538089498        0.867122557645        1.840894110499
 H         -1.192469264908        3.513472714983        3.905496014128
 H         -2.534449902467        2.814515696782        4.866487139185
 H         -1.157080284919        1.797621080355        4.391139104113
 H         -3.913959060772        2.848877681182        1.431964184656
 H         -4.130208567318        3.551458421488        3.053733394052
 H         -2.813399939499        4.146159358642        1.991036784568
 H          1.992084655689       -1.703370730804        3.615149069069
 H          1.056510791370       -2.646506172174        4.801779243683
 H          2.134163802178       -3.471633240558        3.652840750934
 H         -1.228461993595       -3.897839610691        2.108987693188
 H          0.196708883389       -4.819784905248        2.681077309826
 H         -0.914300329528       -4.064993687844        3.854948829654
 H         -2.002692553934       -1.111314108995       -4.659286690147
 C          0.314101205973       -1.516132436404       -2.509856188335
 N         -0.156984255110       -1.640839942276       -3.782568162218
 H          3.618509036972       -1.525858000252        1.040342392484
 N          2.382455338969       -2.006364917382       -0.530974149346
 C          3.103495717109       -2.337544287984        0.544711589066
 N          1.064709254819       -2.648723670559       -2.364212154821
 C          0.262739904473       -2.805956440948       -4.410188877061
 C          1.752467193151       -2.989621755619       -1.170351110802
 H         -0.014503352878       -3.058107784823       -5.424386124133
 C          3.248087023540       -3.646987067759        1.007426853492
 C          1.046986142456       -3.450583545354       -3.513780842768
 H          3.889857596455       -3.866139922391        1.852797801850
 C          1.769289495622       -4.328950201715       -0.758839502051
 C          2.555692280207       -4.659236640655        0.342295425601
 H          1.589119768194       -4.377384797611       -3.597973874179
 H          1.172383155094       -5.074514068513       -1.275286462519
 H          2.623522375158       -5.690877276217        0.670096669813
 C         -1.039452002464       -0.675047131632       -4.414657364654
 H         -0.618944360503       -0.234452926248       -5.313421210643
 H         -1.143753123730        0.114556658411       -3.697815653137
72
Frame 5
 Cl        -3.446172397523       -1.509951890881       -1.044808256853
 Cl        -0.116912737866        4.707756383308        1.480071456471
 Fe        -1.567572582129       -0.233334325011       -0.285505146504
 H         -1.247829596557        2.850935033583       -0.459295596894
 C         -1.628417786100        2.522801317680       -1.433432741612
 N         -1.954677985135        3.506965171679       -2.270111530975
 C         -1.816784405235        4.908372701902       -1.881487821131
 C         -2.478622415503        3.235711003850       -3.604725535842
 O         -1.725995151823        1.304762169919       -1.718266920645
 H          1.143140447692        0.413348944613       -1.448864389337
 C          1.194866895307        0.826620222852       -0.439936778212
 N          2.347451594112        1.379856086410       -0.080788883802
 C          3.519194159702        1.290367173758       -0.945170179442
 C          2.510041777343        1.941076117595        1.262829958754
 O          0.195729370531        0.761535784828        0.321375437061
 H         -1.384015967370        0.612324014199        2.596223560973
 C         -2.148397789686        1.263383105490        2.159053243471
 N         -2.480458408752        2.308816105729        2.907102799973
 C         -1.760333789894        2.622178331016        4.136955806972
 C         -3.416767706938        3.319301842713        2.420592320324
 O         -2.649109021552        1.004170279784        1.039916451255
 H          0.527313568971       -0.846286692080        2.085178567012
 C         -0.065376969010       -1.750782750370        1.912750317818
 N          0.290904214199       -2.809104025428        2.642253265033
 C          1.322878642168       -2.714102113188        3.668235427122
 C         -0.367082058717       -4.102173221850        2.484074394813
 O         -0.999002147929       -1.749508372781        1.083226052934
 H         -1.158139547489        5.423821427082       -2.589366943712
 H         -2.798014002775        5.396108670498       -1.899174363110
 H         -1.390357459307        4.975062300407       -0.877110195347
 H         -1.824751057296        3.689856590740       -4.356980691673
 H         -2.525587881350        2.159300390563       -3.761831548621
 H         -3.480544015084        3.667353749920       -3.703058826102
 H          3.243780094209        0.821530934626       -1.891121422269
 H          3.922780710277        2.289018146476       -1.138099739468
 H          4.290655786463        0.678153900282       -0.465662691070
 H          3.361166556893        2.624735693008        1.253629501266
 H          1.610400636294        2.494528160611        1.538878173350
 H          2.699722949849        1.146170406605        1.992797927901
 H         -1.163277737151        3.526171202734        3.979216973157
 H         -2.472228336364        2.783876819493        4.952495499269
 H         -1.098577757130        1.794451464393        4.401958156027
 H         -3.952705545177        2.924586651838        1.558199953563
 H         -4.126018225263        3.567316824037        3.215885741289
 H         -2.851867377516        4.211149649008        2.129976393525
 H          1.774154460013       -1.719815445592        3.655049833354
 H          0.885152693060       -2.895944486570        4.655767322270
 H          2.101866178987       -3.458335906324        3.482666823270
 H         -1.100391754582       -4.033315495299        1.681894184964
 H          0.381588826301       -4.860870249802        2.234300979130
 H         -0.865338525291       -4.385180668016        3.417413969157
 H         -2.282875388659       -1.567098860777       -4.528230230017
 C          0.086105553307       -1.663644788403       -2.348348205713
 N         -0.418346191387       -1.812268564814       -3.597165333179
 H          3.436695871518       -1.288364107995        1.129813700465
 N          2.280620595685       -1.911696694075       -0.458555710892
 C          3.071206554978       -2.160839451505        0.595269200151
 N          1.005183914281       -2.684894689967       -2.272537132984
 C          0.151275495485       -2.877952809063       -4.288405007257
 C          1.804835837970       -2.962457275635       -1.129125538960
 H         -0.125437765828       -3.130691779147       -5.300743190443
 C          3.435479091656       -3.442193072147        1.006340933131
 C          1.051839529253       -3.441053711493       -3.449017252307
 H          4.100701304043       -3.581279617287        1.851685739645
 C          2.069386406748       -4.291865705140       -0.777757670789
 C          2.911344174893       -4.529140330711        0.305524144663
 H          1.730291440520       -4.267746183420       -3.588898796143
 H          1.620117437374       -5.111281050985       -1.327313102511
 H          3.145149271968       -5.547298214571        0.600975728534
 C         -1.459760251504       -0.953665008713       -4.151648911528
 H         -1.055511530563       -0.352478138340       -4.972361092517
 H         -1.819762774614       -0.306859075854       -3.354672560209
72
Optimized Geometry
Cl   -3.137815   -2.426084   -1.614804
Cl    0.084355    3.622371    1.140969
Fe   -1.226919   -1.201706   -0.843244
H    -1.029700    1.872686   -0.873321
C    -1.342159    1.588562   -1.884349
N    -1.644826    2.608207   -2.687220
C    -1.573074    3.990067   -2.219031
C    -2.082915    2.397290   -4.062954
O    -1.389851    0.385283   -2.235771
H     1.484024   -0.427959   -1.976948
C     1.521989   -0.082739   -0.942158
N     2.653022    0.491144   -0.548473
C     3.819727    0.525029   -1.424166
C     2.803043    0.963178    0.829504
O     0.530681   -0.237962   -0.186760
H    -1.006585   -0.401366    2.076374
C    -1.810688    0.223239    1.673680
N    -2.214331    1.196350    2.482010
C    -1.516738    1.483109    3.730932
C    -3.201795    2.179166    2.044347
O    -2.289298    0.000008    0.537807
H     0.867706   -1.890974    1.500574
C     0.238514   -2.774216    1.347942
N     0.523541   -3.814653    2.133675
C     1.526579   -3.718473    3.187320
C    -0.201200   -5.076267    2.023261
O    -0.665204   -2.766768    0.486519
H    -0.894593    4.561452   -2.862275
H    -2.567089    4.449286   -2.265118
H    -1.201585    4.015633   -1.191314
H    -1.397168    2.904148   -4.750363
H    -2.096023    1.330090   -4.278795
H    -3.087345    2.812754   -4.198578
H     3.558606    0.114183   -2.400811
H     4.168108    1.555145   -1.546445
H     4.629855   -0.075522   -0.996559
H     3.600557    1.708411    0.856749
H     1.871095    1.425020    1.160897
H     3.068293    0.134105    1.496133
H    -0.963199    2.421628    3.623042
H    -2.240291    1.568492    4.547684
H    -0.816304    0.676691    3.959884
H    -3.708999    1.805692    1.155582
H    -3.929128    2.343312    2.845000
H    -2.684944    3.115580    1.809488
H     2.028743   -2.750425    3.136993
H     1.050942   -3.825416    4.168378
H     2.271954   -4.509670    3.065587
H    -0.885056   -5.022166    1.177480
H     0.512195   -5.891891    1.868242
H    -0.765617   -5.266662    2.942587
H    -2.095819   -2.525315   -4.852260
C     0.361507   -2.591562   -2.840687
N    -0.168644   -2.812029   -4.067050
H     3.878069   -2.066350    0.451027
N     2.626351   -2.782796   -1.019748
C     3.422885   -2.965370    0.042223
N     1.223852   -3.650482   -2.687717
C     0.330200   -3.963199   -4.670638
C     2.035734   -3.859760   -1.538916
H     0.025464   -4.283990   -5.655271
C     3.687228   -4.213206    0.604577
C     1.211641   -4.503583   -3.795873
H     4.360478   -4.303625    1.450016
C     2.197270   -5.153605   -1.030399
C     3.051273   -5.328170    0.055742
H     1.843761   -5.374484   -3.870497
H     1.661130   -5.989206   -1.466080
H     3.206511   -6.318331    0.472953
C    -1.182998   -1.952870   -4.667959
H    -0.813968   -1.543633   -5.613523
H    -1.397265   -1.148758   -3.966306
72
Optimized Geometry
Cl   -3.110742   -2.475654   -1.624155
Cl    0.126306    3.613738    1.119941
Fe   -1.186774   -1.240798   -0.886872
H    -0.999024    1.851610   -0.890019
C    -1.332270    1.571639   -1.895512
N    -1.661870    2.594653   -2.683894
C    -1.588744    3.973948   -2.208441
C    -2.129986    2.390123   -4.050626
O    -1.377580    0.370822   -2.254248
H     1.518437   -0.371118   -1.997872
C     1.546994   -0.071148   -0.948565
N     2.673409    0.483211   -0.517472
C     3.848356    0.571278   -1.378085
C     2.792454    0.887843    0.886016
O     0.550845   -0.253940   -0.206970
H    -0.987986   -0.433450    2.053218
C    -1.787234    0.189610    1.638692
N    -2.188942    1.175168    2.433803
C    -1.499136    1.470070    3.685053
C    -3.169135    2.157996    1.980496
O    -2.262435   -0.045541    0.504523
H     0.901391   -1.895594    1.479677
C     0.267296   -2.778581    1.346089
N     0.539329   -3.798760    2.162794
C     1.545236   -3.684991    3.211720
C    -0.193129   -5.057985    2.081809
O    -0.629696   -2.787991    0.478189
H    -0.930348    4.554489   -2.864289
H    -2.586850    4.426228   -2.227255
H    -1.192592    3.996034   -1.189884
H    -1.463114    2.905506   -4.750214
H    -2.141848    1.324386   -4.273544
H    -3.139642    2.800472   -4.160625
H     3.597751    0.215020   -2.378806
H     4.192135    1.608184   -1.440474
H     4.657957   -0.048146   -0.977570
H     3.676751    1.518317    0.991947
H     1.906247    1.455027    1.180594
H     2.900042    0.009316    1.532819
H    -0.942004    2.406036    3.573440
H    -2.227973    1.564185    4.496250
H    -0.802877    0.663268    3.925273
H    -3.665723    1.782042    1.086779
H    -3.906424    2.326682    2.771167
H    -2.647837    3.092755    1.748929
H     2.049619   -2.719141    3.142229
H     1.072062   -3.772308    4.195858
H     2.288762   -4.480215    3.103214
H    -0.885064   -5.014535    1.242019
H     0.513484   -5.881014    1.934252
H    -0.749233   -5.228453    3.009985
H    -2.122969   -2.518547   -4.861681
C     0.319674   -2.580251   -2.838758
N    -0.194995   -2.789589   -4.073596
H     3.900695   -2.065278    0.413088
N     2.622228   -2.771013   -1.040027
C     3.422400   -2.958513    0.018499
N     1.193252   -3.629169   -2.690360
C     0.323592   -3.927030   -4.685764
C     2.005882   -3.841360   -1.542010
H     0.032430   -4.238501   -5.677418
C     3.663420   -4.205423    0.593507
C     1.202443   -4.468090   -3.808762
H     4.340388   -4.300435    1.435465
C     2.144126   -5.132663   -1.021422
C     3.001057   -5.313140    0.061586
H     1.845755   -5.330555   -3.885811
H     1.588836   -5.961035   -1.446936
H     3.138799   -6.301547    0.488918
C    -1.215059   -1.938661   -4.676747
H    -0.846668   -1.529174   -5.622359
H    -1.436184   -1.134252   -3.977994
72
Optimized Geometry
Cl   -3.091491   -2.487500   -1.650163
Cl    0.162468    3.599211    1.108031
Fe   -1.138422   -1.270760   -0.932790
H    -0.951649    1.836758   -0.904389
C    -1.310133    1.562847   -1.902812
N    -1.686803    2.589127   -2.666049
C    -1.625792    3.963316   -2.174521
C    -2.196336    2.392785   -4.019010
O    -1.340510    0.366473   -2.276491
H     1.554177   -0.350142   -2.020668
C     1.581658   -0.068847   -0.965950
N     2.706050    0.485442   -0.528770
C     3.880449    0.589114   -1.388291
C     2.824277    0.869049    0.880643
O     0.587361   -0.268036   -0.227235
H    -0.959514   -0.453514    2.028491
C    -1.757014    0.165560    1.604783
N    -2.167009    1.152861    2.394642
C    -1.488216    1.451390    3.650921
C    -3.144913    2.132978    1.931316
O    -2.222578   -0.074749    0.468599
H     0.914337   -1.906673    1.470676
C     0.275741   -2.787550    1.344325
N     0.527408   -3.793233    2.185495
C     1.524248   -3.668956    3.241651
C    -0.211356   -5.049341    2.116484
O    -0.607234   -2.807541    0.462763
H    -1.003312    4.566404   -2.844978
H    -2.633141    4.394565   -2.151977
H    -1.194714    3.980489   -1.170130
H    -1.561351    2.926757   -4.734222
H    -2.198959    1.329638   -4.254312
H    -3.215428    2.788060   -4.090761
H     3.628412    0.254519   -2.396210
H     4.225869    1.626471   -1.429789
H     4.689467   -0.039913   -1.001589
H     3.709949    1.495682    0.997066
H     1.938944    1.434131    1.181830
H     2.928657   -0.019067    1.514617
H    -0.930844    2.387605    3.542255
H    -2.223921    1.546454    4.455863
H    -0.793297    0.645701    3.898821
H    -3.629356    1.756722    1.031053
H    -3.892473    2.298243    2.713113
H    -2.624341    3.070040    1.707547
H     2.026964   -2.702493    3.168666
H     1.042795   -3.748841    4.222334
H     2.270374   -4.463699    3.146626
H    -0.895058   -5.014585    1.269566
H     0.491503   -5.878851    1.988065
H    -0.777061   -5.202591    3.041821
H    -2.122688   -2.503413   -4.868480
C     0.292308   -2.573590   -2.824306
N    -0.197181   -2.767214   -4.071856
H     3.914566   -2.074510    0.411372
N     2.618754   -2.767591   -1.032799
C     3.417872   -2.961401    0.025556
N     1.175162   -3.613482   -2.676441
C     0.344691   -3.889281   -4.691241
C     1.982680   -3.830663   -1.524616
H     0.074575   -4.187902   -5.692686
C     3.636413   -4.208205    0.609972
C     1.213777   -4.434292   -3.806954
H     4.313058   -4.308901    1.451552
C     2.098983   -5.120407   -0.996053
C     2.953833   -5.308083    0.087529
H     1.868139   -5.288393   -3.883982
H     1.529615   -5.941494   -1.417134
H     3.075084   -6.295543    0.521918
C    -1.216409   -1.921093   -4.683555
H    -0.843463   -1.518116   -5.630016
H    -1.440901   -1.111870   -3.991934
72
Optimized Geometry
Cl   -3.064129   -2.503235   -1.687640
Cl    0.222002    3.604447    1.069529
Fe   -1.083497   -1.301355   -0.988383
H    -0.890425    1.825570   -0.925959
C    -1.292412    1.554591   -1.908414
N    -1.747189    2.578703   -2.631309
C    -1.701761    3.946844   -2.121734
C    -2.324499    2.385321   -3.957121
O    -1.299940    0.364374   -2.301527
H     1.608983   -0.343855   -2.037610
C     1.627198   -0.073895   -0.979492
N     2.747796    0.478357   -0.529718
C     3.928654    0.590727   -1.379162
C     2.853044    0.851328    0.883559
O     0.628005   -0.281318   -0.250670
H    -0.923980   -0.468724    1.993670
C    -1.718103    0.147020    1.558889
N    -2.127336    1.144949    2.336994
C    -1.455116    1.451384    3.594845
C    -3.101149    2.123110    1.861771
O    -2.179429   -0.105026    0.424408
H     0.930378   -1.922071    1.453199
C     0.284163   -2.798523    1.334656
N     0.508298   -3.786791    2.204140
C     1.495561   -3.652873    3.267873
C    -0.242764   -5.036222    2.150475
O    -0.581448   -2.829087    0.436823
H    -1.133857    4.578909   -2.813728
H    -2.719156    4.346208   -2.040043
H    -1.219884    3.962487   -1.140555
H    -1.737775    2.935525   -4.700844
H    -2.322783    1.324195   -4.201630
H    -3.352140    2.764268   -3.970256
H     3.683850    0.268133   -2.392844
H     4.275356    1.628106   -1.406559
H     4.734112   -0.043596   -0.993629
H     3.746476    1.463589    1.015674
H     1.972333    1.428112    1.176293
H     2.935357   -0.042133    1.513174
H    -0.894886    2.385536    3.482826
H    -2.195099    1.553917    4.395045
H    -0.763542    0.645871    3.852625
H    -3.570560    1.747553    0.953264
H    -3.861319    2.284624    2.632291
H    -2.580706    3.062609    1.648282
H     2.006037   -2.691337    3.184086
H     1.004165   -3.713222    4.244966
H     2.236842   -4.454569    3.193259
H    -0.918614   -5.009464    1.296964
H     0.452063   -5.875546    2.043039
H    -0.818020   -5.167075    3.073325
H    -2.099434   -2.476803   -4.885927
C     0.280847   -2.563543   -2.814976
N    -0.178667   -2.737102   -4.076943
H     3.933333   -2.101946    0.422736
N     2.625562   -2.773788   -1.021026
C     3.416842   -2.979321    0.041152
N     1.170486   -3.596447   -2.666246
C     0.387032   -3.842797   -4.703200
C     1.966372   -3.824660   -1.507445
H     0.141407   -4.125450   -5.715452
C     3.603400   -4.227502    0.633908
C     1.241764   -4.395659   -3.809807
H     4.274311   -4.338994    1.478712
C     2.051392   -5.113743   -0.972515
C     2.897660   -5.314658    0.115575
H     1.906274   -5.241910   -3.886480
H     1.465526   -5.923493   -1.392969
H     2.995023   -6.302003    0.556125
C    -1.194182   -1.893611   -4.699045
H    -0.813945   -1.497692   -5.645383
H    -1.422407   -1.079266   -4.015109
72
Frame 0
 Cl        -3.323958875000       -1.544569194444       -1.248095583333
 Cl        -0.037827875000        4.563112805556        1.509073416667
 Fe        -1.343326875000       -0.342689194444       -0.548838583333
 H         -1.150254875000        2.784235805556       -0.486414583333
 C         -1.552241875000        2.513256805556       -1.468869583333
 N         -2.007018875000        3.537368805556       -2.191764583333
 C         -1.961590875000        4.905509805556       -1.682189583333
 C         -2.584328875000        3.343986805556       -3.517576583333
 O         -1.559769875000        1.323039805556       -1.861982583333
 H          1.349153125000        0.614810805556       -1.598065583333
 C          1.367368125000        0.884770805556       -0.539947583333
 N          2.487966125000        1.437022805556       -0.090173583333
 C          3.668824125000        1.549392805556       -0.939617583333
 C          2.593214125000        1.809993805556        1.323103416667
 O          0.368175125000        0.677347805556        0.188874416667
 H         -1.183809875000        0.489941805556        2.433214416667
 C         -1.977932875000        1.105685805556        1.998433416667
 N         -2.387165875000        2.103614805556        2.776538416667
 C         -1.714945875000        2.410049805556        4.034389416667
 C         -3.360978875000        3.081775805556        2.301315416667
 O         -2.439258875000        0.853639805556        0.863952416667
 H          0.670548125000       -0.963405194444        1.892743416667
 C          0.024333125000       -1.839857194444        1.774200416667
 N          0.248468125000       -2.828125194444        2.643684416667
 C          1.235731125000       -2.694207194444        3.707417416667
 C         -0.502593875000       -4.077556194444        2.590019416667
 O         -0.841277875000       -1.870421194444        0.876367416667
 H         -1.393686875000        5.537574805556       -2.374183583333
 H         -2.978985875000        5.304873805556       -1.600498583333
 H         -1.479713875000        4.921152805556       -0.701010583333
 H         -1.997604875000        3.894190805556       -4.261299583333
 H         -2.582612875000        2.282860805556       -3.762085583333
 H         -3.611969875000        3.722933805556       -3.530711583333
 H          3.424020125000        1.226798805556       -1.953299583333
 H          4.015526125000        2.586771805556       -0.967014583333
 H          4.474282125000        0.915069805556       -0.554084583333
 H          3.486646125000        2.422254805556        1.455218416667
 H          1.712503125000        2.386777805556        1.615837416667
 H          2.675527125000        0.916532805556        1.952718416667
 H         -1.154715875000        3.344201805556        3.922370416667
 H         -2.454928875000        2.512582805556        4.834589416667
 H         -1.023371875000        1.604536805556        4.292169416667
 H         -3.830389875000        2.706218805556        1.392808416667
 H         -4.121148875000        3.243289805556        3.071835416667
 H         -2.840535875000        4.021274805556        2.087826416667
 H          1.746207125000       -1.732671194444        3.623630416667
 H          0.744335125000       -2.754556194444        4.684510416667
 H          1.977012125000       -3.495903194444        3.632803416667
 H         -1.178443875000       -4.050798194444        1.736508416667
 H          0.192233125000       -4.916880194444        2.482583416667
 H         -1.077849875000       -4.208409194444        3.512869416667
 H         -2.359263875000       -1.518137194444       -4.446382583333
 C          0.021017125000       -1.604877194444       -2.375431583333
 N         -0.438496875000       -1.778436194444       -3.637398583333
 H          3.673503125000       -1.143280194444        0.862280416667
 N          2.365732125000       -1.815122194444       -0.581481583333
 C          3.157012125000       -2.020655194444        0.480696416667
 N          0.910656125000       -2.637781194444       -2.226701583333
 C          0.127202125000       -2.884131194444       -4.263655583333
 C          1.706542125000       -2.865994194444       -1.067900583333
 H         -0.118422875000       -3.166784194444       -5.275907583333
 C          3.343570125000       -3.268836194444        1.073452416667
 C          0.981934125000       -3.436993194444       -3.370262583333
 H          4.014481125000       -3.380328194444        1.918256416667
 C          1.791562125000       -4.155077194444       -0.532970583333
 C          2.637830125000       -4.355992194444        0.555119416667
 H          1.646444125000       -4.283244194444       -3.446935583333
 H          1.205696125000       -4.964827194444       -0.953424583333
 H          2.735193125000       -5.343337194444        0.995669416667
 C         -1.454011875000       -0.934945194444       -4.259500583333
 H         -1.073774875000       -0.539026194444       -5.205838583333
 H         -1.682236875000       -0.120600194444       -3.575564583333
72
Frame 1
 Cl        -3.290698320478       -1.563582615816       -1.299236307440
 Cl         0.009075477116        4.599179020104        1.476897189466
 Fe        -1.299154440583       -0.366568965200       -0.602948959995
 H         -1.111697017429        2.777539874648       -0.501878441175
 C         -1.545749399863        2.509375216770       -1.471370322262
 N         -2.060725637904        3.530797111969       -2.156865270760
 C         -2.027101124507        4.893251152829       -1.630619347843
 C         -2.686815670821        3.340928929360       -3.460987418189
 O         -1.534778969500        1.325413640141       -1.884101884850
 H          1.392849089117        0.625303571016       -1.620934166560
 C          1.401820908874        0.886911520035       -0.560371817197
 N          2.519719313698        1.434588990068       -0.097817768522
 C          3.704060133563        1.560591300760       -0.940717714561
 C          2.616544602811        1.794930090066        1.319168503944
 O          0.399037480807        0.667664388629        0.159435242380
 H         -1.156308725738        0.461494225455        2.397261183131
 C         -1.944227319519        1.079577127852        1.954276535752
 N         -2.346117470560        2.088499329513        2.722414213202
 C         -1.677581702410        2.398337460765        3.981426932237
 C         -3.313496030082        3.068351761563        2.238444751773
 O         -2.407300511171        0.819511059830        0.822915740008
 H          0.689589364768       -0.977790476090        1.863373820982
 C          0.038771130664       -1.851435199898        1.749054180397
 N          0.244273037069       -2.827827121160        2.636753048064
 C          1.224089214317       -2.687249490785        3.706468354794
 C         -0.512717204882       -4.073884469278        2.590892858943
 O         -0.812621325938       -1.890251640770        0.838282315931
 H         -1.504880046419        5.548352118471       -2.337352039531
 H         -3.049885091839        5.265521178045       -1.500775290400
 H         -1.505386759788        4.909848210345       -0.669392881930
 H         -2.129976647703        3.894380615092       -4.225363257485
 H         -2.693210258428        2.280601641921       -3.709010945395
 H         -3.714774954558        3.718188294465       -3.433240985148
 H          3.465039208165        1.248292679630       -1.959179867961
 H          4.046690673144        2.599843441572       -0.955041024429
 H          4.510325589806        0.924868015522       -0.558741700822
 H          3.519812514991        2.389399227270        1.468485165581
 H          1.743202229761        2.385290740848        1.606691188035
 H          2.674585029148        0.895697038736        1.942904080047
 H         -1.112428718400        3.329394725615        3.866944554516
 H         -2.420359262443        2.508913734726        4.778191517668
 H         -0.991066405371        1.590630159975        4.246321890951
 H         -3.764992696367        2.699972166241        1.318004418284
 H         -4.088625481645        3.221795328731        2.995956174162
 H         -2.791389793536        4.010859022839        2.043314915084
 H          1.736555197903       -1.727047237617        3.618646550640
 H          0.725416423668       -2.738658274509        4.680422828623
 H          1.965024997090       -3.490474687951        3.644074926780
 H         -1.183981413013       -4.051708831046        1.733595469534
 H          0.178113522531       -4.918078703487        2.495192080641
 H         -1.093629714398       -4.192696642213        3.511915329703
 H         -2.348559599365       -1.478217658056       -4.418502464446
 C          0.014142942519       -1.585481013156       -2.361173910481
 N         -0.419122124099       -1.750687080667       -3.634118813912
 H          3.669482699948       -1.159223052171        0.899263850394
 N          2.358151563231       -1.814676527986       -0.549333769855
 C          3.138633965789       -2.028970384148        0.519591661524
 N          0.900429449101       -2.619859152695       -2.201127609146
 C          0.156444232223       -2.854271427505       -4.253991274134
 C          1.681465877953       -2.855389140489       -1.032840117908
 H         -0.068608645610       -3.130364907802       -5.272807426954
 C          3.293704693763       -3.276326999728        1.123384543435
 C          0.994640605577       -3.411490553117       -3.347694579471
 H          3.947076385261       -3.393393330696        1.981181651621
 C          1.737935626085       -4.142686981016       -0.490329116691
 C          2.571200415640       -4.352999837041        0.606174206267
 H          1.660937266725       -4.257133917230       -3.415935328069
 H          1.141158960095       -4.943666002457       -0.912310257012
 H          2.643349547517       -5.338412143752        1.055875750284
 C         -1.427005917055       -0.909325404477       -4.271679653726
 H         -1.054120957066       -0.559898533715       -5.238749254333
 H         -1.624254011953       -0.064365707692       -3.616656636189
72
Frame 2
 Cl        -3.268522391311       -1.575776399656       -1.340216014755
 Cl         0.033088840550        4.646276154271        1.461074090056
 Fe        -1.268320452490       -0.384408207848       -0.645510963543
 H         -1.087486067517        2.778878923439       -0.514295077759
 C         -1.541568335153        2.509581373882       -1.474113771953
 N         -2.090727519411        3.527618503337       -2.137721627074
 C         -2.065689895170        4.887066368532       -1.602210595243
 C         -2.743138884930        3.337877211909       -3.429152675826
 O         -1.518050548647        1.329279330446       -1.899109958261
 H          1.417364572042        0.641802191910       -1.643389220539
 C          1.423377824671        0.890766152559       -0.579639557388
 N          2.539934235478        1.434567196949       -0.109177367960
 C          3.720648912814        1.583906555459       -0.953204581568
 C          2.635848684724        1.779775977631        1.311181164278
 O          0.420885511412        0.657234214100        0.135512962164
 H         -1.132732994849        0.430278432200        2.369053242924
 C         -1.917221335166        1.050868964019        1.923444323954
 N         -2.311863937426        2.065761001339        2.686577462543
 C         -1.643632278063        2.376473772760        3.945562551926
 C         -3.275046921270        3.046812761153        2.198437457584
 O         -2.383093551174        0.789223315822        0.794286556467
 H          0.701008859824       -0.992560864356        1.836853573391
 C          0.049809102648       -1.865842128150        1.721995189313
 N          0.242647991330       -2.834826405647        2.620900232959
 C          1.216699493665       -2.690174378136        3.695351917674
 C         -0.518968247845       -4.078125464363        2.579893370585
 O         -0.793381547952       -1.908368598595        0.803835743868
 H         -1.569937490856        5.555034168238       -2.316334752049
 H         -3.091114708322        5.242338425413       -1.446569596344
 H         -1.522983446928        4.907110164354       -0.651809633890
 H         -2.203398647468        3.892674635476       -4.205020960185
 H         -2.753363704482        2.277671385629       -3.677833789338
 H         -3.770978804466        3.713378305426       -3.379356273596
 H          3.482842456374        1.282164000528       -1.975234690828
 H          4.051596621907        2.627205389929       -0.954966334893
 H          4.534461576052        0.951746177986       -0.581039104025
 H          3.551655507891        2.350704512674        1.476354786095
 H          1.774493564838        2.387066098313        1.598254990654
 H          2.667075020503        0.875085766084        1.927184249207
 H         -1.075002922787        3.305207361527        3.829374758174
 H         -2.386785729229        2.492104666360        4.741262700964
 H         -0.960499621337        1.566809678351        4.213444770013
 H         -3.717891427263        2.682545320443        1.272143646416
 H         -4.057371645120        3.197012616407        2.949293950948
 H         -2.751128008151        3.990157248908        2.012944771734
 H          1.732007951106       -1.731707036530        3.604365313543
 H          0.712204868525       -2.734015270074        4.666726249317
 H          1.956175975704       -3.495506390886        3.642577407120
 H         -1.186591201523       -4.058752509746        1.719669390975
 H          0.168668452726       -4.925941291216        2.492648194158
 H         -1.104339098908       -4.188363363472        3.499269434179
 H         -2.341645284078       -1.451380145916       -4.403451952697
 C         -0.001147150195       -1.566098103604       -2.339468285740
 N         -0.412434748015       -1.729609984268       -3.620818167018
 H          3.661202012328       -1.158819111595        0.933790768928
 N          2.341741466368       -1.804098508447       -0.512262705887
 C          3.115514072962       -2.022430482670        0.560899113850
 N          0.883179667622       -2.600820128657       -2.167535253448
 C          0.171873994108       -2.832850719710       -4.231936306988
 C          1.653483060505       -2.838636709967       -0.992190813795
 H         -0.038462983837       -3.108960397708       -5.253886674697
 C          3.253303116591       -3.268859949196        1.171080987237
 C          0.994994871607       -3.391168514715       -3.312939061208
 H          3.900591330896       -3.389492191354        2.033230500657
 C          1.691191969660       -4.123541500305       -0.442817174456
 C          2.519488936708       -4.339220517704        0.656569154295
 H          1.663040660236       -4.236129692676       -3.371492879094
 H          1.087244125645       -4.919427775441       -0.864376075556
 H          2.578783123869       -5.323486456721        1.110780280418
 C         -1.411762296893       -0.891205015280       -4.275472041701
 H         -1.037994699193       -0.570036445221       -5.251996708078
 H         -1.593849906466       -0.029423663931       -3.639274611188
72
Frame 3
 Cl        -3.251323146503       -1.590111402496       -1.371567375549
 Cl         0.065705131163        4.665032128088        1.440064431976
 Fe        -1.238778899374       -0.407716935653       -0.683026327906
 H         -1.059910634654        2.768198991308       -0.526282119463
 C         -1.533701160549        2.500026940872       -1.477005931210
 N         -2.122058726861        3.512024112758       -2.115730890929
 C         -2.106809603868        4.867898159222       -1.570917913536
 C         -2.806055257286        3.319738613717       -3.390399772135
 O         -1.499612093626        1.323930982408       -1.912679634096
 H          1.446613556486        0.660942389614       -1.654631278036
 C          1.444564335864        0.893545705255       -0.587012060159
 N          2.554788256344        1.437699581793       -0.101700442954
 C          3.731224594918        1.630407221319       -0.942630012360
 C          2.641411123482        1.765202846855        1.322757180930
 O          0.441060623849        0.639883871141        0.118828040776
 H         -1.112757076611        0.412887829881        2.341533930871
 C         -1.888783575099        1.038627064965        1.888235844630
 N         -2.269582350148        2.066875295351        2.641226710968
 C         -1.598139635544        2.379177487552        3.898096744802
 C         -3.221970143735        3.055569737199        2.146447532877
 O         -2.357267061588        0.769766285427        0.762132499914
 H          0.701792623685       -1.015908849724        1.826936736876
 C          0.045850525471       -1.885280295902        1.710043205897
 N          0.218862165015       -2.848722203798        2.619341753622
 C          1.183485758401       -2.705962089779        3.702579480367
 C         -0.553138137313       -4.085628496381        2.578642717326
 O         -0.787091477446       -1.928180425992        0.782740085017
 H         -1.643840720954        5.550354933279       -2.293421690961
 H         -3.133425905347        5.203323327995       -1.382712382269
 H         -1.536946992485        4.888962422261       -0.636897091380
 H         -2.290576842853        3.879233405461       -4.179469799086
 H         -2.815717302781        2.259736428158       -3.640286413570
 H         -3.834820250383        3.687910509575       -3.313165986333
 H          3.502227579457        1.339062277639       -1.969889596140
 H          4.034448418112        2.682473482930       -0.927143029400
 H          4.560453345136        1.012745557741       -0.579508243311
 H          3.575301419751        2.297926269216        1.516256965822
 H          1.798518922492        2.400489882062        1.602090993736
 H          2.626076691675        0.856388810590        1.930623519357
 H         -1.019955154997        3.301257157120        3.775915082399
 H         -2.340011442608        2.508072274739        4.693056793883
 H         -0.923523070635        1.564012187955        4.171434171138
 H         -3.663272913337        2.693034658136        1.218748640983
 H         -4.006996511931        3.214169777424        2.892890546531
 H         -2.689966035249        3.994589265865        1.961511617169
 H          1.707542377855       -1.752149023073        3.610958994686
 H          0.668800569313       -2.739688343328        4.669135793955
 H          1.916941387593       -3.517598772774        3.662093998664
 H         -1.213680582078       -4.064833528664        1.712897520950
 H          0.127519664553       -4.940220286611        2.501568092825
 H         -1.147235987625       -4.185646088448        3.493787292443
 H         -2.341181167361       -1.437225596750       -4.390966441441
 C         -0.015589223264       -1.551917316699       -2.320194593223
 N         -0.411403569091       -1.713878546162       -3.608195008017
 H          3.684133178838       -1.163724731401        0.936789507782
 N          2.344585823230       -1.797141885654       -0.496455102751
 C          3.122292974677       -2.021032984423        0.573001473876
 N          0.872924035697       -2.584070834608       -2.145056093756
 C          0.182182528081       -2.813101786969       -4.216060356988
 C          1.643919530017       -2.825782920496       -0.970586896457
 H         -0.016936341775       -3.086801900011       -5.240901150141
 C          3.252431864946       -3.268202784076        1.183696604834
 C          0.998106514411       -3.370586438615       -3.291052140205
 H          3.902932276681       -3.393695894297        2.042963326347
 C          1.673707648705       -4.110545840364       -0.420716330797
 C          2.507148439281       -4.332830653754        0.673630753496
 H          1.670889425849       -4.212086873014       -3.345619024535
 H          1.061494188605       -4.901721099222       -0.839380116452
 H          2.560701856763       -5.317313140088        1.128193940459
 C         -1.406884490233       -0.881759992115       -4.276264223499
 H         -1.032527360973       -0.580762689535       -5.258813638693
 H         -1.579168510229       -0.009347221998       -3.654513420447
72
Frame 4
 Cl        -3.245953303102       -1.597849241180       -1.392263805896
 Cl         0.119372519557        4.681546696236        1.396150478209
 Fe        -1.214529243926       -0.433784710760       -0.711460351360
 H         -1.022474933695        2.761110001991       -0.541520060601
 C         -1.519354617169        2.488057316130       -1.479315973201
 N         -2.151001858937        3.488680653940       -2.094453614761
 C         -2.145932097073        4.843667168182       -1.547388444471
 C         -2.869686981293        3.285365201629       -3.348331276277
 O         -1.474359550935        1.315033163727       -1.920813860719
 H          1.469384391872        0.686958239545       -1.650884214881
 C          1.459683965933        0.895681733634       -0.578127645422
 N          2.560173300954        1.445247801987       -0.076612903118
 C          3.726029577184        1.699199543472       -0.914494786342
 C          2.639093267551        1.750627491502        1.351839462990
 O          0.457393512624        0.613331409879        0.116489208152
 H         -1.096172280009        0.404438207759        2.323887915853
 C         -1.859568107474        1.036955246353        1.858477867970
 N         -2.220259405819        2.085126875760        2.594957462647
 C         -1.542112275007        2.403736128244        3.846607274782
 C         -3.158968542048        3.081924197839        2.089246434775
 O         -2.334230070571        0.755565491394        0.738246469972
 H          0.694599632830       -1.049032346279        1.825465950501
 C          0.031052191787       -1.912289589973        1.706714195371
 N          0.184893042821       -2.872858869074        2.622659105495
 C          1.141490583609       -2.735714815704        3.713619854400
 C         -0.597437559446       -4.103005745866        2.578656801937
 O         -0.792197437452       -1.952848982407        0.770957531653
 H         -1.720342061601        5.537049740732       -2.282484550772
 H         -3.172122707036        5.158207446776       -1.324012791913
 H         -1.545653763915        4.872356522893       -0.633513236887
 H         -2.380742155681        3.843240746732       -4.155397355805
 H         -2.881007406246        2.223847590293       -3.591710012494
 H         -3.898025857762        3.647688032114       -3.243241524189
 H          3.507612136705        1.421103003262       -1.947965907671
 H          3.987609944887        2.762259622505       -0.876862054537
 H          4.577593526869        1.104306160585       -0.564366698186
 H          3.600266893183        2.215642354300        1.584409525359
 H          1.835330367350        2.435769023419        1.621475311390
 H          2.546796198451        0.844021514362        1.949528197259
 H         -0.952734451665        3.316927909257        3.712331162560
 H         -2.280427111429        2.551831338012        4.641621409813
 H         -0.877327529882        1.583025916920        4.128190411144
 H         -3.602077226143        2.717109056362        1.163378517458
 H         -3.944244615531        3.256576387915        2.831738234927
 H         -2.615802238477        4.013204981978        1.898032932452
 H          1.674931400046       -1.786906153283        3.623357983338
 H          0.618346848464       -2.761727084107        4.675862803944
 H          1.868179992429       -3.553850820277        3.681418574399
 H         -1.252589864639       -4.077441773186        1.709044981081
 H          0.075904122850       -4.963874832627        2.506345088397
 H         -1.197856343973       -4.196613285901        3.490303834760
 H         -2.346433568132       -1.431553305800       -4.372096023180
 C         -0.027005175977       -1.547511040672       -2.306979137187
 N         -0.411164093084       -1.703990079964       -3.600439825706
 H          3.706293105548       -1.166178618587        0.929405134163
 N          2.355360607488       -1.794259970809       -0.495496746381
 C          3.137438802234       -2.021025641882        0.570094861016
 N          0.869898728460       -2.573965450293       -2.134693188778
 C          0.194739206407       -2.794109490627       -4.211107211386
 C          1.644448948064       -2.818701443368       -0.962860524261
 H          0.005957673406       -3.061343984690       -5.239595029996
 C          3.264377288958       -3.268805155002        1.180397049832
 C          1.008181334813       -3.351578460989       -3.284492292704
 H          3.921528872506       -3.398219518499        2.033899262379
 C          1.670031986301       -4.103085953239       -0.412640785686
 C          2.510940140897       -4.329894668615        0.675013228162
 H          1.688759363986       -4.186716374944       -3.340242174887
 H          1.051656589939       -4.891118742038       -0.828138617711
 H          2.563197267086       -5.314786554330        1.128727306343
 C         -1.408610727370       -0.879038867569       -4.274445494913
 H         -1.039350832425       -0.596142465276       -5.264080272429
 H         -1.570791339124        0.003404120201       -3.666023430171
72
Frame 5
 Cl        -3.251379484247       -1.601636492321       -1.407447069071
 Cl         0.200305578541        4.687202159186        1.329723238386
 Fe        -1.197386772329       -0.462498243074       -0.733655171256
 H         -0.983629275831        2.755137091085       -0.557555832055
 C         -1.504599475201        2.473819678098       -1.479997866019
 N         -2.178548784360        3.461230298894       -2.071451133818
 C         -2.176611879211        4.817726822296       -1.528717100755
 C         -2.937040177748        3.242080657101       -3.298912070778
 O         -1.450315013507        1.303243144410       -1.924884661764
 H          1.480954072875        0.720347863457       -1.637561354541
 C          1.464512701341        0.900563489578       -0.559469421305
 N          2.556794541552        1.450840027098       -0.040620537124
 C          3.701614654916        1.787361743646       -0.876527055886
 C          2.635716385744        1.719459511700        1.393723469215
 O          0.466553520993        0.581155728885        0.123167336262
 H         -1.085176307795        0.400347394619        2.314653806964
 C         -1.833871068804        1.039140281212        1.833914573483
 N         -2.167902979292        2.113366883229        2.546389261329
 C         -1.482304546175        2.441998983320        3.791306553580
 C         -3.087223187661        3.119401136993        2.022847711781
 O         -2.318355561723        0.740175265997        0.722766492372
 H          0.679313966828       -1.085079512070        1.828873472960
 C          0.010470248312       -1.943743523998        1.707109300849
 N          0.148659640602       -2.902354705765        2.627647583489
 C          1.098798827984       -2.770264812945        3.724712205436
 C         -0.640998556266       -4.127452686619        2.579310333974
 O         -0.804458710812       -1.981646033843        0.764314407664
 H         -1.792405840566        5.516267476994       -2.281358222617
 H         -3.198350483006        5.115344852796       -1.265689680905
 H         -1.540893413791        4.858322492679       -0.640499651219
 H         -2.475643461350        3.789273772665       -4.129062124315
 H         -2.956428967720        2.177607053660       -3.527735651193
 H         -3.961466579366        3.605375763011       -3.164607356573
 H          3.491110938771        1.531146459619       -1.917374086232
 H          3.909978398822        2.860662030705       -0.805980472548
 H          4.582596653233        1.222877531520       -0.549788104059
 H          3.631593140798        2.073155308677        1.665854398775
 H          1.903961438009        2.477879999007        1.660539451947
 H          2.431951419564        0.823063102301        1.969725185896
 H         -0.878433149525        3.342958439166        3.640531116926
 H         -2.216405748880        2.616235112799        4.585002360827
 H         -0.830579074432        1.615113366634        4.085734311824
 H         -3.532734488295        2.749310042335        1.100291402594
 H         -3.872679477728        3.317910975659        2.759052545072
 H         -2.528041279063        4.038864810843        1.821358881571
 H          1.639574399952       -1.825442230190        3.636220437773
 H          0.569373822546       -2.791203830246        4.683534363410
 H          1.820039705440       -3.593416131491        3.698384639042
 H         -1.293062227071       -4.096690705823        1.707716046924
 H          0.026789506877       -4.992685855616        2.507922851238
 H         -1.244693349879       -4.218558827816        3.488836968617
 H         -2.353756112136       -1.432030166707       -4.348790794383
 C         -0.037049211911       -1.551871005314       -2.298465065534
 N         -0.409474458172       -1.698217012259       -3.597378314025
 H          3.730587241835       -1.165755430206        0.913655103307
 N          2.366268421645       -1.790634915691       -0.499650745125
 C          3.150706595192       -2.017509127193        0.563945904905
 N          0.873900516994       -2.567545581718       -2.133089951489
 C          0.212994568245       -2.774292799557       -4.214881303239
 C          1.651412660906       -2.813792659394       -0.963089966905
 H          0.034741876353       -3.032098434244       -5.247619420583
 C          3.276310962096       -3.265225571484        1.174765107471
 C          1.029109252276       -3.330210306734       -3.289818711846
 H          3.936258226555       -3.395679588770        2.025698576617
 C          1.675991688797       -4.097804391635       -0.412792931351
 C          2.519078152996       -4.325189333949        0.672880758880
 H          1.720757706441       -4.155874122138       -3.349914175466
 H          1.055415003777       -4.884757094238       -0.826897699945
 H          2.570260682061       -5.309577919781        1.127672882688
 C         -1.413273023068       -0.881113729755       -4.271932232309
 H         -1.053821970766       -0.615806191930       -5.269744475854
 H         -1.565463022181        0.011692222643       -3.676822631959
72
Frame 6
 Cl        -3.271464896869       -1.604394585829       -1.418062448533
 Cl         0.320047216250        4.685764780140        1.231477543395
 Fe        -1.191714243239       -0.497131117731       -0.748734341738
 H         -0.948781837732        2.751311681317       -0.569462748240
 C         -1.495886737105        2.456947829611       -1.472832587944
 N         -2.203969705303        3.432161650459       -2.044802481785
 C         -2.185013298439        4.796305030757       -1.522779294492
 C         -3.010909828117        3.191481109220       -3.236772685382
 O         -1.433037645840        1.288551098841       -1.920319579363
 H          1.473384493957        0.765659661586       -1.612462097792
 C          1.452736194683        0.907398527139       -0.528388209564
 N          2.542528011148        1.444903364773        0.009392758307
 C          3.650728983785        1.894936379970       -0.821714676947
 C          2.626940765153        1.666880525343        1.450308550883
 O          0.462702419330        0.540707998602        0.140692914722
 H         -1.083357089587        0.394352988613        2.317885556293
 C         -1.817018647916        1.036651451877        1.818714817508
 N         -2.112317857850        2.146716697009        2.493863762073
 C         -1.417650487561        2.492266452048        3.729081653818
 C         -3.002503378433        3.162707949349        1.940243381497
 O         -2.316374506814        0.713662156190        0.721451812787
 H          0.656302756622       -1.126144297990        1.832675367387
 C         -0.013753090506       -1.983321311734        1.708014738023
 N          0.115995142545       -2.939829223035        2.632072927474
 C          1.063639001448       -2.809210810056        3.731368356884
 C         -0.674741643416       -4.163982227220        2.580622995788
 O         -0.824061422877       -2.019420348940        0.761547154934
 H         -1.842138546650        5.485607575352       -2.303171239741
 H         -3.194453596538        5.091897261368       -1.214663239555
 H         -1.507138921421        4.854208864538       -0.667741373542
 H         -2.574655723262        3.708358735471       -4.099215825261
 H         -3.053851676690        2.121603515979       -3.434799914709
 H         -4.023551499781        3.574503805770       -3.073454049823
 H          3.440428181958        1.681067482549       -1.871823046776
 H          3.792455198288        2.974596873760       -0.700522007424
 H          4.568893885066        1.371249338560       -0.532984449317
 H          3.657719709008        1.851211133437        1.756149816605
 H          2.014439832709        2.524598473512        1.717001449855
 H          2.265004684840        0.805866421575        1.998052310714
 H         -0.792643264937        3.374081013994        3.553492042244
 H         -2.146016829524        2.705427288650        4.518635229212
 H         -0.785671951555        1.658136948672        4.045287190076
 H         -3.450048112131        2.782622145580        1.022740933291
 H         -3.788379529343        3.397732914077        2.665249486928
 H         -2.419553624869        4.063444900545        1.722861240314
 H          1.606604510273       -1.865625370491        3.643522182810
 H          0.532307400197       -2.828943366274        4.689077697449
 H          1.783492180421       -3.633739721846        3.706787352396
 H         -1.328687676859       -4.129095789851        1.710650178961
 H         -0.008251497552       -5.029871998057        2.504426416759
 H         -1.276229685903       -4.258096128186        3.491161727020
 H         -2.364491905209       -1.436443014390       -4.319189139645
 C         -0.045726655064       -1.566201131434       -2.296249598722
 N         -0.407326520568       -1.696755043816       -3.600085340797
 H          3.749824811279       -1.156664501398        0.892794869281
 N          2.377468136628       -1.783833122795       -0.511299524679
 C          3.158345096883       -2.005287995253        0.555869556089
 N          0.885393703328       -2.564719296035       -2.142098169315
 C          0.236914819292       -2.752451342873       -4.229299634923
 C          1.664805086104       -2.809283175703       -0.972244717942
 H          0.067575441390       -2.998556994595       -5.266333758053
 C          3.278953048102       -3.249597695966        1.174723315283
 C          1.061324472172       -3.305364383105       -3.309165715522
 H          3.937327866186       -3.376494339166        2.027313826168
 C          1.690917039471       -4.092028459816       -0.419921667419
 C          2.524088446602       -4.312235273334        0.674840265592
 H          1.768341970371       -4.117222875645       -3.377433956180
 H          1.072451054720       -4.880664378049       -0.833844653717
 H          2.574514300527       -5.294565199081        1.134047048768
 C         -1.421834060732       -0.886588045485       -4.268343234053
 H         -1.078591101149       -0.640132128227       -5.276361587254
 H         -1.562797163394        0.018312667176       -3.687521431437
72
Frame 7
 Cl        -3.278399025748       -1.610433526355       -1.416923844109
 Cl         0.423310222700        4.698989667291        1.126944969597
 Fe        -1.174601063214       -0.525015203053       -0.765494819027
 H         -0.892358401354        2.756478172928       -0.598415508965
 C         -1.466756807148        2.444522676757       -1.478940991622
 N         -2.223903934176        3.398822820735       -2.023068625352
 C         -2.210720655672        4.767621592959       -1.514095590377
 C         -3.076411071436        3.129311408874       -3.176472617274
 O         -1.394193935785        1.276738946127       -1.924460739360
 H          1.485462636665        0.807883702564       -1.577532771989
 C          1.457264976285        0.908706487488       -0.488757807704
 N          2.526965707497        1.465827389381        0.069238475532
 C          3.614359407423        1.993330357921       -0.742983307233
 C          2.601056773139        1.665212465066        1.512602690181
 O          0.469095269707        0.504545967681        0.159855515235
 H         -1.078467435693        0.393717759720        2.316832845032
 C         -1.794455354549        1.041719197943        1.799421930789
 N         -2.052264187417        2.181425263506        2.441283546327
 C         -1.342422324386        2.543457606538        3.663022679066
 C         -2.922748137278        3.202513873517        1.866277436063
 O         -2.302926133041        0.702797932460        0.711666642144
 H          0.642328006867       -1.165705492888        1.835585975738
 C         -0.033443840929       -2.017994484251        1.709128708691
 N          0.086335964574       -2.974213038361        2.634943802533
 C          1.035040985242       -2.850690561121        3.734045422963
 C         -0.710944883632       -4.193886792181        2.580960362738
 O         -0.834886229688       -2.052251897073        0.755436807316
 H         -1.921935124039        5.456376059359       -2.316354589901
 H         -3.210196575568        5.044251186763       -1.160032715575
 H         -1.493111941835        4.848887612551       -0.694540614172
 H         -2.676161785569        3.624581248836       -4.068434621474
 H         -3.125831180142        2.054919329958       -3.346136464933
 H         -4.081954055044        3.515303247994       -2.981430754430
 H          3.425605862801        1.787922959871       -1.798456728998
 H          3.694475818802        3.075963816152       -0.597416065120
 H          4.557566607200        1.515611258234       -0.457758548015
 H          3.639490527736        1.680163886937        1.845084235876
 H          2.117544336414        2.602458020367        1.772671489095
 H          2.098318336168        0.863947407368        2.033656453458
 H         -0.703222487857        3.409525662065        3.462187564991
 H         -2.060349228287        2.789361196460        4.452696769750
 H         -0.723082357033        1.705766467732        3.994403823994
 H         -3.377485662892        2.811644310765        0.956863668903
 H         -3.704577042636        3.467493665207        2.585395827145
 H         -2.322625236027        4.087287172691        1.631403797152
 H          1.583988219776       -1.910566212852        3.646711805780
 H          0.504365363526       -2.868321146760        4.692076448155
 H          1.749899674845       -3.679618815500        3.708002014897
 H         -1.368788489993       -4.150989012643        1.714344709662
 H         -0.049771842873       -5.063200224699        2.497072048637
 H         -1.308384554592       -4.289437572296        3.493867962495
 H         -2.381518003011       -1.442121694978       -4.285698483911
 C         -0.051382767009       -1.577166552475       -2.300450891154
 N         -0.409141994425       -1.694755507443       -3.606748449854
 H          3.740336870524       -1.156879966123        0.892362192846
 N          2.386995305761       -1.789027287862       -0.527051405474
 C          3.165000384955       -2.010777985337        0.541967483000
 N          0.892093373463       -2.565066192287       -2.156590028456
 C          0.255320545235       -2.729170441524       -4.249094235013
 C          1.671570818380       -2.812786051960       -0.986681245864
 H          0.091827047247       -2.963524467308       -5.289730785358
 C          3.281403719020       -3.255092857419        1.161699458116
 C          1.084187341428       -3.284164242464       -3.333592754583
 H          3.939051022781       -3.383480630331        2.014530721611
 C          1.691202670130       -4.094427290012       -0.432371219970
 C          2.523798874479       -4.316185351348        0.662521476972
 H          1.803172105135       -4.084635658003       -3.410384548025
 H          1.069063823366       -4.880586371675       -0.845361246856
 H          2.570166299356       -5.297796257169        1.123597893911
 C         -1.437440425609       -0.893086458180       -4.265507437208
 H         -1.114194084326       -0.665603214974       -5.284254776143
 H         -1.566606638711        0.023570660134       -3.699140422894
72
Frame 8
 Cl        -3.302154357535       -1.608373785943       -1.410859148399
 Cl         0.553102033475        4.703456767629        1.004808547924
 Fe        -1.167814838792       -0.557588782785       -0.776097856235
 H         -0.830919344523        2.766122764013       -0.628479957334
 C         -1.434975927410        2.431924049216       -1.481027091121
 N         -2.234132981558        3.366945633071       -1.999198307334
 C         -2.216759431844        4.743365289831       -1.511524892132
 C         -3.133174662397        3.065279581411       -3.108267328908
 O         -1.355263776733        1.263630296956       -1.922643263283
 H          1.482564856544        0.856169050108       -1.535567406930
 C          1.449137444323        0.908834465685       -0.443272922405
 N          2.501850297481        1.478138622129        0.135465288760
 C          3.556668168384        2.102770247183       -0.653786026911
 C          2.564265727976        1.649809122037        1.585967389265
 O          0.465835948256        0.458711427788        0.185369928790
 H         -1.081699343307        0.394850745254        2.325988255246
 C         -1.777759640439        1.046695203292        1.786634116046
 N         -1.992657447614        2.218659026590        2.387080874596
 C         -1.268881866032        2.600796601615        3.594443448285
 C         -2.837412663143        3.243605384642        1.782575311880
 O         -2.300323190507        0.686636511250        0.713227179859
 H          0.622736795263       -1.207467326969        1.838849160452
 C         -0.055256455452       -2.057980358091        1.711710720204
 N          0.063584574836       -3.013605362518        2.638297850208
 C          1.018680102217       -2.892471626472        3.732008432421
 C         -0.733622890404       -4.233471563828        2.584042561654
 O         -0.852470448206       -2.091565367831        0.754646684864
 H         -1.982380681865        5.422934850475       -2.338685992043
 H         -3.200855882340        5.009242131905       -1.109482253219
 H         -1.458460621519        4.851330856702       -0.732003865391
 H         -2.766647066265        3.526638065423       -4.032458061367
 H         -3.195425622206        1.985648029203       -3.239413531494
 H         -4.126510053997        3.466629085440       -2.884679353106
 H          3.389014510983        1.911885612403       -1.715759556049
 H          3.559129881543        3.184524057859       -0.481327543065
 H          4.530351135958        1.692806197942       -0.367228449956
 H          3.588132482859        1.465995814861        1.923523217768
 H          2.257441916560        2.668785108605        1.845353911482
 H          1.888991675693        0.939049731712        2.061787405225
 H         -0.611950382508        3.446647925148        3.365407966923
 H         -1.976313774065        2.885288606543        4.380854602770
 H         -0.665823889925        1.760661333967        3.947029041447
 H         -3.296439300999        2.840198372809        0.880678011334
 H         -3.617344122383        3.543559728041        2.490658424453
 H         -2.216102654085        4.108560785385        1.529531749862
 H          1.567507222539       -1.952716748333        3.643624938342
 H          0.494517729820       -2.912892921246        4.693417025312
 H          1.733014487576       -3.721833558405        3.699488700130
 H         -1.401602957595       -4.183754413600        1.725345473472
 H         -0.073223595861       -5.101958003745        2.485668469920
 H         -1.319893465218       -4.336696179766        3.503184404284
 H         -2.402768059274       -1.448689243939       -4.244733119296
 C         -0.058879542840       -1.600395094559       -2.310088086209
 N         -0.412952006685       -1.698595558571       -3.618616616705
 H          3.724168369298       -1.150069544859        0.884751719758
 N          2.395864530144       -1.794446608465       -0.552498038231
 C          3.165174183783       -2.010154527709        0.523895789811
 N          0.900967195588       -2.572953769917       -2.179841693783
 C          0.275056785423       -2.706088850832       -4.277932238819
 C          1.680634858017       -2.819532526825       -1.008561218710
 H          0.118136602556       -2.923973419911       -5.323004325763
 C          3.272690415987       -3.249956114530        1.154026429233
 C          1.110728840791       -3.264609188653       -3.369197172164
 H          3.923548663529       -3.373597800776        2.012843831263
 C          1.695217274387       -4.098394510069       -0.448150302966
 C          2.519274276783       -4.314057244005        0.654658543954
 H          1.845472961826       -4.049238357597       -3.457955816705
 H          1.072583318182       -4.884859413212       -0.859643199681
 H          2.562054771076       -5.292857040406        1.121991700497
 C         -1.457206765043       -0.902531894974       -4.261647649178
 H         -1.160245393730       -0.698327336601       -5.292940799995
 H         -1.571794935353        0.028916961818       -3.712264022804
72
Optimized Geometry
Cl   -3.044576   -2.568103   -1.845355
Cl    0.816381    3.744618    0.558182
Fe   -0.909638   -1.516937   -1.213981
H    -0.572067    1.805861   -1.069888
C    -1.176722    1.471586   -1.921977
N    -1.975624    2.406578   -2.440520
C    -1.958428    3.783043   -1.953024
C    -2.875259    2.104549   -3.549028
O    -1.097739    0.302877   -2.362684
H     1.741859   -0.106285   -1.977594
C     1.708843   -0.052082   -0.885360
N     2.762383    0.516795   -0.307687
C     3.818233    1.138280   -1.098097
C     2.825159    0.690798    1.142510
O     0.725281   -0.500358   -0.255799
H    -0.820152   -0.559996    1.886480
C    -1.516250    0.091633    1.346852
N    -1.729519    1.264677    1.945756
C    -1.003937    1.648073    3.151637
C    -2.574275    2.289413    1.340893
O    -2.040058   -0.269598    0.274440
H     0.883287   -2.164288    1.400403
C     0.204945   -3.014791    1.274800
N     0.324552   -3.969653    2.202099
C     1.280620   -3.847840    3.294880
C    -0.472880   -5.189440    2.149536
O    -0.593232   -3.049249    0.318588
H    -1.724654    4.462558   -2.780389
H    -2.942367    4.048695   -1.550435
H    -1.199758    3.891255   -1.173900
H    -2.509555    2.566200   -4.473391
H    -2.937055    1.024904   -3.680235
H    -3.868656    2.505375   -3.324759
H     3.650350    0.945580   -2.159703
H     3.822440    2.220335   -0.927673
H     4.791240    0.727293   -0.810712
H     3.848856    0.506414    1.480282
H     2.519645    1.710588    1.400186
H     2.149153   -0.018365    1.619652
H    -0.346446    2.492889    2.920387
H    -1.710188    1.934585    3.938371
H    -0.401337    0.807915    3.504951
H    -3.035018    1.884944    0.440343
H    -3.352939    2.591116    2.049628
H    -1.952716    3.153463    1.085399
H     1.829552   -2.908268    3.205343
H     0.757276   -3.867465    4.256752
H     1.994782   -4.677356    3.262393
H    -1.141651   -5.140317    1.291420
H     0.187291   -6.058110    2.051228
H    -1.058315   -5.291873    3.069300
H    -2.147334   -2.411377   -4.680624
C     0.197791   -2.561475   -2.747498
N    -0.157084   -2.661100   -4.055702
H     3.984227   -2.106839    0.443241
N     2.654426   -2.752954   -0.991865
C     3.424797   -2.967333    0.084036
N     1.157975   -3.533586   -2.616841
C     0.530609   -3.669274   -4.714331
C     1.938632   -3.778570   -1.445844
H     0.372920   -3.888469   -5.759014
C     3.532868   -4.206335    0.715642
C     1.367175   -4.226450   -3.805596
H     4.184561   -4.328906    1.573978
C     1.953677   -5.056702   -0.883801
C     2.778874   -5.271022    0.218419
H     2.101987   -5.011061   -3.893953
H     1.330657   -5.843668   -1.293748
H     2.822123   -6.249242    0.686921
C    -1.201548   -1.865643   -4.699114
H    -0.905374   -1.663108   -5.730962
H    -1.315326   -0.933334   -4.151048
72
Optimized Geometry
Cl   -3.032210   -2.558855   -1.833121
Cl    0.817421    3.751891    0.560345
Fe   -0.883455   -1.510649   -1.208783
H    -0.561556    1.810902   -1.068954
C    -1.160894    1.474433   -1.923810
N    -1.960326    2.406564   -2.446623
C    -1.948780    3.783693   -1.960754
C    -2.853948    2.101177   -3.559076
O    -1.075656    0.305928   -2.364162
H     1.753764   -0.090431   -1.959488
C     1.717240   -0.034616   -0.867532
N     2.772854    0.527598   -0.286864
C     3.833324    1.145060   -1.074482
C     2.829329    0.706971    1.163117
O     0.728370   -0.474807   -0.240548
H    -0.825040   -0.547853    1.900215
C    -1.516396    0.102026    1.352293
N    -1.734839    1.276653    1.946814
C    -1.016906    1.664035    3.155935
C    -2.574874    2.299550    1.332610
O    -2.031106   -0.262435    0.276967
H     0.860263   -2.141581    1.431272
C     0.205981   -3.006989    1.283019
N     0.337476   -3.972798    2.196913
C     1.279441   -3.846259    3.301275
C    -0.428279   -5.211233    2.115746
O    -0.577336   -3.047002    0.314700
H    -1.714104    4.462800   -2.788200
H    -2.934853    4.047064   -1.561926
H    -1.193018    3.895165   -1.179291
H    -2.484068    2.561203   -4.482598
H    -2.914060    1.021205   -3.688229
H    -3.848880    2.501432   -3.340705
H     3.669329    0.950326   -2.136325
H     3.839230    2.227449   -0.906401
H     4.804112    0.732527   -0.782062
H     3.851225    0.522296    1.506028
H     2.524064    1.728164    1.415353
H     2.149797    0.000861    1.639784
H    -0.354839    2.505500    2.925322
H    -1.727944    1.957044    3.935931
H    -0.419817    0.823723    3.518180
H    -3.029713    1.892027    0.430411
H    -3.358153    2.604189    2.035006
H    -1.951289    3.162440    1.078180
H     1.806036   -2.892189    3.233123
H     0.747440   -3.895154    4.257306
H     2.013911   -4.657556    3.261622
H    -1.090723   -5.164059    1.252638
H     0.254593   -6.061004    2.008403
H    -1.018673   -5.344155    3.028374
H    -2.170158   -2.391594   -4.668463
C     0.188874   -2.570374   -2.752965
N    -0.181435   -2.676430   -4.055866
H     3.865119   -2.069188    0.480649
N     2.572594   -2.749021   -0.972114
C     3.349543   -2.948467    0.101900
N     1.127379   -3.563049   -2.620112
C     0.475889   -3.708405   -4.709107
C     1.912572   -3.799053   -1.452944
H     0.303731   -3.934836   -5.749943
C     3.516836   -4.193530    0.707863
C     1.307942   -4.275235   -3.802263
H     4.171735   -4.302447    1.565570
C     1.985782   -5.086198   -0.915728
C     2.816295   -5.282642    0.185670
H     2.024627   -5.076392   -3.890183
H     1.402438   -5.894277   -1.342724
H     2.904398   -6.266985    0.634635
C    -1.213904   -1.864990   -4.698201
H    -0.920992   -1.676468   -5.733628
H    -1.304979   -0.926626   -4.156192
72
Optimized Geometry
Cl   -3.018378   -2.553227   -1.819776
Cl    0.820050    3.756246    0.559378
Fe   -0.853117   -1.510279   -1.202974
H    -0.549363    1.813214   -1.066602
C    -1.143778    1.473208   -1.923432
N    -1.945971    2.400934   -2.449944
C    -1.941574    3.778913   -1.966308
C    -2.834459    2.089948   -3.564944
O    -1.051163    0.304818   -2.362641
H     1.763307   -0.072850   -1.944052
C     1.726742   -0.017684   -0.852095
N     2.784662    0.539872   -0.271093
C     3.845882    1.156764   -1.058423
C     2.839250    0.722566    1.178623
O     0.736122   -0.454510   -0.225401
H    -0.821834   -0.534684    1.916325
C    -1.510608    0.110796    1.359779
N    -1.736804    1.287215    1.948648
C    -1.026993    1.681454    3.160225
C    -2.574888    2.305487    1.324423
O    -2.015913   -0.259850    0.282612
H     0.835051   -2.123214    1.465527
C     0.203702   -3.001616    1.296252
N     0.343568   -3.975248    2.200299
C     1.273733   -3.844784    3.314111
C    -0.391828   -5.229971    2.092680
O    -0.562728   -3.047915    0.314825
H    -1.707742    4.457607   -2.794333
H    -2.929705    4.038812   -1.570305
H    -1.188142    3.894839   -1.183252
H    -2.459736    2.543756   -4.489615
H    -2.895500    1.009294   -3.687804
H    -3.829874    2.492715   -3.353694
H     3.683027    0.960846   -2.120221
H     3.851353    2.239301   -0.891408
H     4.816283    0.744605   -0.764386
H     3.860458    0.537959    1.523429
H     2.534140    1.744570    1.427544
H     2.158205    0.018299    1.655863
H    -0.362877    2.521293    2.929379
H    -1.743090    1.979268    3.933749
H    -0.432693    0.843055    3.531463
H    -3.022097    1.893159    0.420584
H    -3.364065    2.610984    2.019857
H    -1.951828    3.168988    1.070797
H     1.779274   -2.878197    3.264858
H     0.735861   -3.920917    4.265000
H     2.026795   -4.638559    3.267208
H    -1.046266   -5.185552    1.223338
H     0.311971   -6.061707    1.979938
H    -0.988154   -5.389991    2.997025
H    -2.188953   -2.374978   -4.663170
C     0.180073   -2.580207   -2.761669
N    -0.201635   -2.686528   -4.060575
H     3.748247   -2.042481    0.517841
N     2.495434   -2.749011   -0.956314
C     3.273939   -2.935902    0.118805
N     1.102936   -3.587471   -2.630100
C     0.433787   -3.733049   -4.712898
C     1.888619   -3.817761   -1.464553
H     0.251154   -3.961247   -5.751548
C     3.491701   -4.183900    0.702143
C     1.262860   -4.309376   -3.809229
H     4.145291   -4.281153    1.562213
C     2.012090   -5.110642   -0.950277
C     2.842017   -5.291744    0.154127
H     1.967172   -5.121065   -3.899994
H     1.467584   -5.935666   -1.395832
H     2.968825   -6.279755    0.585423
C    -1.225722   -1.861678   -4.698996
H    -0.935495   -1.678762   -5.736208
H    -1.300437   -0.921590   -4.157426
72
Optimized Geometry
Cl   -2.995021   -2.532064   -1.817755
Cl    0.823140    3.762646    0.546612
Fe   -0.808430   -1.512860   -1.198393
H    -0.525159    1.825446   -1.067057
C    -1.117562    1.472258   -1.919993
N    -1.941943    2.382735   -2.442525
C    -1.959153    3.762424   -1.964123
C    -2.831020    2.050884   -3.551071
O    -1.003647    0.305796   -2.359357
H     1.777654   -0.054459   -1.934223
C     1.746596    0.000236   -0.842009
N     2.804563    0.563834   -0.267073
C     3.855338    1.190733   -1.060785
C     2.865027    0.750575    1.181848
O     0.762099   -0.443345   -0.210434
H    -0.792816   -0.512163    1.934315
C    -1.485489    0.122619    1.370160
N    -1.725368    1.300167    1.952235
C    -1.021735    1.707946    3.162889
C    -2.568966    2.307850    1.318780
O    -1.981873   -0.259402    0.293354
H     0.807319   -2.112562    1.498582
C     0.194751   -3.000442    1.311106
N     0.329589   -3.975630    2.213974
C     1.242884   -3.840778    3.341106
C    -0.377495   -5.244069    2.080303
O    -0.547262   -3.055083    0.311428
H    -1.744580    4.442134   -2.796508
H    -2.948507    4.005726   -1.560752
H    -1.201541    3.894860   -1.187816
H    -2.462755    2.495064   -4.483040
H    -2.884260    0.968264   -3.659529
H    -3.828686    2.448822   -3.341767
H     3.691464    0.988214   -2.121192
H     3.847482    2.273935   -0.898195
H     4.831674    0.792017   -0.768113
H     3.886676    0.562975    1.523799
H     2.564602    1.774527    1.428318
H     2.182551    0.050547    1.663008
H    -0.359250    2.547801    2.927257
H    -1.741977    2.010362    3.930747
H    -0.426396    0.874895    3.544445
H    -3.007443    1.887304    0.414426
H    -3.364663    2.609802    2.008343
H    -1.952345    3.175634    1.064175
H     1.725057   -2.861430    3.313686
H     0.695527   -3.945214    4.283743
H     2.015697   -4.615375    3.290978
H    -1.031061   -5.197481    1.210423
H     0.344593   -6.057944    1.952920
H    -0.971548   -5.433987    2.980177
H    -2.188010   -2.346128   -4.671384
C     0.183605   -2.588351   -2.775393
N    -0.204372   -2.685969   -4.072639
H     3.632800   -2.048050    0.568717
N     2.426856   -2.765080   -0.939179
C     3.196197   -2.948429    0.143160
N     1.090872   -3.609875   -2.648520
C     0.413122   -3.741189   -4.728771
C     1.868861   -3.844006   -1.480547
H     0.224209   -3.964148   -5.767444
C     3.449225   -4.200141    0.703865
C     1.236379   -4.332170   -3.829129
H     4.093698   -4.292836    1.571271
C     2.028228   -5.142497   -0.990764
C     2.846639   -5.317900    0.123106
H     1.928572   -5.153628   -3.924829
H     1.519196   -5.976574   -1.460744
H     3.001021   -6.309829    0.536010
C    -1.218376   -1.844813   -4.705497
H    -0.926955   -1.659752   -5.742013
H    -1.280345   -0.907313   -4.157904
72
Optimized Geometry
Cl   -2.969520   -2.527201   -1.793275
Cl    0.827455    3.772780    0.543058
Fe   -0.759405   -1.521049   -1.196199
H    -0.503932    1.823949   -1.066741
C    -1.093124    1.463881   -1.919006
N    -1.926694    2.365774   -2.442129
C    -1.954858    3.746669   -1.967693
C    -2.812910    2.023458   -3.549801
O    -0.968102    0.298324   -2.357540
H     1.801584   -0.023504   -1.922054
C     1.769994    0.023048   -0.829415
N     2.823594    0.590711   -0.250527
C     3.869282    1.231949   -1.039752
C     2.880016    0.772001    1.199275
O     0.789998   -0.434335   -0.200768
H    -0.760585   -0.491410    1.959777
C    -1.456078    0.131013    1.384961
N    -1.711365    1.310858    1.957066
C    -1.018336    1.734591    3.168227
C    -2.560110    2.305682    1.310685
O    -1.941310   -0.265122    0.308915
H     0.784246   -2.102778    1.543834
C     0.195699   -3.001225    1.330043
N     0.315611   -3.977917    2.233463
C     1.194318   -3.836829    3.387082
C    -0.349702   -5.264048    2.059508
O    -0.507402   -3.066295    0.303406
H    -1.747329    4.425690   -2.802426
H    -2.945561    3.982872   -1.563414
H    -1.197217    3.887787   -1.192940
H    -2.443722    2.460342   -4.484888
H    -2.864358    0.939904   -3.649397
H    -3.811542    2.421450   -3.345577
H     3.710257    1.030976   -2.101187
H     3.849016    2.314377   -0.873536
H     4.849040    0.842859   -0.745736
H     3.900557    0.582670    1.543554
H     2.579378    1.795337    1.447912
H     2.195457    0.070654    1.675594
H    -0.358928    2.575932    2.929194
H    -1.745500    2.040173    3.928290
H    -0.420932    0.908756    3.562137
H    -2.987391    1.874726    0.405854
H    -3.364134    2.604383    1.992024
H    -1.950412    3.177936    1.054706
H     1.614245   -2.829179    3.414572
H     0.631723   -4.013407    4.309507
H     2.014085   -4.561285    3.326298
H    -0.977702   -5.222841    1.170758
H     0.399507   -6.054664    1.941708
H    -0.964628   -5.484950    2.937909
H    -2.215710   -2.331190   -4.660252
C     0.176902   -2.603202   -2.797581
N    -0.229340   -2.699536   -4.088687
H     3.546194   -2.032351    0.562051
N     2.370167   -2.772335   -0.958262
C     3.137184   -2.941393    0.127787
N     1.070320   -3.637041   -2.677798
C     0.364066   -3.767106   -4.747810
C     1.851119   -3.864375   -1.512284
H     0.159026   -3.991359   -5.783160
C     3.419399   -4.188650    0.684856
C     1.190217   -4.366887   -3.856350
H     4.058283   -4.268143    1.557742
C     2.043590   -5.161040   -1.030091
C     2.854964   -5.319609    0.091460
H     1.869239   -5.198472   -3.958461
H     1.563211   -6.006848   -1.509162
H     3.033428   -6.309264    0.500096
C    -1.238952   -1.845236   -4.710368
H    -0.959596   -1.668033   -5.751577
H    -1.278229   -0.905335   -4.164667
72
Optimized Geometry
Cl   -2.940008   -2.467466   -1.805839
Cl    0.838147    3.804600    0.508740
Fe   -0.695882   -1.520777   -1.200370
H    -0.432263    1.864376   -1.102127
C    -1.040794    1.468221   -1.924750
N    -1.938382    2.324823   -2.417279
C    -1.992680    3.714845   -1.972760
C    -2.860185    1.921915   -3.474697
O    -0.882376    0.305506   -2.359853
H     1.849930   -0.001924   -1.901756
C     1.813180    0.042198   -0.809156
N     2.854555    0.627115   -0.225316
C     3.893514    1.285756   -1.009173
C     2.899251    0.812706    1.224286
O     0.839716   -0.434364   -0.184814
H    -0.695585   -0.441623    1.971026
C    -1.401849    0.161864    1.388801
N    -1.678121    1.342918    1.949816
C    -0.992876    1.789634    3.157009
C    -2.539827    2.318357    1.291657
O    -1.878111   -0.253624    0.316664
H     0.755217   -2.108409    1.568294
C     0.178062   -3.009420    1.335641
N     0.281110   -3.989009    2.237840
C     1.140927   -3.852099    3.406141
C    -0.368317   -5.279643    2.039115
O    -0.497108   -3.074794    0.290452
H    -1.835094    4.381119   -2.828509
H    -2.975043    3.930421   -1.538201
H    -1.213844    3.895118   -1.227676
H    -2.522073    2.299534   -4.446754
H    -2.918098    0.834280   -3.507070
H    -3.849869    2.335802   -3.260711
H     3.743621    1.081826   -2.071377
H     3.853692    2.367580   -0.843049
H     4.877993    0.913249   -0.709509
H     3.917595    0.627727    1.577444
H     2.593920    1.836301    1.466020
H     2.212496    0.111044    1.697170
H    -0.342068    2.635186    2.909335
H    -1.725337    2.096390    3.911510
H    -0.387398    0.975523    3.562855
H    -2.954933    1.873421    0.387950
H    -3.352151    2.609646    1.966407
H    -1.943228    3.198312    1.031267
H     1.555840   -2.842788    3.447127
H     0.565401   -4.038246    4.318589
H     1.965137   -4.572213    3.352499
H    -0.989567   -5.231907    1.145944
H     0.390445   -6.060347    1.915360
H    -0.987735   -5.520091    2.909070
H    -2.204059   -2.291807   -4.682162
C     0.187112   -2.612668   -2.820496
N    -0.225086   -2.697049   -4.109921
H     3.449512   -2.049261    0.589003
N     2.315074   -2.796265   -0.959415
C     3.071125   -2.961761    0.134719
N     1.062460   -3.662109   -2.706370
C     0.347532   -3.773502   -4.773865
C     1.836254   -3.893900   -1.538604
H     0.135476   -3.990943   -5.809279
C     3.377662   -4.209434    0.678111
C     1.166058   -4.390695   -3.887047
H     4.004934   -4.285322    1.559720
C     2.055461   -5.192283   -1.073120
C     2.852749   -5.345838    0.059249
H     1.830145   -5.233465   -3.994896
H     1.605214   -6.043727   -1.571128
H     3.050768   -6.336456    0.456397
C    -1.219555   -1.821132   -4.725765
H    -0.935050   -1.638815   -5.764747
H    -1.244978   -0.886069   -4.170866
72
Optimized Geometry
Cl   -2.927610   -2.446796   -1.783687
Cl    0.842137    3.820787    0.504413
Fe   -0.653719   -1.533709   -1.196384
H    -0.415131    1.859011   -1.099309
C    -1.014846    1.457851   -1.925986
N    -1.913633    2.309221   -2.425922
C    -1.978370    3.699411   -1.983255
C    -2.823856    1.901514   -3.491527
O    -0.845931    0.295949   -2.358659
H     1.868244    0.041683   -1.881852
C     1.830413    0.069764   -0.788592
N     2.861784    0.664315   -0.197060
C     3.889603    1.350985   -0.971693
C     2.901871    0.836271    1.254135
O     0.866257   -0.433921   -0.171120
H    -0.661553   -0.418152    1.994903
C    -1.371866    0.172457    1.403999
N    -1.661896    1.355927    1.954287
C    -0.986178    1.818871    3.160608
C    -2.529823    2.317429    1.284271
O    -1.839636   -0.257467    0.334542
H     0.723797   -2.106588    1.597636
C     0.167436   -3.016877    1.350923
N     0.272665   -3.997913    2.251260
C     1.117313   -3.853109    3.429690
C    -0.343687   -5.301444    2.032513
O    -0.487006   -3.090395    0.293324
H    -1.817356    4.365661   -2.838403
H    -2.965202    3.910587   -1.556693
H    -1.206242    3.884486   -1.232371
H    -2.475244    2.274670   -4.461636
H    -2.882110    0.813864   -3.519921
H    -3.815684    2.316549   -3.290224
H     3.744763    1.157021   -2.036465
H     3.829110    2.429559   -0.791845
H     4.880111    0.992545   -0.674817
H     3.919091    0.648802    1.609390
H     2.595206    1.857810    1.502517
H     2.213657    0.130272    1.718245
H    -0.340452    2.667128    2.908940
H    -1.724706    2.126583    3.908834
H    -0.376604    1.013091    3.576851
H    -2.935709    1.861254    0.381902
H    -3.348714    2.605877    1.952349
H    -1.940927    3.201427    1.020017
H     1.510696   -2.835774    3.483423
H     0.536646   -4.058923    4.334578
H     1.956864   -4.555632    3.378573
H    -0.964695   -5.256541    1.139006
H     0.434768   -6.060988    1.898558
H    -0.957935   -5.569790    2.897825
H    -2.240147   -2.282304   -4.663503
C     0.168679   -2.636965   -2.837061
N    -0.259319   -2.718676   -4.120800
H     3.345566   -2.047266    0.595723
N     2.247280   -2.813411   -0.969250
C     3.004118   -2.966395    0.125988
N     1.035278   -3.694378   -2.731041
C     0.295065   -3.802309   -4.789315
C     1.814456   -3.920480   -1.567282
H     0.069263   -4.019113   -5.821974
C     3.353191   -4.209374    0.654470
C     1.118312   -4.426032   -3.911357
H     3.977570   -4.274397    1.539037
C     2.078811   -5.216314   -1.118894
C     2.874148   -5.355636    0.016740
H     1.773268   -5.274823   -4.026736
H     1.663311   -6.077485   -1.630237
H     3.106180   -6.343724    0.401600
C    -1.248305   -1.829683   -4.726328
H    -0.977278   -1.658445   -5.770761
H    -1.247800   -0.891333   -4.176314
72
Optimized Geometry
Cl   -2.927372   -2.427966   -1.746279
Cl    0.935738    3.794672    0.443560
Fe   -0.610703   -1.558857   -1.196133
H    -0.342794    1.854646   -1.135796
C    -0.946679    1.440212   -1.953077
N    -1.847654    2.286156   -2.458177
C    -1.904167    3.682678   -2.034265
C    -2.764902    1.868621   -3.513798
O    -0.777964    0.273035   -2.371444
H     1.839089    0.201994   -1.816061
C     1.821092    0.139388   -0.723326
N     2.825422    0.749366   -0.102767
C     3.760780    1.597484   -0.834439
C     2.875629    0.828478    1.355016
O     0.901757   -0.473836   -0.137439
H    -0.644104   -0.408772    2.008877
C    -1.334448    0.187854    1.400105
N    -1.609741    1.383645    1.932927
C    -0.937921    1.850924    3.139508
C    -2.453886    2.350930    1.241565
O    -1.795349   -0.245913    0.329983
H     0.709805   -2.130360    1.625447
C     0.165752   -3.043689    1.363611
N     0.277857   -4.035339    2.251521
C     1.119343   -3.897806    3.433110
C    -0.317972   -5.344342    2.010038
O    -0.481308   -3.111027    0.301180
H    -1.747282    4.336371   -2.899782
H    -2.886777    3.903420   -1.602965
H    -1.125470    3.875116   -1.292093
H    -2.415956    2.221303   -4.491421
H    -2.834474    0.781526   -3.523187
H    -3.751974    2.296568   -3.316551
H     3.642918    1.439352   -1.908684
H     3.554010    2.646615   -0.598077
H     4.787065    1.348473   -0.547927
H     3.901479    0.649810    1.690165
H     2.545141    1.824851    1.666051
H     2.212823    0.075515    1.780192
H    -0.277818    2.686936    2.884034
H    -1.677800    2.178585    3.877926
H    -0.343273    1.041693    3.570462
H    -2.863586    1.887606    0.344570
H    -3.270673    2.666947    1.899726
H    -1.846205    3.218493    0.965761
H     1.500348   -2.876706    3.502247
H     0.540648   -4.124215    4.334331
H     1.967492   -4.589261    3.372249
H    -0.939213   -5.293891    1.116985
H     0.472453   -6.089143    1.863412
H    -0.928234   -5.637112    2.870188
H    -2.316197   -2.307632   -4.633144
C     0.121721   -2.693793   -2.853539
N    -0.333840   -2.782219   -4.126427
H     3.267707   -2.042702    0.544014
N     2.180331   -2.845190   -1.009781
C     2.951868   -2.972620    0.078279
N     0.977592   -3.760117   -2.754096
C     0.193122   -3.880274   -4.794815
C     1.777607   -3.967089   -1.602415
H    -0.056735   -4.104672   -5.820313
C     3.344158   -4.203438    0.605137
C     1.027474   -4.505078   -3.928006
H     3.978132   -4.247670    1.484198
C     2.085719   -5.253418   -1.155233
C     2.895107   -5.365300   -0.026459
H     1.670155   -5.362414   -4.048871
H     1.692083   -6.128390   -1.660466
H     3.160986   -6.344927    0.358184
C    -1.315848   -1.878858   -4.721268
H    -1.062449   -1.723563   -5.772596
H    -1.281882   -0.935604   -4.180642
72
Optimized Geometry
Cl   -2.920816   -2.390778   -1.719303
Cl    0.928108    3.814610    0.455167
Fe   -0.567009   -1.572506   -1.188567
H    -0.320831    1.842645   -1.127548
C    -0.912467    1.427336   -1.953256
N    -1.812125    2.270645   -2.465814
C    -1.877809    3.666879   -2.041887
C    -2.712367    1.851934   -3.535678
O    -0.732428    0.262707   -2.373605
H     1.869231    0.216420   -1.791758
C     1.845669    0.153056   -0.699107
N     2.835550    0.780077   -0.072512
C     3.762033    1.642761   -0.798674
C     2.875518    0.859393    1.385607
O     0.934113   -0.477258   -0.118847
H    -0.615107   -0.371779    2.031644
C    -1.310087    0.208555    1.412085
N    -1.611200    1.402914    1.935547
C    -0.962937    1.886356    3.148395
C    -2.462187    2.352672    1.228873
O    -1.752352   -0.239508    0.340740
H     0.672787   -2.121029    1.664981
C     0.152714   -3.044412    1.389603
N     0.278709   -4.039916    2.271344
C     1.108173   -3.893099    3.460481
C    -0.275491   -5.363038    2.008394
O    -0.479860   -3.118852    0.319065
H    -1.709971    4.321574   -2.904646
H    -2.867073    3.885048   -1.624736
H    -1.110450    3.861011   -1.288429
H    -2.332290    2.175643   -4.511786
H    -2.807740    0.766924   -3.525215
H    -3.693468    2.306075   -3.371218
H     3.653089    1.482653   -1.873576
H     3.537058    2.688417   -0.563834
H     4.790244    1.409650   -0.505797
H     3.902517    0.700059    1.726748
H     2.524398    1.849380    1.694616
H     2.224616    0.093562    1.806333
H    -0.312179    2.731207    2.898185
H    -1.717553    2.205755    3.875493
H    -0.361745    1.088435    3.591198
H    -2.850332    1.879281    0.327505
H    -3.294227    2.656529    1.873610
H    -1.866003    3.229919    0.958649
H     1.459890   -2.862620    3.544300
H     0.530021   -4.146205    4.354868
H     1.975661   -4.560058    3.397442
H    -0.900530   -5.317365    1.117725
H     0.538269   -6.079296    1.846753
H    -0.873367   -5.689993    2.864744
H    -2.363457   -2.302126   -4.609691
C     0.092467   -2.719277   -2.866274
N    -0.379529   -2.802565   -4.132869
H     3.163540   -2.059953    0.555295
N     2.108303   -2.871098   -1.015793
C     2.886908   -2.991055    0.068065
N     0.943571   -3.790859   -2.778901
C     0.132738   -3.903209   -4.809353
C     1.752477   -3.995595   -1.634556
H    -0.131329   -4.124457   -5.831987
C     3.329293   -4.216127    0.567491
C     0.974537   -4.534345   -3.954650
H     3.965890   -4.253887    1.444948
C     2.112823   -5.277762   -1.215709
C     2.926342   -5.381090   -0.089124
H     1.610353   -5.395086   -4.086442
H     1.754998   -6.157309   -1.739134
H     3.231726   -6.357358    0.274103
C    -1.358580   -1.888407   -4.715753
H    -1.119552   -1.741018   -5.771564
H    -1.302135   -0.943718   -4.179609
72
Optimized Geometry
Cl   -2.918929   -2.362120   -1.683007
Cl    0.925738    3.838872    0.466944
Fe   -0.524669   -1.585231   -1.177993
H    -0.291143    1.830012   -1.126754
C    -0.871944    1.413306   -1.959236
N    -1.768393    2.254671   -2.480956
C    -1.839439    3.651865   -2.060786
C    -2.653584    1.833083   -3.562394
O    -0.683462    0.249886   -2.378878
H     1.905716    0.225932   -1.756196
C     1.871207    0.165035   -0.663560
N     2.843878    0.810112   -0.028251
C     3.766640    1.682514   -0.747705
C     2.865943    0.894898    1.430017
O     0.964697   -0.480083   -0.091510
H    -0.610231   -0.336556    2.041604
C    -1.299681    0.237699    1.409971
N    -1.623883    1.427811    1.930946
C    -1.005943    1.914307    3.158049
C    -2.469459    2.370751    1.209074
O    -1.716283   -0.211796    0.329716
H     0.656128   -2.109505    1.723365
C     0.150464   -3.035301    1.429344
N     0.290854   -4.045598    2.291734
C     1.115951   -3.909679    3.485378
C    -0.236252   -5.373296    1.997357
O    -0.478677   -3.100068    0.356215
H    -1.657115    4.305066   -2.921799
H    -2.835032    3.871648   -1.659944
H    -1.084343    3.847002   -1.295268
H    -2.242278    2.120925   -4.537127
H    -2.779862    0.751725   -3.527834
H    -3.625261    2.317200   -3.432804
H     3.672542    1.515688   -1.822997
H     3.524080    2.725885   -0.520687
H     4.794450    1.464886   -0.441719
H     3.891368    0.753266    1.783388
H     2.495471    1.880341    1.731206
H     2.222806    0.119893    1.845971
H    -0.359974    2.767779    2.925032
H    -1.778574    2.222477    3.870991
H    -0.404515    1.121859    3.610294
H    -2.839109    1.893539    0.301946
H    -3.314344    2.669540    1.839331
H    -1.875081    3.251831    0.947219
H     1.449685   -2.875321    3.591654
H     0.540823   -4.191537    4.373062
H     1.994687   -4.560496    3.409875
H    -0.870991   -5.317502    1.114157
H     0.592028   -6.065894    1.808021
H    -0.817864   -5.736885    2.849970
H    -2.426323   -2.314116   -4.588776
C     0.051641   -2.749052   -2.873746
N    -0.441141   -2.830630   -4.131777
H     3.063497   -2.075455    0.558492
N     2.032998   -2.897450   -1.022639
C     2.828391   -3.006254    0.050258
N     0.899746   -3.824561   -2.798944
C     0.055643   -3.934324   -4.815927
C     1.724998   -4.022778   -1.666819
H    -0.226048   -4.154770   -5.834037
C     3.332834   -4.220260    0.515784
C     0.908577   -4.568803   -3.975441
H     3.979940   -4.248344    1.385833
C     2.148798   -5.295914   -1.281075
C     2.976828   -5.387177   -0.164224
H     1.537828   -5.432356   -4.119244
H     1.827848   -6.179473   -1.821042
H     3.330700   -6.356426    0.172804
C    -1.419297   -1.907581   -4.701488
H    -1.188270   -1.756328   -5.758614
H    -1.350275   -0.966315   -4.161004
72
Optimized Geometry
Cl   -2.848894   -2.113588   -1.740722
Cl    0.916194    4.079477    0.327633
Fe   -0.391693   -1.576592   -1.188746
H    -0.040070    2.018684   -1.323027
C    -0.700648    1.449539   -1.991923
N    -1.785752    2.115724   -2.391545
C    -1.953891    3.537952   -2.106105
C    -2.786566    1.462247   -3.232422
O    -0.432655    0.280201   -2.347196
H     2.067881    0.217407   -1.693018
C     1.998032    0.179296   -0.601028
N     2.878372    0.935464    0.048544
C     3.753296    1.861505   -0.664777
C     2.834127    1.065340    1.502838
O     1.133803   -0.533576   -0.045176
H    -0.358478   -0.164489    2.048498
C    -1.102375    0.338153    1.417153
N    -1.476753    1.532568    1.894836
C    -0.860864    2.106064    3.084697
C    -2.405030    2.387345    1.165656
O    -1.528370   -0.185120    0.375176
H     0.526615   -2.144245    1.729997
C     0.052846   -3.074003    1.398241
N     0.169693   -4.093883    2.252410
C     0.937043   -3.963653    3.484832
C    -0.314332   -5.426953    1.911820
O    -0.517320   -3.137325    0.291920
H    -1.947606    4.109142   -3.041730
H    -2.910800    3.705362   -1.600821
H    -1.140953    3.882972   -1.462000
H    -2.562387    1.614247   -4.295252
H    -2.805533    0.394751   -3.007257
H    -3.764846    1.898184   -3.013852
H     3.707132    1.662779   -1.737805
H     3.420602    2.886754   -0.471505
H     4.784931    1.732512   -0.322665
H     3.853489    1.037141    1.898565
H     2.361671    2.019618    1.759354
H     2.255989    0.241641    1.920179
H    -0.284980    2.994175    2.802694
H    -1.633176    2.384333    3.810451
H    -0.191310    1.375579    3.545294
H    -2.759566    1.853046    0.285042
H    -3.253832    2.648297    1.807580
H    -1.882694    3.299200    0.858966
H     1.244409   -2.925107    3.624534
H     0.328484   -4.273689    4.340139
H     1.831266   -4.595950    3.437278
H    -0.912275   -5.368518    1.003538
H     0.537064   -6.097049    1.745119
H    -0.922577   -5.818934    2.732585
H    -2.345214   -2.180883   -4.674297
C     0.093056   -2.745447   -2.909445
N    -0.395190   -2.784837   -4.170256
H     2.959250   -2.237358    0.631786
N     1.987238   -3.001691   -1.010627
C     2.755452   -3.148413    0.077129
N     0.899461   -3.854210   -2.849059
C     0.063514   -3.894236   -4.872318
C     1.703882   -4.099809   -1.711683
H    -0.220589   -4.085737   -5.895622
C     3.260084   -4.377201    0.501263
C     0.886820   -4.576258   -4.039607
H     3.884004   -4.438170    1.386438
C     2.132641   -5.384202   -1.371856
C     2.933441   -5.515797   -0.239102
H     1.480702   -5.462085   -4.197138
H     1.835547   -6.247458   -1.956275
H     3.288884   -6.495732    0.063737
C    -1.321982   -1.804233   -4.729330
H    -1.046537   -1.609671   -5.768835
H    -1.243425   -0.894534   -4.139100
72
Frame 0
 Cl        -3.116092930556       -1.168393277778       -1.253964527778
 Cl         0.688557069444        5.080781722222        0.724618472222
 Fe        -0.637165930556       -0.680937277778       -0.723790527778
 H         -0.259488930556        2.954920722222       -0.884728527778
 C         -0.935996930556        2.375383722222       -1.528756527778
 N         -2.014600930556        3.047817722222       -1.937854527778
 C         -2.151867930556        4.482391722222       -1.702411527778
 C         -3.036941930556        2.387365722222       -2.746560527778
 O         -0.690147930556        1.192168722222       -1.849274527778
 H          1.839566069444        1.075632722222       -1.199512527778
 C          1.741295069444        1.070629722222       -0.108862527778
 N          2.598210069444        1.854930722222        0.538906472222
 C          3.487433069444        2.764074722222       -0.178444527778
 C          2.516047069444        2.024154722222        1.987655472222
 O          0.869514069444        0.367847722222        0.447807472222
 H         -0.589908930556        0.882238722222        2.546538472222
 C         -1.346864930556        1.342977722222        1.897559472222
 N         -1.722777930556        2.558851722222        2.320100472222
 C         -1.103573930556        3.189608722222        3.479066472222
 C         -2.664742930556        3.371894722222        1.562467472222
 O         -1.780328930556        0.761098722222        0.891945472222
 H          0.014088069444       -1.129794277778        2.280749472222
 C         -0.309859930556       -2.106149277778        1.907576472222
 N         -0.089031930556       -3.121413277778        2.746503472222
 C          0.571514069444       -2.913877277778        4.029613472222
 C         -0.362594930556       -4.500059277778        2.356916472222
 O         -0.811552930556       -2.221198277778        0.772861472222
 H         -2.136123930556        5.020232722222       -2.657594527778
 H         -3.104094930556        4.687201722222       -1.202090527778
 H         -1.330999930556        4.833017722222       -1.071541527778
 H         -2.827075930556        2.509155722222       -3.816241527778
 H         -3.067973930556        1.326414722222       -2.493868527778
 H         -4.005624930556        2.843068722222       -2.525056527778
 H          3.458408069444        2.543737722222       -1.247890527778
 H          3.154152069444        3.793591722222       -0.011507527778
 H          4.513139069444        2.640225722222        0.183109472222
 H          3.526803069444        2.046984722222        2.404908472222
 H          2.003075069444        2.966852722222        2.207568472222
 H          1.962271069444        1.189594722222        2.416634472222
 H         -0.530204930556        4.064267722222        3.153542472222
 H         -1.874323930556        3.499577722222        4.193760472222
 H         -0.431650930556        2.482631722222        3.971921472222
 H         -3.012058930556        2.801238722222        0.701938472222
 H         -3.517119930556        3.643893722222        2.195264472222
 H         -2.157218930556        4.280608722222        1.223493472222
 H          0.733947069444       -1.847012277778        4.197070472222
 H         -0.047791930556       -3.311540277778        4.839928472222
 H          1.539688069444       -3.427372277778        4.038903472222
 H         -0.914145930556       -4.503313277778        1.417936472222
 H          0.582555069444       -5.039424277778        2.224707472222
 H         -0.951537930556       -4.993719277778        3.135841472222
 H         -2.660670930556       -1.198653277778       -4.188834527778
 C         -0.202105930556       -1.804061277778       -2.490318527778
 N         -0.695917930556       -1.807319277778       -3.749248527778
 H          2.501583069444       -1.410080277778        1.161067472222
 N          1.617504069444       -2.117424277778       -0.553063527778
 C          2.380634069444       -2.288587277778        0.534864472222
 N          0.624495069444       -2.900651277778       -2.472936527778
 C         -0.219750930556       -2.881910277778       -4.493099527778
 C          1.429193069444       -3.175240277778       -1.343549527778
 H         -0.505432930556       -3.041820277778       -5.521361527778
 C          2.975714069444       -3.503140277778        0.871314472222
 C          0.619669069444       -3.578486277778       -3.689866527778
 H          3.590710069444       -3.584919277778        1.760993472222
 C          1.956123069444       -4.444360277778       -1.095959527778
 C          2.750423069444       -4.601215277778        0.037800472222
 H          1.227119069444       -4.447229277778       -3.885009527778
 H          1.739389069444       -5.280632277778       -1.750286527778
 H          3.179808069444       -5.571002277778        0.268964472222
 C         -1.639348930556       -0.821679277778       -4.270368527778
 H         -1.394375930556       -0.616117277778       -5.315194527778
 H         -1.543536930556        0.081665722222       -3.673371527778
72
Frame 1
 Cl        -3.120095483197       -1.005653051683       -1.057608369386
 Cl         0.761492683548        5.068906375786        0.560177928607
 Fe        -0.622396873877       -0.754444485141       -0.763551215589
 H         -0.267993301769        2.947212402203       -0.968170526539
 C         -0.953433651072        2.367505589139       -1.602358313916
 N         -2.003271036424        3.060888808663       -2.050685480814
 C         -2.102123353549        4.504765198601       -1.855382867866
 C         -3.051085116133        2.405095511667       -2.826457807914
 O         -0.759527872089        1.155496532753       -1.839768438570
 H          1.750617003733        1.164399831099       -1.095675916522
 C          1.649240732526        1.062842444562       -0.016565107768
 N          2.523404584011        1.764292361345        0.695749357389
 C          3.497344279927        2.653097062485        0.070625282916
 C          2.408625038928        1.856223038244        2.145235538694
 O          0.780012167289        0.313573273616        0.470035963551
 H         -0.654350762630        0.987597808883        2.951972901203
 C         -1.391955104948        1.377688902191        2.237869550413
 N         -1.645463258540        2.681614052047        2.417096184146
 C         -1.020538548107        3.447317006945        3.486313716842
 C         -2.535341236760        3.406141275896        1.522092434332
 O         -1.878914961065        0.656694249556        1.361741344337
 H         -0.279703621271       -1.143098738883        2.304400443208
 C         -0.381894761854       -2.150625121542        1.890013647220
 N         -0.094922618876       -3.130932125919        2.749689469107
 C          0.348100384361       -2.845035474936        4.108724392212
 C         -0.124748280004       -4.529532822340        2.339422769860
 O         -0.747792787760       -2.326298001355        0.710277723951
 H         -2.086784105922        5.015206266350       -2.825508907463
 H         -3.040334878392        4.742450511639       -1.342938642460
 H         -1.266213633282        4.854339627987       -1.244305602706
 H         -2.808611158425        2.421394576208       -3.896296623488
 H         -3.166193162573        1.371667678738       -2.503415969954
 H         -4.000541999932        2.923809233896       -2.674298722000
 H          3.455674994128        2.537111733444       -1.009963636557
 H          3.258360985305        3.689271066721        0.323267095249
 H          4.504356450682        2.428707054762        0.438779954076
 H          3.402607983578        1.794282977624        2.601092721597
 H          1.943030153425        2.808288783463        2.400037760772
 H          1.790217047536        1.039496907630        2.499764358882
 H         -0.400280886680        4.233200876972        3.047293563070
 H         -1.786362426205        3.897122204155        4.131359415415
 H         -0.382900582768        2.798127893946        4.091041993177
 H         -2.895651775794        2.724609092561        0.752399124580
 H         -3.395507079715        3.801502403536        2.078127317466
 H         -1.971978520267        4.227140236658        1.071577787698
 H          0.332180005407       -1.766675214599        4.281010393012
 H         -0.311443798853       -3.334526768405        4.833336604183
 H          1.367486844567       -3.219976397061        4.251648943140
 H         -0.493483038356       -4.589365115020        1.315983696044
 H          0.886614249186       -4.957949432408        2.401027775119
 H         -0.777702303542       -5.100837249723        3.008172819119
 H         -2.837092680420       -1.426736105491       -4.121342240781
 C         -0.260678347571       -1.862343955518       -2.541004342030
 N         -0.812194026555       -1.890796472886       -3.776063145772
 H          2.507037752433       -1.405746706129        1.058078444723
 N          1.643080406124       -2.100089390754       -0.668877533059
 C          2.440616361025       -2.258342185355        0.396046549684
 N          0.635737749795       -2.902243558236       -2.575072945528
 C         -0.306023047994       -2.927955818516       -4.553053845734
 C          1.493897395663       -3.150521719080       -1.479514807449
 H         -0.637266766432       -3.108085345511       -5.564170606072
 C          3.118458838213       -3.441430552060        0.684053356034
 C          0.626911194060       -3.561946358022       -3.802989499331
 H          3.751908246266       -3.512927173319        1.561676689399
 C          2.111651502612       -4.388934546968       -1.285659343839
 C          2.942777700291       -4.527091937304       -0.176715472099
 H          1.274452115406       -4.391307051771       -4.036125541071
 H          1.943273775007       -5.216004377070       -1.965297922356
 H          3.438154868102       -5.473761486451        0.015090046282
 C         -1.851101170784       -0.974470910821       -4.237947254822
 H         -1.668533144850       -0.728060236642       -5.285445307302
 H         -1.794892327898       -0.085334965052       -3.620073099957
72
Frame 2
 Cl        -3.075370069877       -0.780362697900       -0.827814306626
 Cl         0.782505279268        5.058178905552        0.422330126939
 Fe        -0.579034591425       -0.778540628726       -0.793027060701
 H         -0.213488449949        2.978727688471       -1.121578355484
 C         -0.919703257512        2.366810620590       -1.700705937955
 N         -1.960774840757        3.050211932767       -2.184704980529
 C         -2.056299451968        4.500055447038       -2.036226853989
 C         -2.981577004122        2.380933233434       -2.979932912056
 O         -0.747629601235        1.137263736768       -1.848345696805
 H          1.684460144508        1.355208596563       -0.920756903157
 C          1.588861438696        1.109004899680        0.128916366901
 N          2.469301991665        1.712244435630        0.917551442686
 C          3.466541094619        2.652220018973        0.418100278860
 C          2.377799075613        1.604564978631        2.364512981255
 O          0.753453036242        0.271506817526        0.506827452811
 H         -0.675621653069        1.164848126693        3.265747129495
 C         -1.379792702960        1.476815538999        2.483267993210
 N         -1.587960136999        2.800302344589        2.470556399725
 C         -1.007128623384        3.682309116935        3.471668750851
 C         -2.455698421493        3.410927535393        1.475809744373
 O         -1.877982221470        0.656685662215        1.713214473501
 H         -0.429361571689       -1.175178190477        2.283566608058
 C         -0.393000356335       -2.180989797833        1.855562098164
 N         -0.074231102437       -3.133887692213        2.734342675050
 C          0.227696733859       -2.814929788523        4.124709893347
 C          0.035919847038       -4.529277448291        2.328193686735
 O         -0.677147290816       -2.383300801335        0.656874774081
 H         -2.016515912711        4.983123563600       -3.019573009903
 H         -3.003501035824        4.751997419171       -1.546972942866
 H         -1.229623039402        4.866476602011       -1.422596553334
 H         -2.624805307435        2.225553143556       -4.004621543002
 H         -3.234725798405        1.414853904940       -2.549850356845
 H         -3.904868722639        2.963295405042       -3.012235155134
 H          3.385723690985        2.715924155016       -0.660245189348
 H          3.291242783617        3.641251558899        0.845781791275
 H          4.474176917349        2.345874258366        0.723271020389
 H          3.374504549959        1.465529076087        2.800857695438
 H          1.943879787332        2.520438499367        2.752117033143
 H          1.746105008865        0.763875086449        2.605348369526
 H         -0.367713692503        4.410256469940        2.969040391007
 H         -1.794682932543        4.205915009604        4.031954621135
 H         -0.395816781517        3.108221494629        4.171381621460
 H         -2.797052197882        2.643595907973        0.782398478860
 H         -3.334446299605        3.864899397080        1.956814523274
 H         -1.877078818757        4.172347532088        0.949633485627
 H          0.109149933352       -1.741169337561        4.286985429424
 H         -0.450703200405       -3.354249628532        4.795378674144
 H          1.256849180446       -3.111873339425        4.353681671645
 H         -0.222735489211       -4.611095938043        1.272827992881
 H          1.060791546264       -4.886008449770        2.501649151591
 H         -0.642155569323       -5.148104770442        2.926915766674
 H         -3.051282962432       -1.660934677583       -3.976488848823
 C         -0.336056832197       -1.903909020743       -2.572175420948
 N         -0.978862573567       -1.986194590442       -3.760519901122
 H          2.564419767531       -1.384149765098        0.917359987004
 N          1.673592958494       -2.068942920346       -0.798105879047
 C          2.520474732646       -2.213264942436        0.230132385747
 N          0.603299710796       -2.903097907660       -2.658395411867
 C         -0.477986907056       -3.007626405181       -4.562542124872
 C          1.526602996861       -3.120588302205       -1.610553022583
 H         -0.873336747668       -3.220980991896       -5.543790149986
 C          3.268349761427       -3.365778492814        0.465706083889
 C          0.542745350115       -3.577057201775       -3.878278399343
 H          3.937400484004       -3.424495686840        1.317618771869
 C          2.213081539815       -4.331099902453       -1.468429831044
 C          3.099397771451       -4.447705403455       -0.400982245204
 H          1.208456588679       -4.380404630543       -4.148820111294
 H          2.055386870167       -5.156222686511       -2.153136671194
 H          3.649694913436       -5.371771806766       -0.252019354461
 C         -2.106581037392       -1.145155965383       -4.150994536740
 H         -2.000876657637       -0.863091851834       -5.199106692491
 H         -2.078655621490       -0.270806459230       -3.515081463294
72
Frame 3
 Cl        -3.007687656395       -0.576451684796       -0.674555179479
 Cl         0.824815809211        5.107424063874        0.205819078978
 Fe        -0.556706292182       -0.794500570091       -0.844736139297
 H         -0.186417992281        2.990217811451       -1.236607682234
 C         -0.858347141873        2.349092696376       -1.825029223273
 N         -1.906443818386        2.998795956283       -2.339994011939
 C         -2.055624419079        4.444164863661       -2.195435847549
 C         -2.891472538340        2.294318709452       -3.145091605823
 O         -0.672549350715        1.115609379529       -1.911415160916
 H          1.591764192460        1.514455098276       -0.706259237285
 C          1.492538165041        1.131097288424        0.294526901260
 N          2.368162020469        1.634250539834        1.153732818318
 C          3.335866742670        2.665558143014        0.799899759995
 C          2.315595443201        1.301619675041        2.564772069558
 O          0.686685609648        0.226055684171        0.541762846618
 H         -0.690516037310        1.384641388512        3.649905488748
 C         -1.329440838857        1.611351153372        2.787390915889
 N         -1.458747276529        2.925256896470        2.564562936022
 C         -0.859532042214        3.919450867898        3.439598106888
 C         -2.298455298273        3.412955760313        1.483381725343
 O         -1.858463251860        0.711827945298        2.144463056606
 H         -0.654733701978       -1.207257908646        2.227554454976
 C         -0.473549628087       -2.198321120359        1.802903141646
 N         -0.092380722710       -3.107031351054        2.703099294515
 C          0.062515332325       -2.761722258240        4.111579463405
 C          0.177166579539       -4.485375059262        2.314786008282
 O         -0.646979595826       -2.425210103127        0.586707354892
 H         -2.027830190278        4.927572037180       -3.178868347980
 H         -3.012896544108        4.658327975244       -1.708176410248
 H         -1.243158839031        4.844230540828       -1.584947141375
 H         -2.442889878561        1.969214664181       -4.089519247882
 H         -3.273070815221        1.419998885429       -2.626462327443
 H         -3.767195536069        2.906786918352       -3.367552369486
 H          3.246954110492        2.883241293262       -0.253048157191
 H          3.145281349678        3.572354152780        1.374913896943
 H          4.357623971585        2.345898921368        1.040579328565
 H          3.321556122734        1.097494244589        2.955510537485
 H          1.916738709989        2.147120887326        3.105247488551
 H          1.668202549214        0.453949222950        2.684733888279
 H         -0.202469197753        4.553905260934        2.845487676837
 H         -1.634447034297        4.535565137850        3.920061362200
 H         -0.275012504423        3.431365811242        4.221815697118
 H         -2.636776670942        2.569247704778        0.884492116155
 H         -3.179022367351        3.939020804736        1.884269157381
 H         -1.697810074074        4.090564897185        0.877119328870
 H         -0.168046098980       -1.703225408510        4.253924354408
 H         -0.617206082704       -3.360033515398        4.729718357279
 H          1.091992064666       -2.965500046991        4.424636674041
 H          0.033790172378       -4.583075935795        1.238822084284
 H          1.204350661798       -4.752065968825        2.595674923519
 H         -0.503226684984       -5.164330473241        2.842473383336
 H         -3.225506747604       -1.919572965920       -3.859950804272
 C         -0.403008168476       -1.936486977014       -2.615465685343
 N         -1.122834402288       -2.080829095628       -3.753334818350
 H          2.582926674698       -1.352949715189        0.792357111046
 N          1.681016539751       -2.026482059254       -0.917988132440
 C          2.574482445359       -2.150200813501        0.072743899369
 N          0.580717063229       -2.887389562124       -2.751103162794
 C         -0.616086608888       -3.081000224858       -4.579272387581
 C          1.558574791423       -3.070166844631       -1.747282430289
 H         -1.066242765436       -3.335220954399       -5.526646268575
 C          3.398155123678       -3.261210629767        0.249167006330
 C          0.484918235907       -3.573194084557       -3.963344693190
 H          4.103582757583       -3.301324741419        1.072446325934
 C          2.317817304825       -4.243537780250       -1.661237460980
 C          3.254814727149       -4.331907928405       -0.635672882916
 H          1.172756765426       -4.344549826916       -4.269687592468
 H          2.181968762165       -5.062540921835       -2.357954992284
 H          3.862147265263       -5.226316087867       -0.532706833430
 C         -2.333685317019       -1.329302127197       -4.069319582535
 H         -2.301974282694       -1.006025917895       -5.109393665336
 H         -2.347033649478       -0.479692618503       -3.404580537689
72
Frame 4
 Cl        -2.914999466346       -0.361927736124       -0.579935372319
 Cl         0.833588708799        5.153844348084        0.023747784379
 Fe        -0.528715617069       -0.792666500673       -0.900673670752
 H         -0.127309182439        3.006913645305       -1.355329620498
 C         -0.751845700055        2.322406015605       -1.947783047951
 N         -1.808397087370        2.916150580780       -2.511066607782
 C         -2.053211430311        4.347013018221       -2.355086743886
 C         -2.732984472672        2.157396819066       -3.335557818559
 O         -0.510967728159        1.095961668582       -1.997877613534
 H          1.474778995709        1.686749263099       -0.462521839966
 C          1.398136212017        1.152952430577        0.465577781517
 N          2.256755475386        1.566217426488        1.387740924796
 C          3.143756268469        2.707930155422        1.202777201915
 C          2.269598797973        0.998271061508        2.721289458114
 O          0.646563275413        0.179282334827        0.568264858042
 H         -0.601437230079        1.640127511735        4.006094766866
 C         -1.198626449440        1.752195206524        3.092126943266
 N         -1.304587186373        3.024307362196        2.687346790068
 C         -0.720381521237        4.123498932845        3.437099744831
 C         -2.130357400583        3.366540899315        1.541678666225
 O         -1.725738414980        0.778716319810        2.571375582882
 H         -0.854298688440       -1.213396681773        2.144224474207
 C         -0.570992785344       -2.190550378300        1.744229520643
 N         -0.158382110795       -3.050762548835        2.677883212329
 C         -0.111962363440       -2.674658735547        4.086880520118
 C          0.227048666036       -4.412200291175        2.330035678373
 O         -0.638228177766       -2.439261591487        0.521112867007
 H         -2.039451026203        4.841569631277       -3.333290281270
 H         -3.029654122031        4.493386578802       -1.880734001012
 H         -1.275374450583        4.793236491626       -1.731875141875
 H         -2.188443980822        1.647576641324       -4.135652762361
 H         -3.267230973148        1.412875828051       -2.752755316448
 H         -3.516993242763        2.769832760934       -3.785359089489
 H          3.046564945330        3.066956276325        0.192033498712
 H          2.876632341418        3.504247234835        1.898492887906
 H          4.189894712508        2.434829308195        1.392921471455
 H          3.296098787883        0.769180972097        3.040083745632
 H          1.881988414670        1.723554537274        3.417009631700
 H          1.642843258779        0.130033521120        2.714700208343
 H         -0.066516233721        4.687218874068        2.773310353694
 H         -1.504676870951        4.788352207609        3.831093339947
 H         -0.149585284945        3.740256795939        4.284888869079
 H         -2.435981483615        2.453610018754        1.034444829306
 H         -3.027944121797        3.920100757411        1.862080263712
 H         -1.532730249193        3.980836921308        0.869581559851
 H         -0.409039728987       -1.628333515130        4.193209790063
 H         -0.794456809133       -3.301549336250        4.673437314785
 H          0.905807078526       -2.815696325875        4.465921026391
 H          0.162199612615       -4.532478950096        1.248698112133
 H          1.250216575995       -4.599480943740        2.674598750245
 H         -0.439471723663       -5.130446237036        2.822057285924
 H         -3.384053937228       -2.167038724903       -3.745305995593
 C         -0.475779831368       -1.960314847863       -2.657007437061
 N         -1.271515621375       -2.171392817933       -3.732454688827
 H          2.614794593732       -1.305634791991        0.644547507727
 N          1.679678110503       -1.982306030250       -1.044147291340
 C          2.631694177189       -2.071973285861       -0.105522335981
 N          0.538882277505       -2.871355049864       -2.842377238973
 C         -0.771890434013       -3.158964920857       -4.578896379074
 C          1.576066011267       -3.013933397428       -1.892981613338
 H         -1.277600208198       -3.458340168084       -5.484222950412
 C          3.532571312703       -3.131396483385       -0.002459599123
 C          0.397532042917       -3.577042638405       -4.039566663116
 H          4.286226723921       -3.142792866690        0.777886146949
 C          2.409861479969       -4.139887836631       -1.874283632685
 C          3.407875668274       -4.189337697571       -0.905515749691
 H          1.097527286560       -4.321849269874       -4.382556188202
 H          2.287198297839       -4.953917617427       -2.579475552327
 H          4.074257141210       -5.046021472092       -0.858793567232
 C         -2.548277648668       -1.504225825719       -3.968262847414
 H         -2.588016624842       -1.136807799650       -4.993154241693
 H         -2.598529630972       -0.686187042419       -3.268000469349
72
Frame 5
 Cl        -2.815901746952       -0.161603979717       -0.512620799532
 Cl         0.809154675752        5.169987700789       -0.099206493744
 Fe        -0.499617701038       -0.774238217768       -0.938555074623
 H          0.001334089599        3.021661538612       -1.502148903263
 C         -0.562016673731        2.286482560366       -2.095374643188
 N         -1.632107827427        2.803057743368       -2.706414575600
 C         -1.980636512073        4.213959001209       -2.566410400015
 C         -2.509007725863        1.967878617460       -3.508383303662
 O         -0.269503492754        1.069912839279       -2.072587273839
 H          1.326770779646        1.858986835049       -0.200715027486
 C          1.310243987109        1.180842482520        0.634027638333
 N          2.149476270736        1.515216841198        1.606838393329
 C          2.923312559875        2.750604742849        1.598617524505
 C          2.251698205450        0.736656530360        2.827116126443
 O          0.645678169665        0.139792341762        0.590827426391
 H         -0.485863413299        1.868423854056        4.310502831184
 C         -1.040431011616        1.860196218895        3.361479753659
 N         -1.180093088252        3.081117044473        2.825326390120
 C         -0.655784031120        4.271800743816        3.473473487322
 C         -1.985745691150        3.276709938437        1.630633908296
 O         -1.511740958816        0.816783280310        2.926828515869
 H         -0.984478122446       -1.174704945301        2.070544858002
 C         -0.658609508715       -2.152005167726        1.704351576988
 N         -0.252187488946       -2.976373960979        2.673115629733
 C         -0.275766224298       -2.567485673364        4.074270052825
 C          0.193544921450       -4.331060052589        2.373331920872
 O         -0.646331372485       -2.423724812987        0.483790650577
 H         -1.990681477557        4.696404370070       -3.550703372670
 H         -2.969743245982        4.297666709056       -2.102911196061
 H         -1.241557036846        4.719168483540       -1.940917017027
 H         -1.922415538975        1.262916135707       -4.102966606405
 H         -3.193818924296        1.398730412587       -2.883180358877
 H         -3.147733588246        2.539130284195       -4.186404742295
 H          2.786964735556        3.244874427762        0.649236429082
 H          2.579225836840        3.407317223262        2.400618985931
 H          3.993022875111        2.549758258878        1.740929198572
 H          3.304023077082        0.528167094160        3.064553464227
 H          1.861164335613        1.311337998864        3.654254711079
 H          1.676802515742       -0.159406718795        2.694647858095
 H         -0.010159949277        4.797090595435        2.769691865189
 H         -1.475202094928        4.938880595822        3.781281813803
 H         -0.095179170379        3.995763588465        4.368773537089
 H         -2.239637890405        2.307865100215        1.206220684886
 H         -2.912221227274        3.820533382392        1.873818167645
 H         -1.399926793946        3.848106983322        0.910696800508
 H         -0.588930037962       -1.522660368936        4.143344238907
 H         -0.972849023416       -3.194676100848        4.643125013308
 H          0.726207500632       -2.682061478389        4.501884426030
 H          0.178140400781       -4.478104384656        1.293430187415
 H          1.208578231381       -4.473183833605        2.759174464622
 H         -0.468636943873       -5.060784916847        2.854105910861
 H         -3.543242755626       -2.380117708522       -3.602116388843
 C         -0.566657411591       -1.970470123262       -2.676263189088
 N         -1.437953896743       -2.244555985252       -3.675777058987
 H          2.666898479518       -1.224738577536        0.469323303521
 N          1.665308189035       -1.931435211242       -1.169514805137
 C          2.687319336983       -1.970523418118       -0.303322826859
 N          0.468524936598       -2.846052832740       -2.921780583724
 C         -0.956778627025       -3.219051585949       -4.548678144435
 C          1.575181386626       -2.940539235137       -2.047474931885
 H         -1.516809096063       -3.557154426667       -5.407306877739
 C          3.665910443275       -2.963866940061       -0.297737526954
 C          0.268469737622       -3.575132480671       -4.096621217476
 H          4.473383285112       -2.938842847603        0.426278834101
 C          2.488952276705       -4.000337271558       -2.121658179648
 C          3.553914324735       -4.002078389493       -1.225671993746
 H          0.970859430229       -4.295821179300       -4.484056221360
 H          2.379639828912       -4.800554979380       -2.844936912378
 H          4.282393531276       -4.807935716955       -1.254468870370
 C         -2.763453701362       -1.649621015985       -3.820386242589
 H         -2.875053254585       -1.235921488120       -4.823095509364
 H         -2.837634077308       -0.866956472480       -3.080099310451
72
Frame 6
 Cl        -2.705686638316        0.006949991019       -0.453892454599
 Cl         0.813330287189        5.148337760420       -0.209318814525
 Fe        -0.459194933766       -0.762461856211       -0.951187677200
 H          0.171493028429        3.013542303198       -1.640485039047
 C         -0.360925494362        2.218551685714       -2.182695319580
 N         -1.441228084497        2.648159506981       -2.840295827329
 C         -1.852287137379        4.048161592899       -2.783731777690
 C         -2.266463315464        1.735341254278       -3.613726993818
 O          0.001691173923        1.023439237250       -2.102872797642
 H          1.177131959667        1.980226391290        0.040433813813
 C          1.244540675863        1.195725129674        0.782906506350
 N          2.051679122028        1.480405363521        1.800322765281
 C          2.696491704608        2.779843241084        1.948701245390
 C          2.245957496816        0.553312103433        2.903406976532
 O          0.686341079651        0.101215283098        0.613095296629
 H         -0.398105411679        2.055660212598        4.532621579144
 C         -0.912821070356        1.949275191906        3.564542966141
 N         -1.101140049999        3.124816326217        2.942095141600
 C         -0.650735946736        4.382572614610        3.517163868726
 C         -1.855243399505        3.199465275463        1.699004086824
 O         -1.301163673167        0.850296826822        3.177572643862
 H         -1.036929020343       -1.108873396635        2.025250924312
 C         -0.719292783786       -2.101815974355        1.695011521546
 N         -0.363559275475       -2.913713954045        2.694494870344
 C         -0.436631263219       -2.478740747382        4.086571778607
 C          0.082020090624       -4.278289720920        2.440445458435
 O         -0.653158089187       -2.399930909728        0.481605192951
 H         -1.861112225614        4.478046732039       -3.792042773020
 H         -2.855147950856        4.114426766805       -2.347217939976
 H         -1.149305028578        4.615820551239       -2.169777979027
 H         -1.660663756548        0.900667863649       -3.973183071865
 H         -3.084640578528        1.339406309236       -3.012065088252
 H         -2.729288444379        2.228770969831       -4.473283358962
 H          2.495876598733        3.380572514082        1.069303862959
 H          2.297158972185        3.290278394262        2.829932495189
 H          3.782165462031        2.665987410311        2.057681637231
 H          3.317484600641        0.405888466062        3.089012439008
 H          1.826343901652        0.974644117994        3.811180304325
 H          1.747518138457       -0.370817205923        2.659084058777
 H          0.003193070143        4.886707427330        2.802502224322
 H         -1.508535408142        5.033140304536        3.739390876765
 H         -0.116469048661        4.196520179233        4.451549289289
 H         -2.060753121691        2.192418264577        1.341975829318
 H         -2.806991180785        3.727422666535        1.859100842379
 H         -1.260759665337        3.736198642883        0.956815047589
 H         -0.723675873936       -1.425257128938        4.127151486424
 H         -1.169968370019       -3.082248699739        4.634879629750
 H          0.543595647537       -2.606446307638        4.559260743654
 H          0.103762717559       -4.450702444612        1.364538933955
 H          1.082971134404       -4.420194761671        2.861733630834
 H         -0.603053742829       -4.991116847361        2.914034185740
 H         -3.685026034691       -2.544150172424       -3.421851639553
 C         -0.657078086650       -1.978083049761       -2.667903226777
 N         -1.598319865193       -2.301836837748       -3.584403981853
 H          2.732023621056       -1.128991964997        0.280731435411
 N          1.649194397811       -1.886047572864       -1.286397114394
 C          2.740941038439       -1.862892531999       -0.508307694336
 N          0.391453058214       -2.813664416073       -2.991378898771
 C         -1.145676308295       -3.256773656297       -4.493919030747
 C          1.571323642939       -2.851020221715       -2.213874003038
 H         -1.758137243201       -3.621899904019       -5.304303047146
 C          3.795716162962       -2.765318344372       -0.633029897658
 C          0.123662798823       -3.563563206806       -4.139006094740
 H          4.656506233724       -2.698456408162        0.023459574279
 C          2.566107092578       -3.815883880103       -2.416057328889
 C          3.697032246763       -3.763041748568       -1.606460375715
 H          0.819448861677       -4.259615031046       -4.579929962408
 H          2.469187636563       -4.585920668231       -3.173077571267
 H          4.488119224457       -4.496684151004       -1.737089327517
 C         -2.953850225275       -1.759963931920       -3.627854626363
 H         -3.137974453747       -1.303128775072       -4.602275579376
 H         -3.030470677952       -1.014668443739       -2.845668850608
72
Frame 7
 Cl        -2.574847982783        0.123613244939       -0.409409231141
 Cl         0.899416501739        5.084306205394       -0.319893032455
 Fe        -0.392591203423       -0.781692097205       -0.949227411070
 H          0.341861660322        2.975981919283       -1.754263051368
 C         -0.176722825967        2.138671754433       -2.242008313161
 N         -1.256478252542        2.504013480719       -2.937540187079
 C         -1.696626188483        3.895791868409       -2.963435810284
 C         -2.073945353630        1.530463868843       -3.645374294981
 O          0.221318893959        0.961047325206       -2.097551736566
 H          1.059704675633        2.031049836774        0.216319868279
 C          1.212538585460        1.189128640039        0.890219513781
 N          1.962649859055        1.461488970158        1.955740511496
 C          2.489332565283        2.797783335169        2.210475557922
 C          2.238446246097        0.453963800679        2.971081758665
 O          0.763450812065        0.057154612762        0.630093035406
 H         -0.381759856932        2.186482118999        4.695611899072
 C         -0.841768209923        2.016149379944        3.707581397963
 N         -1.048601364950        3.158785520937        3.026977671994
 C         -0.678321002162        4.456542555950        3.571011609122
 C         -1.710979335976        3.153786482543        1.728617684164
 O         -1.146047724650        0.882804379005        3.334507224741
 H         -1.029167849436       -1.045941235713        1.993800113487
 C         -0.747073744908       -2.062355551930        1.705617354231
 N         -0.495816197442       -2.873729796267        2.736807001309
 C         -0.620077475581       -2.408458683853        4.115615608007
 C         -0.101430986484       -4.262832505180        2.534792348517
 O         -0.633103883261       -2.393379935388        0.503714383577
 H         -1.711252095339        4.266433419463       -3.994682946028
 H         -2.704952526647        3.968981317274       -2.540638287637
 H         -1.012990644247        4.509401522564       -2.371779634769
 H         -1.510850074385        0.606273087219       -3.778473314401
 H         -2.982248718680        1.307919514854       -3.081427135504
 H         -2.372408917789        1.915238289198       -4.625717187748
 H          2.215589291224        3.460387889704        1.391337253192
 H          2.069842317382        3.187207129799        3.143455245846
 H          3.582194753967        2.766348770220        2.292879719053
 H          3.319892026894        0.371272801345        3.129763816188
 H          1.784879731961        0.752842091194        3.916037208328
 H          1.819892633629       -0.491244710879        2.646472078813
 H          0.006263965731        4.959515375321        2.881840965743
 H         -1.569218231062        5.084099303894        3.705028076010
 H         -0.196536112666        4.330613325184        4.543600620025
 H         -1.871809297226        2.125439009775        1.410029256506
 H         -2.680152974927        3.666976639276        1.796300805505
 H         -1.081029878300        3.670878881894        0.998748402241
 H         -0.850443553725       -1.340930562838        4.126069911463
 H         -1.412661107490       -2.963492701084        4.631374961337
 H          0.324700351518       -2.577905732903        4.644556246559
 H         -0.040853576980       -4.464886080440        1.465838509282
 H          0.873411483858       -4.440670482016        3.001849150138
 H         -0.838637539779       -4.930559672181        2.995079072132
 H         -3.783395139980       -2.687727984069       -3.216188865260
 C         -0.721362754858       -2.016256151418       -2.633943240757
 N         -1.720123181808       -2.375964488383       -3.470932937649
 H          2.795054749079       -1.057650745253        0.108496036660
 N          1.650128087126       -1.860582192791       -1.392717405638
 C          2.799706328207       -1.766010799741       -0.707465645761
 N          0.336426457517       -2.795705237206       -3.051982272390
 C         -1.302768757411       -3.310417522344       -4.416957310281
 C          1.582267060270       -2.757282767578       -2.386618432462
 H         -1.963309474100       -3.697153352554       -5.177895092356
 C          3.919966836579       -2.543220546978       -0.987111528194
 C          0.001456965141       -3.567682828762       -4.166103118094
 H          4.826341420121       -2.427442757977       -0.403200976211
 C          2.647340871904       -3.589923462744       -2.743986938911
 C          3.834201850731       -3.472681894495       -2.026451972789
 H          0.686445424414       -4.234998668769       -4.663220603376
 H          2.560958561824       -4.308007701373       -3.550604019631
 H          4.680345143030       -4.104560099447       -2.279491677068
 C         -3.088255660664       -1.868233033455       -3.413424468652
 H         -3.340869496929       -1.379059664256       -4.357388271367
 H         -3.144536958191       -1.150196020890       -2.600235525718
72
Frame 8
 Cl        -2.420356420479        0.226058451262       -0.386407423292
 Cl         1.034855379819        4.982121852556       -0.426188280818
 Fe        -0.304205036672       -0.813397331197       -0.945561542460
 H          0.526106333546        2.919151093763       -1.879771165175
 C         -0.001918980562        2.051133078404       -2.296771832544
 N         -1.085067791580        2.366836956528       -3.010554826122
 C         -1.527515067595        3.753428337153       -3.121010509405
 C         -1.904982743614        1.350981974047       -3.656879288612
 O          0.416769348777        0.889030548430       -2.096895494262
 H          0.976344242294        2.046603814980        0.325638467328
 C          1.208002012266        1.180787111281        0.955827024465
 N          1.884599483892        1.463378287906        2.068769286847
 C          2.292051142437        2.827379408035        2.390520527006
 C          2.235200504056        0.420874415200        3.027754178335
 O          0.866470192572        0.021353125380        0.635972661030
 H         -0.435989112288        2.256800043186        4.848128042869
 C         -0.829847300228        2.051327092671        3.837033007546
 N         -1.022503048893        3.175955414897        3.118482117559
 C         -0.747640228532        4.494325620763        3.670704167493
 C         -1.555456427015        3.128956151192        1.760886506757
 O         -1.043879441797        0.898734404171        3.450790258621
 H         -0.981425813689       -0.994216768610        1.966298233317
 C         -0.734515742615       -2.030457497701        1.720007927415
 N         -0.611222093349       -2.841856804318        2.774100262109
 C         -0.796962499607       -2.349724530025        4.136573430768
 C         -0.286198869530       -4.254875349057        2.619032269010
 O         -0.578195491782       -2.394543691305        0.531901321740
 H         -1.538498764355        4.063404700901       -4.171954345974
 H         -2.541431227372        3.850180718181       -2.716529666987
 H         -0.854421698718        4.399381039141       -2.551688974560
 H         -1.399127873348        0.389388186314       -3.587919495437
 H         -2.873886959177        1.276731834618       -3.154556855643
 H         -2.055449333521        1.619757477569       -4.707855759927
 H          1.940086237994        3.515063668025        1.617057079220
 H          1.868481050468        3.120901976169        3.356469522391
 H          3.384447802676        2.880975343921        2.457465948096
 H          3.319288069089        0.410119019713        3.180857152823
 H          1.738106676291        0.618506196694        3.982223597013
 H          1.905148498966       -0.543706590283        2.645751831091
 H         -0.020405019983        5.021123300178        3.043108250213
 H         -1.667100566266        5.090414894174        3.713231722035
 H         -0.341218588915        4.401081758273        4.681004162945
 H         -1.670116407966        2.090626850398        1.452566009390
 H         -2.533753696418        3.625247089249        1.727749301373
 H         -0.874043469927        3.647424472178        1.076435102834
 H         -0.963272141768       -1.270908870298        4.122721899822
 H         -1.651698798689       -2.851864940461        4.604484732357
 H          0.099495404751       -2.566163652650        4.728879442028
 H         -0.179276558939       -4.483547407387        1.559500263963
 H          0.650316730978       -4.480279336793        3.141081337939
 H         -1.084348782895       -4.869385840275        3.050008714384
 H         -3.850231910880       -2.796236672558       -3.006237708463
 C         -0.763991561832       -2.069175756388       -2.584262943192
 N         -1.809963916770       -2.448478404081       -3.349759857888
 H          2.858966142288       -0.999799654990       -0.061612088113
 N          1.665128745656       -1.842751843342       -1.500380316785
 C          2.857755033934       -1.678094290971       -0.906148074428
 N          0.290607779088       -2.790529556618       -3.100844361783
 C         -1.436514107140       -3.375203086571       -4.320086597251
 C          1.584742377034       -2.674925448409       -2.548105910698
 H         -2.143272462192       -3.789825638347       -5.022172349016
 C          4.009247848495       -2.329945794110       -1.332654125621
 C         -0.110705712664       -3.596132633045       -4.167401170963
 H          4.950853383473       -2.166496702500       -0.820785257394
 C          2.683670470675       -3.372629861493       -3.053668005038
 C          3.913802905242       -3.190592230110       -2.428419352991
 H          0.556816615035       -4.243849653249       -4.710464904593
 H          2.589869633087       -4.034826999739       -3.904992432798
 H          4.787800646632       -3.718473461548       -2.796449040128
 C         -3.176328006484       -1.956334472903       -3.194709084125
 H         -3.489067708563       -1.440414039684       -4.106788269435
 H         -3.199023306906       -1.265900896487       -2.352528448212
