# Supplementary material for: Synthetic Mechanism of a Fe(II) N‑Heterocyclic Carbene Bidentate Complex Revealed by Electronic Structure Methods
Source: Inorg Chem. 2026 Jun 22;65(26):15136–49. doi: 10.1021/acs.inorgchem.6c02095 (PMC13343516; doi:10.1021/acs.inorgchem.6c02095)
Supplement: Supplementary file 2 [file ic6c02095_si_002.zip › XYZ-PATHS-STRUCTURES/REACTION-3/REACTION-3-A1.xyz]

80
Optimized Geometry
Cl   -1.997127   -1.335674   -2.863959
Fe   -0.270066   -1.888192   -1.252504
H    -0.632739    1.091841   -2.181004
C     0.393671    0.975549   -1.811234
N     0.945678    2.092481   -1.333734
C     0.223740    3.360176   -1.338121
C     2.289372    2.095043   -0.764127
O     0.956464   -0.138120   -1.852562
H    -2.956283   -0.068093   -0.550499
C    -2.148341    0.175112    0.149221
N    -2.342887    1.272506    0.884162
C    -3.582779    2.037025    0.801657
C    -1.330766    1.742506    1.825786
O    -1.120904   -0.531961    0.208121
H     2.791571   -2.030099   -1.055688
C     2.450029   -1.759008   -0.049832
N     3.381450   -1.190726    0.718017
C     4.748579   -1.000788    0.244181
C     3.077732   -0.732817    2.070685
O     1.274150   -1.980495    0.305863
H    -0.777818    3.215923   -1.748270
H     0.138208    3.742708   -0.315662
H     0.757835    4.097673   -1.946447
H     2.938508    2.764876   -1.337644
H     2.246844    2.444754    0.272917
H     2.688735    1.082504   -0.791432
H    -4.078139    2.055620    1.778249
H    -3.367306    3.065895    0.494775
H    -4.253574    1.579722    0.071555
H    -1.152060    2.809817    1.662240
H    -1.674774    1.597122    2.855672
H    -0.407795    1.186018    1.666201
H     4.841073   -1.366423   -0.780534
H     5.007116    0.063181    0.268569
H     5.448203   -1.548908    0.883925
H     2.016459   -0.879784    2.266411
H     3.669703   -1.297098    2.799105
H     3.325810    0.329890    2.160028
H     1.669463   -2.707127   -5.139523
C     0.664196   -3.477752   -2.273314
N     1.478015   -3.730793   -3.313774
H    -2.320375   -2.771859    1.078008
N    -1.093708   -3.706987   -0.274412
C    -1.937203   -3.738014    0.766811
N     0.309984   -4.723385   -1.818345
C     1.632061   -5.098124   -3.529340
C    -0.565992   -4.859537   -0.712234
H     2.239871   -5.494506   -4.327806
C    -2.290504   -4.919012    1.411229
C     0.892716   -5.729798   -2.583323
H    -2.985586   -4.904228    2.242891
C    -0.837602   -6.089353   -0.117500
C    -1.722188   -6.110211    0.958241
H     0.719212   -6.780466   -2.421157
H    -0.386544   -7.004479   -0.479199
H    -1.971788   -7.055139    1.427863
C     2.083521   -2.680809   -4.127846
H     3.165714   -2.824339   -4.174328
H     1.853016   -1.722847   -3.660104
H    -0.378741   -4.419691   -5.413715
H    -2.008889   -4.260687   -6.110977
C    -1.445016   -4.360195   -5.177679
H    -1.628989   -3.494631   -4.540760
H    -1.070486   -7.046231   -5.841370
C    -1.594270   -6.848715   -4.918075
N    -1.858599   -5.559354   -4.459679
C    -2.542285   -5.531656   -3.283060
C    -2.120301   -7.694562   -4.002931
H    -2.167687   -8.771831   -3.987396
N    -2.698244   -6.882705   -3.018406
C    -3.333324   -7.384496   -1.850516
N    -4.314936   -6.642048   -1.334801
H    -2.084570   -9.154067   -1.725078
C    -2.910768   -8.600453   -1.293947
C    -4.907717   -7.090040   -0.219742
H    -5.694411   -6.455997    0.184206
C    -3.557830   -9.061202   -0.150972
C    -4.578903   -8.290999    0.408349
H    -3.254060   -9.998991    0.304336
H    -5.103322   -8.607052    1.303837
80
Optimized Geometry
Cl   -2.011411   -1.310505   -2.887937
Fe   -0.299988   -1.906776   -1.282132
H    -0.645662    1.081839   -2.175444
C     0.382430    0.960462   -1.812338
N     0.940536    2.073709   -1.332897
C     0.222328    3.343505   -1.328148
C     2.288317    2.070666   -0.773383
O     0.941234   -0.154737   -1.862543
H    -2.982682   -0.092015   -0.554593
C    -2.170323    0.150055    0.140322
N    -2.361310    1.245552    0.879087
C    -3.602337    2.009175    0.805898
C    -1.343476    1.714758    1.814863
O    -1.141703   -0.555830    0.190673
H     2.770122   -2.051895   -1.072932
C     2.425515   -1.783701   -0.067246
N     3.355120   -1.216419    0.704272
C     4.723943   -1.027292    0.235385
C     3.047586   -0.761483    2.056966
O     1.249371   -2.007026    0.284898
H    -0.782660    3.203533   -1.731379
H     0.145196    3.723123   -0.303916
H     0.754037    4.081518   -1.938000
H     2.936493    2.736853   -1.352308
H     2.255172    2.421674    0.263560
H     2.682623    1.056214   -0.802624
H    -4.092303    2.024465    1.785274
H    -3.389537    3.039166    0.500879
H    -4.276792    1.553490    0.078142
H    -1.164131    2.781727    1.649743
H    -1.682095    1.570380    2.846676
H    -0.422172    1.156919    1.650449
H     4.818969   -1.389642   -0.790287
H     4.984527    0.036097    0.264078
H     5.420863   -1.578713    0.875320
H     1.984489   -0.902899    2.246943
H     3.632529   -1.331465    2.786705
H     3.301382    0.299464    2.151105
H     1.648751   -2.731052   -5.157089
C     0.649611   -3.492812   -2.290768
N     1.474096   -3.745336   -3.323006
H    -2.347040   -2.791917    1.050125
N    -1.105052   -3.724562   -0.289936
C    -1.944510   -3.754962    0.754355
N     0.318546   -4.737674   -1.817687
C     1.655678   -5.112414   -3.516981
C    -0.553824   -4.873064   -0.708671
H     2.275389   -5.508853   -4.306213
C    -2.269554   -4.931343    1.421785
C     0.924885   -5.743947   -2.564061
H    -2.961805   -4.916352    2.255782
C    -0.797152   -6.097536   -0.091253
C    -1.676824   -6.117866    0.988678
H     0.772293   -6.795131   -2.385097
H    -0.327360   -7.008989   -0.438157
H    -1.903198   -7.058905    1.477414
C     2.065906   -2.695295   -4.146894
H     3.149152   -2.829277   -4.196763
H     1.828897   -1.736458   -3.684195
H    -0.354626   -4.389449   -5.426475
H    -1.990056   -4.219170   -6.107760
C    -1.417873   -4.320276   -5.179657
H    -1.589226   -3.451527   -4.543649
H    -1.061629   -7.009738   -5.835503
C    -1.580928   -6.806233   -4.910966
N    -1.833482   -5.514011   -4.454218
C    -2.512224   -5.478294   -3.274937
C    -2.109737   -7.646000   -3.992067
H    -2.164457   -8.722849   -3.974014
N    -2.677271   -6.827695   -3.006798
C    -3.315044   -7.323440   -1.837767
N    -4.286986   -6.570737   -1.318647
H    -2.086751   -9.107859   -1.717608
C    -2.906031   -8.545575   -1.284524
C    -4.882738   -7.013945   -0.203303
H    -5.660986   -6.371383    0.203548
C    -3.556549   -9.001145   -0.141541
C    -4.567259   -8.220139    0.421461
H    -3.263010   -9.943431    0.311218
H    -5.093715   -8.531915    1.317257
80
Optimized Geometry
Cl   -2.047605   -1.295402   -2.887091
Fe   -0.345383   -1.930569   -1.294255
H    -0.670782    1.066908   -2.163182
C     0.360846    0.939154   -1.812779
N     0.932527    2.049997   -1.343053
C     0.223850    3.325057   -1.334916
C     2.287719    2.039737   -0.802160
O     0.911515   -0.179596   -1.868043
H    -3.014893   -0.098048   -0.541136
C    -2.194121    0.137911    0.145944
N    -2.369151    1.237021    0.883583
C    -3.602912    2.012802    0.816858
C    -1.339058    1.700193    1.808757
O    -1.171826   -0.577225    0.189296
H     2.733447   -2.079695   -1.081970
C     2.389740   -1.809653   -0.076381
N     3.321460   -1.242916    0.693718
C     4.690590   -1.058691    0.224170
C     3.015531   -0.784570    2.045506
O     1.213840   -2.030168    0.276772
H    -0.788047    3.190404   -1.722450
H     0.164639    3.711082   -0.311883
H     0.751776    4.055854   -1.956698
H     2.933965    2.695292   -1.395298
H     2.271948    2.399538    0.232178
H     2.672562    1.021581   -0.828336
H    -4.084937    2.037307    1.799972
H    -3.382272    3.039294    0.505558
H    -4.287661    1.560767    0.096442
H    -1.144188    2.762612    1.631905
H    -1.674212    1.571507    2.843750
H    -0.427438    1.126560    1.644827
H     4.784231   -1.423164   -0.800897
H     4.954720    0.003910    0.250824
H     5.386217   -1.611056    0.864755
H     1.951382   -0.919334    2.234581
H     3.596169   -1.357004    2.776829
H     3.275590    0.274974    2.138567
H     1.611882   -2.781201   -5.162542
C     0.616178   -3.516755   -2.286151
N     1.444766   -3.772726   -3.314367
H    -2.387738   -2.805494    1.043941
N    -1.131573   -3.741590   -0.280179
C    -1.967478   -3.766460    0.766877
N     0.309909   -4.757961   -1.788759
C     1.651058   -5.139617   -3.483251
C    -0.558348   -4.887473   -0.676071
H     2.276396   -5.539335   -4.266358
C    -2.266794   -4.934549    1.460484
C     0.933929   -5.766549   -2.517001
H    -2.956607   -4.915290    2.296405
C    -0.776178   -6.103206   -0.032547
C    -1.651861   -6.117991    1.050884
H     0.802045   -6.816713   -2.316956
H    -0.288846   -7.012156   -0.361326
H    -1.857158   -7.052504    1.560908
C     2.024091   -2.725989   -4.151291
H     3.109317   -2.845029   -4.195080
H     1.771895   -1.764479   -3.702387
H    -0.333180   -4.344379   -5.470745
H    -1.978589   -4.168744   -6.125004
C    -1.391767   -4.270968   -5.206202
H    -1.550402   -3.401097   -4.568427
H    -1.042032   -6.960664   -5.860474
C    -1.553448   -6.755929   -4.931834
N    -1.799594   -5.462898   -4.473400
C    -2.468860   -5.425278   -3.288971
C    -2.076639   -7.594202   -4.008691
H    -2.133102   -8.670916   -3.989894
N    -2.634614   -6.774428   -3.018992
C    -3.269792   -7.270216   -1.848388
N    -4.235469   -6.514195   -1.322497
H    -2.051697   -9.062537   -1.739789
C    -2.866372   -8.497340   -1.301884
C    -4.830335   -6.958997   -0.207340
H    -5.603026   -6.313405    0.205240
C    -3.516052   -8.954322   -0.159124
C    -4.520505   -8.170124    0.410528
H    -3.226607   -9.900351    0.288444
H    -5.046076   -8.482927    1.306494
80
Optimized Geometry
Cl   -2.113643   -1.306159   -2.873559
Fe   -0.396150   -1.955323   -1.307841
H    -0.721469    1.051443   -2.154512
C     0.315129    0.918011   -1.821395
N     0.900864    2.025599   -1.361098
C     0.200132    3.304902   -1.340977
C     2.265370    2.007657   -0.844405
O     0.858859   -0.203466   -1.886268
H    -3.048143   -0.090070   -0.524450
C    -2.217168    0.127162    0.156563
N    -2.362813    1.229112    0.896710
C    -3.581115    2.029779    0.842462
C    -1.315658    1.667993    1.814545
O    -1.210009   -0.609186    0.191134
H     2.693218   -2.082617   -1.103478
C     2.354759   -1.820879   -0.093877
N     3.291365   -1.259209    0.674870
C     4.656890   -1.069278    0.197624
C     2.993964   -0.810821    2.031714
O     1.181587   -2.045074    0.264076
H    -0.820057    3.175952   -1.708179
H     0.163628    3.692737   -0.317578
H     0.720063    4.031654   -1.974163
H     2.903033    2.664636   -1.445169
H     2.269437    2.361218    0.192221
H     2.646178    0.988480   -0.883540
H    -4.055992    2.059177    1.828933
H    -3.341968    3.053100    0.534433
H    -4.279613    1.595204    0.124487
H    -1.105778    2.728564    1.644115
H    -1.641447    1.536213    2.852177
H    -0.415258    1.081083    1.635944
H     4.743857   -1.424361   -0.831361
H     4.920367   -0.006688    0.231959
H     5.357723   -1.626627    0.828225
H     1.933907   -0.961064    2.231729
H     3.590293   -1.378553    2.754003
H     3.240508    0.251844    2.127251
H     1.599550   -2.808942   -5.161846
C     0.595203   -3.530409   -2.284542
N     1.438685   -3.780923   -3.302037
H    -2.430475   -2.840362    1.029989
N    -1.149171   -3.766046   -0.276873
C    -1.988733   -3.795592    0.766850
N     0.319699   -4.770568   -1.767414
C     1.682473   -5.144386   -3.446462
C    -0.550316   -4.904305   -0.656606
H     2.323697   -5.540433   -4.218508
C    -2.264976   -4.960593    1.475053
C     0.975676   -5.773972   -2.474315
H    -2.957991   -4.945274    2.308378
C    -0.745716   -6.116279    0.001044
C    -1.623764   -6.135711    1.082600
H     0.872039   -6.823662   -2.256100
H    -0.239367   -7.019238   -0.315309
H    -1.810580   -7.067694    1.604231
C     2.001476   -2.732362   -4.147952
H     3.089347   -2.828140   -4.181108
H     1.724925   -1.771123   -3.713143
H    -0.284054   -4.353465   -5.518258
H    -1.945659   -4.114673   -6.107407
C    -1.328449   -4.247127   -5.212620
H    -1.435223   -3.380043   -4.560504
H    -1.005778   -6.943182   -5.859663
C    -1.516857   -6.730291   -4.932663
N    -1.746830   -5.433357   -4.476542
C    -2.418960   -5.385054   -3.294358
C    -2.053112   -7.560102   -4.009506
H    -2.122583   -8.635982   -3.988908
N    -2.602603   -6.731465   -3.022255
C    -3.247685   -7.217445   -1.852837
N    -4.200161   -6.445046   -1.326566
H    -2.062185   -9.031747   -1.745161
C    -2.868006   -8.453151   -1.308424
C    -4.806250   -6.882177   -0.214486
H    -5.567487   -6.223284    0.198348
C    -3.529343   -8.901484   -0.168996
C    -4.521102   -8.100928    0.400062
H    -3.258545   -9.853924    0.276643
H    -5.055160   -8.406819    1.293396
80
Optimized Geometry
Cl   -2.200674   -1.272743   -2.905315
Fe   -0.487577   -1.944752   -1.342560
H    -0.757791    1.077528   -2.132744
C     0.287847    0.914692   -1.844587
N     0.922953    2.003941   -1.406654
C     0.256593    3.300273   -1.342075
C     2.312100    1.948463   -0.962944
O     0.797902   -0.220459   -1.937294
H    -3.090251    0.015423   -0.564385
C    -2.253778    0.187447    0.122997
N    -2.355307    1.282889    0.880185
C    -3.535467    2.138982    0.831896
C    -1.292675    1.662256    1.806936
O    -1.276947   -0.589143    0.148933
H     2.614757   -2.082273   -1.099875
C     2.270738   -1.817504   -0.092843
N     3.209303   -1.269245    0.684516
C     4.580213   -1.094892    0.217904
C     2.907468   -0.820080    2.039859
O     1.092148   -2.024957    0.254254
H    -0.786217    3.198806   -1.649671
H     0.288947    3.683502   -0.316758
H     0.757041    4.017229   -2.001611
H     2.930768    2.601764   -1.587053
H     2.379725    2.284293    0.077309
H     2.667970    0.922529   -1.038820
H    -4.013387    2.176502    1.816578
H    -3.248093    3.154436    0.539274
H    -4.249367    1.746978    0.104709
H    -1.032214    2.713505    1.648815
H    -1.628966    1.534506    2.841686
H    -0.420111    1.035701    1.625116
H     4.670585   -1.448766   -0.811271
H     4.856485   -0.035634    0.256337
H     5.270034   -1.661997    0.852060
H     1.844496   -0.959451    2.232219
H     3.492323   -1.395695    2.765416
H     3.164817    0.239724    2.139718
H     1.547479   -2.794985   -5.144612
C     0.534503   -3.523520   -2.268538
N     1.396005   -3.757616   -3.277295
H    -2.563194   -3.037183    1.101692
N    -1.230346   -3.862037   -0.223552
C    -2.059944   -3.957240    0.825235
N     0.303289   -4.770983   -1.732681
C     1.691582   -5.112267   -3.401058
C    -0.559962   -4.953972   -0.618617
H     2.352413   -5.495060   -4.163225
C    -2.256368   -5.143716    1.523413
C     1.004159   -5.753890   -2.425256
H    -2.943665   -5.180917    2.360767
C    -0.676093   -6.182478    0.028494
C    -1.544298   -6.270482    1.114664
H     0.943005   -6.804059   -2.193752
H    -0.114792   -7.048339   -0.298874
H    -1.666197   -7.217890    1.628081
C     1.936733   -2.700241   -4.127211
H     3.027063   -2.767017   -4.149038
H     1.631150   -1.743505   -3.702598
H    -0.269555   -4.303662   -5.534788
H    -1.938105   -4.084188   -6.111525
C    -1.312291   -4.206564   -5.221273
H    -1.424569   -3.338034   -4.572277
H    -0.978365   -6.902159   -5.867472
C    -1.481323   -6.690822   -4.935675
N    -1.711060   -5.394435   -4.477289
C    -2.371645   -5.348087   -3.289016
C    -2.007217   -7.521994   -4.007426
H    -2.073656   -8.598013   -3.986045
N    -2.549599   -6.694328   -3.015009
C    -3.197681   -7.181298   -1.847699
N    -4.149247   -6.407359   -1.321869
H    -2.020447   -9.001025   -1.743324
C    -2.826052   -8.421306   -1.307774
C    -4.762701   -6.847477   -0.215047
H    -5.522628   -6.187006    0.197725
C    -3.495828   -8.873009   -0.174664
C    -4.486985   -8.071191    0.393615
H    -3.231904   -9.829230    0.266995
H    -5.027549   -8.379807    1.282094
80
Optimized Geometry
Cl   -2.258844   -1.283610   -2.928110
Fe   -0.538396   -1.990451   -1.389740
H    -0.808411    1.035576   -2.282305
C     0.210463    0.885249   -1.903682
N     0.783687    1.978783   -1.395633
C     0.093388    3.263752   -1.382821
C     2.120038    1.939876   -0.811023
O     0.743803   -0.241358   -1.961257
H    -3.032619    0.153775   -0.630971
C    -2.216291    0.208071    0.099215
N    -2.240685    1.276047    0.901485
C    -3.330522    2.244601    0.850805
C    -1.190774    1.501821    1.890808
O    -1.329525   -0.668454    0.131882
H     2.580117   -2.071895   -1.165703
C     2.245344   -1.843405   -0.146745
N     3.190645   -1.315852    0.638088
C     4.554446   -1.116247    0.160950
C     2.902279   -0.915719    2.011447
O     1.072731   -2.069339    0.205998
H    -0.908990    3.152815   -1.801164
H     0.011473    3.631870   -0.354677
H     0.649699    3.998095   -1.974980
H     2.786175    2.618556   -1.353820
H     2.070911    2.254543    0.237019
H     2.504148    0.923060   -0.868298
H    -3.853048    2.274250    1.812915
H    -2.934453    3.241897    0.632831
H    -4.039805    1.964429    0.069466
H    -0.812360    2.524082    1.791674
H    -1.589170    1.370886    2.902880
H    -0.381545    0.792475    1.720850
H     4.634013   -1.434174   -0.880787
H     4.824631   -0.057054    0.231903
H     5.255915   -1.699951    0.766743
H     1.846018   -1.085130    2.216526
H     3.511704   -1.500641    2.708732
H     3.137578    0.146010    2.141420
H     1.602051   -2.924237   -5.189133
C     0.517406   -3.556030   -2.302556
N     1.394862   -3.810808   -3.289846
H    -2.554264   -2.852482    0.966894
N    -1.225681   -3.778884   -0.290515
C    -2.068709   -3.798055    0.750480
N     0.301901   -4.780525   -1.723489
C     1.714826   -5.164365   -3.358438
C    -0.571034   -4.903458   -0.613868
H     2.391871   -5.563252   -4.097688
C    -2.293911   -4.940355    1.511838
C     1.025242   -5.780925   -2.365968
H    -2.991148   -4.918329    2.341501
C    -0.715268   -6.091687    0.098149
C    -1.597813   -6.101761    1.176342
H     0.978097   -6.821469   -2.091635
H    -0.166035   -6.983972   -0.173897
H    -1.743828   -7.016086    1.740698
C     1.940686   -2.773779   -4.160862
H     3.032580   -2.805517   -4.131773
H     1.587590   -1.810592   -3.790859
H    -0.285956   -4.267569   -5.587100
H    -1.971973   -4.065926   -6.114676
C    -1.319552   -4.179934   -5.242538
H    -1.421636   -3.310795   -4.593156
H    -0.932377   -6.869656   -5.871895
C    -1.437808   -6.663695   -4.940248
N    -1.687220   -5.369678   -4.485468
C    -2.347974   -5.329836   -3.296324
C    -1.948922   -7.500254   -4.009467
H    -1.996981   -8.577156   -3.984273
N    -2.503879   -6.678646   -3.019055
C    -3.146376   -7.175706   -1.852945
N    -4.114694   -6.419689   -1.331811
H    -1.934237   -8.971815   -1.742013
C    -2.752464   -8.407446   -1.309840
C    -4.723246   -6.870256   -0.226463
H    -5.497361   -6.224265    0.182763
C    -3.416624   -8.870324   -0.178088
C    -4.425382   -8.087288    0.385266
H    -3.135302   -9.820393    0.266079
H    -4.962720   -8.404956    1.272505
80
Optimized Geometry
Cl   -2.297332   -1.296423   -2.923773
Fe   -0.566246   -2.018492   -1.406838
H    -0.842010    1.006207   -2.281772
C     0.183783    0.855265   -1.922951
N     0.766138    1.948105   -1.423626
C     0.071879    3.230494   -1.386080
C     2.113728    1.908818   -0.865830
O     0.716374   -0.270852   -1.994310
H    -3.054089    0.132020   -0.618967
C    -2.230028    0.185780    0.102529
N    -2.248412    1.251285    0.908565
C    -3.342291    2.215970    0.874342
C    -1.189739    1.474887    1.889016
O    -1.340579   -0.688102    0.122594
H     2.567192   -2.074774   -1.185984
C     2.234390   -1.848311   -0.165859
N     3.181689   -1.319531    0.616622
C     4.542745   -1.114396    0.134638
C     2.896938   -0.921144    1.991052
O     1.063908   -2.076842    0.190148
H    -0.936137    3.121018   -1.791042
H     0.003667    3.586957   -0.352714
H     0.617044    3.973200   -1.978126
H     2.763870    2.601972   -1.409624
H     2.083612    2.204388    0.188522
H     2.503677    0.896089   -0.949027
H    -3.854586    2.239271    1.842136
H    -2.952230    3.215704    0.656712
H    -4.058980    1.936790    0.099413
H    -0.823921    2.502585    1.799801
H    -1.574610    1.325428    2.903823
H    -0.374693    0.777049    1.700102
H     4.620258   -1.433371   -0.906980
H     4.808750   -0.053912    0.203206
H     5.249074   -1.694182    0.738599
H     1.842454   -1.096399    2.200447
H     3.512361   -1.502792    2.685848
H     3.126956    0.141856    2.120656
H     1.655455   -3.002495   -5.177356
C     0.507492   -3.588018   -2.290233
N     1.396101   -3.849639   -3.265651
H    -2.560892   -2.852180    0.975442
N    -1.230211   -3.790132   -0.270939
C    -2.072483   -3.798797    0.770748
N     0.303479   -4.803827   -1.689335
C     1.733405   -5.200165   -3.306706
C    -0.571437   -4.916201   -0.580251
H     2.421747   -5.603983   -4.032704
C    -2.293265   -4.932025    1.546673
C     1.043950   -5.806867   -2.308175
H    -2.989462   -4.901526    2.376946
C    -0.713183   -6.096435    0.145453
C    -1.595064   -6.095894    1.224271
H     1.009741   -6.842271   -2.013167
H    -0.162581   -6.990718   -0.116983
H    -1.738131   -7.003690    1.799899
C     1.948452   -2.819441   -4.140657
H     3.038947   -2.821137   -4.068269
H     1.557398   -1.857443   -3.807749
H    -0.275250   -4.222174   -5.624740
H    -1.972403   -3.980605   -6.095068
C    -1.294822   -4.116948   -5.245501
H    -1.359523   -3.252771   -4.585100
H    -0.922002   -6.804583   -5.887116
C    -1.423184   -6.600759   -4.952698
N    -1.661744   -5.307551   -4.489353
C    -2.319301   -5.269660   -3.298363
C    -1.937431   -7.439062   -4.025578
H    -1.992119   -8.515749   -4.006182
N    -2.483693   -6.619308   -3.028663
C    -3.127755   -7.120357   -1.865173
N    -4.089967   -6.361712   -1.336547
H    -1.928810   -8.926291   -1.770294
C    -2.742870   -8.359849   -1.333021
C    -4.701382   -6.817698   -0.234982
H    -5.470056   -6.169350    0.180686
C    -3.410173   -8.827989   -0.205431
C    -4.412900   -8.042598    0.365275
H    -3.135734   -9.784035    0.230150
H    -4.952443   -8.364289    1.249725
80
Optimized Geometry
Cl   -2.365022   -1.276852   -2.909686
Fe   -0.632079   -2.045857   -1.416839
H    -0.869918    0.984532   -2.233071
C     0.171450    0.812731   -1.934357
N     0.806346    1.894204   -1.476045
C     0.132996    3.183942   -1.368599
C     2.185365    1.824354   -1.004687
O     0.676353   -0.323711   -2.035813
H    -3.081045    0.148898   -0.606423
C    -2.253387    0.185580    0.112004
N    -2.254432    1.245254    0.926124
C    -3.330946    2.229285    0.897270
C    -1.189998    1.447761    1.904787
O    -1.375913   -0.700333    0.121695
H     2.524740   -2.105986   -1.182163
C     2.187643   -1.856751   -0.168660
N     3.131832   -1.304665    0.602468
C     4.489181   -1.094451    0.113477
C     2.842040   -0.869324    1.964196
O     1.018482   -2.083652    0.190250
H    -0.896079    3.098385   -1.723295
H     0.122781    3.514605   -0.324312
H     0.657209    3.934367   -1.969510
H     2.787091    2.586868   -1.508884
H     2.219528    2.002827    0.076035
H     2.585272    0.835896   -1.222698
H    -3.838253    2.261481    1.867414
H    -2.923509    3.221851    0.677995
H    -4.056179    1.963382    0.125623
H    -0.811557    2.471481    1.822546
H    -1.573371    1.295118    2.919691
H    -0.384572    0.741235    1.707410
H     4.570351   -1.441724   -0.918857
H     4.741321   -0.028900    0.151375
H     5.204274   -1.646899    0.732536
H     1.796970   -1.078700    2.188966
H     3.485424   -1.401470    2.673044
H     3.030321    0.206204    2.055897
H     1.682804   -3.114625   -5.143569
C     0.460664   -3.625735   -2.255775
N     1.362204   -3.900830   -3.215480
H    -2.622970   -2.839964    0.984823
N    -1.279661   -3.794501   -0.235328
C    -2.126701   -3.787012    0.802730
N     0.268889   -4.827311   -1.623077
C     1.718227   -5.247304   -3.217114
C    -0.610829   -4.921713   -0.516766
H     2.418583   -5.660539   -3.926119
C    -2.341398   -4.904041    1.602978
C     1.028334   -5.836426   -2.208712
H    -3.040517   -4.860104    2.430221
C    -0.747577   -6.087352    0.233794
C    -1.633476   -6.069861    1.308891
H     1.006795   -6.863565   -1.884976
H    -0.188841   -6.982701   -0.006583
H    -1.770722   -6.965310    1.904980
C     1.922387   -2.885458   -4.102716
H     3.008293   -2.850677   -3.982713
H     1.490305   -1.924515   -3.822258
H    -0.308735   -4.126589   -5.687149
H    -2.023154   -3.852557   -6.067105
C    -1.306945   -4.019761   -5.255595
H    -1.329891   -3.172710   -4.571020
H    -0.914664   -6.694079   -5.943822
C    -1.406831   -6.509649   -5.000612
N    -1.650874   -5.226075   -4.513708
C    -2.295753   -5.212747   -3.315309
C    -1.902654   -7.367003   -4.081041
H    -1.946449   -8.444359   -4.077405
N    -2.444425   -6.567885   -3.064979
C    -3.068401   -7.094583   -1.901884
N    -4.034330   -6.357142   -1.350337
H    -1.845158   -8.885724   -1.849519
C    -2.662230   -8.337754   -1.394761
C    -4.629575   -6.840505   -0.251705
H    -5.401526   -6.209014    0.183296
C    -3.312896   -8.834375   -0.269661
C    -4.320624   -8.072533    0.323456
H    -3.021885   -9.794161    0.146532
H    -4.848000   -8.416828    1.206738
80
Optimized Geometry
Cl   -2.481348   -1.268598   -2.844735
Fe   -0.723335   -2.069738   -1.401597
H    -0.905571    0.954756   -2.257545
C     0.134492    0.763150   -1.966752
N     0.798878    1.836354   -1.531248
C     0.158245    3.143933   -1.441522
C     2.180407    1.742286   -1.071695
O     0.611979   -0.386171   -2.056013
H    -3.113650    0.203044   -0.549602
C    -2.259242    0.232751    0.137245
N    -2.202685    1.310786    0.925884
C    -3.257950    2.317896    0.919710
C    -1.097423    1.505553    1.859808
O    -1.405417   -0.675224    0.136176
H     2.443922   -2.170718   -1.164656
C     2.116933   -1.900035   -0.153255
N     3.075617   -1.349113    0.601752
C     4.431377   -1.165584    0.098361
C     2.802307   -0.886090    1.957465
O     0.947657   -2.103544    0.216476
H    -0.878364    3.075755   -1.777546
H     0.173370    3.496837   -0.404683
H     0.690269    3.868601   -2.066739
H     2.793719    2.485012   -1.591197
H     2.228366    1.933673    0.006335
H     2.556769    0.742807   -1.280802
H    -3.726065    2.379928    1.907991
H    -2.838730    3.297045    0.665133
H    -4.018718    2.053617    0.182429
H    -0.713628    2.525489    1.759151
H    -1.439303    1.358930    2.890442
H    -0.307191    0.791092    1.631820
H     4.499508   -1.532484   -0.928154
H     4.697873   -0.102914    0.114498
H     5.144562   -1.715984    0.721469
H     1.755729   -1.075697    2.192638
H     3.442404   -1.415596    2.671310
H     3.007409    0.187885    2.029502
H     1.699061   -3.329867   -5.067268
C     0.372426   -3.682249   -2.175789
N     1.283425   -3.996369   -3.114179
H    -2.754157   -2.774265    0.991998
N    -1.389191   -3.772104   -0.168467
C    -2.251282   -3.725587    0.856583
N     0.183362   -4.854313   -1.488346
C     1.646361   -5.339842   -3.050950
C    -0.709634   -4.905869   -0.391251
H     2.354425   -5.781502   -3.734703
C    -2.471276   -4.807992    1.700912
C     0.952202   -5.885468   -2.021787
H    -3.181511   -4.732120    2.516341
C    -0.849414   -6.038802    0.408233
C    -1.751487   -5.981071    1.467946
H     0.935168   -6.896384   -1.650118
H    -0.280294   -6.939052    0.217000
H    -1.889187   -6.849725    2.102492
C     1.860635   -3.019310   -4.032832
H     2.934766   -2.929883   -3.848888
H     1.376319   -2.060501   -3.846980
H    -0.407722   -3.926818   -5.785731
H    -2.144335   -3.637293   -6.025489
C    -1.371680   -3.845989   -5.277872
H    -1.346486   -3.035924   -4.550298
H    -0.959027   -6.480812   -6.098972
C    -1.413983   -6.347099   -5.128924
N    -1.662436   -5.090476   -4.577692
C    -2.257733   -5.140639   -3.355162
C    -1.854110   -7.252340   -4.226967
H    -1.875898   -8.329861   -4.264662
N    -2.368757   -6.507898   -3.157128
C    -2.925867   -7.098954   -1.990929
N    -3.915814   -6.434082   -1.391368
H    -1.600338   -8.814935   -2.027120
C    -2.434883   -8.330498   -1.533152
C    -4.452716   -6.983616   -0.294109
H    -5.245881   -6.410362    0.181285
C    -3.025346   -8.897222   -0.407644
C    -4.059107   -8.213237    0.233170
H    -2.668774   -9.850124   -0.028375
H    -4.542493   -8.613845    1.117886
80
Optimized Geometry
Cl   -2.642437   -1.268153   -2.733176
Fe   -0.841172   -2.107543   -1.372905
H    -0.983400    0.912590   -2.184748
C     0.071931    0.692468   -1.984372
N     0.809584    1.753615   -1.650534
C     0.224538    3.086744   -1.556666
C     2.227639    1.626528   -1.332024
O     0.501264   -0.475669   -2.077364
H    -3.170010    0.256764   -0.403057
C    -2.263593    0.262408    0.214790
N    -2.091956    1.359727    0.960391
C    -3.100311    2.412259    1.018288
C    -0.906383    1.518991    1.797890
O    -1.457454   -0.686246    0.180307
H     2.363933   -2.192349   -1.126357
C     2.033631   -1.913744   -0.117672
N     2.987270   -1.340837    0.628980
C     4.340009   -1.146951    0.122145
C     2.709896   -0.867131    1.979932
O     0.868756   -2.127947    0.256071
H    -0.842254    3.042033   -1.784679
H     0.356203    3.481462   -0.543565
H     0.713537    3.764871   -2.263933
H     2.810708    2.302685   -1.965196
H     2.398339    1.888389   -0.282002
H     2.538853    0.598492   -1.507156
H    -3.488873    2.508352    2.037975
H    -2.659695    3.368305    0.716809
H    -3.925935    2.172677    0.344974
H    -0.505137    2.528587    1.667829
H    -1.161494    1.375564    2.853906
H    -0.159100    0.783744    1.500820
H     4.411856   -1.524065   -0.900520
H     4.595033   -0.081321    0.126779
H     5.060571   -1.682789    0.749591
H     1.669776   -1.080816    2.223326
H     3.366713   -1.371524    2.696801
H     2.887597    0.212643    2.038753
H     1.647362   -3.522057   -4.958261
C     0.270380   -3.743246   -2.076640
N     1.203498   -4.086661   -2.981571
H    -2.910993   -2.737831    1.005122
N    -1.515748   -3.766113   -0.090690
C    -2.405403   -3.692455    0.909022
N     0.083961   -4.887121   -1.340771
C     1.583100   -5.420083   -2.852274
C    -0.830708   -4.905609   -0.262811
H     2.310479   -5.880608   -3.502390
C    -2.649477   -4.751509    1.776028
C     0.876485   -5.930118   -1.813806
H    -3.382343   -4.653411    2.568715
C    -0.990093   -6.015009    0.565364
C    -1.922306   -5.929658    1.596340
H     0.868711   -6.922992   -1.396357
H    -0.417219   -6.920325    0.414233
H    -2.076251   -6.780545    2.251203
C     1.783166   -3.151229   -3.940421
H     2.851841   -3.033071   -3.741264
H     1.279825   -2.192385   -3.817341
H    -0.506538   -3.685397   -5.821293
H    -2.260386   -3.439536   -5.975210
C    -1.450564   -3.658480   -5.271360
H    -1.420264   -2.881445   -4.508476
H    -0.923336   -6.236793   -6.199643
C    -1.370097   -6.163142   -5.219454
N    -1.673992   -4.941998   -4.618241
C    -2.249007   -5.067949   -3.391633
C    -1.751978   -7.122545   -4.346802
H    -1.719192   -8.197869   -4.422381
N    -2.289371   -6.444879   -3.244490
C    -2.798216   -7.103695   -2.093473
N    -3.831073   -6.526104   -1.475294
H    -1.357523   -8.721735   -2.181410
C    -2.219523   -8.308825   -1.669714
C    -4.324094   -7.141355   -0.392484
H    -5.155067   -6.639609    0.098685
C    -2.765308   -8.945972   -0.558785
C    -3.843032   -8.354169    0.100645
H    -2.341997   -9.881616   -0.206135
H    -4.295641   -8.812271    0.973633
80
Optimized Geometry
Cl   -2.897711   -1.348497   -2.435204
Fe   -0.974254   -2.176505   -1.238925
H    -1.114503    0.778669   -2.227130
C    -0.055156    0.551434   -2.060370
N     0.716702    1.613689   -1.825597
C     0.162415    2.963194   -1.793527
C     2.142516    1.474314   -1.546448
O     0.350146   -0.630439   -2.100492
H    -3.161164    0.341730   -0.166496
C    -2.198623    0.326910    0.360209
N    -1.898548    1.449645    1.024769
C    -2.845168    2.553919    1.132217
C    -0.626714    1.580477    1.729845
O    -1.448211   -0.664048    0.303609
H     2.246385   -2.296015   -1.105273
C     1.949156   -1.965203   -0.102683
N     2.925105   -1.348119    0.577273
C     4.257674   -1.176284    0.013388
C     2.691483   -0.798888    1.907694
O     0.799595   -2.162769    0.323271
H    -0.914181    2.927405   -1.971749
H     0.346673    3.419352   -0.815528
H     0.633711    3.581900   -2.564290
H     2.712571    2.140738   -2.200637
H     2.345707    1.741054   -0.502957
H     2.439122    0.442064   -1.723956
H    -3.129596    2.708792    2.178940
H    -2.391606    3.474347    0.750084
H    -3.742177    2.331667    0.550342
H    -0.182116    2.553014    1.497757
H    -0.779302    1.513730    2.812977
H     0.040794    0.782347    1.406299
H     4.298503   -1.615816   -0.985883
H     4.503366   -0.110673   -0.056244
H     5.003409   -1.667259    0.648001
H     1.669457   -1.025155    2.208644
H     3.392470   -1.240314    2.623883
H     2.839320    0.287147    1.892943
H     1.458618   -3.861159   -4.716079
C     0.098402   -3.877109   -1.855493
N     1.065492   -4.277240   -2.699414
H    -3.141572   -2.648017    1.078703
N    -1.715879   -3.750362    0.101040
C    -2.659929   -3.619205    1.042813
N    -0.098263   -4.962352   -1.035884
C     1.459058   -5.592525   -2.450658
C    -1.059699   -4.916607   -0.001369
H     2.213052   -6.093125   -3.037790
C    -2.988584   -4.644137    1.923710
C     0.729005   -6.025733   -1.395213
H    -3.762322   -4.500283    2.669120
C    -1.303285   -5.994318    0.848334
C    -2.288312   -5.847550    1.821338
H     0.729559   -6.976449   -0.890416
H    -0.762827   -6.926058    0.748418
H    -2.509108   -6.674253    2.488875
C     1.637847   -3.421302   -3.733098
H     2.713880   -3.315215   -3.573712
H     1.156645   -2.446397   -3.662755
H    -0.597301   -3.221764   -5.797020
H    -2.371311   -3.131029   -5.896888
C    -1.525121   -3.325612   -5.229985
H    -1.545074   -2.610582   -4.408457
H    -0.697494   -5.774815   -6.309659
C    -1.165480   -5.810671   -5.337242
N    -1.613003   -4.669938   -4.670622
C    -2.187215   -4.938245   -3.466661
C    -1.451225   -6.859723   -4.532090
H    -1.294947   -7.918099   -4.668922
N    -2.078483   -6.314679   -3.403933
C    -2.544080   -7.090852   -2.309461
N    -3.658286   -6.671255   -1.704970
H    -0.922890   -8.523794   -2.425477
C    -1.841092   -8.240619   -1.923494
C    -4.112415   -7.397383   -0.674427
H    -5.012684   -7.022299   -0.192318
C    -2.343699   -8.994849   -0.866513
C    -3.505438   -8.568316   -0.221182
H    -1.824215   -9.891879   -0.543361
H    -3.927071   -9.120365    0.612002
80
Optimized Geometry
Cl   -3.107888   -1.422491   -2.184600
Fe   -1.069982   -2.236156   -1.168081
H    -1.258425    0.681465   -2.230575
C    -0.194027    0.436020   -2.138525
N     0.615991    1.485298   -1.999891
C     0.095343    2.847671   -1.948704
C     2.055960    1.316685   -1.831104
O     0.183209   -0.755407   -2.171324
H    -3.130527    0.368085   -0.015361
C    -2.135482    0.347277    0.446853
N    -1.773738    1.479837    1.063251
C    -2.689414    2.606859    1.195729
C    -0.457945    1.604608    1.682851
O    -1.408525   -0.658376    0.361954
H     2.192288   -2.193798   -1.154445
C     1.925661   -1.927946   -0.123945
N     2.907015   -1.307089    0.547513
C     4.209124   -1.060626   -0.057856
C     2.712721   -0.845020    1.916816
O     0.804054   -2.191107    0.336122
H    -0.992705    2.834106   -2.038015
H     0.369074    3.315442   -0.997128
H     0.515496    3.442119   -2.766419
H     2.585337    1.987738   -2.513703
H     2.342038    1.557060   -0.801033
H     2.321385    0.284472   -2.051973
H    -2.896407    2.804433    2.253257
H    -2.247401    3.503992    0.749561
H    -3.629019    2.382862    0.686347
H    -0.006816    2.557608    1.389711
H    -0.544416    1.578562    2.775058
H     0.170061    0.779801    1.347667
H     4.225095   -1.449228   -1.078675
H     4.417105    0.014913   -0.083690
H     4.996165   -1.555718    0.521426
H     1.703252   -1.101390    2.236010
H     3.441208   -1.322178    2.581363
H     2.850157    0.241121    1.966265
H     1.369164   -4.047194   -4.557523
C     0.010999   -3.960548   -1.720506
N     1.013556   -4.375457   -2.515866
H    -3.184019   -2.600128    1.201377
N    -1.777653   -3.749670    0.250249
C    -2.743134   -3.590522    1.166115
N    -0.185401   -5.015306   -0.861047
C     1.435919   -5.663764   -2.189750
C    -1.172799   -4.943213    0.146612
H     2.225180   -6.166322   -2.726682
C    -3.144079   -4.614391    2.017806
C     0.683823   -6.069741   -1.139354
H    -3.931385   -4.447071    2.743898
C    -1.497844   -6.026702    0.960605
C    -2.504497   -5.850752    1.906659
H     0.697846   -6.993351   -0.586204
H    -1.009311   -6.985269    0.845780
H    -2.789495   -6.680091    2.545900
C     1.580301   -3.575058   -3.595138
H     2.662457   -3.491354   -3.463868
H     1.127030   -2.584939   -3.553518
H    -0.556723   -2.873368   -5.543065
H    -2.291176   -2.969942   -5.923613
C    -1.543743   -3.104274   -5.134690
H    -1.766359   -2.434463   -4.304553
H    -0.484987   -5.440486   -6.263012
C    -0.995417   -5.549907   -5.317745
N    -1.567343   -4.474894   -4.636864
C    -2.179414   -4.836012   -3.477027
C    -1.237785   -6.649391   -4.567622
H    -0.993955   -7.685857   -4.739200
N    -1.965147   -6.202407   -3.456873
C    -2.430576   -7.053584   -2.417890
N    -3.578391   -6.709493   -1.829597
H    -0.746676   -8.411532   -2.541526
C    -1.694769   -8.193421   -2.064600
C    -4.034862   -7.502621   -0.850938
H    -4.963944   -7.186356   -0.381543
C    -2.198966   -9.017994   -1.062443
C    -3.396636   -8.670531   -0.435389
H    -1.653225   -9.908983   -0.766957
H    -3.821087   -9.279753    0.355446
80
Frame 0
 Cl        -2.678814262500        1.302174650000       -1.233666850000
 Fe        -0.670891262500        0.437838650000       -0.202244850000
 H         -0.816470262500        3.376843650000       -1.194506850000
 C          0.245523737500        3.121866650000       -1.101784850000
 N          1.062354737500        4.162718650000       -0.940962850000
 C          0.550788737500        5.527367650000       -0.864822850000
 C          2.500492737500        3.980984650000       -0.771418850000
 O          0.614323737500        1.928587650000       -1.154223850000
 H         -2.715720262500        3.048701650000        0.979888150000
 C         -1.725779262500        3.001759650000        1.451121150000
 N         -1.350987262500        4.115823650000        2.092880150000
 C         -2.251750262500        5.252377650000        2.245248150000
 C         -0.039347262500        4.204133650000        2.727674150000
 O         -1.014829262500        1.986047650000        1.354186150000
 H          2.621426737500        0.510520650000       -0.121717850000
 C          2.350168737500        0.756331650000        0.912997150000
 N          3.331469737500        1.363864650000        1.599590150000
 C          4.634768737500        1.622137650000        1.002469150000
 C          3.134938737500        1.796185650000        2.977911150000
 O          1.227519737500        0.485715650000        1.362423150000
 H         -0.537082262500        5.522985650000       -0.956605850000
 H          0.825550737500        5.974967650000        0.096104150000
 H          0.976762737500        6.134531650000       -1.670094850000
 H          3.036127737500        4.668991650000       -1.431826850000
 H          2.784208737500        4.188623650000        0.266399150000
 H          2.761085737500        2.954327650000       -1.021951850000
 H         -2.469931262500        5.423930650000        3.305105150000
 H         -1.790922262500        6.154698650000        1.829863150000
 H         -3.187651262500        5.056485650000        1.717737150000
 H          0.423484737500        5.162496650000        2.473211150000
 H         -0.135016262500        4.139038650000        3.817552150000
 H          0.583226737500        3.385531650000        2.367811150000
 H          4.654059737500        1.251391650000       -0.024969850000
 H          4.842755737500        2.698112650000        0.995644150000
 H          5.421007737500        1.117624650000        1.574845150000
 H          2.126392737500        1.528745650000        3.291113150000
 H          3.864889737500        1.307941650000        3.632888150000
 H          3.267695737500        2.881627650000        3.051370150000
 H          1.811615737500       -1.348985350000       -3.545118850000
 C          0.462805737500       -1.262512350000       -0.711897850000
 N          1.476615737500       -1.667518350000       -1.497898850000
 H         -2.800477262500        0.059684650000        2.147316150000
 N         -1.351522262500       -1.067082350000        1.233526150000
 C         -2.325206262500       -0.915193350000        2.141836150000
 N          0.286406737500       -2.308187350000        0.163060150000
 C          1.927206737500       -2.940572350000       -1.149531850000
 C         -0.703495262500       -2.240443350000        1.167894150000
 H          2.729303737500       -3.433659350000       -1.676132850000
 C         -2.692223262500       -1.926643350000        3.023060150000
 C          1.181003737500       -3.346510350000       -0.094951850000
 H         -3.488608262500       -1.766440350000        3.740798150000
 C         -0.988654262500       -3.307989350000        2.017249150000
 C         -2.005326262500       -3.140525350000        2.953905150000
 H          1.215115737500       -4.259929350000        0.474120150000
 H         -0.460971262500       -4.249087350000        1.937371150000
 H         -2.260281262500       -3.958682350000        3.619662150000
 C          2.029698737500       -0.871007350000       -2.587229850000
 H          3.112584737500       -0.782596350000       -2.466140850000
 H          1.573473737500        0.117783650000       -2.545857850000
 H         -0.127255262500       -0.167287350000       -4.484083850000
 H         -1.833457262500       -0.322733350000       -4.959610850000
 C         -1.129660262500       -0.415293350000       -4.125779850000
 H         -1.416512262500        0.269646650000       -3.328616850000
 H         -0.067405262500       -2.767123350000       -5.202324850000
 C         -0.573888262500       -2.859205350000       -4.253083850000
 N         -1.148247262500       -1.772569350000       -3.593279850000
 C         -1.753652262500       -2.111249350000       -2.422859850000
 C         -0.809538262500       -3.943572350000       -3.479668850000
 H         -0.564556262500       -4.982772350000       -3.631605850000
 N         -1.534908262500       -3.476657350000       -2.375897850000
 C         -1.999672262500       -4.312084350000       -1.323871850000
 N         -3.148947262500       -3.961532350000       -0.742407850000
 H         -0.314035262500       -5.669763350000       -1.426651850000
 C         -1.263376262500       -5.446530350000       -0.954506850000
 C         -3.606554262500       -4.742500350000        0.245439150000
 H         -4.536614262500       -4.420955350000        0.709207150000
 C         -1.769416262500       -6.259310350000        0.056231150000
 C         -2.968767262500       -5.905173350000        0.676066150000
 H         -1.223683262500       -7.146177350000        0.363873150000
 H         -3.394750262500       -6.505094350000        1.473162150000
80
Frame 1
 Cl        -2.819531379191        1.300666480800       -1.245529322413
 Fe        -0.805176957898        0.442364580374       -0.254658728076
 H         -0.917213092685        3.375814324315       -1.338774471299
 C          0.132960085198        3.101146445122       -1.184797696279
 N          0.957672163648        4.128189382175       -0.982480288770
 C          0.463697359007        5.498372885173       -0.887345888531
 C          2.384373833184        3.916920026604       -0.759533853924
 O          0.492802147303        1.904334721597       -1.236118628075
 H         -2.671160048965        3.106801386362        0.961428932038
 C         -1.680193013135        2.986689183368        1.416410431012
 N         -1.263746306896        4.018341638725        2.157232413529
 C         -2.102671827693        5.189991285511        2.381427076668
 C          0.039550416214        3.986950104951        2.815309832122
 O         -1.039280899485        1.924653600213        1.296345306561
 H          2.656486847453        0.404329151840       -0.023646043197
 C          2.452483832468        0.730860892096        1.004375938634
 N          3.473492067991        1.422615062938        1.546440448596
 C          4.702012443485        1.680289694334        0.807662330593
 C          3.396116475435        1.941739367406        2.906017752477
 O          1.371280846078        0.494871827426        1.553779805808
 H         -0.617382297665        5.516162788358       -1.038590887021
 H          0.696121447998        5.910329135672        0.100233327459
 H          0.942317508568        6.124463230149       -1.647787981591
 H          2.963471800565        4.573198173880       -1.415820337681
 H          2.636707160709        4.141956590524        0.281698463037
 H          2.622263318743        2.879465642692       -0.982506193237
 H         -2.334547205619        5.290431702618        3.447344816424
 H         -1.579493889146        6.091370325869        2.045776560102
 H         -3.035983715573        5.090538417407        1.823300799441
 H          0.590103776491        4.901284967661        2.577737579325
 H         -0.087207138821        3.924489447204        3.901964266413
 H          0.593224856869        3.119740321108        2.462059010738
 H          4.639627888192        1.233486895760       -0.187346945885
 H          4.866537566691        2.758964139874        0.702317891369
 H          5.560441830821        1.243623451080        1.331442694170
 H          2.434543477350        1.659105883694        3.334949009979
 H          4.206928235119        1.526368350697        3.515473363442
 H          3.490356285373        3.034284714132        2.894461785791
 H          1.825842493357       -1.353439992282       -3.441870354608
 C          0.395844627945       -1.232501523680       -0.654331024378
 N          1.444013650663       -1.631531721711       -1.398106486648
 H         -3.098039083434        0.011853057811        1.944666155213
 N         -1.518374959239       -1.054727050400        1.188079530530
 C         -2.565645547777       -0.930186004785        2.015862664365
 N          0.230405145971       -2.251407987626        0.254518802713
 C          1.932870677876       -2.869323545355       -0.983500616648
 C         -0.814450924567       -2.196300922130        1.204276351660
 H          2.774952181522       -3.345682691895       -1.460191909543
 C         -2.948509841558       -1.935569737703        2.897221202641
 C          1.164818955909       -3.266631362271        0.058821269426
 H         -3.801743027485       -1.796029654771        3.551194065009
 C         -1.104393249600       -3.251454889171        2.067391934795
 C         -2.192892979629       -3.109714019541        2.924260172749
 H          1.190535688727       -4.172268055387        0.640472858150
 H         -0.520710484907       -4.162343746898        2.061584288510
 H         -2.451594495969       -3.918212203320        3.600238030337
 C          2.015075561756       -0.851662399315       -2.490038990727
 H          3.093826167550       -0.749074777142       -2.346446808646
 H          1.554851490902        0.135901896204       -2.475514460487
 H         -0.106987331827       -0.105377776602       -4.405811010737
 H         -1.719472571488       -0.380136458913       -5.105624078677
 C         -1.128674769945       -0.424359701373       -4.185145298505
 H         -1.560074362574        0.243338947527       -3.441197668925
 H          0.089627094770       -2.749934696631       -5.162840663038
 C         -0.473645642736       -2.848683139075       -4.246909200845
 N         -1.129493840042       -1.776692836660       -3.641795877935
 C         -1.780901237003       -2.121946909793       -2.499014079878
 C         -0.682806979699       -3.922684691520       -3.451145264945
 H         -0.379830890827       -4.951376239490       -3.565328192266
 N         -1.495667927172       -3.471170546277       -2.403468019711
 C         -1.973019457070       -4.301125587126       -1.351936108998
 N         -3.160196460432       -3.984577003235       -0.830557494352
 H         -0.229439392310       -5.588177744030       -1.344860424845
 C         -1.207548967870       -5.393662608635       -0.921240009731
 C         -3.630771433163       -4.761978991738        0.153775396732
 H         -4.592828047547       -4.468400117225        0.568068021020
 C         -1.726441557389       -6.204253802870        0.084886077699
 C         -2.966385353734       -5.886828484975        0.641073888824
 H         -1.159964745806       -7.060642266807        0.438045351548
 H         -3.404144072326       -6.486228232891        1.432185413405
80
Frame 2
 Cl        -2.968924928769        1.328439557308       -1.250310095030
 Fe        -0.933879824473        0.464127788913       -0.330645197137
 H         -1.021124072436        3.411073316365       -1.521681798940
 C          0.008242443834        3.095545268664       -1.312710514251
 N          0.848922588878        4.087388882602       -1.019798147034
 C          0.396879211148        5.471478601484       -0.913072691632
 C          2.247842660198        3.814617229609       -0.707003883660
 O          0.340598170819        1.891198629190       -1.384447875343
 H         -2.578663148565        3.155051598865        0.936172484549
 C         -1.594617595956        2.977987772333        1.386634660799
 N         -1.161300408957        3.933570956674        2.210643868268
 C         -1.960635469219        5.120328353665        2.495648961826
 C          0.128095245902        3.812721997218        2.887025377057
 O         -1.000693678965        1.891274790066        1.229166746894
 H          2.714984420496        0.236931605614        0.130761694250
 C          2.554856916701        0.668319922922        1.127547938443
 N          3.588395075425        1.442824821224        1.521456993180
 C          4.752472486743        1.658124384257        0.673354986874
 C          3.587425357250        2.096408749078        2.823788443260
 O          1.511314145712        0.479409555928        1.756863707069
 H         -0.667483626293        5.535462831398       -1.149499034374
 H          0.563787687885        5.841130332284        0.104006809574
 H          0.958363677827        6.104843270039       -1.608873092720
 H          2.901590491211        4.397105817219       -1.363735260936
 H          2.456016323118        4.081817074965        0.332587254730
 H          2.433066025794        2.755782288294       -0.863104011851
 H         -2.208265106868        5.160022883703        3.561935442883
 H         -1.395955114951        6.018870721143        2.225812793010
 H         -2.886537308531        5.092476571069        1.917289455545
 H          0.741462703954        4.689687098815        2.660926729427
 H         -0.023696532695        3.756641280024        3.970834726702
 H          0.630349340789        2.910909867133        2.542741846716
 H          4.635855027985        1.112004496840       -0.265565708074
 H          4.872972098243        2.724380544216        0.447667783405
 H          5.661336634816        1.301528184165        1.173208583281
 H          2.674239655871        1.821781782401        3.352409548715
 H          4.461139865282        1.778648798409        3.404857973884
 H          3.628659876886        3.185481194166        2.697876551436
 H          1.842921223820       -1.333813158548       -3.363348392003
 C          0.328549725697       -1.184381785894       -0.622558509867
 N          1.403629775986       -1.581990277788       -1.328898601059
 H         -3.333701486085       -0.002779624328        1.759599094376
 N         -1.667811366758       -1.020038135968        1.130084661545
 C         -2.765238740883       -0.916713479910        1.893891326879
 N          0.165856815427       -2.176261159753        0.316391102724
 C          1.920340954637       -2.784902503687       -0.851462025036
 C         -0.923344987147       -2.131881621578        1.217147999125
 H          2.793352149107       -3.248204606660       -1.283151439407
 C         -3.158604951190       -1.914570446744        2.779128583417
 C          1.133802583495       -3.168834269640        0.182568526986
 H         -4.052273062939       -1.792714589611        3.380634950994
 C         -1.216920766171       -3.173014849427        2.095614069750
 C         -2.356938975951       -3.053110452185        2.886481792294
 H          1.153050893365       -4.064560128262        0.779729235619
 H         -0.595505572490       -4.056909329630        2.151374375111
 H         -2.619615313132       -3.851565020452        3.572767134055
 C          1.999931335115       -0.813147992514       -2.415517862936
 H          3.072662602537       -0.694391808484       -2.242409874518
 H          1.532114616969        0.170452981071       -2.431029354374
 H         -0.137590691068       -0.030627426609       -4.308570695809
 H         -1.630449257135       -0.414192749136       -5.199749125900
 C         -1.152849434675       -0.423361986723       -4.215055764353
 H         -1.712687629372        0.209604230038       -3.528717074124
 H          0.202302416763       -2.704442423189       -5.126158261752
 C         -0.399204852241       -2.821655843675       -4.237133910046
 N         -1.127209806400       -1.775234250865       -3.671748202198
 C         -1.814819432834       -2.142826494456       -2.558098223364
 C         -0.579485685208       -3.892367145409       -3.429167432919
 H         -0.221690430104       -4.905950343875       -3.516749394983
 N         -1.461438118028       -3.471731516045       -2.425765470394
 C         -1.933429288092       -4.306228988805       -1.374709403827
 N         -3.150473098583       -4.036960610553       -0.897269615340
 H         -0.132890830072       -5.509552749615       -1.288384754348
 C         -1.131713229310       -5.352813271135       -0.898889939841
 C         -3.614095137358       -4.815549044287        0.089177274528
 H         -4.601299151356       -4.559821159210        0.467886626655
 C         -1.643467929302       -6.167301538425        0.108031266916
 C         -2.913735552751       -5.898622138767        0.619222704322
 H         -1.049688266144       -6.990036647475        0.494778233412
 H         -3.347433366227       -6.502394460051        1.409260318888
80
Frame 3
 Cl        -3.106644670405        1.364717184752       -1.248535050033
 Fe        -1.039857070010        0.495185164859       -0.420058104230
 H         -1.125942546902        3.483185816508       -1.739534106066
 C         -0.129343465883        3.105641818569       -1.477496615419
 N          0.728774036667        4.035507092001       -1.056399847907
 C          0.347840273901        5.441244504921       -0.943580514657
 C          2.079238128641        3.670840849032       -0.638380338844
 O          0.153885630542        1.892115249651       -1.596213876060
 H         -2.458623772322        3.180807815196        0.891310439679
 C         -1.489219533577        2.962455511350        1.354775328722
 N         -1.066315290549        3.853234335190        2.250761378931
 C         -1.845160022737        5.045803576935        2.570239922230
 C          0.202161364660        3.672332413142        2.954719457170
 O         -0.905795961192        1.876695617625        1.143099367138
 H          2.779395320338        0.030384583503        0.337109378693
 C          2.647314384794        0.574180421489        1.284133291288
 N          3.671360499545        1.423874688468        1.525565318853
 C          4.763341728277        1.598558852846        0.578193052450
 C          3.728965024495        2.204758952919        2.754474298347
 O          1.641620836662        0.434470609432        1.983509369794
 H         -0.681659871042        5.576059400229       -1.285548792028
 H          0.430868865354        5.767026277259        0.099301016035
 H          1.013497752458        6.062470062000       -1.555533324123
 H          2.818484288221        4.134563488842       -1.301194906490
 H          2.246617090123        3.998655951481        0.390982761014
 H          2.175882161967        2.589190809584       -0.694264471947
 H         -2.116228723788        5.042672256076        3.631590554773
 H         -1.252606736133        5.941356728785        2.354277275038
 H         -2.757473803019        5.066586198198        1.970149585805
 H          0.862633288322        4.518187035944        2.738367151420
 H          0.020786355322        3.630329167848        4.034496862954
 H          0.669834674038        2.744119803152        2.629576120658
 H          4.612718714620        0.949194225155       -0.288353702993
 H          4.816879086170        2.639228628513        0.234970927831
 H          5.719960544644        1.331123233120        1.044842713699
 H          2.867898918881        1.948478061055        3.372561953124
 H          4.655553642192        1.980939503497        3.297054435464
 H          3.709332506780        3.277353804829        2.521941281929
 H          1.875176927596       -1.267252630899       -3.309388483040
 C          0.284993380203       -1.118585037862       -0.612189818676
 N          1.381106520990       -1.511975027860       -1.288883094864
 H         -3.500320903877       -0.003277348618        1.603668454175
 N         -1.771695688475       -0.972367744498        1.072630361505
 C         -2.904460306398       -0.891469096043        1.787077609195
 N          0.123253702943       -2.089976847145        0.348017554042
 C          1.907378970312       -2.696006209062       -0.775916901773
 C         -0.997934853063       -2.058644429068        1.210866386906
 H          2.805914331487       -3.144648747073       -1.169527221561
 C         -3.297310141408       -1.881586434647        2.681309195136
 C          1.113636471273       -3.064681176026        0.258963700048
 H         -4.217813705009       -1.777254107998        3.244589001411
 C         -1.287861401332       -3.086827557309        2.105282299461
 C         -2.462263729481       -2.988721208979        2.847737766919
 H          1.134227830583       -3.949233676319        0.873007847113
 H         -0.639807303524       -3.947486108869        2.205777722830
 H         -2.723862002863       -3.778974873149        3.543958705429
 C          2.002779078714       -0.740828586307       -2.359980594307
 H          3.068656881187       -0.611470304815       -2.156348289100
 H          1.526876512462        0.238139901749       -2.395589196505
 H         -0.186877216527        0.044791470641       -4.216929211921
 H         -1.558215293630       -0.430309249585       -5.253661757868
 C         -1.179077105789       -0.412659166657       -4.227102003965
 H         -1.840082911177        0.181477622654       -3.597570139390
 H          0.293681445491       -2.646891408996       -5.079203329529
 C         -0.332890277598       -2.781576368640       -4.210147765745
 N         -1.123734015552       -1.762680685024       -3.680668407410
 C         -1.841925209757       -2.154419340249       -2.595397930153
 C         -0.499329744641       -3.853804644101       -3.400449477271
 H         -0.096228595761       -4.851934230541       -3.466252188785
 N         -1.432711596125       -3.463210728367       -2.432418807801
 C         -1.897349117319       -4.302708966683       -1.381511432918
 N         -3.136414533649       -4.077069191192       -0.938854171461
 H         -0.052443598959       -5.430413272287       -1.231897492912
 C         -1.065601129114       -5.307126892916       -0.868370701401
 C         -3.591979789323       -4.857658354510        0.049593180349
 H         -4.597379797336       -4.636029199116        0.401095592633
 C         -1.569271057071       -6.126982784537        0.138646505147
 C         -2.860815796672       -5.901547093655        0.615859859106
 H         -0.952935804391       -6.919770300450        0.551844902407
 H         -3.289063077471       -6.509879658945        1.405422182302
80
Frame 4
 Cl        -3.235440371269        1.412756302271       -1.237002435525
 Fe        -1.141039104310        0.532250796036       -0.501376532920
 H         -1.193110221778        3.577520611064       -1.923732836408
 C         -0.239590468571        3.124916014221       -1.622127989933
 N          0.643941337522        3.976334630162       -1.098176066198
 C          0.362004153135        5.406041968923       -0.981830643216
 C          1.930763052273        3.501683917875       -0.595341523506
 O         -0.029079361357        1.901061536277       -1.779451181903
 H         -2.356379779345        3.196525196026        0.842305889363
 C         -1.409359888951        2.938356625464        1.330239486297
 N         -0.998225904027        3.783257715358        2.272737080790
 C         -1.756960025247        4.986383565721        2.603939689510
 C          0.246984336890        3.555699486892        3.005646904789
 O         -0.817590611986        1.869432010822        1.056460794042
 H          2.802442703738       -0.134380348148        0.547689547018
 C          2.699878491690        0.491738867869        1.448030206078
 N          3.704355065937        1.392742871318        1.557246506817
 C          4.760856782506        1.488715620316        0.560088378540
 C          3.791163604638        2.289224231953        2.702100556309
 O          1.742486149074        0.379333031335        2.215374542029
 H         -0.624877877135        5.626086549421       -1.398218174256
 H          0.382924738519        5.704235515360        0.072407834289
 H          1.118359611502        5.983343484239       -1.528712074934
 H          2.743245095457        3.847347679243       -1.245520179528
 H          2.085231371657        3.879759322885        0.418156740543
 H          1.918438698664        2.413577458554       -0.574986160677
 H         -2.052548871324        4.963070965807        3.658813918753
 H         -1.138666200517        5.873395541807        2.426236904648
 H         -2.653516396167        5.044975218881        1.982943680711
 H          0.947798348012        4.371710135371        2.795965403710
 H          0.038493579946        3.536925334145        4.081232104627
 H          0.682807188087        2.603806582553        2.702562508485
 H          4.590385532923        0.757364776081       -0.234052577061
 H          4.783242456939        2.491627398668        0.116447035007
 H          5.737678538235        1.285963289614        1.016417589511
 H          2.972987868425        2.064459256967        3.386547109157
 H          4.749797074904        2.150026439921        3.216024309477
 H          3.719919132765        3.334014119917        2.374161688146
 H          1.885765149001       -1.163425084407       -3.280423676795
 C          0.252910398203       -1.031727210982       -0.611482023668
 N          1.367445611742       -1.409832661887       -1.267307081480
 H         -3.629048283564       -0.015049296969        1.478466024276
 N         -1.844829128541       -0.923575130990        1.025703692771
 C         -3.003084914665       -0.873393213707        1.703193010237
 N          0.097848065380       -1.994570240279        0.358209263363
 C          1.892521194999       -2.594297249462       -0.753739306337
 C         -1.044108328547       -1.985322386322        1.195231122674
 H          2.806364096834       -3.029437569662       -1.127498142847
 C         -3.373777639554       -1.850143531068        2.621458874189
 C          1.099443996842       -2.958932794521        0.283973190909
 H         -4.305280918634       -1.761466265747        3.169109626349
 C         -1.318412871414       -3.004280309133        2.104605388003
 C         -2.509290567058       -2.928423613754        2.823542834525
 H          1.127397395479       -3.838321894182        0.905519543803
 H         -0.647035207059       -3.843131449768        2.232774286347
 H         -2.757597790109       -3.710751854343        3.533625455559
 C          1.994700840359       -0.632649871369       -2.330773991643
 H          3.055879991231       -0.492928397671       -2.111941433170
 H          1.503663349131        0.338083236176       -2.378686084326
 H         -0.263433667083        0.108985133070       -4.157388244359
 H         -1.537683425793       -0.437481451558       -5.282046816952
 C         -1.227195694573       -0.400364196859       -4.233214295360
 H         -1.957308689147        0.155796244448       -3.645812229847
 H          0.337144680923       -2.587211531978       -5.050648051072
 C         -0.293534985909       -2.736636214370       -4.186942770536
 N         -1.136299666129       -1.747321284480       -3.682767496696
 C         -1.862716126943       -2.161418182093       -2.611669741544
 C         -0.447698561449       -3.815462635825       -3.383024228373
 H         -0.009017879941       -4.799154823715       -3.437462768719
 N         -1.410109926687       -3.453381405076       -2.432796418954
 C         -1.857180988334       -4.299572746024       -1.379196946208
 N         -3.107416115454       -4.111401433529       -0.950296024899
 H          0.022606637778       -5.363867345091       -1.200756950087
 C         -0.997125310875       -5.269596294404       -0.847195295078
 C         -3.545276374688       -4.894898849166        0.043774509620
 H         -4.561305863195       -4.704580862984        0.382911064569
 C         -1.481544583604       -6.093191345584        0.166515187453
 C         -2.784577366491       -5.907052113784        0.628811065094
 H         -0.843339160028       -6.861616947554        0.592477982996
 H         -3.198261203893       -6.518278644586        1.423919863632
80
Frame 5
 Cl        -3.340404552333        1.443957703398       -1.208777511786
 Fe        -1.218987693301        0.563193373865       -0.560121145472
 H         -1.184575150188        3.687706375294       -2.065364661425
 C         -0.288833126785        3.154553474156       -1.719013219257
 N          0.630617249918        3.923174995950       -1.131839090525
 C          0.463852337911        5.371976107645       -1.018178275230
 C          1.844452687197        3.339383264385       -0.564366273944
 O         -0.171816234873        1.921005594939       -1.891683482974
 H         -2.294540684684        3.239002264204        0.767991702437
 C         -1.374123362194        2.943780450389        1.284520726691
 N         -0.972079501499        3.761987043080        2.253227368552
 C         -1.702644230058        4.986339778815        2.571056990892
 C          0.240242159104        3.488376046842        3.025753613291
 O         -0.794705356669        1.870532545675        0.995799125885
 H          2.749048348110       -0.224929996883        0.702841442021
 C          2.666317504246        0.428299554079        1.586605524832
 N          3.663549422015        1.343133969282        1.640063337420
 C          4.704014535408        1.403578375781        0.623529184279
 C          3.773079205979        2.275014910342        2.754289180433
 O          1.739171505044        0.321967010719        2.390752538140
 H         -0.471140217759        5.677876156005       -1.497521792963
 H          0.440693989252        5.660036718811        0.038776060593
 H          1.301955933126        5.886371345065       -1.506350831326
 H          2.713367098525        3.599198983820       -1.181331980774
 H          1.988732171285        3.722408004657        0.448053535396
 H          1.732466753599        2.257153910499       -0.524427936635
 H         -2.033211236400        4.963159210449        3.615837695913
 H         -1.050915077014        5.854928889881        2.423128113242
 H         -2.575908360004        5.079969002215        1.921450472284
 H          0.981117341224        4.273369543822        2.833001141942
 H         -0.002676544767        3.488574173967        4.094328953252
 H          0.645054979736        2.516430238435        2.742626743078
 H          4.514538349791        0.650599460048       -0.145777258259
 H          4.724429854030        2.393403404564        0.150742750843
 H          5.687910962710        1.210634528262        1.069200128220
 H          2.972505798771        2.068395260420        3.464408015114
 H          4.743273828489        2.155402798446        3.251411142760
 H          3.690574888134        3.309176011191        2.396343871853
 H          1.856442615014       -1.075898415810       -3.317240206925
 C          0.240200620364       -0.945558167051       -0.635249906387
 N          1.356588688836       -1.306906529683       -1.298197496344
 H         -3.698370835634       -0.058875564622        1.398714076827
 N         -1.869218512809       -0.895084554062        0.987422432859
 C         -3.037337059410       -0.883378651048        1.650503712084
 N          0.107281066891       -1.911538289535        0.334360714998
 C          1.893495789892       -2.493831277713       -0.801489108539
 C         -1.031377409501       -1.925013322718        1.175739108196
 H          2.806801583713       -2.920241228611       -1.187185737848
 C         -3.362407284500       -1.842925069487        2.603948699288
 C          1.122372901988       -2.861644909213        0.251798797501
 H         -4.284636956734       -1.763029936449        3.168594808688
 C         -1.271272986058       -2.937842937371        2.101348025798
 C         -2.461593336620       -2.887681489962        2.823766047716
 H          1.171312880949       -3.738503732871        0.875487957644
 H         -0.574116798356       -3.753692520079        2.239843035752
 H         -2.680141478386       -3.662174825828        3.552301733252
 C          1.957944365274       -0.529070376755       -2.375549397407
 H          3.016004155231       -0.360882886077       -2.163868788008
 H          1.439163114333        0.425774230513       -2.436724847162
 H         -0.364397482087        0.137974624549       -4.172009397531
 H         -1.615535738010       -0.454351107626       -5.299576026913
 C         -1.312399963176       -0.400603098225       -4.249143697872
 H         -2.062919007827        0.135624976288       -3.668286513165
 H          0.302166599960       -2.551954189935       -5.061627196206
 C         -0.316332209104       -2.710325365603       -4.190594771629
 N         -1.183846502441       -1.741061781495       -3.689678115791
 C         -1.885061383842       -2.163000356147       -2.604838282862
 C         -0.441208082536       -3.788767264994       -3.380905989181
 H          0.020808761783       -4.761775361896       -3.433248039434
 N         -1.403199912241       -3.443763684591       -2.423695121732
 C         -1.819159996095       -4.292874492720       -1.359350176681
 N         -3.066384636644       -4.126282004763       -0.913196946197
 H          0.083889862892       -5.318878180759       -1.200236195640
 C         -0.932418709582       -5.241741609899       -0.832814452515
 C         -3.476059736744       -4.914543805669        0.089336571823
 H         -4.489074585853       -4.738978358173        0.445233678181
 C         -1.386723261373       -6.069702838742        0.191447173098
 C         -2.683907596091       -5.901207461625        0.676464551295
 H         -0.724572782839       -6.817205626052        0.618428263029
 H         -3.075204337704       -6.517703040005        1.478981125144
80
Frame 6
 Cl        -3.440245140373        1.433012073038       -1.143465167773
 Fe        -1.277952540263        0.581443302182       -0.602030355616
 H         -1.130317248935        3.799541149742       -2.179647464183
 C         -0.307815298084        3.184837748832       -1.791719197714
 N          0.648162029487        3.862551049414       -1.155461580445
 C          0.610163392006        5.319716222010       -1.043537013308
 C          1.779504021096        3.173780424283       -0.539514045233
 O         -0.304326789883        1.946821031746       -1.965548355380
 H         -2.250383933910        3.287933123187        0.674857864938
 C         -1.363951385416        2.960842042423        1.229645987355
 N         -0.968932806235        3.772095571127        2.206541993239
 C         -1.664966083269        5.024907896727        2.487159108500
 C          0.198925896241        3.458897935612        3.029880714594
 O         -0.806357389647        1.872328976309        0.957933722084
 H          2.653310569421       -0.301911127629        0.841391210128
 C          2.575321428389        0.369796412993        1.711669844767
 N          3.577686747909        1.279884238176        1.745789204700
 C          4.615583221184        1.314479130443        0.725703087995
 C          3.704009093295        2.221663541661        2.849470312140
 O          1.663618153994        0.267190676003        2.533548989180
 H         -0.268812628132        5.709334493910       -1.564130714192
 H          0.564484119098        5.608185473719        0.012411761319
 H          1.514102002672        5.753801784180       -1.487914377617
 H          2.693024551863        3.364873686426       -1.114087623701
 H          1.911426420493        3.538857311544        0.480819002169
 H          1.577549501912        2.105117644962       -0.511871521574
 H         -2.038751087869        5.021602587599        3.516867116907
 H         -0.975914066768        5.867323764036        2.362436669364
 H         -2.506003580574        5.146899039530        1.801473158006
 H          0.980211245755        4.208049694022        2.857287172973
 H         -0.085541887905        3.486668548141        4.087199920958
 H          0.571684194775        2.466417499594        2.775955544533
 H          4.408374024644        0.561864799064       -0.039029131143
 H          4.652772835311        2.301276298254        0.248880529736
 H          5.597339078404        1.105833557338        1.168154425691
 H          2.906928341149        2.030006765620        3.567310542467
 H          4.675858918438        2.097696372741        3.341653950964
 H          3.629421603250        3.252597278397        2.481801401482
 H          1.815299506541       -0.998857255644       -3.386050033542
 C          0.242717556655       -0.869210278385       -0.669975572846
 N          1.351797303106       -1.210353265901       -1.355688424660
 H         -3.707852519298       -0.104461109515        1.385923213768
 N         -1.863232770565       -0.889784486967        0.953860292029
 C         -3.013182341495       -0.897210246717        1.646836970538
 N          0.136269894232       -1.848185974973        0.288887327656
 C          1.909771576291       -2.396776965699       -0.882495245390
 C         -0.988561197664       -1.887544896265        1.146456265869
 H          2.818153084039       -2.811250225955       -1.291690931543
 C         -3.285178696799       -1.843790779334        2.628766376786
 C          1.162347073147       -2.783935671845        0.180365610730
 H         -4.199174896535       -1.782804417966        3.208866696244
 C         -1.176310636674       -2.887760233371        2.097026953794
 C         -2.350527518459       -2.858628623026        2.845754584048
 H          1.242920047106       -3.656777507054        0.805854324294
 H         -0.451380749682       -3.678836033646        2.235542443488
 H         -2.529204565280       -3.624110234071        3.594117780963
 C          1.909975044007       -0.432042736631       -2.455774226590
 H          2.963916286429       -0.222473613780       -2.261733844545
 H          1.354328568746        0.500534532642       -2.528460170826
 H         -0.474413171841        0.161651878660       -4.216458556628
 H         -1.737421356245       -0.465764249668       -5.309660815745
 C         -1.413199522549       -0.395736904130       -4.266850571820
 H         -2.162314133095        0.130252463440       -3.674992038038
 H          0.233615444651       -2.517200696028       -5.089770305154
 C         -0.365646242718       -2.682054445091       -4.206694294845
 N         -1.245640232826       -1.728069088521       -3.698221069807
 C         -1.908098602044       -2.151103799098       -2.589948695524
 C         -0.453115877102       -3.756350806842       -3.387025130030
 H          0.027242691964       -4.720224290229       -3.441870527015
 N         -1.402820899432       -3.423427671377       -2.413307097504
 C         -1.783238891384       -4.274307090256       -1.337212233679
 N         -3.021146791858       -4.121047844382       -0.862010594853
 H          0.136073816056       -5.275467610640       -1.218197673707
 C         -0.872452244688       -5.209863778587       -0.828084599169
 C         -3.396358278481       -4.908451009557        0.154526844465
 H         -4.408556150122       -4.755035941587        0.522831948923
 C         -1.288066888386       -6.031056943243        0.217459657016
 C         -2.579177448424       -5.884100586793        0.725063175031
 H         -0.606384834601       -6.767604521870        0.632308103623
 H         -2.940959958248       -6.496995057454        1.543837395882
80
Frame 7
 Cl        -3.539808559951        1.402356414738       -1.070982795639
 Fe        -1.331271444402        0.600220374808       -0.657892460335
 H         -1.028828885458        3.908070001929       -2.292926839722
 C         -0.296306439012        3.217625783875       -1.857425952908
 N          0.681520582412        3.802666959572       -1.167249861185
 C          0.763300036527        5.255778851489       -1.040098177268
 C          1.722633557715        3.018794515227       -0.509480507059
 O         -0.413883559935        1.985369344594       -2.025862120402
 H         -2.225506665369        3.314599300280        0.584899477049
 C         -1.372666179468        2.963509894610        1.175983361351
 N         -0.981910626788        3.774529387717        2.154241118693
 C         -1.642714996194        5.053974603039        2.395069093774
 C          0.135043574064        3.425361489445        3.031051860622
 O         -0.829387689150        1.865120360879        0.917957327824
 H          2.536780471700       -0.366813032944        0.969091087502
 C          2.477518643554        0.314978279720        1.833009445182
 N          3.492827910764        1.211072741770        1.847835912954
 C          4.527912580542        1.210988352759        0.824608477474
 C          3.638164312913        2.168552436569        2.935047066376
 O          1.583406363980        0.221353840612        2.674845369718
 H         -0.053664202561        5.723004732072       -1.594495608168
 H          0.692257878649        5.538507430997        0.015722971503
 H          1.721947555841        5.612546848587       -1.432814282596
 H          2.675462645023        3.151921681047       -1.031589460474
 H          1.834007961022        3.359434884498        0.521113309107
 H          1.441471820580        1.969203010751       -0.508783131352
 H         -2.061858696057        5.072973407702        3.406278298774
 H         -0.918515634141        5.869321988877        2.297045388776
 H         -2.446276236171        5.201593577946        1.671274703391
 H          0.953863480094        4.138345779601        2.884154575956
 H         -0.193254141434        3.481253909825        4.073786969865
 H          0.476383767688        2.414872542036        2.806209625776
 H          4.300869085925        0.455739848653        0.068616193471
 H          4.585260767945        2.191527098017        0.338378295190
 H          5.506290121571        0.986038168731        1.265547065712
 H          2.843137429957        1.999342058402        3.660406057096
 H          4.610552652456        2.039376246107        3.424076953988
 H          3.575539408657        3.194033376350        2.551579484374
 H          1.776119055094       -0.927013718399       -3.462197799355
 C          0.246243217465       -0.792574585274       -0.720196554921
 N          1.356062174838       -1.105120898689       -1.418486518753
 H         -3.685563268726       -0.106888710430        1.411437202685
 N         -1.864122152108       -0.892825096788        0.892067109675
 C         -2.973496188476       -0.891194677597        1.647211719787
 N          0.156966772729       -1.792965589167        0.216962745050
 C          1.945663569614       -2.280481505028       -0.957280302315
 C         -0.950019322063       -1.852256846699        1.094752018314
 H          2.847825776966       -2.683677281428       -1.390327993454
 C         -3.193470803068       -1.824609590025        2.653780186747
 C          1.197285400904       -2.710151141801        0.087809049470
 H         -4.096017978713       -1.779457555016        3.252749546201
 C         -1.081065259714       -2.832686966869        2.074521232405
 C         -2.230237066869       -2.814060573172        2.860622239190
 H          1.313953258942       -3.573404418737        0.720234129382
 H         -0.329288607572       -3.598276090193        2.211926527517
 H         -2.368183830623       -3.568206602504        3.628557011660
 C          1.862803854977       -0.333656728799       -2.548090471736
 H          2.910115357598       -0.076367308779       -2.377549337486
 H          1.267151896080        0.572225776489       -2.634238388148
 H         -0.595502750826        0.183600504220       -4.245898698958
 H         -1.852586209853       -0.486885003368       -5.320230303015
 C         -1.519669745251       -0.398562724098       -4.281918454120
 H         -2.278061399662        0.112016409046       -3.688517863672
 H          0.161728306817       -2.488872666820       -5.111744727615
 C         -0.415238915512       -2.657290452657       -4.214746478406
 N         -1.311540282379       -1.720580100773       -3.702610975328
 C         -1.938025955596       -2.143985357530       -2.573980605415
 C         -0.468551456093       -3.727455348219       -3.387155739899
 H          0.030735777896       -4.681511536660       -3.443232884196
 N         -1.406212619473       -3.405536519497       -2.398091152206
 C         -1.749724549649       -4.255463200643       -1.308988302965
 N         -2.978067739666       -4.116561397473       -0.806060679810
 H          0.185312795022       -5.230406347282       -1.229137136124
 C         -0.814375305708       -5.175180759277       -0.815679692797
 C         -3.317777546079       -4.901126274925        0.224986932162
 H         -4.321899911899       -4.757205574376        0.617787701325
 C         -1.192709879960       -5.992597182101        0.246437838517
 C         -2.472354517871       -5.858238040489        0.785189146784
 H         -0.489557204030       -6.713202564482        0.653077476357
 H         -2.804945400988       -6.468452244575        1.618022953074
80
Frame 8
 Cl        -3.661936175536        1.305333875633       -0.890980123825
 Fe        -1.393512734118        0.581045022781       -0.657325263475
 H         -0.870191405488        3.992837838678       -2.393854180739
 C         -0.276990146251        3.217965184317       -1.893419012227
 N          0.747630447615        3.682441176685       -1.181572739595
 C          1.026883635830        5.114230258982       -1.092835724298
 C          1.668616104902        2.791361816003       -0.481287025906
 O         -0.585310729304        2.010358229697       -2.016965515508
 H         -2.219099060748        3.345504959759        0.466752571135
 C         -1.405407673438        2.989117203770        1.109203543254
 N         -1.017472338901        3.830213307568        2.063515364276
 C         -1.626763858488        5.148501748431        2.212774270692
 C          0.041304637668        3.472753433561        3.006623538713
 O         -0.904402808899        1.855937366209        0.932315802425
 H          2.374067574956       -0.419540795385        1.095099089893
 C          2.318995382564        0.260094514906        1.960776258358
 N          3.351067403477        1.136487049701        1.989331736784
 C          4.408311257962        1.103371588322        0.989505766147
 C          3.498216292040        2.093554366582        3.076474883797
 O          1.403776889289        0.194463886242        2.781884459752
 H          0.292103198824        5.675219962628       -1.672956339868
 H          0.977786256014        5.434072600931       -0.047073511069
 H          2.028414526049        5.322817556341       -1.481747361900
 H          2.648614702800        2.821454556445       -0.967824204783
 H          1.772584540200        3.116475558056        0.556139211476
 H          1.277231673482        1.778068670886       -0.492582583635
 H         -2.090182082651        5.235724520016        3.200794354157
 H         -0.861647057669        5.925069767356        2.111087313565
 H         -2.389010377029        5.296591038995        1.445466179175
 H          0.901309835847        4.136247689958        2.863729748829
 H         -0.328661662230        3.596271128202        4.029524761858
 H          0.340796429298        2.436886207645        2.845656472985
 H          4.167442796625        0.368119680396        0.217778679997
 H          4.515513685509        2.086449618583        0.517390120167
 H          5.366831961310        0.833569424095        1.448996973902
 H          2.678580149008        1.953882983847        3.780831644803
 H          4.452930002296        1.935578030958        3.591577775664
 H          3.479097722792        3.118623940738        2.687789211111
 H          1.732826943232       -0.845309384092       -3.547032857398
 C          0.237999060319       -0.749180790726       -0.760312519385
 N          1.333136639454       -1.021576680525       -1.498363711249
 H         -3.636637743358       -0.190532058056        1.505963858156
 N         -1.823496261015       -0.934536466486        0.898993114586
 C         -2.889496994351       -0.948546455563        1.715049746657
 N          0.206047439944       -1.759300377191        0.169137062016
 C          1.981856544514       -2.169639761082       -1.052323245865
 C         -0.859768174371       -1.846714817933        1.091547414532
 H          2.876816697513       -2.545344188557       -1.523087251464
 C         -3.033967844902       -1.873258950584        2.742827547801
 C          1.274743265646       -2.637649063411        0.004880050084
 H         -3.915438083931       -1.854337772102        3.373460001257
 C         -0.907841991707       -2.807464316519        2.098967889560
 C         -2.021981374373       -2.816621461415        2.933079929770
 H          1.436599225663       -3.500425906733        0.627855047306
 H         -0.111421930647       -3.528413703358        2.229615141932
 H         -2.096177005235       -3.556845147597        3.722951781403
 C          1.776984410918       -0.232067299744       -2.643956507728
 H          2.802495560913        0.109687091147       -2.482680945857
 H          1.113045960411        0.624732991620       -2.742578646173
 H         -0.747145587789        0.246908207266       -4.324682321482
 H         -2.063647813444       -0.451415344437       -5.305500207701
 C         -1.664497751054       -0.346497148587       -4.292272876737
 H         -2.390525733823        0.160627663949       -3.656506205097
 H          0.044591151316       -2.395494006082       -5.166685494241
 C         -0.498508607619       -2.575237812257       -4.251027416286
 N         -1.400655260330       -1.658584349929       -3.712932640017
 C         -1.993561233154       -2.100110456162       -2.573771730365
 C         -0.503905910091       -3.645968152125       -3.422993751337
 H          0.018294125817       -4.586729067625       -3.491995493307
 N         -1.421222632455       -3.345764875881       -2.408296815403
 C         -1.712469579691       -4.202281935586       -1.309512605021
 N         -2.923331814950       -4.080734741924       -0.761680298509
 H          0.236635871712       -5.153991612636       -1.303298515058
 C         -0.748217206579       -5.111983938473       -0.854294349476
 C         -3.213477880842       -4.868509477591        0.282080284629
 H         -4.202053277273       -4.733021161602        0.715299580321
 C         -1.078456727735       -5.938507152211        0.216531562796
 C         -2.337413868165       -5.818478667287        0.805553768620
 H         -0.352864611212       -6.653017179302        0.593195010620
 H         -2.631408992885       -6.435019241129        1.648201467026
80
Optimized Geometry
Cl   -4.128619   -1.451528   -1.864082
Fe   -1.849917   -2.171408   -1.683713
H    -1.337172    1.254516   -3.448117
C    -0.745624    0.484631   -2.937879
N     0.284385    0.956401   -2.237943
C     0.569414    2.388316   -2.174230
C     1.204741    0.073810   -1.526286
O    -1.059973   -0.722672   -3.041258
H    -2.663438    0.610023   -0.599396
C    -1.855027    0.260675    0.053386
N    -1.467331    1.118098    0.993647
C    -2.070480    2.442053    1.113531
C    -0.415915    0.773574    1.949393
O    -1.360205   -0.878211   -0.099781
H     1.935094   -3.108831    0.077419
C     1.875939   -2.433380    0.946141
N     2.899407   -1.546928    0.975309
C     3.955958   -1.568390   -0.025586
C     3.040536   -0.594125    2.066994
O     0.963941   -2.511351    1.769700
H    -0.162354    2.941953   -2.765094
H     0.520780    2.727021   -1.134329
H     1.572139    2.585867   -2.565858
H     2.182582    0.089876   -2.017875
H     1.316084    0.418686   -0.495905
H     0.808075   -0.937455   -1.516009
H    -2.537971    2.551838    2.097365
H    -1.301333    3.212983    0.999620
H    -2.828583    2.578166    0.339874
H     0.445209    1.435039    1.803888
H    -0.793192    0.910685    2.967971
H    -0.115202   -0.264243    1.804203
H     3.719953   -2.302890   -0.799610
H     4.055146   -0.583023   -0.494548
H     4.916948   -1.832453    0.432128
H     2.219189   -0.739604    2.768217
H     3.994210   -0.751079    2.584421
H     3.019003    0.432482    1.682712
H     1.299712   -3.546216   -4.580134
C    -0.188607   -3.467061   -1.785867
N     0.904975   -3.726680   -2.530757
H    -4.065729   -2.970378    0.492987
N    -2.242957   -3.685052   -0.119810
C    -3.302050   -3.710812    0.704950
N    -0.202298   -4.477033   -0.855429
C     1.570493   -4.866653   -2.088076
C    -1.259595   -4.575358    0.075724
H     2.466930   -5.231916   -2.564255
C    -3.419350   -4.625100    1.745328
C     0.875819   -5.342765   -1.026313
H    -4.295984   -4.615849    2.382897
C    -1.280033   -5.523942    1.095566
C    -2.386486   -5.544598    1.939572
H     1.050904   -6.204722   -0.405608
H    -0.466966   -6.225461    1.229512
H    -2.438750   -6.275293    2.740035
C     1.333365   -2.931013   -3.678073
H     2.352389   -2.569814   -3.517851
H     0.653568   -2.086960   -3.777608
H    -1.182400   -2.374982   -5.404688
H    -2.500239   -3.074342   -6.383454
C    -2.100019   -2.967692   -5.370940
H    -2.825191   -2.459802   -4.734900
H    -0.437607   -5.045605   -6.273999
C    -0.963265   -5.213067   -5.345941
N    -1.837596   -4.279824   -4.791332
C    -2.409794   -4.707506   -3.637223
C    -0.968394   -6.281122   -4.514085
H    -0.465486   -7.231626   -4.592232
N    -1.857206   -5.962485   -3.480175
C    -2.148141   -6.817696   -2.379976
N    -3.349383   -6.677253   -1.815893
H    -0.216064   -7.802593   -2.403556
C    -1.194841   -7.747210   -1.942868
C    -3.641482   -7.467416   -0.774498
H    -4.621453   -7.316115   -0.327429
C    -1.527343   -8.575828   -0.874306
C    -2.776983   -8.437858   -0.269765
H    -0.810215   -9.305689   -0.511172
H    -3.072142   -9.055343    0.571769
80
Optimized Geometry
Cl   -4.236399   -1.946257   -1.512603
Fe   -1.905377   -2.494311   -1.443422
H    -1.608010    0.898237   -3.389345
C    -0.984475    0.181761   -2.841170
N     0.043196    0.729651   -2.195510
C     0.276179    2.172062   -2.222003
C     1.005224   -0.070219   -1.442754
O    -1.265391   -1.037929   -2.861454
H    -2.836482    0.267413   -0.483922
C    -1.999593    0.010496    0.175960
N    -1.648364    0.957166    1.042903
C    -2.331377    2.246823    1.077918
C    -0.568228    0.750168    2.006209
O    -1.445984   -1.107979    0.093504
H     2.011601   -3.328876    0.468183
C     1.983376   -2.438536    1.116787
N     2.976365   -1.564265    0.826380
C     3.955700   -1.847295   -0.212524
C     3.164060   -0.349944    1.607077
O     1.128856   -2.299427    1.992178
H    -0.490251    2.664712   -2.822817
H     0.241797    2.568027   -1.202054
H     1.260843    2.381812   -2.651193
H     1.991160    0.011646   -1.910963
H     1.062629    0.301345   -0.417337
H     0.685113   -1.107745   -1.421475
H    -2.789901    2.400396    2.060245
H    -1.613573    3.052885    0.893408
H    -3.108155    2.278980    0.311434
H     0.225301    1.484545    1.829565
H    -0.954968    0.891644    3.020974
H    -0.168260   -0.258585    1.901550
H     3.693723   -2.776305   -0.724918
H     3.977943   -1.035876   -0.948544
H     4.958552   -1.951298    0.218697
H     2.393956   -0.306129    2.376865
H     4.153145   -0.353870    2.079905
H     3.090402    0.535048    0.964288
H     1.283909   -3.831044   -4.299815
C    -0.157461   -3.678316   -1.464592
N     0.917313   -3.930666   -2.240143
H    -4.002820   -3.297320    0.889579
N    -2.161164   -3.941149    0.255453
C    -3.178466   -3.958944    1.131767
N    -0.098949   -4.651061   -0.496869
C     1.636886   -5.030454   -1.782798
C    -1.107930   -4.735892    0.487713
H     2.524931   -5.386300   -2.281562
C    -3.182786   -4.772625    2.259079
C     0.998099   -5.490119   -0.678644
H    -4.029813   -4.761293    2.935526
C    -1.011021   -5.576519    1.595175
C    -2.075267   -5.590960    2.492112
H     1.215895   -6.330110   -0.040639
H    -0.136008   -6.193140    1.757956
H    -2.036264   -6.235053    3.364563
C     1.269676   -3.165766   -3.433641
H     2.253680   -2.707792   -3.304370
H     0.515411   -2.394605   -3.574885
H    -0.358773   -2.504399   -6.235976
H    -2.066851   -2.652375   -6.718240
C    -1.371435   -2.705590   -5.874990
H    -1.640693   -1.966613   -5.120427
H    -0.384355   -5.171675   -6.785523
C    -0.871643   -5.172241   -5.822189
N    -1.421338   -4.024141   -5.253235
C    -2.004664   -4.258342   -4.051068
C    -1.102961   -6.179824   -4.946948
H    -0.871485   -7.231850   -5.003251
N    -1.801877   -5.608687   -3.879136
C    -2.193829   -6.315940   -2.707085
N    -3.356259   -5.964042   -2.157337
H    -0.408882   -7.540323   -2.654892
C    -1.364158   -7.319921   -2.193287
C    -3.732091   -6.606474   -1.042520
H    -4.674645   -6.285054   -0.606299
C    -1.781213   -7.989830   -1.046475
C    -2.990619   -7.627849   -0.450983
H    -1.158760   -8.767335   -0.614376
H    -3.345151   -8.112949    0.451796
80
Optimized Geometry
Cl   -4.241356   -1.973236   -1.556097
Fe   -1.916519   -2.541690   -1.479430
H    -1.568133    0.876013   -3.409167
C    -0.957203    0.152185   -2.856132
N     0.073722    0.688708   -2.205178
C     0.325082    2.127760   -2.233206
C     1.018371   -0.122658   -1.443249
O    -1.253405   -1.063162   -2.876124
H    -2.825081    0.240580   -0.536720
C    -2.001275   -0.023929    0.136640
N    -1.652270    0.922888    1.005416
C    -2.323877    2.218558    1.028021
C    -0.589938    0.706923    1.985985
O    -1.459647   -1.148258    0.066556
H     2.090441   -3.300116    0.418236
C     2.025035   -2.428083    1.089168
N     3.004071   -1.523247    0.849215
C     4.021173   -1.754097   -0.166062
C     3.137087   -0.323439    1.662819
O     1.144618   -2.331260    1.944494
H    -0.427356    2.627975   -2.845412
H     0.282798    2.527908   -1.215119
H     1.317571    2.323942   -2.650734
H     2.007448   -0.064909   -1.908500
H     1.080227    0.256324   -0.420760
H     0.677495   -1.153376   -1.414498
H    -2.798540    2.377462    2.001876
H    -1.595693    3.018061    0.855756
H    -3.086596    2.257376    0.247780
H     0.204159    1.445970    1.833282
H    -0.994878    0.833914    2.995725
H    -0.184833   -0.299179    1.875409
H     3.794315   -2.670023   -0.717035
H     4.050727   -0.917822   -0.873599
H     5.011700   -1.853219    0.293994
H     2.350273   -0.322061    2.416767
H     4.115831   -0.308291    2.156377
H     3.049243    0.574033    1.039160
H     1.256279   -3.907523   -4.293548
C    -0.156889   -3.709396   -1.458733
N     0.921365   -3.971128   -2.225931
H    -4.027962   -3.326370    0.850097
N    -2.172197   -3.959752    0.247809
C    -3.197542   -3.971744    1.114674
N    -0.093669   -4.658791   -0.468947
C     1.648415   -5.054511   -1.741676
C    -1.110376   -4.733733    0.508341
H     2.541244   -5.413945   -2.229249
C    -3.202515   -4.760827    2.259316
C     1.010316   -5.493214   -0.628442
H    -4.056556   -4.746763    2.926864
C    -1.012959   -5.548166    1.635235
C    -2.086244   -5.558528    2.521265
H     1.232679   -6.316957    0.028966
H    -0.130190   -6.147011    1.821047
H    -2.047348   -6.182685    3.408115
C     1.268227   -3.230587   -3.436162
H     2.262274   -2.789326   -3.328211
H     0.525931   -2.447517   -3.576700
H    -0.430607   -2.445004   -6.230148
H    -2.146993   -2.580100   -6.687049
C    -1.438678   -2.644660   -5.855504
H    -1.691358   -1.913111   -5.088714
H    -0.522720   -5.109190   -6.832060
C    -0.973870   -5.117088   -5.851364
N    -1.485921   -3.969756   -5.247538
C    -2.026782   -4.213657   -4.027739
C    -1.187261   -6.133880   -4.981986
H    -0.973209   -7.188343   -5.059100
N    -1.838692   -5.568341   -3.882404
C    -2.201014   -6.288923   -2.708755
N    -3.362511   -5.962565   -2.141950
H    -0.393451   -7.478654   -2.692737
C    -1.345220   -7.279819   -2.214200
C    -3.710591   -6.619087   -1.026308
H    -4.653319   -6.319341   -0.575435
C    -1.732470   -7.963766   -1.065048
C    -2.940224   -7.628470   -0.450936
H    -1.089128   -8.731343   -0.646026
H    -3.272551   -8.125566    0.453768
80
Optimized Geometry
Cl   -4.234869   -1.949244   -1.631566
Fe   -1.911038   -2.551632   -1.557965
H    -1.548912    0.886843   -3.422475
C    -0.930026    0.153231   -2.891334
N     0.102413    0.680004   -2.234602
C     0.347760    2.120215   -2.232285
C     1.055672   -0.145892   -1.499436
O    -1.219036   -1.062910   -2.937367
H    -2.818863    0.251843   -0.570828
C    -1.989566   -0.026842    0.090303
N    -1.635913    0.900333    0.979584
C    -2.303665    2.196717    1.034285
C    -0.566717    0.660902    1.946803
O    -1.446716   -1.147191   -0.009234
H     2.086156   -3.290601    0.379102
C     1.995719   -2.459893    1.097361
N     2.964478   -1.529001    0.926866
C     3.995591   -1.682308   -0.089131
C     3.065548   -0.375993    1.809751
O     1.099854   -2.425614    1.941517
H    -0.410004    2.630462   -2.829518
H     0.308915    2.497876   -1.205467
H     1.337121    2.330325   -2.650478
H     2.033175   -0.101719   -1.990282
H     1.149738    0.230539   -0.478360
H     0.700351   -1.171648   -1.463013
H    -2.769706    2.337058    2.015204
H    -1.575323    2.998312    0.872054
H    -3.073057    2.253238    0.261692
H     0.244264    1.379680    1.784950
H    -0.956376    0.798475    2.961086
H    -0.187969   -0.354976    1.833117
H     3.784969   -2.562937   -0.701234
H     4.022310   -0.801425   -0.740320
H     4.982204   -1.799809    0.374962
H     2.284696   -0.444472    2.566843
H     4.047087   -0.359955    2.297454
H     2.945492    0.554500    1.242049
H     1.250385   -3.963620   -4.320386
C    -0.142518   -3.707634   -1.487882
N     0.936196   -3.988273   -2.247839
H    -4.032056   -3.289003    0.782936
N    -2.171352   -3.931063    0.205734
C    -3.199180   -3.921755    1.069628
N    -0.085906   -4.638368   -0.480837
C     1.657329   -5.065758   -1.741898
C    -1.105379   -4.688767    0.494930
H     2.549473   -5.438438   -2.220775
C    -3.203760   -4.675569    2.237809
C     1.014579   -5.480625   -0.622046
H    -4.060517   -4.646741    2.901446
C    -1.006019   -5.465885    1.647628
C    -2.083096   -5.457304    2.528753
H     1.230462   -6.293888    0.050389
H    -0.117589   -6.048394    1.857011
H    -2.043294   -6.052681    3.435165
C     1.283143   -3.273781   -3.473576
H     2.285647   -2.847873   -3.382884
H     0.552876   -2.480042   -3.618990
H    -0.524091   -2.436023   -6.249275
H    -2.254481   -2.566249   -6.652165
C    -1.520497   -2.633252   -5.843442
H    -1.746230   -1.902537   -5.068124
H    -0.683623   -5.097944   -6.876366
C    -1.086187   -5.108966   -5.874838
N    -1.552516   -3.960253   -5.238207
C    -2.034933   -4.208588   -3.995318
C    -1.270635   -6.130340   -5.004303
H    -1.075958   -7.187104   -5.099171
N    -1.859274   -5.565966   -3.869755
C    -2.180373   -6.296471   -2.689903
N    -3.324834   -5.980447   -2.084459
H    -0.369108   -7.478188   -2.744552
C    -1.305269   -7.287973   -2.232756
C    -3.635798   -6.649612   -0.965435
H    -4.565175   -6.358462   -0.482597
C    -1.653404   -7.984684   -1.078663
C    -2.842780   -7.660410   -0.424069
H    -0.994514   -8.753805   -0.687639
H    -3.144999   -8.168364    0.485183
80
Optimized Geometry
Cl   -4.261448   -1.971472   -1.659740
Fe   -1.934964   -2.584386   -1.584025
H    -1.505594    0.886810   -3.434514
C    -0.906655    0.144977   -2.891756
N     0.131756    0.656672   -2.231431
C     0.408493    2.090856   -2.242060
C     1.059174   -0.181785   -1.478158
O    -1.220612   -1.064418   -2.929135
H    -2.825313    0.237788   -0.617332
C    -2.006962   -0.041972    0.057037
N    -1.648542    0.897380    0.932815
C    -2.297641    2.203967    0.954892
C    -0.592089    0.662764    1.914836
O    -1.480879   -1.171309   -0.017615
H     2.085926   -3.300573    0.415338
C     1.995389   -2.458101    1.119554
N     2.969337   -1.534517    0.938969
C     4.006519   -1.711495   -0.066991
C     3.072838   -0.368593    1.804349
O     1.094723   -2.406100    1.957707
H    -0.330606    2.610938   -2.854058
H     0.366103    2.481019   -1.220015
H     1.407163    2.274655   -2.650607
H     2.041581   -0.168127   -1.961053
H     1.154546    0.206485   -0.461639
H     0.678468   -1.197982   -1.430675
H    -2.766898    2.373420    1.929680
H    -1.557306    2.991675    0.778549
H    -3.062091    2.254157    0.176913
H     0.220964    1.380626    1.759063
H    -0.993593    0.806051    2.923841
H    -0.211716   -0.353646    1.811752
H     3.789836   -2.596119   -0.671230
H     4.048304   -0.838181   -0.727481
H     4.988330   -1.835368    0.405683
H     2.278569   -0.413139    2.549202
H     4.046307   -0.357991    2.308277
H     2.975795    0.553500    1.218930
H     1.226403   -3.997659   -4.293148
C    -0.149030   -3.715833   -1.466159
N     0.935352   -4.001470   -2.216122
H    -4.072722   -3.314879    0.748094
N    -2.198048   -3.942731    0.201767
C    -3.235135   -3.932086    1.054342
N    -0.095621   -4.634315   -0.448396
C     1.657374   -5.070305   -1.693023
C    -1.125414   -4.680410    0.516845
H     2.553648   -5.445855   -2.161898
C    -3.243433   -4.666533    2.234934
C     1.008839   -5.474063   -0.572244
H    -4.108135   -4.638043    2.888231
C    -1.028424   -5.436072    1.683922
C    -2.115938   -5.428039    2.552172
H     1.222353   -6.278597    0.111369
H    -0.133906   -6.001450    1.913603
H    -2.078635   -6.007216    3.469146
C     1.280524   -3.302781   -3.451376
H     2.290745   -2.892773   -3.375206
H     0.561408   -2.498411   -3.595034
H    -0.617357   -2.345591   -6.217424
H    -2.353397   -2.494015   -6.590406
C    -1.603747   -2.560646   -5.796315
H    -1.823869   -1.843805   -5.007409
H    -0.822938   -5.002515   -6.909380
C    -1.177523   -5.033465   -5.890353
N    -1.608344   -3.896546   -5.209801
C    -2.030279   -4.169506   -3.950434
C    -1.325217   -6.071987   -5.033276
H    -1.140335   -7.127471   -5.157457
N    -1.856490   -5.529073   -3.861111
C    -2.138686   -6.288233   -2.689183
N    -3.273894   -6.002457   -2.052367
H    -0.313820   -7.442048   -2.814038
C    -1.239638   -7.276704   -2.275491
C    -3.550596   -6.701563   -0.942716
H    -4.472778   -6.435178   -0.432690
C    -1.551393   -8.004021   -1.129815
C    -2.730278   -7.711792   -0.442051
H    -0.873312   -8.772131   -0.771027
H    -3.005019   -8.244810    0.461597
80
Optimized Geometry
Cl   -4.289122   -2.006035   -1.705665
Fe   -1.958848   -2.614580   -1.616199
H    -1.432213    0.898756   -3.447928
C    -0.867330    0.143241   -2.887411
N     0.177880    0.628517   -2.216766
C     0.513001    2.049611   -2.252458
C     1.064017   -0.230001   -1.437696
O    -1.221627   -1.054410   -2.916810
H    -2.860764    0.214273   -0.657652
C    -2.051579   -0.064026    0.028287
N    -1.692314    0.884866    0.894016
C    -2.332274    2.195891    0.893247
C    -0.641101    0.658465    1.883300
O    -1.536636   -1.199010   -0.026171
H     2.122384   -3.306398    0.449058
C     2.030397   -2.452418    1.139226
N     3.003784   -1.531036    0.945070
C     4.045561   -1.726160   -0.052708
C     3.102022   -0.348994    1.788933
O     1.128139   -2.387193    1.974955
H    -0.209404    2.590251   -2.866605
H     0.496228    2.456983   -1.236420
H     1.515016    2.186072   -2.671934
H     2.052033   -0.262701   -1.908170
H     1.163017    0.174189   -0.427813
H     0.644659   -1.230051   -1.375846
H    -2.799368    2.386028    1.865308
H    -1.587374    2.975616    0.701501
H    -3.097720    2.236865    0.115663
H     0.166112    1.383890    1.732816
H    -1.049668    0.796990    2.890221
H    -0.250074   -0.354122    1.782017
H     3.827626   -2.617421   -0.646758
H     4.094702   -0.861592   -0.724086
H     5.024486   -1.848290    0.426437
H     2.293471   -0.371927    2.519352
H     4.066045   -0.335703    2.310755
H     3.023415    0.561337    1.182742
H     1.215448   -4.009872   -4.275257
C    -0.148872   -3.713550   -1.454467
N     0.942138   -3.998092   -2.195329
H    -4.114230   -3.366483    0.694205
N    -2.220724   -3.964868    0.181312
C    -3.268111   -3.961137    1.021056
N    -0.095119   -4.622303   -0.428624
C     1.668642   -5.056987   -1.658479
C    -1.136781   -4.673414    0.523774
H     2.570568   -5.430253   -2.118299
C    -3.276307   -4.675430    2.214086
C     1.016089   -5.455231   -0.537884
H    -4.149827   -4.654076    2.855859
C    -1.038413   -5.406290    1.705207
C    -2.137254   -5.407065    2.559253
H     1.230711   -6.252298    0.154143
H    -0.134162   -5.946716    1.956249
H    -2.099577   -5.968986    3.486890
C     1.283827   -3.310773   -3.437745
H     2.298612   -2.910351   -3.372948
H     0.571102   -2.500389   -3.580378
H    -0.710736   -2.275322   -6.191336
H    -2.454302   -2.434958   -6.523327
C    -1.684963   -2.501916   -5.748453
H    -1.891253   -1.794577   -4.947850
H    -0.955132   -4.926156   -6.922128
C    -1.268947   -4.972227   -5.890442
N    -1.665950   -3.844065   -5.176282
C    -2.036966   -4.136014   -3.905467
C    -1.388379   -6.023588   -5.044601
H    -1.214618   -7.078140   -5.190734
N    -1.869160   -5.496845   -3.844336
C    -2.123388   -6.277999   -2.679763
N    -3.261317   -6.029255   -2.032629
H    -0.273555   -7.385040   -2.837661
C    -1.197695   -7.249806   -2.287784
C    -3.512825   -6.750372   -0.931117
H    -4.437923   -6.514865   -0.411417
C    -1.482456   -7.999788   -1.149476
C    -2.663014   -7.745661   -0.449693
H    -0.783280   -8.755816   -0.805908
H    -2.917976   -8.297414    0.448522
80
Optimized Geometry
Cl   -4.276676   -2.005583   -1.767898
Fe   -1.948169   -2.634507   -1.669309
H    -1.378294    0.896575   -3.472138
C    -0.821568    0.139202   -2.905667
N     0.215322    0.622299   -2.220063
C     0.554111    2.042400   -2.250413
C     1.088069   -0.240030   -1.430337
O    -1.175687   -1.057720   -2.941252
H    -2.849612    0.209851   -0.705182
C    -2.049580   -0.074603   -0.010912
N    -1.695027    0.871681    0.860767
C    -2.330034    2.184892    0.856787
C    -0.657024    0.638173    1.861937
O    -1.540703   -1.211650   -0.062187
H     2.147289   -3.304537    0.463278
C     2.040682   -2.454247    1.155949
N     3.008299   -1.523937    0.976456
C     4.064166   -1.707703   -0.008527
C     3.086017   -0.343589    1.824806
O     1.128667   -2.400089    1.981860
H    -0.158048    2.584672   -2.875082
H     0.523389    2.450162   -1.234824
H     1.562397    2.177036   -2.655330
H     2.080926   -0.279956   -1.890080
H     1.178976    0.165594   -0.420252
H     0.661462   -1.237350   -1.371258
H    -2.810147    2.373092    1.822965
H    -1.579828    2.962805    0.678694
H    -3.084376    2.231998    0.068712
H     0.153161    1.363248    1.726106
H    -1.077742    0.771189    2.864661
H    -0.265894   -0.374267    1.759691
H     3.861373   -2.599722   -0.606838
H     4.114110   -0.841339   -0.677504
H     5.038018   -1.822287    0.482701
H     2.266258   -0.373471    2.542360
H     4.041607   -0.325545    2.361778
H     3.011242    0.567682    1.219556
H     1.241954   -4.034894   -4.272828
C    -0.125421   -3.715922   -1.463419
N     0.972731   -4.004540   -2.192056
H    -4.126012   -3.386046    0.621911
N    -2.220520   -3.972825    0.141609
C    -3.278509   -3.967898    0.967758
N    -0.079423   -4.615445   -0.429648
C     1.696707   -5.057103   -1.639386
C    -1.133947   -4.664709    0.509019
H     2.603821   -5.432318   -2.087302
C    -3.295421   -4.665785    2.170473
C     1.034618   -5.446754   -0.521173
H    -4.177529   -4.644385    2.800429
C    -1.043831   -5.380538    1.701540
C    -2.153935   -5.381123    2.540903
H     1.244813   -6.236746    0.180299
H    -0.136952   -5.907071    1.972050
H    -2.123037   -5.929744    3.476725
C     1.318173   -3.330183   -3.440529
H     2.336509   -2.938034   -3.381399
H     0.612353   -2.514426   -3.587750
H    -0.828404   -2.239401   -6.186610
H    -2.581655   -2.410614   -6.457267
C    -1.784941   -2.473350   -5.710345
H    -1.966692   -1.769682   -4.901188
H    -1.113356   -4.887368   -6.928740
C    -1.381695   -4.941741   -5.884762
N    -1.738294   -3.817643   -5.144225
C    -2.053280   -4.120203   -3.860953
C    -1.471797   -6.000341   -5.044308
H    -1.311960   -7.054826   -5.205797
N    -1.894627   -5.481799   -3.819575
C    -2.120872   -6.277596   -2.658563
N    -3.257586   -6.056956   -1.999353
H    -0.253638   -7.347579   -2.849797
C    -1.173305   -7.235588   -2.287190
C    -3.485059   -6.795079   -0.903837
H    -4.409653   -6.583700   -0.373159
C    -1.432493   -8.002845   -1.154096
C    -2.611074   -7.778398   -0.441084
H    -0.716169   -8.749228   -0.825139
H    -2.847221   -8.344604    0.453298
80
Optimized Geometry
Cl   -4.264740   -1.979081   -1.829889
Fe   -1.944470   -2.662899   -1.743366
H    -1.324688    0.880516   -3.501520
C    -0.768346    0.117312   -2.942014
N     0.264342    0.595170   -2.245513
C     0.603516    2.015133   -2.261492
C     1.132961   -0.276519   -1.461683
O    -1.117796   -1.079733   -2.992469
H    -2.816027    0.208306   -0.748845
C    -2.019996   -0.093697   -0.057194
N    -1.660790    0.836570    0.831081
C    -2.282242    2.155916    0.843887
C    -0.628200    0.577424    1.830894
O    -1.520060   -1.232817   -0.124871
H     2.234578   -3.257780    0.407986
C     2.073594   -2.458135    1.149332
N     3.006052   -1.479999    1.060684
C     4.094273   -1.550156    0.096680
C     3.000620   -0.348972    1.976929
O     1.136977   -2.493216    1.948491
H    -0.106342    2.563133   -2.883866
H     0.569060    2.413916   -1.242424
H     1.613251    2.154028   -2.661472
H     2.120971   -0.333577   -1.930436
H     1.239956    0.132100   -0.454167
H     0.691502   -1.267150   -1.394912
H    -2.763483    2.335785    1.811148
H    -1.524179    2.929178    0.678605
H    -3.033832    2.221561    0.054451
H     0.198919    1.283818    1.697977
H    -1.045377    0.716310    2.834291
H    -0.260119   -0.443278    1.725057
H     3.963673   -2.423520   -0.547232
H     4.106982   -0.651123   -0.529847
H     5.060452   -1.628552    0.609422
H     2.184706   -0.477983    2.687684
H     3.952568   -0.296948    2.517690
H     2.862584    0.589706    1.426699
H     1.210904   -4.121046   -4.292403
C    -0.117347   -3.734711   -1.492168
N     0.986257   -4.035738   -2.207115
H    -4.145585   -3.398616    0.536710
N    -2.227329   -3.973510    0.094375
C    -3.295956   -3.962317    0.906633
N    -0.071358   -4.604082   -0.433810
C     1.715058   -5.066482   -1.620765
C    -1.137004   -4.641760    0.492951
H     2.627905   -5.446904   -2.052331
C    -3.320460   -4.631854    2.125220
C     1.049657   -5.428517   -0.495041
H    -4.211261   -4.607192    2.742768
C    -1.053714   -5.327197    1.703720
C    -2.174895   -5.323054    2.527909
H     1.263115   -6.195039    0.231088
H    -0.142834   -5.832746    1.999379
H    -2.149540   -5.848549    3.477105
C     1.324653   -3.400497   -3.477875
H     2.354942   -3.037973   -3.448650
H     0.639917   -2.567541   -3.629699
H    -0.979768   -2.205095   -6.186523
H    -2.737310   -2.396908   -6.416515
C    -1.922178   -2.452154   -5.689385
H    -2.091163   -1.753963   -4.873387
H    -1.313199   -4.855862   -6.951384
C    -1.530100   -4.917920   -5.895999
N    -1.847231   -3.798768   -5.131578
C    -2.096688   -4.111166   -3.836458
C    -1.580823   -5.982563   -5.059715
H    -1.430927   -7.036307   -5.234906
N    -1.940572   -5.472406   -3.812433
C    -2.123981   -6.279234   -2.650986
N    -3.255070   -6.091529   -1.972162
H    -0.234195   -7.298080   -2.884408
C    -1.145020   -7.213173   -2.302892
C    -3.443593   -6.841480   -0.877277
H    -4.364082   -6.658369   -0.329367
C    -1.363180   -7.992376   -1.169043
C    -2.534653   -7.802543   -0.434847
H    -0.621684   -8.720957   -0.856451
H    -2.740055   -8.379182    0.460490
80
Optimized Geometry
Cl   -4.222947   -1.806580   -1.870124
Fe   -1.956543   -2.711306   -1.750941
H    -1.154846    0.621539   -3.771743
C    -0.615667   -0.105032   -3.148655
N     0.407602    0.414395   -2.465491
C     0.759016    1.827146   -2.571016
C     1.251024   -0.411209   -1.607970
O    -0.972314   -1.299094   -3.119985
H    -2.570947    0.293175   -0.970946
C    -1.826864   -0.029087   -0.232334
N    -1.430190    0.921735    0.618771
C    -1.932895    2.287316    0.524567
C    -0.465779    0.639633    1.677773
O    -1.414143   -1.203975   -0.217168
H     1.997320   -3.016960    0.373050
C     1.855985   -2.403726    1.277504
N     2.798742   -1.439118    1.397804
C     3.890070   -1.315374    0.443129
C     2.815154   -0.542365    2.544546
O     0.928425   -2.607259    2.061411
H     0.070855    2.334364   -3.249916
H     0.698618    2.297650   -1.584092
H     1.780534    1.931917   -2.950980
H     2.247798   -0.508780   -2.050872
H     1.343115    0.058676   -0.625212
H     0.794517   -1.390073   -1.487504
H    -2.441767    2.566658    1.453318
H    -1.102066    2.981559    0.356771
H    -2.636475    2.369476   -0.306499
H     0.444918    1.227167    1.516071
H    -0.892845    0.920900    2.646360
H    -0.223384   -0.422883    1.678507
H     3.759261   -2.038585   -0.365925
H     3.909350   -0.307090    0.014162
H     4.853451   -1.503637    0.931979
H     1.958724   -0.770295    3.178888
H     3.740351   -0.675269    3.117794
H     2.759007    0.500086    2.210881
H     1.342378   -4.484453   -4.053515
C    -0.188744   -3.842217   -1.388450
N     0.954781   -4.197235   -2.010948
H    -4.278293   -3.249387    0.462212
N    -2.355825   -3.888266    0.141419
C    -3.464699   -3.820626    0.895932
N    -0.200415   -4.616314   -0.256665
C     1.654539   -5.163513   -1.292418
C    -1.304851   -4.568141    0.620676
H     2.589595   -5.575762   -1.638141
C    -3.569044   -4.438400    2.137251
C     0.927617   -5.430213   -0.179711
H    -4.489799   -4.368056    2.705414
C    -1.301307   -5.200628    1.862945
C    -2.461667   -5.135794    2.627557
H     1.104267   -6.126478    0.622615
H    -0.420413   -5.714148    2.226626
H    -2.496780   -5.620067    3.598184
C     1.364662   -3.679817   -3.313424
H     2.375930   -3.270287   -3.249802
H     0.664032   -2.896887   -3.599503
H    -1.804963   -1.741558   -5.750416
H    -3.454085   -2.267485   -6.194225
C    -2.701494   -2.259663   -5.401622
H    -3.088713   -1.754256   -4.519167
H    -2.178742   -4.473908   -7.025322
C    -2.132906   -4.642995   -5.960430
N    -2.380276   -3.635947   -5.032927
C    -2.279554   -4.078190   -3.758178
C    -1.873807   -5.767802   -5.250280
H    -1.668683   -6.778956   -5.564655
N    -1.980135   -5.405719   -3.907143
C    -1.838320   -6.317354   -2.820454
N    -2.783723   -6.265653   -1.881891
H    -0.009917   -7.180903   -3.582141
C    -0.759855   -7.205016   -2.799331
C    -2.668045   -7.110500   -0.848226
H    -3.437241   -7.031018   -0.083776
C    -0.668922   -8.091900   -1.728743
C    -1.638867   -8.044357   -0.726885
H     0.157815   -8.792838   -1.670385
H    -1.599195   -8.707594    0.130577
80
Optimized Geometry
Cl   -4.206041   -1.780750   -1.907365
Fe   -1.942400   -2.740077   -1.813665
H    -1.144259    0.597920   -3.809215
C    -0.593754   -0.121896   -3.187994
N     0.416555    0.413384   -2.497607
C     0.744988    1.831891   -2.597822
C     1.268820   -0.400622   -1.638002
O    -0.926487   -1.322739   -3.167125
H    -2.532485    0.284673   -0.998690
C    -1.795040   -0.051883   -0.259673
N    -1.404067    0.885676    0.610154
C    -1.903501    2.253335    0.531456
C    -0.454372    0.584615    1.676986
O    -1.384913   -1.226987   -0.260581
H     2.002922   -2.986000    0.355482
C     1.863463   -2.408955    1.283533
N     2.789424   -1.431276    1.425447
C     3.870515   -1.260112    0.466419
C     2.806604   -0.577193    2.604305
O     0.950757   -2.658065    2.071811
H     0.048301    2.330585   -3.274364
H     0.677960    2.297423   -1.609102
H     1.764487    1.954840   -2.977897
H     2.272021   -0.472981   -2.071106
H     1.340301    0.063135   -0.650428
H     0.831556   -1.389698   -1.530166
H    -2.422185    2.519810    1.458647
H    -1.070303    2.949219    0.382960
H    -2.597896    2.349087   -0.305901
H     0.464102    1.164601    1.532910
H    -0.890141    0.860107    2.643391
H    -0.222030   -0.479980    1.670454
H     3.748142   -1.964350   -0.360576
H     3.866728   -0.240659    0.064315
H     4.841019   -1.442435    0.943202
H     1.947849   -0.824905    3.228017
H     3.729964   -0.733940    3.174773
H     2.755133    0.476662    2.308200
H     1.413088   -4.504308   -4.045181
C    -0.163527   -3.848942   -1.410198
N     0.992461   -4.201515   -2.010766
H    -4.286711   -3.273156    0.375613
N    -2.353705   -3.896212    0.088896
C    -3.473438   -3.830396    0.827584
N    -0.185347   -4.608464   -0.268872
C     1.689688   -5.152451   -1.269475
C    -1.302356   -4.557598    0.592378
H     2.633917   -5.560332   -1.594801
C    -3.588121   -4.432092    2.075808
C     0.948132   -5.411323   -0.164571
H    -4.517535   -4.364297    2.630040
C    -1.308319   -5.171019    1.844235
C    -2.479683   -5.109028    2.591819
H     1.119415   -6.094546    0.650047
H    -0.425364   -5.665691    2.228108
H    -2.522517   -5.579035    3.569148
C     1.419316   -3.693688   -3.311497
H     2.427408   -3.278286   -3.236063
H     0.719625   -2.916257   -3.614667
H    -1.841402   -1.739639   -5.733197
H    -3.497755   -2.253844   -6.165422
C    -2.741207   -2.246307   -5.376838
H    -3.120593   -1.730954   -4.496914
H    -2.314124   -4.478954   -6.992186
C    -2.233031   -4.641588   -5.928460
N    -2.431298   -3.624131   -5.001964
C    -2.290031   -4.058812   -3.727257
C    -1.965439   -5.765058   -5.219236
H    -1.785741   -6.781684   -5.531623
N    -2.016565   -5.391906   -3.877246
C    -1.855029   -6.304302   -2.792702
N    -2.804972   -6.280412   -1.858098
H    -0.007083   -7.120588   -3.557120
C    -0.755864   -7.165442   -2.774206
C    -2.671756   -7.127548   -0.828266
H    -3.445059   -7.071385   -0.065987
C    -0.645123   -8.054239   -1.706922
C    -1.619087   -8.035106   -0.708059
H     0.198430   -8.734820   -1.649293
H    -1.564931   -8.700711    0.146781
80
Optimized Geometry
Cl   -4.167843   -1.738372   -2.035615
Fe   -1.926556   -2.779166   -1.934151
H    -1.206387    0.560300   -3.777719
C    -0.593287   -0.156214   -3.213489
N     0.385080    0.405557   -2.499135
C     0.596664    1.849157   -2.489954
C     1.298242   -0.401086   -1.697172
O    -0.833471   -1.378330   -3.267261
H    -2.548835    0.257248   -0.966096
C    -1.783716   -0.106094   -0.268881
N    -1.393514    0.785408    0.650077
C    -1.935535    2.138756    0.675816
C    -0.414009    0.440651    1.675956
O    -1.343891   -1.266164   -0.356175
H     2.142234   -2.942752    0.260025
C     1.989494   -2.424328    1.220530
N     2.866782   -1.410197    1.405779
C     3.924511   -1.130339    0.446257
C     2.858760   -0.624216    2.631327
O     1.102191   -2.762117    2.005304
H    -0.139740    2.339237   -3.129757
H     0.492727    2.230608   -1.468623
H     1.601871    2.084470   -2.854358
H     2.301482   -0.375242   -2.135721
H     1.342455    0.000842   -0.681449
H     0.930044   -1.422915   -1.654871
H    -2.446377    2.323557    1.627035
H    -1.127356    2.870012    0.563991
H    -2.646629    2.270570   -0.142441
H     0.497545    1.032775    1.537156
H    -0.826224    0.665677    2.665370
H    -0.176127   -0.620843    1.612860
H     3.829604   -1.795410   -0.415797
H     3.861070   -0.092743    0.099297
H     4.909213   -1.285087    0.903131
H     2.010660   -0.935422    3.240893
H     3.788509   -0.781572    3.191214
H     2.771390    0.442112    2.394919
H     1.437716   -4.647500   -4.027556
C    -0.154552   -3.875461   -1.449268
N     1.013442   -4.254112   -2.009090
H    -4.322486   -3.251446    0.225996
N    -2.379236   -3.869288    0.006460
C    -3.509786   -3.768971    0.723797
N    -0.197421   -4.577434   -0.272913
C     1.696532   -5.167503   -1.208837
C    -1.327079   -4.481295    0.567562
H     2.647524   -5.588769   -1.495324
C    -3.634841   -4.286466    2.008434
C     0.933944   -5.371968   -0.106957
H    -4.573268   -4.194751    2.543786
C    -1.341149   -5.003357    1.860131
C    -2.524245   -4.907857    2.585704
H     1.090777   -6.011053    0.745419
H    -0.453477   -5.448081    2.290710
H    -2.573959   -5.307417    3.593608
C     1.463331   -3.809732   -3.325011
H     2.483045   -3.422545   -3.257176
H     0.790353   -3.022527   -3.662263
H    -1.789827   -1.779099   -5.787168
H    -3.451890   -2.263563   -6.234534
C    -2.706000   -2.258868   -5.436086
H    -3.086778   -1.720615   -4.570722
H    -2.364725   -4.529222   -7.010203
C    -2.273002   -4.675467   -5.944957
N    -2.432340   -3.637542   -5.035511
C    -2.282289   -4.053229   -3.754039
C    -2.023492   -5.793068   -5.219423
H    -1.872130   -6.819225   -5.515167
N    -2.045310   -5.395625   -3.885113
C    -1.882768   -6.293088   -2.787094
N    -2.844621   -6.273952   -1.865371
H    -0.012240   -7.082018   -3.521122
C    -0.767649   -7.131886   -2.744804
C    -2.707011   -7.103629   -0.821668
H    -3.490575   -7.052815   -0.069597
C    -0.650949   -8.001966   -1.662847
C    -1.637378   -7.987255   -0.675984
H     0.205207   -8.664418   -1.584893
H    -1.579923   -8.638858    0.189370
80
Optimized Geometry
Cl   -4.174755   -1.740931   -2.055610
Fe   -1.927750   -2.810943   -1.986065
H    -1.191362    0.550019   -3.785945
C    -0.574280   -0.166874   -3.226238
N     0.396967    0.396664   -2.503305
C     0.599179    1.841388   -2.483566
C     1.310655   -0.410070   -1.702020
O    -0.803652   -1.390205   -3.291745
H    -2.546886    0.237009   -0.988455
C    -1.784174   -0.132992   -0.292002
N    -1.396896    0.751929    0.635595
C    -1.939681    2.104612    0.670073
C    -0.421072    0.399949    1.662142
O    -1.345097   -1.292021   -0.387800
H     2.190188   -2.930788    0.246500
C     2.021639   -2.420695    1.208940
N     2.885149   -1.397946    1.410188
C     3.947334   -1.097617    0.461830
C     2.856453   -0.621364    2.641418
O     1.130078   -2.774107    1.982017
H    -0.138819    2.331075   -3.121873
H     0.490217    2.215238   -1.459956
H     1.603700    2.085991   -2.843831
H     2.314662   -0.382219   -2.138895
H     1.352854   -0.009591   -0.685619
H     0.943381   -1.432323   -1.662123
H    -2.452848    2.282445    1.621435
H    -1.131960    2.837531    0.565375
H    -2.649188    2.241950   -0.148681
H     0.489386    0.996036    1.533273
H    -0.837814    0.613754    2.652238
H    -0.179452   -0.660065    1.589673
H     3.869380   -1.759015   -0.404734
H     3.872272   -0.059037    0.120090
H     4.929994   -1.241175    0.926637
H     2.005411   -0.945838    3.239879
H     3.782033   -0.773463    3.209603
H     2.760558    0.445778    2.412191
H     1.471332   -4.658018   -4.027788
C    -0.142396   -3.881840   -1.467731
N     1.033730   -4.255303   -2.013660
H    -4.333781   -3.290437    0.168588
N    -2.381961   -3.887333   -0.030739
C    -3.517919   -3.790973    0.678277
N    -0.189338   -4.572839   -0.285349
C     1.717712   -5.155357   -1.199077
C    -1.325986   -4.477747    0.546051
H     2.674922   -5.570803   -1.473167
C    -3.644560   -4.291098    1.969750
C     0.947023   -5.355906   -0.102038
H    -4.587539   -4.203501    2.497776
C    -1.341126   -4.980192    1.846404
C    -2.529905   -4.889189    2.563308
H     1.102279   -5.984647    0.758239
H    -0.449925   -5.405398    2.289169
H    -2.580742   -5.273906    3.576933
C     1.492208   -3.817294   -3.328730
H     2.511541   -3.430087   -3.255716
H     0.821958   -3.031074   -3.673684
H    -1.792006   -1.765122   -5.759451
H    -3.453343   -2.242180   -6.219183
C    -2.714524   -2.236412   -5.414392
H    -3.100822   -1.690247   -4.556683
H    -2.436891   -4.514734   -6.975554
C    -2.327619   -4.658784   -5.911718
N    -2.453648   -3.615642   -5.005008
C    -2.283534   -4.027805   -3.722288
C    -2.080898   -5.777473   -5.186661
H    -1.949683   -6.806825   -5.480758
N    -2.070003   -5.375636   -3.855135
C    -1.902049   -6.278850   -2.761179
N    -2.874689   -6.286297   -1.851110
H    -0.011579   -7.027436   -3.484691
C    -0.772254   -7.096956   -2.715127
C    -2.732430   -7.122127   -0.812855
H    -3.525336   -7.093816   -0.069521
C    -0.649182   -7.972575   -1.638255
C    -1.646175   -7.984469   -0.662030
H     0.218637   -8.619097   -1.556419
H    -1.584795   -8.641277    0.199113
80
Optimized Geometry
Cl   -4.177116   -1.742618   -2.071092
Fe   -1.924807   -2.841155   -2.039711
H    -1.180285    0.543649   -3.793333
C    -0.557233   -0.172365   -3.238840
N     0.406301    0.394502   -2.507840
C     0.597397    1.840488   -2.478789
C     1.322883   -0.410743   -1.708280
O    -0.773567   -1.397160   -3.315718
H    -2.543139    0.217031   -1.008439
C    -1.782515   -0.159842   -0.313328
N    -1.399463    0.717451    0.624238
C    -1.944048    2.068903    0.668948
C    -0.425960    0.358240    1.649959
O    -1.342931   -1.317177   -0.419192
H     2.234316   -2.916333    0.232065
C     2.050925   -2.416438    1.197283
N     2.899984   -1.385131    1.415190
C     3.965473   -1.062415    0.477946
C     2.852174   -0.621032    2.653638
O     1.156565   -2.787146    1.959008
H    -0.143395    2.328368   -3.115262
H     0.484019    2.207428   -1.453165
H     1.600516    2.095259   -2.836039
H     2.326338   -0.381911   -2.146547
H     1.366164   -0.009421   -0.692235
H     0.956493   -1.433352   -1.667398
H    -2.458686    2.238594    1.621063
H    -1.137542    2.804215    0.571022
H    -2.652976    2.211765   -0.149396
H     0.482924    0.958623    1.530007
H    -0.845953    0.560223    2.641238
H    -0.180373   -0.700031    1.567096
H     3.902624   -1.716751   -0.395130
H     3.879485   -0.021813    0.145009
H     4.946323   -1.197538    0.949054
H     1.998144   -0.958827    3.240368
H     3.773361   -0.770622    3.229594
H     2.749268    0.447450    2.433968
H     1.509652   -4.653456   -4.038915
C    -0.123521   -3.884192   -1.491274
N     1.059499   -4.251227   -2.026661
H    -4.336597   -3.334260    0.111835
N    -2.376506   -3.908357   -0.071348
C    -3.517005   -3.818509    0.630989
N    -0.173174   -4.568244   -0.305382
C     1.744657   -5.141361   -1.202136
C    -1.316312   -4.477989    0.518162
H     2.707643   -5.549905   -1.466332
C    -3.643866   -4.304738    1.927801
C     0.967558   -5.341401   -0.109397
H    -4.590669   -4.222890    2.449925
C    -1.331270   -4.964776    1.824514
C    -2.524776   -4.880753    2.534406
H     1.121773   -5.963112    0.756098
H    -0.436297   -5.371432    2.276900
H    -2.575836   -5.253566    3.552469
C     1.525466   -3.813113   -3.339163
H     2.544075   -3.425317   -3.259740
H     0.857116   -3.026810   -3.687586
H    -1.783601   -1.759225   -5.738794
H    -3.444965   -2.228217   -6.208480
C    -2.712701   -2.219872   -5.397977
H    -3.103177   -1.663070   -4.549187
H    -2.496484   -4.508790   -6.938946
C    -2.373587   -4.648389   -5.876047
N    -2.466180   -3.598499   -4.975655
C    -2.281115   -4.004270   -3.689574
C    -2.135314   -5.767318   -5.147926
H    -2.025613   -6.800417   -5.437565
N    -2.094488   -5.358602   -3.820979
C    -1.930472   -6.266339   -2.728497
N    -2.922458   -6.300608   -1.840418
H    -0.012603   -6.973124   -3.420083
C    -0.786280   -7.062278   -2.665819
C    -2.785257   -7.141370   -0.805470
H    -3.594549   -7.136201   -0.079587
C    -0.666723   -7.941922   -1.591627
C    -1.683341   -7.980458   -0.636661
H     0.212138   -8.571304   -1.495957
H    -1.626025   -8.641299    0.221671
80
Optimized Geometry
Cl   -4.174275   -1.741630   -2.052048
Fe   -1.928066   -2.806432   -1.978700
H    -1.192345    0.551227   -3.786149
C    -0.576727   -0.165775   -3.225033
N     0.395741    0.397078   -2.503265
C     0.600830    1.841462   -2.486285
C     1.308491   -0.409907   -1.701134
O    -0.808863   -1.388781   -3.288066
H    -2.546521    0.239725   -0.986134
C    -1.784104   -0.129602   -0.289019
N    -1.396296    0.756306    0.637236
C    -1.937965    2.109492    0.669688
C    -0.420318    0.405153    1.663974
O    -1.345587   -1.289106   -0.382911
H     2.183309   -2.931137    0.249451
C     2.016387   -2.420059    1.211653
N     2.880709   -1.397560    1.410832
C     3.942699   -1.099518    0.461549
C     2.854348   -0.620324    2.641710
O     1.125655   -2.772120    1.986271
H    -0.135884    2.331363   -3.125888
H     0.492173    2.217576   -1.463470
H     1.606007    2.083248   -2.846596
H     2.312146   -0.384818   -2.138940
H     1.352329   -0.007466   -0.685580
H     0.939316   -1.431405   -1.658836
H    -2.450764    2.289155    1.620891
H    -1.129630    2.841531    0.563670
H    -2.647520    2.246116   -0.149142
H     0.490524    1.000338    1.533705
H    -0.836517    0.620940    2.653851
H    -0.179586   -0.655175    1.593058
H     3.862957   -1.761176   -0.404623
H     3.869131   -0.060993    0.119364
H     4.925485   -1.244503    0.925676
H     2.002088   -0.941607    3.240150
H     3.779229   -0.775278    3.210292
H     2.762223    0.447019    2.411900
H     1.466782   -4.656859   -4.025998
C    -0.144743   -3.881277   -1.464006
N     1.030667   -4.255258   -2.011346
H    -4.333752   -3.286288    0.176360
N    -2.382849   -3.885472   -0.025130
C    -3.518164   -3.788497    0.684850
N    -0.191478   -4.573730   -0.282475
C     1.714249   -5.157059   -1.198354
C    -1.327296   -4.478124    0.550063
H     2.670936   -5.573010   -1.473525
C    -3.644528   -4.290040    1.975786
C     0.944286   -5.358177   -0.100949
H    -4.586992   -4.201759    2.504624
C    -1.342179   -4.982249    1.849764
C    -2.530245   -4.890410    2.567744
H     1.099471   -5.988251    0.758359
H    -0.451300   -5.409450    2.291261
H    -2.580840   -5.276307    3.580928
C     1.488312   -3.816485   -3.326431
H     2.507729   -3.429389   -3.253967
H     0.817848   -3.030039   -3.670456
H    -1.794659   -1.767172   -5.764462
H    -3.456556   -2.245679   -6.220436
C    -2.715702   -2.240037   -5.417503
H    -3.100292   -1.695449   -4.558023
H    -2.428784   -4.516795   -6.981481
C    -2.321136   -4.661277   -5.917530
N    -2.451984   -3.619168   -5.010020
C    -2.283467   -4.032031   -3.727773
C    -2.072687   -5.779806   -5.192836
H    -1.937879   -6.808552   -5.487461
N    -2.065704   -5.378787   -3.860776
C    -1.897147   -6.281264   -2.766501
N    -2.867430   -6.285502   -1.853861
H    -0.009946   -7.034704   -3.493669
C    -0.769084   -7.101950   -2.722368
C    -2.724574   -7.120741   -0.815208
H    -3.515466   -7.089713   -0.069828
C    -0.645674   -7.977162   -1.645225
C    -1.640289   -7.985912   -0.666535
H     0.220752   -8.625770   -1.565009
H    -1.578511   -8.642367    0.194846
80
Optimized Geometry
Cl   -4.193164   -1.773579   -2.055245
Fe   -1.947741   -2.828917   -1.976399
H    -1.201915    0.545170   -3.769679
C    -0.586199   -0.175666   -3.213303
N     0.388866    0.382787   -2.491130
C     0.594697    1.826784   -2.466436
C     1.302697   -0.429750   -1.696043
O    -0.820081   -1.397646   -3.281174
H    -2.574371    0.219699   -0.976916
C    -1.804958   -0.145320   -0.285020
N    -1.419205    0.741417    0.641721
C    -1.970833    2.090292    0.680535
C    -0.433742    0.395272    1.661020
O    -1.357523   -1.300562   -0.384426
H     2.207037   -2.946336    0.253503
C     2.032700   -2.425752    1.209507
N     2.891528   -1.397648    1.403161
C     3.955317   -1.102089    0.455153
C     2.855072   -0.608211    2.626023
O     1.139098   -2.773544    1.982837
H    -0.142055    2.320434   -3.103155
H     0.486482    2.197790   -1.441682
H     1.599804    2.070314   -2.825862
H     2.305258   -0.403182   -2.136470
H     1.350373   -0.033584   -0.678209
H     0.932566   -1.451206   -1.659277
H    -2.477776    2.264579    1.635886
H    -1.169191    2.828964    0.569374
H    -2.687798    2.222699   -0.132526
H     0.471838    0.997543    1.526352
H    -0.844795    0.605132    2.654332
H    -0.185296   -0.662996    1.585611
H     3.882608   -1.771988   -0.405282
H     3.876655   -0.067142    0.103343
H     4.937194   -1.236891    0.924221
H     2.002428   -0.928896    3.224220
H     3.778586   -0.751571    3.199827
H     2.757206    0.456164    2.385100
H     1.410204   -4.694582   -4.033226
C    -0.162803   -3.893335   -1.460170
N     1.006375   -4.275423   -2.014990
H    -4.333046   -3.267411    0.215643
N    -2.386561   -3.876056    0.000881
C    -3.513428   -3.765531    0.721786
N    -0.200196   -4.574053   -0.271589
C     1.694507   -5.172616   -1.200566
C    -1.326225   -4.464000    0.572131
H     2.646925   -5.594620   -1.481294
C    -3.627104   -4.249547    2.020701
C     0.934604   -5.361141   -0.094017
H    -4.563451   -4.151576    2.558627
C    -1.328207   -4.950539    1.878593
C    -2.508143   -4.845679    2.608157
H     1.095865   -5.983545    0.769754
H    -0.433287   -5.373335    2.316043
H    -2.548776   -5.217939    3.626883
C     1.451647   -3.850552   -3.338849
H     2.476753   -3.476203   -3.282341
H     0.786834   -3.057550   -3.678859
H    -1.783600   -1.736317   -5.755052
H    -3.429412   -2.239181   -6.242898
C    -2.701713   -2.228507   -5.428089
H    -3.109382   -1.699455   -4.569316
H    -2.347818   -4.486780   -7.007921
C    -2.256090   -4.638834   -5.943544
N    -2.420598   -3.606773   -5.029456
C    -2.268764   -4.028655   -3.748846
C    -2.002935   -5.759957   -5.224377
H    -1.849098   -6.783924   -5.526190
N    -2.027008   -5.370450   -3.889001
C    -1.873604   -6.270851   -2.793244
N    -2.824775   -6.221344   -1.862366
H    -0.028958   -7.108363   -3.540699
C    -0.779011   -7.136603   -2.758090
C    -2.699888   -7.051564   -0.817413
H    -3.474598   -6.976821   -0.058231
C    -0.674877   -8.004906   -1.673534
C    -1.652279   -7.961989   -0.678298
H     0.164938   -8.688480   -1.600321
H    -1.603882   -8.612190    0.188638
80
Optimized Geometry
Cl   -4.208893   -1.814860   -2.063248
Fe   -1.962468   -2.854794   -1.971211
H    -1.211937    0.533028   -3.741208
C    -0.589964   -0.187733   -3.191319
N     0.380443    0.372954   -2.464325
C     0.573883    1.818171   -2.426653
C     1.298030   -0.439390   -1.673473
O    -0.812618   -1.410830   -3.269717
H    -2.611014    0.192924   -0.964803
C    -1.835306   -0.165087   -0.276065
N    -1.461382    0.722029    0.655642
C    -2.034672    2.061397    0.704734
C    -0.469987    0.384433    1.672030
O    -1.370623   -1.312396   -0.383451
H     2.246793   -2.987484    0.262976
C     2.064030   -2.431780    1.197487
N     2.923722   -1.399320    1.362115
C     3.992926   -1.136553    0.410504
C     2.876974   -0.564366    2.553962
O     1.162199   -2.749775    1.974225
H    -0.165287    2.310836   -3.061405
H     0.459466    2.179896   -1.399254
H     1.577827    2.073503   -2.781196
H     2.302257   -0.399100   -2.109017
H     1.337332   -0.053947   -0.651212
H     0.937002   -1.464593   -1.649967
H    -2.539917    2.221927    1.663416
H    -1.245911    2.813942    0.594058
H    -2.757779    2.186586   -0.104035
H     0.419488    1.012908    1.550354
H    -0.888665    0.566274    2.667837
H    -0.192830   -0.665425    1.579703
H     3.919937   -1.830180   -0.430958
H     3.920672   -0.111772    0.028876
H     4.972290   -1.262262    0.887306
H     2.032117   -0.877119    3.167196
H     3.804900   -0.669532    3.128742
H     2.758999    0.488331    2.273473
H     1.366700   -4.734085   -4.027462
C    -0.176824   -3.907250   -1.447897
N     0.986586   -4.300010   -2.007333
H    -4.333322   -3.248814    0.250470
N    -2.391237   -3.868516    0.027831
C    -3.510759   -3.741547    0.757162
N    -0.209722   -4.577955   -0.253512
C     1.674683   -5.195511   -1.190886
C    -1.327585   -4.451173    0.598328
H     2.622407   -5.625707   -1.475101
C    -3.613875   -4.203865    2.064917
C     0.921425   -5.371039   -0.077693
H    -4.544524   -4.093158    2.610209
C    -1.319125   -4.916810    1.912393
C    -2.491748   -4.795291    2.651191
H     1.084476   -5.988307    0.789475
H    -0.421755   -5.336105    2.348271
H    -2.524233   -5.150795    3.676178
C     1.425165   -3.887515   -3.337350
H     2.455509   -3.526347   -3.291807
H     0.767710   -3.087292   -3.674635
H    -1.746046   -1.703550   -5.748940
H    -3.377912   -2.223113   -6.265660
C    -2.662240   -2.210722   -5.440253
H    -3.089534   -1.695458   -4.582502
H    -2.251231   -4.450661   -7.034794
C    -2.178310   -4.611429   -5.970251
N    -2.369448   -3.588911   -5.050230
C    -2.238514   -4.021668   -3.771610
C    -1.929939   -5.737398   -5.256911
H    -1.763126   -6.757127   -5.565832
N    -1.983444   -5.360224   -3.918788
C    -1.853581   -6.260738   -2.821953
N    -2.788166   -6.157710   -1.878695
H    -0.054173   -7.184308   -3.580620
C    -0.796879   -7.172670   -2.790602
C    -2.688185   -6.983860   -0.827846
H    -3.448773   -6.866159   -0.059873
C    -0.718829   -8.034578   -1.698802
C    -1.681650   -7.939835   -0.692850
H     0.090926   -8.753830   -1.628419
H    -1.652432   -8.584408    0.179109
80
Optimized Geometry
Cl   -4.226516   -1.865087   -2.056290
Fe   -1.973656   -2.882319   -1.960481
H    -1.210907    0.531689   -3.707733
C    -0.590984   -0.194116   -3.161859
N     0.381919    0.359735   -2.432865
C     0.578606    1.804075   -2.385422
C     1.296660   -0.460796   -1.647267
O    -0.817575   -1.415787   -3.245905
H    -2.637875    0.164608   -0.970139
C    -1.865483   -0.184183   -0.272867
N    -1.512054    0.708261    0.661910
C    -2.104161    2.039451    0.706077
C    -0.527386    0.383314    1.688768
O    -1.386510   -1.325873   -0.374333
H     2.291392   -3.055355    0.314928
C     2.091581   -2.441705    1.208877
N     2.949305   -1.400900    1.324250
C     4.032003   -1.195658    0.373668
C     2.883475   -0.493009    2.460484
O     1.175422   -2.711184    1.987360
H    -0.155540    2.302296   -3.021723
H     0.459010    2.160150   -1.356580
H     1.585153    2.059115   -2.732763
H     2.297530   -0.434914   -2.091802
H     1.350373   -0.071879   -0.627140
H     0.923512   -1.481582   -1.616851
H    -2.621222    2.192405    1.659763
H    -1.324719    2.802846    0.603846
H    -2.820953    2.155274   -0.109711
H     0.343976    1.040557    1.591602
H    -0.966579    0.534978    2.680971
H    -0.216244   -0.655812    1.583295
H     3.958792   -1.926263   -0.435957
H     3.974939   -0.189054   -0.055588
H     5.005221   -1.309390    0.866075
H     2.041615   -0.780984    3.089825
H     3.810858   -0.545763    3.043077
H     2.748511    0.537877    2.113691
H     1.314674   -4.767009   -4.018881
C    -0.188068   -3.919042   -1.427669
N     0.968021   -4.323293   -1.994406
H    -4.332167   -3.240952    0.296267
N    -2.393860   -3.868110    0.063175
C    -3.504548   -3.725689    0.802520
N    -0.215272   -4.582071   -0.228946
C     1.655700   -5.220499   -1.179402
C    -1.324065   -4.440893    0.632159
H     2.597491   -5.659754   -1.469471
C    -3.593122   -4.163805    2.119857
C     0.910551   -5.384563   -0.058975
H    -4.517378   -4.042134    2.673634
C    -1.300632   -4.881744    1.954547
C    -2.464901   -4.745514    2.704100
H     1.074755   -5.999454    0.809780
H    -0.397452   -5.290816    2.388232
H    -2.485969   -5.081292    3.736025
C     1.397831   -3.921147   -3.330287
H     2.435358   -3.579801   -3.297988
H     0.751913   -3.108932   -3.661147
H    -1.717241   -1.662956   -5.736817
H    -3.337441   -2.194812   -6.277253
C    -2.630804   -2.184027   -5.444078
H    -3.073238   -1.684214   -4.584793
H    -2.183530   -4.403239   -7.059864
C    -2.119869   -4.575080   -5.996478
N    -2.327034   -3.563471   -5.067195
C    -2.206481   -4.009728   -3.793072
C    -1.872098   -5.707504   -5.293342
H    -1.697947   -6.722762   -5.612469
N    -1.941582   -5.345002   -3.951694
C    -1.829039   -6.249883   -2.858510
N    -2.737926   -6.097947   -1.896772
H    -0.087037   -7.258993   -3.645176
C    -0.814627   -7.209263   -2.842665
C    -2.658515   -6.926167   -0.845805
H    -3.398329   -6.769978   -0.064598
C    -0.757347   -8.070333   -1.748970
C    -1.696546   -7.928668   -0.726185
H     0.019062   -8.826534   -1.690668
H    -1.682279   -8.572549    0.146634
80
Optimized Geometry
Cl   -4.235895   -1.909185   -2.049329
Fe   -1.978547   -2.917262   -1.954444
H    -1.215354    0.512705   -3.699031
C    -0.592510   -0.210213   -3.152285
N     0.378341    0.348637   -2.424134
C     0.569334    1.793619   -2.378107
C     1.294969   -0.468101   -1.636894
O    -0.813746   -1.432574   -3.234398
H    -2.654398    0.138078   -0.973698
C    -1.879109   -0.202947   -0.275614
N    -1.534690    0.694323    0.658523
C    -2.138419    2.020252    0.699878
C    -0.549456    0.379202    1.687763
O    -1.389131   -1.339603   -0.375536
H     2.308461   -3.060961    0.333038
C     2.103434   -2.435094    1.217405
N     2.958268   -1.390775    1.322451
C     4.043769   -1.194508    0.373284
C     2.883824   -0.466580    2.444936
O     1.184572   -2.695868    1.995689
H    -0.166261    2.288207   -3.015623
H     0.447448    2.150573   -1.349809
H     1.575119    2.052441   -2.724958
H     2.296116   -0.440040   -2.080740
H     1.346648   -0.077583   -0.617350
H     0.924518   -1.489913   -1.605588
H    -2.658479    2.170296    1.652445
H    -1.365592    2.790397    0.597752
H    -2.854836    2.128636   -0.117299
H     0.316428    1.044043    1.592588
H    -0.992305    0.527392    2.678917
H    -0.228094   -0.657049    1.584050
H     3.976526   -1.936434   -0.426496
H     3.984681   -0.194054   -0.069915
H     5.015445   -1.297611    0.871061
H     2.044237   -0.752531    3.078223
H     3.811481   -0.502592    3.028278
H     2.739831    0.557910    2.082924
H     1.291790   -4.796515   -4.005533
C    -0.192109   -3.934050   -1.411812
N     0.961607   -4.343318   -1.979748
H    -4.322652   -3.229201    0.335171
N    -2.388003   -3.864389    0.095041
C    -3.491707   -3.708110    0.841592
N    -0.212231   -4.583627   -0.205333
C     1.653133   -5.233228   -1.159543
C    -1.313646   -4.429903    0.662594
H     2.593660   -5.675033   -1.449905
C    -3.569328   -4.126260    2.166173
C     0.913996   -5.385701   -0.033620
H    -4.488337   -3.994604    2.726366
C    -1.279396   -4.850949    1.991301
C    -2.436904   -4.701474    2.748764
H     1.082977   -5.991082    0.840930
H    -0.372654   -5.253452    2.423566
H    -2.449366   -5.021484    3.785841
C     1.387205   -3.949959   -3.319573
H     2.428225   -3.618873   -3.294102
H     0.747703   -3.132262   -3.649334
H    -1.696420   -1.638264   -5.734411
H    -3.315054   -2.168484   -6.280702
C    -2.608887   -2.164227   -5.447051
H    -3.053075   -1.674124   -4.583108
H    -2.160895   -4.368336   -7.084292
C    -2.097166   -4.550202   -6.022591
N    -2.302537   -3.546664   -5.083695
C    -2.183085   -4.005545   -3.814628
C    -1.852501   -5.690067   -5.330703
H    -1.684444   -6.702631   -5.661380
N    -1.920707   -5.339911   -3.985457
C    -1.817866   -6.249052   -2.896746
N    -2.684179   -6.044076   -1.905637
H    -0.157766   -7.354782   -3.733052
C    -0.855964   -7.261431   -2.908632
C    -2.619054   -6.875605   -0.856271
H    -3.325621   -6.678666   -0.053938
C    -0.811883   -8.122137   -1.814064
C    -1.710596   -7.929229   -0.763522
H    -0.076563   -8.919709   -1.777663
H    -1.705825   -8.573230    0.109293
80
Optimized Geometry
Cl   -4.242520   -1.950514   -2.052835
Fe   -1.981123   -2.957185   -1.958000
H    -1.222525    0.485824   -3.689437
C    -0.591026   -0.232494   -3.146107
N     0.375591    0.334919   -2.418732
C     0.548878    1.781709   -2.365787
C     1.299764   -0.474519   -1.633013
O    -0.799325   -1.456539   -3.230791
H    -2.680089    0.104541   -0.965661
C    -1.895168   -0.229407   -0.274781
N    -1.564595    0.664102    0.668651
C    -2.189165    1.979651    0.723706
C    -0.568837    0.356695    1.689961
O    -1.383379   -1.354439   -0.389655
H     2.340171   -3.056353    0.332371
C     2.129377   -2.428478    1.214101
N     2.976762   -1.378064    1.317694
C     4.062125   -1.175737    0.369687
C     2.890327   -0.448414    2.434814
O     1.210728   -2.692635    1.991521
H    -0.189370    2.269960   -3.005197
H     0.417432    2.133449   -1.336758
H     1.553149    2.054150   -2.706577
H     2.302605   -0.428702   -2.071551
H     1.340420   -0.091184   -0.610248
H     0.943467   -1.501698   -1.611732
H    -2.703661    2.115176    1.681465
H    -1.430007    2.763195    0.620115
H    -2.914274    2.081520   -0.086640
H     0.287435    1.033885    1.593840
H    -1.007670    0.492944    2.684631
H    -0.234096   -0.674466    1.578299
H     4.007188   -1.925684   -0.423468
H     3.991105   -0.180168   -0.082733
H     5.033458   -1.261550    0.871317
H     2.051360   -0.738446    3.067046
H     3.816435   -0.472704    3.021179
H     2.738241    0.572730    2.066643
H     1.236099   -4.862605   -3.993148
C    -0.196711   -3.955289   -1.400624
N     0.953457   -4.375535   -1.967758
H    -4.313430   -3.212107    0.362917
N    -2.381765   -3.855640    0.121690
C    -3.478828   -3.680282    0.873417
N    -0.207487   -4.579161   -0.180324
C     1.650847   -5.249066   -1.134413
C    -1.302001   -4.407353    0.692648
H     2.589720   -5.696144   -1.422153
C    -3.545109   -4.066909    2.208203
C     0.919907   -5.378280   -0.000431
H    -4.458992   -3.921302    2.773306
C    -1.256788   -4.797158    2.030628
C    -2.407894   -4.629269    2.793989
H     1.096156   -5.963533    0.886299
H    -0.345920   -5.187798    2.464869
H    -2.411518   -4.924543    3.838469
C     1.367439   -4.010978   -3.319257
H     2.417723   -3.709881   -3.314693
H     0.746097   -3.179132   -3.648487
H    -1.662637   -1.617163   -5.742848
H    -3.280696   -2.140186   -6.297410
C    -2.576475   -2.144330   -5.462111
H    -3.022135   -1.661340   -4.594810
H    -2.130330   -4.338024   -7.116452
C    -2.070069   -4.528063   -6.055982
N    -2.273382   -3.530252   -5.109997
C    -2.159877   -3.999810   -3.845086
C    -1.833597   -5.674702   -5.372551
H    -1.671790   -6.685486   -5.711622
N    -1.903614   -5.334039   -4.024703
C    -1.812892   -6.243131   -2.936646
N    -2.643660   -5.991335   -1.925143
H    -0.220651   -7.424871   -3.801507
C    -0.896305   -7.296276   -2.963220
C    -2.594397   -6.822408   -0.874355
H    -3.274232   -6.591163   -0.058513
C    -0.865672   -8.152042   -1.864322
C    -1.732876   -7.915675   -0.796295
H    -0.165228   -8.980834   -1.839115
H    -1.739171   -8.556586    0.078747
80
Optimized Geometry
Cl   -4.222056   -1.968764   -2.108441
Fe   -1.960755   -2.995556   -1.994429
H    -1.250412    0.429708   -3.672521
C    -0.583863   -0.272158   -3.149759
N     0.373672    0.319954   -2.431498
C     0.494234    1.771102   -2.358921
C     1.328302   -0.466522   -1.659317
O    -0.747626   -1.502161   -3.248830
H    -2.757519    0.039810   -0.880239
C    -1.924458   -0.275239   -0.238380
N    -1.616508    0.588212    0.741099
C    -2.307971    1.863369    0.878355
C    -0.562563    0.295074    1.706001
O    -1.344947   -1.355073   -0.432679
H     2.412937   -3.038119    0.309389
C     2.187078   -2.416874    1.192269
N     3.012270   -1.349793    1.302521
C     4.097227   -1.121968    0.359890
C     2.902952   -0.425919    2.422510
O     1.271042   -2.701860    1.965515
H    -0.261231    2.240532   -2.992406
H     0.350423    2.105083   -1.325503
H     1.487916    2.083774   -2.696172
H     2.330215   -0.366018   -2.090646
H     1.346053   -0.107441   -0.627155
H     1.016660   -1.508470   -1.665378
H    -2.791757    1.928741    1.859275
H    -1.596453    2.691560    0.783016
H    -3.068212    1.960260    0.100165
H     0.272735    0.993117    1.576901
H    -0.954412    0.409336    2.722627
H    -0.210083   -0.726479    1.565698
H     4.059898   -1.868690   -0.437188
H     4.009171   -0.125572   -0.087692
H     5.068009   -1.191735    0.865122
H     2.067676   -0.734659    3.050681
H     3.827196   -0.433794    3.012261
H     2.731979    0.593217    2.057133
H     1.209298   -4.968924   -3.968668
C    -0.189739   -3.979463   -1.400181
N     0.958457   -4.422275   -1.953537
H    -4.294673   -3.145758    0.352421
N    -2.369893   -3.814994    0.126931
C    -3.460031   -3.597826    0.877330
N    -0.198950   -4.557241   -0.157295
C     1.656076   -5.266295   -1.089610
C    -1.288302   -4.346209    0.713651
H     2.594476   -5.724109   -1.361770
C    -3.518406   -3.922816    2.228887
C     0.927282   -5.351664    0.049773
H    -4.426591   -3.745038    2.793987
C    -1.235667   -4.675726    2.067600
C    -2.380208   -4.465907    2.830643
H     1.105940   -5.900805    0.958744
H    -0.322708   -5.047942    2.513048
H    -2.377459   -4.712822    3.887636
C     1.371111   -4.104960   -3.317338
H     2.429747   -3.835186   -3.328186
H     0.772216   -3.263075   -3.662389
H    -1.570805   -1.621536   -5.769900
H    -3.184441   -2.117003   -6.361314
C    -2.497904   -2.136927   -5.511738
H    -2.954695   -1.652695   -4.650666
H    -2.090698   -4.338716   -7.169213
C    -2.038040   -4.530839   -6.108710
N    -2.223512   -3.529409   -5.162224
C    -2.124408   -4.002873   -3.898191
C    -1.828899   -5.683175   -5.426299
H    -1.688839   -6.696399   -5.767408
N    -1.896003   -5.342217   -4.077886
C    -1.828501   -6.246263   -2.985992
N    -2.609118   -5.930301   -1.951626
H    -0.339629   -7.535658   -3.881270
C    -0.981928   -7.355952   -3.026455
C    -2.585287   -6.755713   -0.895296
H    -3.226364   -6.475092   -0.064210
C    -0.974860   -8.202188   -1.919888
C    -1.795428   -7.902450   -0.831055
H    -0.328736   -9.074254   -1.906097
H    -1.820196   -8.535904    0.049031
80
Frame 0
 Cl        -3.769084275000        0.701658650000       -1.112859862500
 Fe        -1.504628275000       -0.360247350000       -0.979595862500
 H         -0.823716275000        3.045752650000       -2.604544862500
 C         -0.127575275000        2.359172650000       -2.100247862500
 N          0.825789725000        2.972097650000       -1.395430862500
 C          0.903423725000        4.425159650000       -1.307639862500
 C          1.803833725000        2.206940650000       -0.631588862500
 O         -0.257104275000        1.125465650000       -2.208129862500
 H         -2.372658275000        2.660658650000        0.222040137500
 C         -1.507594275000        2.365231650000        0.830096137500
 N         -1.222122275000        3.203453650000        1.838836137500
 C         -1.970499275000        4.437088650000        2.039960137500
 C         -0.128012275000        2.930102650000        2.763205137500
 O         -0.876655275000        1.327887650000        0.576247137500
 H          2.923278725000       -0.331021350000        1.382170137500
 C          2.683273725000        0.297313650000        2.256376137500
 N          3.488691725000        1.379988650000        2.357363137500
 C          4.570821725000        1.618736650000        1.414177137500
 C          3.356389725000        2.316240650000        3.464581137500
 O          1.769018725000        0.005615650000        3.029440137500
 H          0.132714725000        4.878718650000       -1.934345862500
 H          0.753171725000        4.744096650000       -0.270266862500
 H          1.886481725000        4.770223650000       -1.644391862500
 H          2.804152725000        2.354658650000       -1.052632862500
 H          1.798988725000        2.544634650000        0.408091137500
 H          1.531895725000        1.154215650000       -0.662139862500
 H         -2.428619275000        4.444664650000        3.035301137500
 H         -1.303733275000        5.302969650000        1.955134137500
 H         -2.756978275000        4.522519650000        1.286836137500
 H          0.680525725000        3.656573650000        2.619901137500
 H         -0.489864275000        3.014538650000        3.793675137500
 H          0.252054725000        1.923024650000        2.594901137500
 H          4.554194725000        0.858469650000        0.629359137500
 H          4.460385725000        2.605321650000        0.950089137500
 H          5.541119725000        1.580429650000        1.923562137500
 H          2.529477725000        1.995184650000        4.097589137500
 H          4.280944725000        2.339662650000        4.053321137500
 H          3.159324725000        3.325608650000        3.085519137500
 H          1.640799725000       -2.418763350000       -2.852100862500
 C          0.256616725000       -1.317960350000       -0.330914862500
 N          1.405231725000       -1.787150350000       -0.859800862500
 H         -3.857834275000       -0.417556350000        1.379086137500
 N         -1.931975275000       -1.093352350000        1.186293137500
 C         -3.018522275000       -0.831888350000        1.927261137500
 N          0.245802725000       -1.832648350000        0.939231137500
 C          2.101727725000       -2.587974350000        0.045764137500
 C         -0.843251275000       -1.577413350000        1.799858137500
 H          3.041455725000       -3.057006350000       -0.201420862500
 C         -3.066251275000       -1.064977350000        3.298299137500
 C          1.370621725000       -2.617456350000        1.186552137500
 H         -3.971391275000       -0.853357350000        3.856614137500
 C         -0.780141275000       -1.815763350000        3.172304137500
 C         -1.921295275000       -1.560571350000        3.927094137500
 H          1.548550725000       -3.119010350000        2.122690137500
 H          0.139896725000       -2.146123350000        3.635266137500
 H         -1.909830275000       -1.734533350000        4.998482137500
 C          1.820639725000       -1.532843350000       -2.235922862500
 H          2.884189725000       -1.284170350000       -2.258706862500
 H          1.237374725000       -0.693516350000       -2.612715862500
 H         -1.087641275000        1.085302650000       -4.724054862500
 H         -2.705277275000        0.626091650000       -5.332865862500
 C         -2.024039275000        0.579852650000       -4.480098862500
 H         -2.479371275000        1.055405650000       -3.613265862500
 H         -1.690118275000       -1.605500350000       -6.175305862500
 C         -1.624731275000       -1.814386350000       -5.118684862500
 N         -1.774026275000       -0.822949350000       -4.154764862500
 C         -1.665929275000       -1.316932350000       -2.899534862500
 C         -1.430210275000       -2.980850350000       -4.457539862500
 H         -1.318777275000       -3.990709350000       -4.817982862500
 N         -1.467855275000       -2.658868350000       -3.102429862500
 C         -1.395851275000       -3.574343350000       -2.022845862500
 N         -2.080102275000       -3.208187350000       -0.936698862500
 H         -0.070128275000       -4.969829350000       -3.013706862500
 C         -0.641511275000       -4.745780350000       -2.120053862500
 C         -2.054598275000       -4.042860350000        0.112340137500
 H         -2.620207275000       -3.721896350000        0.982034137500
 C         -0.629681275000       -5.599130350000       -1.019166862500
 C         -1.354702275000       -5.247893350000        0.120951137500
 H         -0.053949275000       -6.518761350000       -1.050809862500
 H         -1.374816275000       -5.886550350000        0.997315137500
80
Frame 1
 Cl        -3.838565499938        0.640158470383       -1.156824325629
 Fe        -1.511780389356       -0.356628741394       -0.994614250896
 H         -0.665936538172        3.041996014738       -2.717835127510
 C         -0.009545860533        2.341846992572       -2.177823463823
 N          0.919572295461        2.945331731413       -1.429491037223
 C          1.024069197605        4.398397918972       -1.355563888226
 C          1.846064060878        2.168613609163       -0.614825379650
 O         -0.167809174831        1.110339709806       -2.271924537126
 H         -2.523008877218        2.568221692684        0.261007536500
 C         -1.612403357327        2.298640942169        0.807974284086
 N         -1.326640580030        3.063518018613        1.867733391474
 C         -2.156139455184        4.208125353073        2.213235113008
 C         -0.170427690024        2.801470736866        2.715349908058
 O         -0.925402433465        1.342235991382        0.441443690682
 H          3.047113394871       -0.355735481197        1.435342060104
 C          2.776598594934        0.308731209444        2.271106283254
 N          3.562678846363        1.408015633282        2.337104970297
 C          4.662708811889        1.622706324785        1.408625336649
 C          3.380947544121        2.400353478108        3.387329701698
 O          1.848266933677        0.038322486964        3.035938425958
 H          0.293359171512        4.860612236925       -2.022782436868
 H          0.828565652060        4.739724057779       -0.332482946417
 H          2.031424222111        4.714879424204       -1.647431776541
 H          2.861387984947        2.265340962064       -1.010835295040
 H          1.829448369272        2.542198460048        0.412121816131
 H          1.537406192832        1.124964172361       -0.621602011911
 H         -2.558788081606        4.076673108795        3.226648523986
 H         -1.557180262288        5.127625349495        2.172006786951
 H         -2.980694789798        4.295562834720        1.501131633972
 H          0.585721709500        3.582515541015        2.589836965541
 H         -0.479126928830        2.791037243700        3.765183588079
 H          0.253567252471        1.837191833865        2.456455744927
 H          4.677386875706        0.825231776188        0.661727716843
 H          4.545644941213        2.584530316296        0.896014004684
 H          5.620976792579        1.626591781720        1.941509931402
 H          2.561260961705        2.080957680867        4.030439203360
 H          4.297202942441        2.493950465760        3.981687914239
 H          3.147586687682        3.378129557931        2.949161345814
 H          1.596040753529       -2.481099784690       -2.784324726216
 C          0.243270431623       -1.307956372779       -0.299553950918
 N          1.390677438831       -1.797560614552       -0.808469604060
 H         -3.897099779179       -0.385535471617        1.376347419659
 N         -1.962773365938       -1.051935905396        1.208701061048
 C         -3.048739071135       -0.760064929919        1.940099178999
 N          0.226721856299       -1.777213469824        0.988348371027
 C          2.074421047863       -2.581321736606        0.120939784343
 C         -0.863748321802       -1.488770464631        1.840377368509
 H          3.011478678057       -3.064971181519       -0.109308699990
 C         -3.087898519075       -0.917327547263        3.321899665062
 C          1.341228692163       -2.566912246392        1.261772608592
 H         -3.991671320963       -0.678488567175        3.872692803012
 C         -0.792780467356       -1.655392546205        3.222509668483
 C         -1.934537372548       -1.369415624611        3.968520466543
 H          1.512578061374       -3.036022572416        2.215901360276
 H          0.134122297483       -1.951289234311        3.694375954118
 H         -1.916653047547       -1.482680238946        5.047676394062
 C          1.812311140109       -1.588300592962       -2.190170393674
 H          2.884489082485       -1.382303621823       -2.218560127501
 H          1.262477850445       -0.734885023984       -2.585552357575
 H         -1.101487892712        1.116345676490       -4.739246704064
 H         -2.739496667261        0.680966814112       -5.314094158265
 C         -2.038258910538        0.620141912389       -4.478337902289
 H         -2.467612045724        1.094101028752       -3.597803354789
 H         -1.735547443054       -1.551919369942       -6.194724441673
 C         -1.662347071583       -1.770699475509       -5.140543207517
 N         -1.796016900727       -0.786500733943       -4.166489056508
 C         -1.679581959856       -1.291507620946       -2.916951323168
 C         -1.468370949503       -2.943450479359       -4.491227984778
 H         -1.366582316490       -3.950270548959       -4.862847860790
 N         -1.488029460543       -2.632996453692       -3.132365154420
 C         -1.396881558590       -3.557668759048       -2.062384803237
 N         -2.033394889081       -3.186429890122       -0.950509611607
 H         -0.144151155361       -4.982968937947       -3.107239986757
 C         -0.674988223253       -4.746646420532       -2.192288929598
 C         -1.984198554086       -4.022769406407        0.095455131600
 H         -2.511196443838       -3.695501836090        0.986363728275
 C         -0.642063081802       -5.605609045948       -1.096312320845
 C         -1.313232037936       -5.243720601844        0.072859725489
 H         -0.090581865414       -6.538829300539       -1.153964930034
 H         -1.315406154595       -5.886997698855        0.946351500336
80
Frame 2
 Cl        -3.913328772022        0.546983468466       -1.190789505505
 Fe        -1.520142439498       -0.352323308844       -1.000785668870
 H         -0.468245718304        3.037207217975       -2.840197222400
 C          0.165343575255        2.324530327862       -2.287557109886
 N          1.031595208725        2.912905001503       -1.453033627695
 C          1.104593177563        4.363650700631       -1.322059045168
 C          1.918946702233        2.120573647758       -0.611094193688
 O          0.006642326752        1.099509391977       -2.406578806366
 H         -2.672726559911        2.498644655490        0.268569903684
 C         -1.722265370513        2.251835242511        0.755865041979
 N         -1.444774718345        2.939806900175        1.866254009460
 C         -2.337539701880        3.987114765358        2.347518778006
 C         -0.244261567091        2.675508490174        2.651922989562
 O         -0.970261501044        1.389004747691        0.276503904226
 H          3.185464102504       -0.387700244992        1.515442942384
 C          2.864664620072        0.322874406232        2.294544043779
 N          3.632367999795        1.436231852053        2.333034410299
 C          4.764900551447        1.619745783158        1.437520438682
 C          3.378082294173        2.491527781690        3.304595312153
 O          1.904767389311        0.084016943664        3.030092894886
 H          0.427152175395        4.839083873659       -2.036044056003
 H          0.829993241744        4.663907501867       -0.303236111453
 H          2.126020085255        4.705261474770       -1.526709137505
 H          2.941597937182        2.158956008556       -0.999795977146
 H          1.911599380453        2.519780629046        0.406008474722
 H          1.572271165804        1.088897248978       -0.587331238555
 H         -2.690698812783        3.731986513945        3.356385918126
 H         -1.801733721728        4.944630159884        2.382651309753
 H         -3.196863637744        4.078014846505        1.677818306872
 H          0.457255964356        3.512249768895        2.574007579555
 H         -0.519699024288        2.542010330191        3.702750219320
 H          0.230329532135        1.766447653644        2.296514577370
 H          4.829711619097        0.776517616662        0.745133035414
 H          4.646851674390        2.543107324457        0.858512235448
 H          5.699493280920        1.683454809610        2.007786027884
 H          2.541911873438        2.190950223485        3.935318276329
 H          4.266774965027        2.654529510916        3.925588483308
 H          3.135115285553        3.430385776121        2.791792137882
 H          1.519271935244       -2.574714563651       -2.733784611322
 C          0.239460018801       -1.296074612621       -0.283297354389
 N          1.379163183102       -1.817504324929       -0.777854620602
 H         -3.914452635185       -0.353565659128        1.382902476738
 N         -1.972398945854       -1.002139576626        1.224168716520
 C         -3.048103222451       -0.670696674419        1.954486102388
 N          0.223232504817       -1.718304186340        1.020782119406
 C          2.063552281675       -2.564735523090        0.179941985408
 C         -0.862994167712       -1.394884757323        1.866811837707
 H          2.996984082687       -3.062249008529       -0.034486718941
 C         -3.066046072017       -0.742427244885        3.344159978835
 C          1.330098600620       -2.508609120269        1.319430863033
 H         -3.976102342778       -0.518543762679        3.890533189545
 C         -0.775945775456       -1.493895130807        3.254745663091
 C         -1.901259302072       -1.148515147788        4.000269794926
 H          1.499620517131       -2.945965663659        2.288931278259
 H          0.148830008486       -1.791518261857        3.730109654881
 H         -1.881827194142       -1.242230213494        5.081483795621
 C          1.793696189448       -1.677700013871       -2.170740733415
 H          2.875015941629       -1.530844680287       -2.214704116503
 H          1.285784914151       -0.811409960666       -2.592848389803
 H         -1.120856527605        1.141292355304       -4.729462282081
 H         -2.775823871717        0.747595876543       -5.294518892279
 C         -2.067249403882        0.664518477795       -4.467045549275
 H         -2.468535888357        1.144998709929       -3.576532528617
 H         -1.796088523770       -1.498039466888       -6.200648842714
 C         -1.734638325176       -1.727761553164       -5.148080269832
 N         -1.851437154818       -0.748759878477       -4.166421337846
 C         -1.730371488657       -1.262994922535       -2.922104299994
 C         -1.524932389617       -2.903132522874       -4.509063090785
 H         -1.421853600715       -3.905990156881       -4.890367174186
 N         -1.523018988652       -2.601381953616       -3.147460158595
 C         -1.405861988821       -3.533445654584       -2.086170460071
 N         -1.992288526092       -3.160168747457       -0.947398993999
 H         -0.223010068062       -4.979548216482       -3.185665861622
 C         -0.710019225806       -4.734238638667       -2.248938866506
 C         -1.926033061061       -4.006278039396        0.089468354602
 H         -2.412798742687       -3.674549902383        1.001466701689
 C         -0.667003532625       -5.608317402173       -1.165265916884
 C         -1.279018848802       -5.239049293814        0.033984877950
 H         -0.141187346863       -6.554047252216       -1.252035567781
 H         -1.254457599769       -5.885992772771        0.904299696604
80
Frame 3
 Cl        -3.996783818432        0.444829188156       -1.204821977511
 Fe        -1.542066375502       -0.358083910440       -0.995681176291
 H         -0.288219035211        3.043672666561       -2.945123204942
 C          0.318569401636        2.319248077576       -2.376072061018
 N          1.124622726572        2.891585516806       -1.469818733048
 C          1.170180943018        4.338597301692       -1.295117616164
 C          1.965782048592        2.084092988892       -0.596157395010
 O          0.174087825786        1.100801496507       -2.531466097652
 H         -2.818233750068        2.433798313834        0.261958059559
 C         -1.833793078298        2.206532561274        0.688204213340
 N         -1.544171042003        2.818587080572        1.836191068649
 C         -2.476621477978        3.762674249882        2.446760918470
 C         -0.306121399018        2.541414668847        2.558682465284
 O         -1.045163286970        1.435148173901        0.103292395714
 H          3.283888172634       -0.408860983358        1.606526228161
 C          2.931954839361        0.352146339782        2.323054025021
 N          3.701306771847        1.464924356645        2.323062678716
 C          4.864047128280        1.594640926750        1.457329974111
 C          3.402689851949        2.584861761009        3.206375901120
 O          1.943704030398        0.161218461242        3.034358650752
 H          0.550300008469        4.827637736137       -2.052288757808
 H          0.821390059138        4.605867104651       -0.288837261318
 H          2.200491211290        4.695878476335       -1.415385777460
 H          2.993761684722        2.056656946462       -0.973253816017
 H          1.970525473192        2.512320563505        0.408813294570
 H          1.573032566080        1.069991733362       -0.540748941504
 H         -2.767473573600        3.397460638457        3.440791959022
 H         -1.993289512541        4.741100984171        2.558007292301
 H         -3.364588257472        3.866761714718        1.817810902330
 H          0.348517048191        3.418809237498        2.541010449961
 H         -0.542347202385        2.290910728496        3.597423264732
 H          0.203904164686        1.695816453690        2.107053896120
 H          4.959757023102        0.705023083086        0.829183871507
 H          4.760880073262        2.474137614841        0.811027137578
 H          5.776733358870        1.707164443029        2.055211830599
 H          2.548190900573        2.320741185240        3.828604980632
 H          4.268658966745        2.805821827676        3.841571832243
 H          3.166438010700        3.481394405099        2.619365631400
 H          1.443721973818       -2.625246113724       -2.666734988313
 C          0.227737958037       -1.275363285577       -0.247222567809
 N          1.363253202605       -1.821233395342       -0.724991111038
 H         -3.944189109892       -0.324704367193        1.405465534147
 N         -1.992152361682       -0.945256152738        1.254788645568
 C         -3.064999522113       -0.595451325626        1.981347952265
 N          0.206059180415       -1.662084491300        1.067693608537
 C          2.040234461241       -2.546065887346        0.254283850746
 C         -0.877445032459       -1.308006228815        1.906003669838
 H          2.971806694724       -3.053530715059        0.056209297762
 C         -3.065744571377       -0.591947663861        3.373347362473
 C          1.305808137076       -2.451703595485        1.390747032332
 H         -3.973202249976       -0.354564035543        3.917999049239
 C         -0.777553771232       -1.347844740303        3.296272443764
 C         -1.898299781170       -0.977818526095        4.036460054474
 H          1.473744079662       -2.858425744891        2.373846238489
 H          0.155662676611       -1.611596111575        3.775556901519
 H         -1.873068295656       -1.037706794583        5.120139440765
 C          1.777269359257       -1.736461164979       -2.122808694947
 H          2.865250203145       -1.655430155897       -2.172029415001
 H          1.321483060659       -0.850933376521       -2.563719779538
 H         -1.142374363672        1.183808132197       -4.691379128525
 H         -2.807528301883        0.816188723077       -5.249326911526
 C         -2.091593523873        0.711712691953       -4.430780647122
 H         -2.475886092204        1.181916277689       -3.527011837587
 H         -1.859841133714       -1.427840294985       -6.200932705909
 C         -1.778038902107       -1.672518329655       -5.153168358026
 N         -1.883748724573       -0.707903635896       -4.155968524213
 C         -1.748125896091       -1.240257058713       -2.921875667699
 C         -1.563001091882       -2.857295885510       -4.534099073056
 H         -1.467171063169       -3.853932161531       -4.932684115906
 N         -1.545880082974       -2.576711443303       -3.167475739636
 C         -1.416950556449       -3.525739423818       -2.122413339915
 N         -1.938071569045       -3.147200019315       -0.953692982765
 H         -0.316062992565       -4.993384401761       -3.279737150258
 C         -0.756456794784       -4.741226663062       -2.321968994134
 C         -1.846783404771       -4.000402458729        0.075103188452
 H         -2.284313472758       -3.661114917223        1.009109471694
 C         -0.681300897388       -5.620752954138       -1.244394256740
 C         -1.228720610156       -5.245843343123       -0.015720548095
 H         -0.180714959244       -6.577033800984       -1.360218453295
 H         -1.177354338008       -5.898419273299        0.849081142839
80
Frame 4
 Cl        -4.056662734437        0.363212652070       -1.178212096681
 Fe        -1.576132541386       -0.380526249900       -0.963964077019
 H         -0.187290747303        3.089320430565       -2.981373074145
 C          0.445081170471        2.358482514873       -2.448787741828
 N          1.170081225449        2.897792687865       -1.455978456637
 C          1.082548544269        4.317777185047       -1.137874194312
 C          2.021561029770        2.066537064116       -0.616196805433
 O          0.396363935307        1.157393774356       -2.713834984533
 H         -2.859470049524        2.480943843102        0.146013178091
 C         -1.882010180542        2.222499059192        0.568372073565
 N         -1.599025093451        2.775492931437        1.745477325674
 C         -2.529509854170        3.695511625610        2.395118569670
 C         -0.374845386875        2.443717721541        2.469674925067
 O         -1.095499609373        1.467182134946       -0.045800409909
 H          3.331610789450       -0.430244171682        1.670092900536
 C          2.959149900128        0.368107249540        2.333410930943
 N          3.745229048534        1.468858814295        2.318040787927
 C          4.932458675155        1.552664631966        1.480290762066
 C          3.424157368664        2.632047129509        3.133744708593
 O          1.939117675341        0.222104444613        3.009483362710
 H          0.466354466301        4.830075727766       -1.882018340941
 H          0.651565691496        4.451682150580       -0.137320886018
 H          2.083871917621        4.764452059254       -1.151813104402
 H          3.032816480380        1.999876476751       -1.029730357694
 H          2.079363331862        2.489491840035        0.387957976204
 H          1.603597138190        1.063996274064       -0.536703851439
 H         -2.840331937012        3.281136964038        3.362038509699
 H         -2.038585736841        4.660733482847        2.563823549328
 H         -3.409212415447        3.842928526490        1.764074489284
 H          0.267275173967        3.326177549026        2.546415161332
 H         -0.634172168533        2.095844420200        3.473829951498
 H          0.161172147370        1.651038318396        1.957336948982
 H          5.047099961994        0.629530560907        0.906596113013
 H          4.848398298545        2.395031914134        0.783916263466
 H          5.827068583217        1.699947201276        2.097182710355
 H          2.536149608243        2.410522710499        3.724387545450
 H          4.262464927652        2.871214648572        3.798619413919
 H          3.230832338363        3.503422853414        2.496589502644
 H          1.371099510050       -2.621659279342       -2.651530655842
 C          0.225067312408       -1.261283433978       -0.225718477789
 N          1.353106537862       -1.821527712975       -0.704780487477
 H         -3.927306557822       -0.260050031963        1.448239597914
 N         -1.980589302309       -0.894801442681        1.286692067392
 C         -3.044149848373       -0.526953042332        2.019196532554
 N          0.207608547317       -1.637769502942        1.092398903411
 C          2.030541289931       -2.541300976367        0.277374436479
 C         -0.865962021556       -1.265115319534        1.934431971859
 H          2.958929600638       -3.054489955635        0.079446579235
 C         -3.031275724851       -0.501446131642        3.410608515322
 C          1.303774699628       -2.430771031188        1.417186076701
 H         -3.929174849991       -0.240455748492        3.960034310812
 C         -0.758800108840       -1.300027551167        3.324125587770
 C         -1.871132283899       -0.915483202257        4.069082338889
 H          1.478182679225       -2.825825372064        2.403873172926
 H          0.176671732568       -1.562432544415        3.799691426199
 H         -1.836667257928       -0.960391716353        5.153286786418
 C          1.761958691195       -1.758012420527       -2.105682292051
 H          2.852307671070       -1.739953908700       -2.160125696079
 H          1.360837752493       -0.846078036418       -2.545478055642
 H         -1.145774865252        1.213469229768       -4.608792688266
 H         -2.798782054460        0.856534737369       -5.206010597965
 C         -2.099644057314        0.736585360828       -4.375630731256
 H         -2.500455022792        1.189731102947       -3.469829783572
 H         -1.880946822981       -1.383112948609       -6.176654245715
 C         -1.788888385876       -1.639872324630       -5.132758034915
 N         -1.892742490567       -0.687718236656       -4.123613682562
 C         -1.751911494773       -1.234969586462       -2.897432968575
 C         -1.577488336434       -2.833042075365       -4.528976776539
 H         -1.490953115219       -3.824940206778       -4.940907955032
 N         -1.555180114136       -2.570123520226       -3.158568453742
 C         -1.427326824704       -3.533190892200       -2.125906173974
 N         -1.907548225844       -3.153476942850       -0.939722527058
 H         -0.384324381685       -5.014910792277       -3.318670874526
 C         -0.797467026348       -4.760657228023       -2.349610721602
 C         -1.804907886531       -4.013294911794        0.082236110271
 H         -2.209224156391       -3.669007928254        1.029294455851
 C         -0.703249953843       -5.644634898700       -1.277101088016
 C         -1.212787908125       -5.269082923864       -0.032532845150
 H         -0.221616157883       -6.608095481537       -1.411547427661
 H         -1.146449760506       -5.926340323026        0.827505091976
80
Frame 5
 Cl        -4.110176540530        0.298197372858       -1.135117171647
 Fe        -1.623919225686       -0.415025966550       -0.923601581228
 H         -0.105961001701        3.153595732343       -2.996285391083
 C          0.551564863836        2.413689141677       -2.507275299348
 N          1.211444326222        2.907329332450       -1.445471569287
 C          0.988975519919        4.271121461982       -0.979140116555
 C          2.081998931261        2.047721036319       -0.655784648960
 O          0.616370967875        1.246418521094       -2.900726458690
 H         -2.877306839670        2.542885495488        0.019431890888
 C         -1.916075069069        2.242902561703        0.451634033622
 N         -1.644063130075        2.749852794214        1.650745119578
 C         -2.565812513760        3.669343436113        2.314455862858
 C         -0.440286869414        2.367250379268        2.387154174740
 O         -1.138999801545        1.480159322105       -0.170168687933
 H          3.377899658924       -0.436875280671        1.708883016820
 C          2.976782774120        0.385995747909        2.324060890058
 N          3.778597148067        1.475423936887        2.325749820494
 C          4.996520130461        1.531566343768        1.530526232521
 C          3.423565163298        2.667761539177        3.082754393324
 O          1.923468966389        0.266723529936        2.952298639487
 H          0.356997456751        4.808723614783       -1.690813294143
 H          0.506594783737        4.255203162536        0.007509782393
 H          1.946554856829        4.799464402599       -0.895487505001
 H          3.049709413751        1.896934417339       -1.144970144670
 H          2.250320190169        2.485665390735        0.328057894639
 H          1.619581826880        1.072337766871       -0.505951626106
 H         -2.904228916543        3.230388639882        3.260523492211
 H         -2.056200335415        4.617024778954        2.521576867872
 H         -3.430828813656        3.857943452972        1.674055005624
 H          0.193186637901        3.245468442155        2.547055738746
 H         -0.729762325813        1.945111424328        3.354776896367
 H          0.116623442930        1.617047987397        1.834043556940
 H          5.139956493408        0.584243136550        1.005036016473
 H          4.935466015663        2.340957364659        0.793717787065
 H          5.865253964992        1.713610888365        2.174252478779
 H          2.502826375396        2.471724873809        3.631389178912
 H          4.227546335988        2.925490801230        3.782428823050
 H          3.272292807763        3.518062633412        2.406099908309
 H          1.307815172975       -2.584100072251       -2.662439561966
 C          0.218139897602       -1.251175867137       -0.214464541274
 N          1.340793053972       -1.812867296941       -0.703934092978
 H         -3.891280428056       -0.175984346197        1.498445309005
 N         -1.962050270176       -0.857627165427        1.319421835961
 C         -3.015224698055       -0.478636320215        2.062426970701
 N          0.215567758303       -1.623502765636        1.105410580177
 C          2.029209799824       -2.528551769134        0.273323304260
 C         -0.846330376883       -1.244165056043        1.957812198582
 H          2.957822851478       -3.038079445538        0.067479459782
 C         -2.992107103151       -0.464635594389        3.453778879037
 C          1.320477323325       -2.406331089625        1.423257600143
 H         -3.879890844388       -0.188611409364        4.011926289161
 C         -0.727617380240       -1.281914217297        3.346380570192
 C         -1.833878371866       -0.901166592881        4.101611102780
 H          1.508629778185       -2.795062086896        2.409900413506
 H          0.208979107984       -1.553375457092        3.814624905602
 H         -1.781500599633       -0.925641316784        5.185835634697
 C          1.741288283817       -1.746996673666       -2.107692401610
 H          2.830845844632       -1.774237414810       -2.169801788317
 H          1.380167214125       -0.812225682085       -2.535175138058
 H         -1.129166795421        1.232653139217       -4.513811817063
 H         -2.762290706014        0.891331888933       -5.168332874823
 C         -2.090539280607        0.754139280711       -4.318268782363
 H         -2.523601129733        1.187286181361       -3.416743195348
 H         -1.896482042635       -1.350655561078       -6.147465941486
 C         -1.788937964624       -1.616380701309       -5.107268426081
 N         -1.890443255077       -0.674945069081       -4.088007465257
 C         -1.750104527902       -1.235665748739       -2.868557188854
 C         -1.589317196419       -2.817945968105       -4.516218544250
 H         -1.513892702772       -3.806079463769       -4.939154430766
 N         -1.566962034214       -2.570753877592       -3.142601119754
 C         -1.444392161395       -3.544141252813       -2.118895383262
 N         -1.896184774499       -3.162662934724       -0.921450884262
 H         -0.458254997507       -5.043901398159       -3.337138144831
 C         -0.848111058168       -4.785015859400       -2.359819934333
 C         -1.785628655027       -4.025721512962        0.097130973065
 H         -2.161847685581       -3.675113338916        1.053593215212
 C         -0.744406719978       -5.672226456200       -1.290767769635
 C         -1.222673819738       -5.292918858420       -0.034964359411
 H         -0.284638870710       -6.644343695984       -1.438597446844
 H         -1.148457305408       -5.953490770213        0.821787983843
80
Frame 6
 Cl        -4.149093973370        0.240590525813       -1.086428560271
 Fe        -1.660593840996       -0.457419714225       -0.894460744502
 H         -0.033982326026        3.213361804726       -2.986512843297
 C          0.633697389049        2.457567974305       -2.537969852120
 N          1.263883484977        2.895469994734       -1.433530060503
 C          0.975069885641        4.202376066172       -0.859471194928
 C          2.128848105705        1.993483183586       -0.687551252419
 O          0.758244572957        1.330546410895       -3.025285726267
 H         -2.893156580101        2.558675138605       -0.077104480449
 C         -1.948822948563        2.239984673023        0.376144077412
 N         -1.700629276817        2.733088371998        1.585745981157
 C         -2.630586484360        3.650899988360        2.238947127500
 C         -0.515259116493        2.339404504699        2.345086118081
 O         -1.172390561420        1.464676971750       -0.231893355646
 H          3.436254369989       -0.415159954489        1.755271575345
 C          3.002709931991        0.428552895336        2.318006595643
 N          3.814387219375        1.510070035057        2.345245958290
 C          5.073522475307        1.540811148001        1.615111018571
 C          3.413614751425        2.730510972497        3.031048819240
 O          1.916728446512        0.329317891849        2.890802373999
 H          0.330456194448        4.769877585768       -1.535223890505
 H          0.475638428592        4.087056865899        0.109610928537
 H          1.905266452886        4.763173757917       -0.709731869114
 H          2.968725564606        1.646199905392       -1.294376924104
 H          2.519127192579        2.490348708061        0.197824821662
 H          1.579288051527        1.114218662692       -0.352872150651
 H         -2.996734133141        3.202141221024        3.168980517117
 H         -2.120144937922        4.591056450973        2.473041550011
 H         -3.477100158449        3.856204673556        1.580294286794
 H          0.099491358748        3.220419475103        2.554894195694
 H         -0.827118879980        1.883329236570        3.289710357225
 H          0.066766382062        1.615406725522        1.782312233714
 H          5.250021354636        0.573354362461        1.138998281432
 H          5.051148854899        2.317313649910        0.841364088497
 H          5.904264519240        1.757029989060        2.297103915138
 H          2.474972154818        2.544898731713        3.551766588110
 H          4.186326263629        3.031826733769        3.747674413667
 H          3.277497701738        3.547521589711        2.311703058926
 H          1.280769755917       -2.556101509204       -2.677910469482
 C          0.218372954878       -1.245717161294       -0.217448895050
 N          1.344253916378       -1.788617385199       -0.719660668452
 H         -3.868737764854       -0.194578723656        1.542389298663
 N         -1.936294948160       -0.858580556551        1.346180399273
 C         -2.989112941064       -0.499423728417        2.099465222917
 N          0.243928033547       -1.606257007357        1.105546079801
 C          2.055847565885       -2.491837745493        0.249923145142
 C         -0.809662229349       -1.235290540539        1.971298691788
 H          2.987647745085       -2.990610677833        0.032672393136
 C         -2.952321361800       -0.491555318864        3.490448098462
 C          1.363326713820       -2.373446772323        1.410071476321
 H         -3.833487315145       -0.214576321323        4.058300082510
 C         -0.676517726139       -1.273778969268        3.358239438159
 C         -1.781258573193       -0.912640636160        4.125132788225
 H          1.573135617556       -2.752373875537        2.396100799650
 H          0.269221856334       -1.530347355028        3.815789708562
 H         -1.715431587691       -0.932822472798        5.208510798923
 C          1.723258491096       -1.719803505426       -2.129460089485
 H          2.811501454722       -1.754247975031       -2.208164297571
 H          1.358479127248       -0.782948198639       -2.549354239771
 H         -1.105242715639        1.245772794784       -4.441121847548
 H         -2.723419386870        0.926037747292       -5.142233531913
 C         -2.074136633264        0.770492516826       -4.278149443903
 H         -2.534926512133        1.186529374284       -3.381698946582
 H         -1.896142332582       -1.322536757635       -6.133131489855
 C         -1.798382228438       -1.598181175968       -5.094587868942
 N         -1.887722918682       -0.663643200092       -4.067769765624
 C         -1.749705314355       -1.235069684292       -2.853790429866
 C         -1.609565511039       -2.806384110193       -4.513404566385
 H         -1.547481014180       -3.791789213339       -4.944643616771
 N         -1.584734508955       -2.570580903771       -3.137604926963
 C         -1.472426040787       -3.548228272514       -2.117636036284
 N         -1.894945474670       -3.154572787444       -0.912647239329
 H         -0.561102140418       -5.081594867039       -3.351507204080
 C         -0.925589381267       -4.809510777336       -2.368166793441
 C         -1.790721731853       -4.018379849204        0.106120150328
 H         -2.134093128406       -3.652551340360        1.068992120691
 C         -0.836851751488       -5.700620597095       -1.301046765972
 C         -1.279642677928       -5.305851306611       -0.037084205677
 H         -0.415270880562       -6.688592299031       -1.456895239376
 H         -1.225154391254       -5.973376063112        0.815661908787
80
Frame 7
 Cl        -4.182687892807        0.165148504400       -1.021645168789
 Fe        -1.680938853981       -0.483396258314       -0.865243992929
 H          0.023808221120        3.233402464013       -2.924119749584
 C          0.702856188093        2.451653354138       -2.542466183543
 N          1.348281872029        2.818410592458       -1.420132110214
 C          1.033568237964        4.062391414576       -0.733897575797
 C          2.213248275305        1.870530116740       -0.736039377051
 O          0.843559713272        1.374498277299       -3.128199389161
 H         -2.910860908913        2.547344487625       -0.166772705879
 C         -1.980132673570        2.240701653991        0.320301804707
 N         -1.786557060177        2.734736433068        1.539074041565
 C         -2.742692866964        3.656230768007        2.147107999101
 C         -0.640795237208        2.338597342017        2.355176277468
 O         -1.186809438361        1.452148025086       -0.249137268216
 H          3.541812625294       -0.406017014803        1.881975399307
 C          3.045267275255        0.471126003033        2.329421780441
 N          3.839609914034        1.564888717201        2.354759653091
 C          5.166755193593        1.561098312460        1.755807206995
 C          3.356172539794        2.829810553572        2.889811120908
 O          1.904953515757        0.398783883920        2.787341250457
 H          0.356475539355        4.662783725482       -1.346033231661
 H          0.558256700903        3.856413433345        0.230394862886
 H          1.948915062635        4.637531026422       -0.550618262950
 H          2.831559099489        1.313728347325       -1.439043245836
 H          2.859308193710        2.396138040869       -0.041417467590
 H          1.637438110815        1.148050631189       -0.162871645415
 H         -3.154215376779        3.209819336163        3.058522435599
 H         -2.241526074439        4.594495183681        2.405935443510
 H         -3.556222780559        3.864426559805        1.449559267417
 H         -0.055674882803        3.223936962490        2.622656971503
 H         -0.998259049888        1.858106743231        3.270989086510
 H         -0.015520099362        1.637838306723        1.809446710155
 H          5.403932771545        0.561076107741        1.385658643499
 H          5.214211109140        2.266424926452        0.917307544785
 H          5.920029444828        1.854821996610        2.496120105937
 H          2.375341197587        2.666899886409        3.333324567748
 H          4.052949265970        3.208349435812        3.646031152754
 H          3.275578451703        3.579659298555        2.093267762351
 H          1.289931041635       -2.557957315623       -2.695189474887
 C          0.225027123722       -1.243657291814       -0.228644874870
 N          1.353216788032       -1.763982573028       -0.748986719515
 H         -3.838447259145       -0.245356412878        1.601979982273
 N         -1.897353540673       -0.869650955039        1.376858250326
 C         -2.947453691369       -0.539149714332        2.146585501219
 N          0.287190373671       -1.589355919968        1.097217045293
 C          2.099679746644       -2.443210307824        0.211284508638
 C         -0.755944286899       -1.234409624082        1.981822213346
 H          3.037340189960       -2.924142726418       -0.020575170893
 C         -2.891890634452       -0.544970698310        3.536820446055
 C          1.429557163525       -2.328796110001        1.384681162731
 H         -3.766590685458       -0.277866443941        4.119067038678
 C         -0.601208631703       -1.275616008348        3.366404223741
 C         -1.697944228650       -0.929899541864        4.151413216102
 H          1.667098196044       -2.696285746444        2.368747128963
 H          0.355541755451       -1.517556988376        3.808521595981
 H         -1.616325452222       -0.957155224316        5.233453997934
 C          1.703446185106       -1.694843423176       -2.165998684167
 H          2.790577686521       -1.688586695599       -2.265106632183
 H          1.291681318187       -0.779101535531       -2.588003081120
 H         -1.117805430177        1.288149073305       -4.372085798810
 H         -2.722302744197        0.973717587639       -5.112192177411
 C         -2.088575534218        0.807493491037       -4.238714847362
 H         -2.576710408563        1.204330004777       -3.347608021724
 H         -1.890386059873       -1.266775812885       -6.120620214010
 C         -1.814655614028       -1.554597765387       -5.083546477632
 N         -1.901827476657       -0.629444240689       -4.047877785541
 C         -1.765808538447       -1.212424268024       -2.839728393155
 C         -1.630278541571       -2.768962243675       -4.513870395378
 H         -1.572547549910       -3.750190609630       -4.955021298713
 N         -1.604691549563       -2.545908483895       -3.135684868254
 C         -1.499626178930       -3.528384923512       -2.120700696276
 N         -1.903565127836       -3.129453610568       -0.910295713441
 H         -0.658210078582       -5.088271646012       -3.370214899234
 C         -0.999326117606       -4.806604652412       -2.381352537194
 C         -1.810932804472       -3.997675087187        0.105906711136
 H         -2.124774179670       -3.620979185149        1.074475994787
 C         -0.938147510854       -5.707288543311       -1.320432373063
 C         -1.350126605859       -5.302372254939       -0.049262504850
 H         -0.555675792220       -6.709541026335       -1.485512517691
 H         -1.312150638071       -5.975852125029        0.799633426094
80
Frame 8
 Cl        -4.204059540849        0.120728133850       -0.975112688500
 Fe        -1.697292131533       -0.505671934829       -0.850459662133
 H          0.083790698296        3.224426797694       -2.819972519865
 C          0.778618028357        2.423094788075       -2.515515471302
 N          1.427379790708        2.704035718535       -1.368391155577
 C          1.109997580166        3.886786809820       -0.585590067762
 C          2.305069171941        1.720232557728       -0.752841867622
 O          0.927150747214        1.405085527588       -3.198132243640
 H         -2.922485306104        2.547002954149       -0.238077819315
 C         -2.016675724700        2.228408275890        0.285644986531
 N         -1.868268679093        2.719770141836        1.511505601070
 C         -2.848853248982        3.636450211940        2.086175532232
 C         -0.754760988298        2.324378254540        2.370977818254
 O         -1.205212075309        1.438963377582       -0.257979141237
 H          3.638271288260       -0.365025891541        2.081819161696
 C          3.089973873888        0.540691134310        2.392098241843
 N          3.852790197255        1.655420283692        2.347241941706
 C          5.238696340822        1.619575485456        1.904822718519
 C          3.300585591704        2.954777774591        2.701852608548
 O          1.904019872937        0.494307551843        2.725484914972
 H          0.405905166008        4.518653575871       -1.132230531789
 H          0.656945624082        3.603561300325        0.369818968231
 H          2.019052062559        4.465011122480       -0.384132912763
 H          2.609068987563        0.993188783742       -1.505117218545
 H          3.191098719585        2.219179502134       -0.349144900260
 H          1.783043921258        1.202859723236        0.059225681852
 H         -3.291434738414        3.187128877748        2.981148105884
 H         -2.361116426743        4.576126483877        2.364161881960
 H         -3.638139412042        3.842553736409        1.360943716289
 H         -0.203377482927        3.214897249755        2.689216413046
 H         -1.144097189558        1.814364696030        3.257390536710
 H         -0.087829009002        1.652249499379        1.837736123484
 H          5.527312589347        0.592132959597        1.670472673684
 H          5.370325073232        2.235482868115        1.006930738123
 H          5.900768558011        2.003273445309        2.689494608500
 H          2.283854256429        2.815272882594        3.067700275636
 H          3.911972342382        3.423468398204        3.480915111262
 H          3.284553197868        3.615602097934        1.826572606072
 H          1.290472190467       -2.592135086230       -2.702990596885
 C          0.234917935700       -1.228450628060       -0.247663598748
 N          1.362212425615       -1.731560961978       -0.786477426515
 H         -3.805159803125       -0.277875371184        1.642894329086
 N         -1.863317876536       -0.888243491763        1.393084659258
 C         -2.904923858042       -0.563072790731        2.176711527367
 N          0.332238178030       -1.558256393255        1.080047795409
 C          2.153130946195       -2.366437184862        0.168615873996
 C         -0.706478362742       -1.232104011924        1.980262057803
 H          3.094431761510       -2.832723763973       -0.077600336083
 C         -2.835578999905       -0.588581108861        3.566043845648
 C          1.505029847339       -2.254469638814        1.354090065748
 H         -3.703845509197       -0.326918632894        4.160250687037
 C         -0.532158338371       -1.269853355489        3.362685653671
 C         -1.624905303079       -0.948311426330        4.163109800036
 H          1.772526842488       -2.603890652759        2.336978794504
 H          0.435383193497       -1.490241980802        3.791961755745
 H         -1.524443957867       -0.963693123633        5.243713641689
 C          1.669523162782       -1.689690562024       -2.214543827266
 H          2.752347055977       -1.637520841119       -2.345426088832
 H          1.208660438830       -0.801906845268       -2.646738249534
 H         -1.091873841264        1.315707812468       -4.317505575781
 H         -2.688171306952        1.030929021090       -5.091906702962
 C         -2.070716111440        0.844807310208       -4.210928127494
 H         -2.576370174921        1.231177129177       -3.324682622571
 H         -1.932149528700       -1.218343420841       -6.117112871123
 C         -1.842036476955       -1.514468350810       -5.083523006114
 N         -1.904897787968       -0.597145182720       -4.038918183939
 C         -1.774172568056       -1.193516982491       -2.837153354278
 C         -1.681506328693       -2.737856579254       -4.526027497560
 H         -1.630840330567       -3.714354892263       -4.978271794263
 N         -1.646034654534       -2.527892129008       -3.145731146164
 C         -1.550101489407       -3.516507095702       -2.136912685762
 N         -1.899868517692       -3.102828966593       -0.913881066623
 H         -0.799504753139       -5.105572616307       -3.406899467833
 C         -1.104741736610       -4.812200902049       -2.409882826703
 C         -1.826773578601       -3.978638627234        0.097458881783
 H         -2.110775719497       -3.593330471866        1.071726862560
 C         -1.043688256393       -5.713746680406       -1.349813700958
 C         -1.413415197922       -5.297492349406       -0.069312767424
 H         -0.701375049696       -6.728727009471       -1.524772413941
 H         -1.377690286877       -5.972506320055        0.778386938221
80
Optimized Geometry
Cl   -4.673540   -2.879758   -1.858742
Fe   -2.104687   -3.337406   -1.807399
H    -0.154804    0.358035   -4.003942
C     0.504889   -0.447772   -3.638825
N     1.083735   -0.148852   -2.459404
C     0.784398    1.084142   -1.751374
C     1.933192   -1.116020   -1.781370
O     0.675011   -1.484812   -4.285693
H    -3.458503   -0.306336   -1.406613
C    -2.526799   -0.577576   -0.901916
N    -2.374886   -0.070962    0.315661
C    -3.391414    0.794248    0.909840
C    -1.218069   -0.389458    1.148065
O    -1.692167   -1.334257   -1.461686
H     3.256648   -2.876874    1.171685
C     2.670050   -1.979791    1.432573
N     3.395487   -0.841742    1.360339
C     4.785888   -0.840400    0.930403
C     2.783097    0.448970    1.641698
O     1.479284   -2.051780    1.744501
H     0.073918    1.681756   -2.327363
H     0.345122    0.865959   -0.773633
H     1.698472    1.670528   -1.598821
H     2.257924   -1.869529   -2.498517
H     2.809745   -0.611584   -1.364967
H     1.383959   -1.602606   -0.969887
H    -3.774014    0.331534    1.825295
H    -2.953491    1.766201    1.157839
H    -4.216147    0.938834    0.209835
H    -0.721776    0.537884    1.450436
H    -1.552067   -0.917478    2.045525
H    -0.522012   -1.022204    0.605048
H     5.112519   -1.863634    0.729563
H     4.901666   -0.248039    0.014699
H     5.426925   -0.408641    1.707096
H     1.779140    0.281061    2.030501
H     3.378233    0.996328    2.381053
H     2.720267    1.049660    0.726322
H     0.752698   -5.465513   -3.574414
C    -0.168151   -4.011041   -1.186632
N     0.964957   -4.512886   -1.717086
H    -4.192163   -3.037754    0.728388
N    -2.238251   -3.607064    0.474035
C    -3.276347   -3.272193    1.260000
N    -0.029326   -4.240297    0.157798
C     1.803187   -5.038692   -0.737820
C    -1.064592   -3.894268    1.058376
H     2.758958   -5.481594   -0.971006
C    -3.183518   -3.227191    2.647180
C     1.178593   -4.864482    0.452871
H    -4.047438   -2.954051    3.242532
C    -0.868171   -3.863918    2.437732
C    -1.955322   -3.529458    3.240305
H     1.482863   -5.132918    1.450239
H     0.108911   -4.044989    2.862756
H    -1.837473   -3.492722    4.318590
C     1.233176   -4.578385   -3.152805
H     2.311234   -4.646995   -3.309127
H     0.854843   -3.677333   -3.634627
H    -1.459927   -1.300478   -5.495259
H    -3.246752   -1.388382   -5.671824
C    -2.386577   -1.684615   -5.066641
H    -2.499049   -1.302266   -4.052199
H    -2.495869   -3.617825   -7.100229
C    -2.385363   -3.988938   -6.093226
N    -2.325045   -3.140930   -4.989570
C    -2.189520   -3.825219   -3.838649
C    -2.298983   -5.255829   -5.623002
H    -2.341864   -6.200467   -6.139178
N    -2.182537   -5.141990   -4.235196
C    -2.110905   -6.192164   -3.290694
N    -2.339933   -5.822706   -2.024342
H    -1.596164   -7.770195   -4.686912
C    -1.808203   -7.506014   -3.658021
C    -2.272122   -6.753657   -1.062851
H    -2.447744   -6.395706   -0.053004
C    -1.759188   -8.466396   -2.650520
C    -1.996878   -8.092353   -1.325902
H    -1.526186   -9.496670   -2.900346
H    -1.964546   -8.815694   -0.518997
80
Optimized Geometry
Cl   -4.675446   -3.009885   -1.761137
Fe   -2.110798   -3.409514   -1.776308
H    -0.055048    0.325490   -4.113633
C     0.590043   -0.481339   -3.724832
N     1.121931   -0.181966   -2.522438
C     0.758503    1.032788   -1.811987
C     1.943202   -1.148269   -1.810226
O     0.783193   -1.517505   -4.365488
H    -3.481626   -0.338031   -1.439064
C    -2.549592   -0.622228   -0.941994
N    -2.386055   -0.124301    0.277661
C    -3.395070    0.737984    0.887568
C    -1.222469   -0.454203    1.098189
O    -1.723790   -1.379034   -1.515685
H     3.265254   -2.793410    1.146717
C     2.665504   -1.911269    1.428827
N     3.370606   -0.759654    1.372424
C     4.762509   -0.731525    0.948662
C     2.745681    0.516714    1.688314
O     1.478075   -2.012592    1.743984
H     0.119504    1.655972   -2.442181
H     0.214765    0.791886   -0.893309
H     1.656611    1.603134   -1.547990
H     2.286265   -1.908114   -2.511493
H     2.806859   -0.642856   -1.367692
H     1.365848   -1.627986   -1.012625
H    -3.787226    0.259929    1.791008
H    -2.947112    1.698979    1.158608
H    -4.214562    0.907816    0.187012
H    -0.702835    0.466078    1.382224
H    -1.550334   -0.968791    2.005633
H    -0.546248   -1.100969    0.546964
H     5.108338   -1.746836    0.740281
H     4.873966   -0.128411    0.039294
H     5.392343   -0.296728    1.733135
H     1.734436    0.331504    2.049035
H     3.322988    1.036719    2.460784
H     2.703840    1.153338    0.796127
H     0.756090   -5.457476   -3.557350
C    -0.155666   -4.030088   -1.155292
N     0.982014   -4.503715   -1.698436
H    -4.167160   -3.123752    0.804699
N    -2.206733   -3.656835    0.529939
C    -3.241306   -3.339050    1.326669
N     0.008579   -4.245995    0.189043
C     1.848789   -5.001840   -0.729092
C    -1.021878   -3.921785    1.101694
H     2.811075   -5.422984   -0.975520
C    -3.134988   -3.290299    2.712986
C     1.236903   -4.836454    0.469514
H    -3.998425   -3.035795    3.317264
C    -0.810726   -3.884144    2.479142
C    -1.894983   -3.568300    3.293024
H     1.564243   -5.084526    1.464822
H     0.174816   -4.043628    2.893484
H    -1.765794   -3.525621    4.369834
C     1.227811   -4.564060   -3.138695
H     2.304413   -4.609968   -3.312477
H     0.824750   -3.666870   -3.608094
H    -1.421790   -1.276349   -5.597873
H    -3.213035   -1.323733   -5.512519
C    -2.282222   -1.644351   -5.037313
H    -2.235648   -1.265920   -4.016484
H    -2.371347   -3.552394   -7.094081
C    -2.303413   -3.936986   -6.088156
N    -2.238960   -3.101700   -4.974680
C    -2.163860   -3.800505   -3.825903
C    -2.275047   -5.210276   -5.630251
H    -2.328526   -6.147348   -6.159122
N    -2.192427   -5.114851   -4.238549
C    -2.171725   -6.171411   -3.301525
N    -2.345928   -5.790495   -2.028495
H    -1.806980   -7.779057   -4.709146
C    -1.969959   -7.502509   -3.674764
C    -2.330433   -6.727152   -1.069085
H    -2.464527   -6.359215   -0.056652
C    -1.966995   -8.465975   -2.669487
C    -2.152834   -8.079669   -1.339666
H    -1.813072   -9.509442   -2.925237
H    -2.154646   -8.805004   -0.533992
80
Optimized Geometry
Cl   -4.652877   -3.100993   -1.701136
Fe   -2.094032   -3.528190   -1.779812
H     0.170569    0.349952   -4.211891
C     0.772675   -0.468890   -3.781380
N     1.188828   -0.199035   -2.527767
C     0.761466    1.000775   -1.826549
C     1.953126   -1.176637   -1.769023
O     1.019387   -1.493623   -4.422962
H    -3.442491   -0.455435   -1.449692
C    -2.508482   -0.721768   -0.946232
N    -2.353408   -0.196442    0.264332
C    -3.373158    0.667560    0.852950
C    -1.192109   -0.500704    1.097518
O    -1.675525   -1.482518   -1.502047
H     3.359497   -2.601633    1.111525
C     2.707955   -1.782281    1.460889
N     3.328503   -0.581650    1.454899
C     4.698414   -0.427520    0.988310
C     2.622811    0.626164    1.859055
O     1.541149   -1.986332    1.801741
H     0.199948    1.648147   -2.504388
H     0.119360    0.741234   -0.979386
H     1.631386    1.552604   -1.452146
H     2.359410   -1.920231   -2.453631
H     2.772703   -0.674882   -1.246510
H     1.315779   -1.675217   -1.030877
H    -3.766002    0.203299    1.763392
H    -2.935935    1.637844    1.108250
H    -4.190720    0.816938    0.145420
H    -0.680596    0.428400    1.366750
H    -1.520381   -1.001807    2.012592
H    -0.507409   -1.151555    0.562172
H     5.111081   -1.402617    0.718449
H     4.732934    0.224990    0.107197
H     5.321611    0.015396    1.773423
H     1.652430    0.344790    2.267037
H     3.201409    1.160810    2.620209
H     2.477491    1.291311    0.998894
H     0.612737   -5.382925   -3.624038
C    -0.118490   -4.106205   -1.191842
N     1.031952   -4.517204   -1.756872
H    -4.091897   -3.262961    0.857714
N    -2.122084   -3.735366    0.543601
C    -3.149394   -3.449077    1.360895
N     0.105332   -4.249735    0.153938
C     1.968144   -4.900657   -0.799962
C    -0.917320   -3.961639    1.089426
H     2.951958   -5.256901   -1.062959
C    -3.016158   -3.393763    2.744652
C     1.385703   -4.730399    0.412634
H    -3.874005   -3.164055    3.366575
C    -0.680510   -3.919595    2.462703
C    -1.756818   -3.634917    3.298385
H     1.767192   -4.904625    1.403804
H     0.315650   -4.053041    2.859719
H    -1.606669   -3.589508    4.372376
C     1.238213   -4.591504   -3.204340
H     2.287185   -4.821265   -3.397362
H     0.987444   -3.632488   -3.659773
H    -1.212073   -1.363899   -5.591338
H    -3.003045   -1.291571   -5.527670
C    -2.101918   -1.676862   -5.043321
H    -2.043607   -1.308391   -4.019107
H    -2.261984   -3.569993   -7.112791
C    -2.249760   -3.960811   -6.107077
N    -2.157203   -3.134425   -4.988310
C    -2.162030   -3.839714   -3.841590
C    -2.321035   -5.234440   -5.654956
H    -2.413584   -6.163917   -6.191713
N    -2.270408   -5.148655   -4.260757
C    -2.349435   -6.198315   -3.321478
N    -2.424989   -5.794770   -2.044150
H    -2.266392   -7.844296   -4.728299
C    -2.342717   -7.545309   -3.690415
C    -2.501245   -6.723258   -1.078438
H    -2.552659   -6.336856   -0.065724
C    -2.429176   -8.497761   -2.678983
C    -2.512688   -8.087101   -1.345890
H    -2.427176   -9.552940   -2.932831
H    -2.581332   -8.803752   -0.535467
80
Optimized Geometry
Cl   -4.626296   -3.156136   -1.658215
Fe   -2.069238   -3.638199   -1.778513
H     0.330710    0.338015   -4.261507
C     0.906902   -0.485637   -3.805537
N     1.247781   -0.231595   -2.526130
C     0.776453    0.957917   -1.835377
C     1.979084   -1.212513   -1.739926
O     1.191294   -1.503927   -4.442004
H    -3.373544   -0.535998   -1.499562
C    -2.453161   -0.796738   -0.968479
N    -2.324544   -0.241567    0.233061
C    -3.353536    0.640702    0.775823
C    -1.188050   -0.535526    1.103332
O    -1.613724   -1.576469   -1.485219
H     3.427625   -2.460050    1.118492
C     2.732446   -1.689806    1.494609
N     3.281463   -0.455076    1.514717
C     4.630024   -0.206959    1.027949
C     2.510933    0.697981    1.958531
O     1.583622   -1.971065    1.841465
H     0.253834    1.613140   -2.536380
H     0.085633    0.684693   -1.032045
H     1.621217    1.506309   -1.402796
H     2.428134   -1.944265   -2.410357
H     2.766163   -0.709482   -1.170448
H     1.309551   -1.725110   -1.040589
H    -3.773685    0.199230    1.685618
H    -2.917846    1.614194    1.021734
H    -4.151493    0.779920    0.044161
H    -0.679464    0.395383    1.370617
H    -1.542744   -1.021083    2.017228
H    -0.492355   -1.196514    0.595748
H     5.096082   -1.148444    0.727241
H     4.607653    0.466317    0.162003
H     5.240428    0.255271    1.812005
H     1.574287    0.347453    2.391153
H     3.076791    1.258724    2.710136
H     2.295665    1.363969    1.113472
H     0.523706   -5.300304   -3.666241
C    -0.080607   -4.181588   -1.208774
N     1.078347   -4.540728   -1.789026
H    -4.029569   -3.386007    0.901207
N    -2.053319   -3.808272    0.559588
C    -3.075820   -3.548970    1.391271
N     0.182313   -4.263647    0.135747
C     2.060719   -4.828665   -0.844496
C    -0.834751   -4.003810    1.086712
H     3.059096   -5.130960   -1.119921
C    -2.924785   -3.490711    2.773122
C     1.497046   -4.653825    0.376301
H    -3.779302   -3.283745    3.407488
C    -0.580954   -3.958575    2.456982
C    -1.652129   -3.701031    3.307997
H     1.913970   -4.765624    1.361826
H     0.422331   -4.070698    2.841898
H    -1.487602   -3.654238    4.379834
C     1.258091   -4.613115   -3.241358
H     2.262344   -4.983750   -3.451454
H     1.136267   -3.618394   -3.674746
H    -1.077817   -1.430191   -5.583092
H    -2.860669   -1.252115   -5.510735
C    -1.982686   -1.695826   -5.034197
H    -1.898345   -1.342668   -4.006112
H    -2.275430   -3.561252   -7.118407
C    -2.277102   -3.959523   -6.115563
N    -2.124798   -3.147945   -4.991889
C    -2.159193   -3.860489   -3.850872
C    -2.416995   -5.230758   -5.672590
H    -2.563175   -6.149814   -6.215507
N    -2.345761   -5.158121   -4.278214
C    -2.478217   -6.198411   -3.337693
N    -2.474556   -5.788399   -2.057805
H    -2.584935   -7.843030   -4.741327
C    -2.598335   -7.540525   -3.701807
C    -2.598137   -6.709361   -1.087553
H    -2.582768   -6.320161   -0.075271
C    -2.730946   -8.482510   -2.686107
C    -2.734106   -8.066078   -1.351964
H    -2.828294   -9.533820   -2.937154
H    -2.836717   -8.774010   -0.537566
80
Optimized Geometry
Cl   -4.645754   -3.277088   -1.610961
Fe   -2.099898   -3.760992   -1.740016
H     1.059577    0.557777   -4.610669
C     1.409632   -0.290379   -3.996298
N     1.266221   -0.071414   -2.673836
C     0.575229    1.100364   -2.155260
C     1.661705   -1.095784   -1.716506
O     1.881315   -1.310891   -4.506948
H    -3.448049   -0.754828   -1.153867
C    -2.441254   -0.953383   -0.774913
N    -2.149872   -0.373411    0.385270
C    -3.116915    0.479843    1.070936
C    -0.879366   -0.602712    1.070074
O    -1.654694   -1.699525   -1.410586
H     3.406342   -2.294642    1.004715
C     2.768504   -1.611991    1.592034
N     3.174972   -0.324842    1.512575
C     4.323035    0.069693    0.708870
C     2.455108    0.734140    2.205956
O     1.793474   -2.021551    2.225504
H     0.340397    1.785664   -2.973274
H    -0.358577    0.807261   -1.662996
H     1.206891    1.621570   -1.426965
H     2.477611   -1.687078   -2.133157
H     1.997048   -0.611251   -0.797846
H     0.816293   -1.750129   -1.486261
H    -3.372378    0.039515    2.040278
H    -2.686645    1.473020    1.232906
H    -4.023124    0.575100    0.470084
H    -0.341153    0.343633    1.177795
H    -1.068652   -1.019632    2.062901
H    -0.274351   -1.302620    0.501932
H     4.766855   -0.810107    0.236963
H     4.016158    0.771674   -0.075911
H     5.079250    0.555630    1.335749
H     1.667555    0.285350    2.810698
H     3.140826    1.293534    2.851875
H     2.011937    1.429305    1.482281
H     0.380024   -4.799565   -3.729337
C    -0.084217   -4.254168   -1.212493
N     1.104332   -4.474393   -1.805169
H    -4.032545   -3.590336    0.940542
N    -2.044680   -3.934364    0.577641
C    -3.066586   -3.707469    1.419629
N     0.207746   -4.271744    0.129429
C     2.128945   -4.610029   -0.871744
C    -0.812390   -4.068394    1.092015
H     3.153609   -4.785876   -1.159963
C    -2.899582   -3.615588    2.797769
C     1.565200   -4.486711    0.355261
H    -3.753322   -3.430088    3.439696
C    -0.542446   -3.993183    2.457702
C    -1.612738   -3.763152    3.318492
H     2.005632   -4.512510    1.336598
H     0.469219   -4.054940    2.831761
H    -1.436215   -3.690266    4.386933
C     1.308090   -4.485688   -3.253975
H     2.101493   -5.195324   -3.496377
H     1.578921   -3.486470   -3.607831
H    -0.468247   -1.782305   -5.345141
H    -2.178574   -1.299303   -5.556330
C    -1.480481   -1.879011   -4.946972
H    -1.500453   -1.520195   -3.917084
H    -1.808461   -3.698940   -7.069489
C    -1.981661   -4.083537   -6.076353
N    -1.874118   -3.285227   -4.938900
C    -2.139310   -3.976246   -3.814741
C    -2.322971   -5.325476   -5.658450
H    -2.496943   -6.229177   -6.218439
N    -2.417248   -5.248450   -4.266474
C    -2.714747   -6.280034   -3.350703
N    -2.629580   -5.916081   -2.061310
H    -3.134087   -7.836055   -4.798063
C    -3.067470   -7.569913   -3.750582
C    -2.896282   -6.828950   -1.114348
H    -2.812641   -6.474799   -0.092149
C    -3.338860   -8.507755   -2.758260
C    -3.254350   -8.137916   -1.413359
H    -3.616498   -9.519342   -3.036494
H    -3.460258   -8.844461   -0.617521
