# Supplementary material for: Synthetic Mechanism of a Fe(II) N‑Heterocyclic Carbene Bidentate Complex Revealed by Electronic Structure Methods
Source: Inorg Chem. 2026 Jun 22;65(26):15136–49. doi: 10.1021/acs.inorgchem.6c02095 (PMC13343516; doi:10.1021/acs.inorgchem.6c02095)
Supplement: Supplementary file 2 [file ic6c02095_si_002.zip › XYZ-PATHS-STRUCTURES/REACTION-3/REACTION-3-B1.xyz]

80
Optimized Geometry
Cl   -1.358219   -1.468349   -3.181580
Fe    0.089946   -1.999388   -1.302723
H    -0.440140    0.977983   -1.973166
C     0.603584    0.930189   -1.642058
N     1.100060    2.082116   -1.185363
C     0.294091    3.297326   -1.152401
C     2.466178    2.175814   -0.681011
O     1.239787   -0.141498   -1.709097
H    -2.912930   -1.168532   -0.818202
C    -2.311181   -0.539834   -0.152922
N    -2.966401    0.472202    0.416199
C    -4.393772    0.677578    0.194253
C    -2.288725    1.416253    1.300453
O    -1.096111   -0.777858    0.022954
H     3.096524   -1.945510   -0.775148
C     2.651411   -1.671110    0.188549
N     3.485036   -1.046979    1.024058
C     4.876582   -0.795339    0.665466
C     3.042013   -0.577360    2.332848
O     1.459222   -1.939834    0.439200
H    -0.703763    3.091155   -1.545225
H     0.203972    3.658802   -0.122425
H     0.763142    4.077701   -1.761117
H     3.043337    2.879630   -1.290147
H     2.452902    2.533145    0.354257
H     2.927555    1.190307   -0.721222
H    -4.940021    0.581226    1.138640
H    -4.566530    1.678319   -0.214637
H    -4.771071   -0.062927   -0.513573
H    -2.448131    2.436276    0.936290
H    -2.692854    1.335380    2.315204
H    -1.222848    1.192624    1.310929
H     5.079578   -1.185291   -0.334143
H     5.076627    0.281565    0.675576
H     5.544550   -1.284676    1.382246
H     1.980007   -0.790506    2.446052
H     3.606827   -1.083613    3.122846
H     3.212313    0.501612    2.411993
H     2.428928   -2.566836   -4.983841
C     1.254431   -3.488332   -2.224628
N     2.178172   -3.638306   -3.191601
H    -1.958959   -3.129032    0.961250
N    -0.583895   -3.918338   -0.342475
C    -1.478189   -4.048383    0.647194
N     1.005059   -4.769549   -1.801406
C     2.509429   -4.976583   -3.386730
C     0.060412   -5.010762   -0.772769
H     3.228732   -5.294163   -4.125640
C    -1.763116   -5.268700    1.248327
C     1.771152   -5.696183   -2.505018
H    -2.497603   -5.330528    2.042056
C    -0.161422   -6.280963   -0.242917
C    -1.094637   -6.401938    0.783583
H     1.721974   -6.759687   -2.341330
H     0.372574   -7.147913   -0.611108
H    -1.294858   -7.376975    1.215856
C     2.742612   -2.516739   -3.937984
H     3.833620   -2.548062   -3.883248
H     2.373172   -1.596349   -3.484179
H    -6.354397   -3.511456    0.452157
H    -4.770543   -3.107582    1.162308
C    -5.295941   -3.347648    0.231673
H    -5.195424   -2.515690   -0.465100
H    -5.475208   -6.034717    0.988421
C    -4.892226   -5.819256    0.105529
N    -4.720647   -4.529937   -0.393468
C    -3.931841   -4.475518   -1.502873
C    -4.191852   -6.637647   -0.712488
H    -4.029151   -7.702463   -0.665821
N    -3.609003   -5.811197   -1.679920
C    -2.800664   -6.295539   -2.745351
N    -1.867359   -5.466686   -3.214650
H    -3.794750   -8.221319   -2.868824
C    -2.998564   -7.589963   -3.245967
C    -1.087426   -5.901902   -4.212089
H    -0.343712   -5.193714   -4.569449
C    -2.159556   -8.035759   -4.264047
C    -1.177583   -7.178900   -4.763919
H    -2.283891   -9.035441   -4.669411
H    -0.506485   -7.485884   -5.559093
80
Optimized Geometry
Cl   -1.307697   -1.460593   -3.304589
Fe    0.081829   -2.025803   -1.387329
H    -0.458112    0.964820   -1.968393
C     0.585081    0.911977   -1.636117
N     1.066703    2.047324   -1.124426
C     0.240367    3.244688   -1.020513
C     2.431845    2.135373   -0.616866
O     1.232148   -0.148563   -1.751338
H    -2.934078   -1.142746   -1.004560
C    -2.349846   -0.577610   -0.270521
N    -3.006729    0.403683    0.348634
C    -4.417299    0.665529    0.082938
C    -2.348423    1.255131    1.335657
O    -1.147175   -0.853106   -0.064556
H     3.089561   -1.941452   -0.803924
C     2.627419   -1.681375    0.155927
N     3.446600   -1.071296    1.016733
C     4.844361   -0.814379    0.688351
C     2.979277   -0.622430    2.324253
O     1.431503   -1.952293    0.381176
H    -0.755833    3.044009   -1.420310
H     0.148403    3.545558    0.028708
H     0.693297    4.066471   -1.585228
H     2.988108    2.898662   -1.171193
H     2.415684    2.410930    0.443269
H     2.917427    1.167979   -0.734941
H    -5.011265    0.491577    0.986592
H    -4.548246    1.705580   -0.232234
H    -4.775021    0.009334   -0.712488
H    -2.467996    2.304894    1.049176
H    -2.800350    1.103099    2.321697
H    -1.289513    1.003351    1.374092
H     5.065812   -1.186859   -0.314022
H     5.044832    0.262042    0.720978
H     5.498962   -1.316558    1.408622
H     1.917816   -0.847235    2.418629
H     3.537116   -1.133007    3.116416
H     3.137336    0.457170    2.420024
H     2.375974   -2.553502   -5.071358
C     1.277230   -3.494298   -2.295885
N     2.190575   -3.631676   -3.274641
H    -1.916037   -3.171217    0.904926
N    -0.537155   -3.948130   -0.400279
C    -1.415129   -4.083560    0.602666
N     1.062136   -4.777071   -1.858896
C     2.547785   -4.964102   -3.464314
C     0.135783   -5.028378   -0.816334
H     3.263958   -5.271731   -4.210435
C    -1.657383   -5.300534    1.229734
C     1.838215   -5.692563   -2.566369
H    -2.380386   -5.368308    2.033302
C    -0.041348   -6.293979   -0.259481
C    -0.959911   -6.422343    0.779515
H     1.814403   -6.755577   -2.393658
H     0.517227   -7.150771   -0.614828
H    -1.124908   -7.394092    1.233748
C     2.720890   -2.503111   -4.035359
H     3.813206   -2.523959   -4.013613
H     2.356163   -1.587497   -3.568307
H    -6.312350   -3.330585    0.463177
H    -4.712538   -2.852782    1.084717
C    -5.267014   -3.160601    0.191619
H    -5.213715   -2.373384   -0.560038
H    -5.450554   -5.813956    1.060492
C    -4.870806   -5.636977    0.167078
N    -4.693447   -4.369329   -0.382928
C    -3.910016   -4.363252   -1.497430
C    -4.180327   -6.491208   -0.622133
H    -4.023576   -7.554292   -0.534352
N    -3.597376   -5.707367   -1.623816
C    -2.798117   -6.240245   -2.672704
N    -1.859921   -5.438925   -3.177800
H    -3.809771   -8.160301   -2.716529
C    -3.009288   -7.551736   -3.120957
C    -1.087766   -5.920143   -4.160094
H    -0.340023   -5.233224   -4.548886
C    -2.177737   -8.045148   -4.123004
C    -1.190291   -7.217410   -4.659810
H    -2.311987   -9.059033   -4.487888
H    -0.524662   -7.561512   -5.444313
80
Optimized Geometry
Cl   -1.318177   -1.486646   -3.338972
Fe    0.045962   -2.065911   -1.407778
H    -0.470186    0.935734   -2.003184
C     0.569761    0.875829   -1.661728
N     1.053347    2.007844   -1.143105
C     0.232776    3.209242   -1.042363
C     2.413541    2.086630   -0.621233
O     1.211158   -0.187921   -1.773761
H    -2.970156   -1.159451   -1.034141
C    -2.379606   -0.597911   -0.302294
N    -3.024586    0.390910    0.318149
C    -4.433063    0.669521    0.056929
C    -2.354290    1.233816    1.304284
O    -1.179110   -0.883506   -0.096958
H     3.059973   -1.976349   -0.808130
C     2.595041   -1.707545    0.147969
N     3.414533   -1.097313    1.008987
C     4.815531   -0.852259    0.686011
C     2.943826   -0.635946    2.310803
O     1.396825   -1.969174    0.369459
H    -0.760495    3.015869   -1.452931
H     0.131967    3.506615    0.007092
H     0.695819    4.030875   -1.599095
H     2.976087    2.856658   -1.159585
H     2.387963    2.347206    0.442658
H     2.898877    1.120263   -0.747855
H    -5.026658    0.497681    0.961222
H    -4.553714    1.712099   -0.253829
H    -4.798048    0.020452   -0.740361
H    -2.460373    2.285007    1.017623
H    -2.807254    1.088096    2.290789
H    -1.298718    0.968229    1.341785
H     5.039769   -1.233921   -0.312299
H     5.023348    0.223023    0.711449
H     5.463031   -1.353304    1.413507
H     1.880734   -0.854391    2.402033
H     3.495176   -1.143310    3.109573
H     3.107066    0.443604    2.399137
H     2.350073   -2.608121   -5.085954
C     1.268431   -3.524508   -2.295449
N     2.184701   -3.660199   -3.271933
H    -1.920846   -3.204185    0.906019
N    -0.533973   -3.979855   -0.390665
C    -1.406022   -4.113087    0.617251
N     1.078920   -4.803727   -1.836951
C     2.568184   -4.988520   -3.439026
C     0.157363   -5.054544   -0.790199
H     3.290021   -5.294710   -4.180240
C    -1.626120   -5.323718    1.264941
C     1.872744   -5.715573   -2.528933
H    -2.344919   -5.390062    2.072378
C     0.001922   -6.314085   -0.213498
C    -0.911870   -6.441047    0.830096
H     1.869968   -6.775729   -2.337874
H     0.574073   -7.166946   -0.556553
H    -1.059558   -7.408079    1.300142
C     2.693694   -2.534303   -4.050944
H     3.786213   -2.534324   -4.028892
H     2.311822   -1.618536   -3.598282
H    -6.302224   -3.318397    0.518692
H    -4.705565   -2.821778    1.132916
C    -5.260428   -3.135397    0.242019
H    -5.220712   -2.349923   -0.511886
H    -5.428654   -5.805503    1.076758
C    -4.847029   -5.610961    0.188245
N    -4.674378   -4.333777   -0.340517
C    -3.888114   -4.305610   -1.452314
C    -4.150525   -6.448712   -0.613584
H    -3.989299   -7.512407   -0.543528
N    -3.569342   -5.645535   -1.600853
C    -2.771572   -6.154967   -2.662563
N    -1.844769   -5.335406   -3.158700
H    -3.764767   -8.083897   -2.735624
C    -2.972986   -7.459817   -3.133516
C    -1.073328   -5.790087   -4.153578
H    -0.334191   -5.088090   -4.532451
C    -2.142713   -7.925870   -4.149981
C    -1.166524   -7.078653   -4.677201
H    -2.269187   -8.934072   -4.532929
H    -0.502285   -7.401568   -5.471835
80
Optimized Geometry
Cl   -1.005087   -1.335792   -3.425559
Fe    0.076188   -2.085787   -1.343370
H    -0.241561    0.959591   -1.966372
C     0.769975    0.853268   -1.558195
N     1.300610    1.976096   -1.063749
C     0.579923    3.243100   -1.107173
C     2.627781    1.988738   -0.457430
O     1.345136   -0.252612   -1.578142
H    -2.894879   -1.896415   -0.932082
C    -2.460546   -0.978775   -0.512946
N    -3.314488    0.033104   -0.367019
C    -4.690558   -0.080931   -0.839092
C    -2.904443    1.316047    0.193410
O    -1.252401   -0.931026   -0.165870
H     3.030155   -2.172644   -0.592192
C     2.570371   -1.853439    0.351473
N     3.426493   -1.308298    1.224396
C     4.847587   -1.184394    0.922995
C     2.976097   -0.797152    2.514054
O     1.350955   -2.004568    0.546814
H    -0.394933    3.100499   -1.578024
H     0.432797    3.626425   -0.091688
H     1.148580    3.981030   -1.683460
H     3.299077    2.634265   -1.034158
H     2.560800    2.374045    0.565711
H     3.020513    0.973169   -0.439447
H    -5.388977    0.079806   -0.010662
H    -4.883300    0.671035   -1.611871
H    -4.850702   -1.074918   -1.261939
H    -3.005797    2.102374   -0.562773
H    -3.540403    1.565332    1.049166
H    -1.865836    1.248429    0.514523
H     5.054752   -1.592557   -0.068603
H     5.145176   -0.130089    0.942437
H     5.440673   -1.730740    1.664416
H     1.897466   -0.927792    2.590592
H     3.471736   -1.339777    3.326340
H     3.225065    0.266484    2.596776
H     2.143905   -2.636793   -5.103992
C     1.254103   -3.565889   -2.228971
N     2.054046   -3.712422   -3.301420
H    -1.730453   -3.202303    1.143651
N    -0.471133   -4.006661   -0.259207
C    -1.255445   -4.120646    0.819291
N     1.025084   -4.852108   -1.807862
C     2.325118   -5.052957   -3.564443
C     0.176491   -5.091542   -0.700932
H     2.944659   -5.366888   -4.390167
C    -1.442999   -5.326264    1.487799
C     1.677734   -5.778254   -2.618883
H    -2.093992   -5.377339    2.352303
C     0.047938   -6.347213   -0.108954
C    -0.785838   -6.457185    1.001963
H     1.617060   -6.844200   -2.474304
H     0.587542   -7.206647   -0.487221
H    -0.910824   -7.419735    1.487483
C     2.545288   -2.585363   -4.088657
H     3.637443   -2.606207   -4.126013
H     2.201517   -1.670899   -3.605252
H    -5.874309   -3.737131    1.717480
H    -4.235624   -3.063368    1.881194
C    -5.013520   -3.352019    1.166430
H    -5.321155   -2.475982    0.596555
H    -5.109750   -6.135026    1.389688
C    -4.623180   -5.739422    0.510921
N    -4.520798   -4.375308    0.252300
C    -3.845565   -4.090844   -0.896873
C    -4.001694   -6.367027   -0.513361
H    -3.825333   -7.416050   -0.687188
N    -3.532666   -5.357063   -1.358790
C    -2.819610   -5.607543   -2.565784
N    -1.979696   -4.654636   -2.963590
H    -3.734302   -7.543062   -2.937034
C    -3.009368   -6.807277   -3.265215
C    -1.282561   -4.858765   -4.087243
H    -0.624517   -4.042403   -4.372189
C    -2.254141   -7.017766   -4.416563
C    -1.366683   -6.027903   -4.842253
H    -2.370846   -7.939462   -4.978854
H    -0.762014   -6.153502   -5.734260
80
Optimized Geometry
Cl   -1.034984   -1.345881   -3.444230
Fe    0.037378   -2.107982   -1.362817
H    -0.272936    0.940234   -1.986248
C     0.735934    0.833115   -1.571399
N     1.258052    1.953330   -1.061224
C     0.531343    3.217086   -1.096130
C     2.579966    1.965555   -0.443682
O     1.315056   -0.270121   -1.598907
H    -2.938296   -1.853647   -0.973913
C    -2.486777   -0.956654   -0.528626
N    -3.314996    0.072129   -0.353923
C    -4.695890    0.004610   -0.820201
C    -2.874042    1.326080    0.247628
O    -1.278461   -0.948038   -0.179106
H     2.998243   -2.180630   -0.607701
C     2.541214   -1.864245    0.338302
N     3.402311   -1.329448    1.213479
C     4.823527   -1.211958    0.910572
C     2.957003   -0.824334    2.507160
O     1.321628   -2.008923    0.534267
H    -0.435983    3.076440   -1.582910
H     0.368073    3.585345   -0.077485
H     1.103905    3.966055   -1.654013
H     3.252860    2.620981   -1.007262
H     2.502723    2.338740    0.583243
H     2.977743    0.951847   -0.434029
H    -5.386421    0.142806    0.018867
H    -4.878699    0.791992   -1.559216
H    -4.878561   -0.966611   -1.284392
H    -2.977129    2.142171   -0.475985
H    -3.489191    1.552491    1.124795
H    -1.830690    1.230222    0.545426
H     5.026707   -1.615358   -0.083813
H     5.127498   -0.159570    0.935815
H     5.414750   -1.766275    1.647619
H     1.878065   -0.951407    2.585513
H     3.452401   -1.373743    3.315058
H     3.210036    0.237867    2.596027
H     2.117080   -2.679502   -5.126421
C     1.232938   -3.580220   -2.236218
N     2.035302   -3.726936   -3.306882
H    -1.732187   -3.214122    1.147367
N    -0.471549   -4.021487   -0.251622
C    -1.248239   -4.131130    0.832531
N     1.028802   -4.864367   -1.796412
C     2.331100   -5.065836   -3.551182
C     0.187796   -5.102823   -0.683617
H     2.955439   -5.379811   -4.373272
C    -1.418029   -5.330806    1.516108
C     1.697880   -5.789579   -2.594898
H    -2.063421   -5.379082    2.384998
C     0.077575   -6.352949   -0.076028
C    -0.749122   -6.459443    1.040441
H     1.657623   -6.854283   -2.434742
H     0.625510   -7.210390   -0.446800
H    -0.859772   -7.417515    1.538179
C     2.507905   -2.602057   -4.108607
H     3.600572   -2.598618   -4.136307
H     2.139264   -1.687897   -3.643430
H    -5.806839   -3.692667    1.706049
H    -4.184529   -2.969760    1.804175
C    -4.972991   -3.300415    1.120032
H    -5.322020   -2.449731    0.535372
H    -5.080550   -6.081703    1.376361
C    -4.588405   -5.698069    0.495433
N    -4.477534   -4.337320    0.222655
C    -3.795215   -4.068869   -0.926374
C    -3.965821   -6.339948   -0.519271
H    -3.794066   -7.391638   -0.681138
N    -3.487605   -5.341438   -1.373080
C    -2.777531   -5.606379   -2.578445
N    -1.937141   -4.658743   -2.987326
H    -3.697892   -7.543022   -2.929144
C    -2.973181   -6.811427   -3.266993
C    -1.247917   -4.872501   -4.113899
H    -0.590893   -4.059232   -4.409345
C    -2.225057   -7.032173   -4.421022
C    -1.339094   -6.046749   -4.860002
H    -2.346657   -7.957921   -4.975547
H    -0.740982   -6.179655   -5.755367
80
Optimized Geometry
Cl   -1.083229   -1.414919   -3.433009
Fe    0.008907   -2.162444   -1.372647
H    -0.341972    0.884579   -2.013747
C     0.666176    0.796671   -1.591988
N     1.161636    1.928103   -1.078764
C     0.408742    3.176166   -1.119096
C     2.478945    1.968452   -0.453042
O     1.266615   -0.294644   -1.615491
H    -2.986877   -1.728404   -1.043207
C    -2.492955   -0.905126   -0.512031
N    -3.256963    0.154543   -0.247257
C    -4.641580    0.216507   -0.702283
C    -2.744180    1.311599    0.479520
O    -1.290525   -1.001782   -0.159797
H     2.988462   -2.163801   -0.636935
C     2.527909   -1.862923    0.312371
N     3.378795   -1.305526    1.183742
C     4.794165   -1.146894    0.872557
C     2.927060   -0.817139    2.481543
O     1.314481   -2.043209    0.515400
H    -0.548805    3.016431   -1.619183
H     0.224360    3.538066   -0.101705
H     0.972176    3.938814   -1.667639
H     3.141639    2.637263   -1.013015
H     2.387784    2.340846    0.573028
H     2.897485    0.963194   -0.440248
H    -5.320625    0.288077    0.154391
H    -4.784271    1.096055   -1.338835
H    -4.880711   -0.678163   -1.280226
H    -2.852195    2.211321   -0.135354
H    -3.309183    1.448913    1.407661
H    -1.692319    1.149057    0.710964
H     5.002691   -1.542530   -0.123860
H     5.068211   -0.086283    0.897962
H     5.405544   -1.685264    1.604976
H     1.852532   -0.974529    2.565419
H     3.442185   -1.355045    3.284838
H     3.150744    0.251422    2.572789
H     2.132442   -2.708223   -5.120877
C     1.238803   -3.611153   -2.235978
N     2.059477   -3.744855   -3.294309
H    -1.756641   -3.285048    1.120665
N    -0.464472   -4.075392   -0.257963
C    -1.254586   -4.195532    0.815111
N     1.066004   -4.895968   -1.785297
C     2.396818   -5.077097   -3.521144
C     0.216608   -5.146672   -0.681351
H     3.040732   -5.381147   -4.331784
C    -1.416250   -5.397533    1.496706
C     1.771514   -5.809330   -2.565937
H    -2.072390   -5.455362    2.356835
C     0.117377   -6.397723   -0.073811
C    -0.722539   -6.515776    1.031659
H     1.761068   -6.873119   -2.395254
H     0.682674   -7.247397   -0.436292
H    -0.824622   -7.475034    1.529007
C     2.510324   -2.613429   -4.099611
H     3.602692   -2.581020   -4.116165
H     2.112881   -1.706349   -3.644130
H    -5.777409   -3.553706    1.593061
H    -4.169866   -2.793053    1.610794
C    -4.965151   -3.180865    0.965945
H    -5.344314   -2.374418    0.338614
H    -5.125727   -5.951950    1.321698
C    -4.611103   -5.608194    0.437227
N    -4.466705   -4.259896    0.121284
C    -3.760750   -4.043284   -1.024754
C    -3.985725   -6.296356   -0.544991
H    -3.832438   -7.356037   -0.669508
N    -3.472714   -5.336708   -1.422734
C    -2.752027   -5.656994   -2.607944
N    -1.870442   -4.750882   -3.022804
H    -3.736560   -7.566578   -2.929853
C    -2.980744   -6.869478   -3.272760
C    -1.174216   -5.012575   -4.134350
H    -0.483424   -4.230732   -4.438159
C    -2.224143   -7.142008   -4.410149
C    -1.297669   -6.198175   -4.857496
H    -2.370609   -8.074777   -4.946576
H    -0.693122   -6.371572   -5.741557
80
Optimized Geometry
Cl   -1.102755   -1.433998   -3.446087
Fe   -0.029944   -2.199153   -1.385148
H    -0.380509    0.856622   -2.031205
C     0.622678    0.773065   -1.596568
N     1.103840    1.907157   -1.074313
C     0.344165    3.150601   -1.124833
C     2.412617    1.955245   -0.431771
O     1.229453   -0.314199   -1.615053
H    -3.026593   -1.653245   -1.098866
C    -2.508695   -0.876184   -0.524549
N    -3.229222    0.203534   -0.221117
C    -4.608776    0.342036   -0.674539
C    -2.675196    1.302317    0.563733
O    -1.316650   -1.039997   -0.163941
H     2.958812   -2.171912   -0.649457
C     2.496754   -1.880155    0.301975
N     3.344095   -1.318185    1.174413
C     4.757203   -1.144506    0.861326
C     2.890145   -0.840492    2.475336
O     1.285927   -2.073631    0.506450
H    -0.604597    2.985705   -1.639834
H     0.142206    3.511005   -0.110215
H     0.911057    3.917158   -1.664368
H     3.078558    2.628364   -0.982726
H     2.306178    2.326456    0.593269
H     2.836899    0.952461   -0.414231
H    -5.287676    0.392584    0.183745
H    -4.715766    1.259462   -1.262619
H    -4.879966   -0.510165   -1.300572
H    -2.762644    2.237305    0.000634
H    -3.226374    1.404360    1.504712
H    -1.626277    1.096776    0.773505
H     4.967452   -1.533125   -0.137505
H     5.021381   -0.081469    0.891471
H     5.375297   -1.680649    1.589769
H     1.817383   -1.008984    2.560414
H     3.412073   -1.377009    3.275190
H     3.103270    0.229814    2.571484
H     2.110451   -2.721428   -5.136849
C     1.223707   -3.627983   -2.247522
N     2.048009   -3.748614   -3.304594
H    -1.765458   -3.343444    1.114226
N    -0.464321   -4.117261   -0.264676
C    -1.247417   -4.246082    0.812262
N     1.078559   -4.914234   -1.791174
C     2.414124   -5.074331   -3.525374
C     0.235837   -5.177236   -0.685098
H     3.064689   -5.368031   -4.334499
C    -1.385309   -5.447829    1.499533
C     1.803970   -5.815680   -2.567390
H    -2.036910   -5.513345    2.362576
C     0.161235   -6.427252   -0.071774
C    -0.672719   -6.555446    1.037122
H     1.816581   -6.878645   -2.391688
H     0.740989   -7.268049   -0.432156
H    -0.755355   -7.514073    1.539302
C     2.477239   -2.611043   -4.113103
H     3.568591   -2.551639   -4.120970
H     2.053455   -1.711621   -3.666466
H    -5.741410   -3.457394    1.541865
H    -4.141822   -2.680859    1.519019
C    -4.939258   -3.097124    0.894844
H    -5.332784   -2.314588    0.246017
H    -5.122464   -5.859537    1.310546
C    -4.598711   -5.538830    0.422801
N    -4.438963   -4.198602    0.080412
C    -3.723714   -4.012215   -1.065249
C    -3.973722   -6.252899   -0.540908
H    -3.829413   -7.316286   -0.641726
N    -3.445896   -5.316327   -1.434776
C    -2.722516   -5.666023   -2.609779
N    -1.842752   -4.768465   -3.046479
H    -3.700703   -7.586648   -2.884811
C    -2.947446   -6.895305   -3.244518
C    -1.146880   -5.054821   -4.151929
H    -0.457707   -4.279172   -4.474839
C    -2.190529   -7.193143   -4.375305
C    -1.267526   -6.257583   -4.846591
H    -2.334200   -8.139360   -4.888421
H    -0.663426   -6.450458   -5.726898
80
Optimized Geometry
Cl   -1.206106   -1.400823   -3.437453
Fe   -0.106955   -2.210256   -1.403289
H    -0.439396    0.857991   -1.963487
C     0.587689    0.757219   -1.592978
N     1.117117    1.881933   -1.097456
C     0.371521    3.134755   -1.088523
C     2.464944    1.908621   -0.540220
O     1.176236   -0.338046   -1.654789
H    -3.098366   -1.570811   -1.117399
C    -2.557591   -0.844646   -0.501205
N    -3.240298    0.242967   -0.143677
C    -4.614776    0.453367   -0.584687
C    -2.646822    1.280926    0.693719
O    -1.373113   -1.067848   -0.150610
H     2.909236   -2.183242   -0.660279
C     2.448561   -1.875516    0.286985
N     3.301530   -1.307945    1.151465
C     4.715109   -1.147776    0.834744
C     2.850961   -0.804249    2.443426
O     1.237165   -2.056416    0.494004
H    -0.609140    2.986940   -1.545847
H     0.236558    3.486331   -0.059723
H     0.913817    3.900305   -1.654120
H     3.099651    2.585937   -1.121987
H     2.429162    2.262479    0.495939
H     2.880400    0.902510   -0.567257
H    -5.290903    0.475320    0.276951
H    -4.691276    1.406884   -1.117393
H    -4.915417   -0.350395   -1.259458
H    -2.670158    2.239602    0.164887
H    -3.214872    1.377627    1.624966
H    -1.615940    1.010997    0.918618
H     4.922421   -1.554283   -0.157624
H     4.985923   -0.085959    0.847032
H     5.330899   -1.675380    1.571411
H     1.778286   -0.970503    2.534139
H     3.374304   -1.324765    3.252894
H     3.064609    0.267855    2.517926
H     2.106117   -2.736705   -5.137576
C     1.184643   -3.614678   -2.246513
N     2.037751   -3.722852   -3.282301
H    -1.810120   -3.362192    1.108535
N    -0.483035   -4.120140   -0.253272
C    -1.269972   -4.255990    0.819723
N     1.091157   -4.894029   -1.758586
C     2.470415   -5.035133   -3.460055
C     0.245356   -5.167004   -0.657571
H     3.152548   -5.318195   -4.246649
C    -1.385350   -5.453624    1.518068
C     1.874540   -5.779591   -2.495636
H    -2.040943   -5.525169    2.377671
C     0.194570   -6.412534   -0.032574
C    -0.644284   -6.549092    1.071608
H     1.936614   -6.835254   -2.289224
H     0.794530   -7.244102   -0.380976
H    -0.709027   -7.504629    1.582258
C     2.438498   -2.586421   -4.107182
H     3.526037   -2.479172   -4.087222
H     1.965297   -1.696225   -3.692896
H    -5.770055   -3.430574    1.415466
H    -4.165828   -2.663956    1.441706
C    -4.942753   -3.082814    0.793700
H    -5.307950   -2.305879    0.121931
H    -5.122545   -5.836245    1.256568
C    -4.586567   -5.530506    0.370863
N    -4.422080   -4.195941    0.008711
C    -3.690033   -4.028125   -1.129548
C    -3.948430   -6.260072   -0.572363
H    -3.802067   -7.324832   -0.655557
N    -3.407624   -5.337740   -1.473530
C    -2.685123   -5.710702   -2.641904
N    -1.759632   -4.852792   -3.065119
H    -3.751027   -7.579852   -2.933211
C    -2.962256   -6.924882   -3.285061
C    -1.071101   -5.167639   -4.168035
H    -0.341405   -4.427659   -4.485072
C    -2.213014   -7.252842   -4.412248
C    -1.244288   -6.358540   -4.871556
H    -2.397952   -8.187997   -4.932302
H    -0.644679   -6.573327   -5.749845
80
Optimized Geometry
Cl   -1.216369   -1.387583   -3.470754
Fe   -0.149561   -2.226828   -1.421484
H    -0.461324    0.851813   -1.960495
C     0.565470    0.744132   -1.590751
N     1.098033    1.863599   -1.085698
C     0.356717    3.118780   -1.068544
C     2.446554    1.882579   -0.530013
O     1.150154   -0.352178   -1.661432
H    -3.128939   -1.523600   -1.180838
C    -2.584256   -0.826947   -0.536010
N    -3.248871    0.264953   -0.158489
C    -4.615529    0.511888   -0.604874
C    -2.646492    1.265695    0.717122
O    -1.410643   -1.085517   -0.173789
H     2.871260   -2.202079   -0.658621
C     2.410914   -1.890123    0.287531
N     3.268104   -1.330637    1.154023
C     4.684192   -1.186899    0.841341
C     2.819922   -0.823770    2.445418
O     1.197792   -2.058559    0.491423
H    -0.624927    2.976978   -1.525687
H     0.223868    3.464770   -0.037557
H     0.900838    3.886041   -1.630133
H     3.084141    2.558159   -1.110749
H     2.413619    2.234147    0.507009
H     2.857194    0.874590   -0.559755
H    -5.297043    0.528748    0.252614
H    -4.669707    1.477820   -1.117465
H    -4.927542   -0.271660   -1.298097
H    -2.664338    2.243635    0.224859
H    -3.211685    1.330989    1.652921
H    -1.617121    0.980176    0.929249
H     4.889335   -1.595006   -0.150847
H     4.967749   -0.128410    0.855141
H     5.291977   -1.722411    1.579030
H     1.743907   -0.970932    2.529681
H     3.329089   -1.356434    3.256142
H     3.052455    0.244012    2.525078
H     2.075639   -2.740991   -5.156122
C     1.160539   -3.616463   -2.258641
N     2.014983   -3.715419   -3.294320
H    -1.803284   -3.384157    1.120823
N    -0.483721   -4.135100   -0.251584
C    -1.254102   -4.272677    0.832912
N     1.091568   -4.894109   -1.762197
C     2.471311   -5.020793   -3.464269
C     0.257171   -5.173565   -0.654414
H     3.158260   -5.296096   -4.249431
C    -1.344286   -5.466137    1.541901
C     1.890006   -5.769944   -2.494696
H    -1.987671   -5.539499    2.410597
C     0.230607   -6.415171   -0.019910
C    -0.593869   -6.555040    1.094603
H     1.972258   -6.822786   -2.281000
H     0.838664   -7.240725   -0.368597
H    -0.639617   -7.507498    1.613006
C     2.397807   -2.576672   -4.124629
H     3.482846   -2.447365   -4.098341
H     1.903812   -1.693552   -3.719927
H    -5.708228   -3.378712    1.411729
H    -4.111987   -2.595881    1.398447
C    -4.894274   -3.034686    0.770747
H    -5.277864   -2.274065    0.090340
H    -5.091065   -5.782324    1.260032
C    -4.551624   -5.488517    0.372392
N    -4.374831   -4.158342   -0.000297
C    -3.639071   -4.006104   -1.138467
C    -3.919169   -6.231314   -0.564120
H    -3.781925   -7.297923   -0.637778
N    -3.369631   -5.321061   -1.472425
C    -2.656871   -5.709278   -2.641563
N    -1.736244   -4.856184   -3.084383
H    -3.723667   -7.583059   -2.900607
C    -2.939187   -6.931314   -3.267567
C    -1.058403   -5.183596   -4.190189
H    -0.332067   -4.447289   -4.523099
C    -2.201289   -7.271867   -4.398446
C    -1.238043   -6.382448   -4.878283
H    -2.390878   -8.213200   -4.905502
H    -0.647634   -6.606948   -5.760351
80
Optimized Geometry
Cl   -1.206663   -1.387353   -3.522476
Fe   -0.172809   -2.244349   -1.444496
H    -0.469935    0.841804   -1.981640
C     0.551814    0.728963   -1.599319
N     1.075085    1.841372   -1.068717
C     0.326275    3.091564   -1.030979
C     2.415257    1.854096   -0.493365
O     1.138854   -0.364978   -1.680340
H    -3.134086   -1.461456   -1.286654
C    -2.596372   -0.803299   -0.598827
N    -3.252297    0.283394   -0.192797
C    -4.607020    0.565252   -0.654616
C    -2.659668    1.232355    0.744904
O    -1.438085   -1.098584   -0.216839
H     2.843021   -2.206473   -0.646123
C     2.375316   -1.890338    0.295098
N     3.229036   -1.339847    1.171308
C     4.648364   -1.203400    0.870900
C     2.771737   -0.827838    2.457338
O     1.158851   -2.046470    0.485771
H    -0.651322    2.953391   -1.497884
H     0.183750    3.414985    0.006081
H     0.869784    3.873872   -1.572030
H     3.047263    2.570677   -1.029060
H     2.363510    2.149477    0.560502
H     2.844452    0.856489   -0.570713
H    -5.304788    0.554329    0.189900
H    -4.640610    1.552079   -1.127484
H    -4.913979   -0.186002   -1.384942
H    -2.678870    2.237323    0.310964
H    -3.230348    1.240076    1.679738
H    -1.630308    0.938813    0.946122
H     4.860616   -1.616009   -0.117939
H     4.936757   -0.146111    0.883322
H     5.247179   -1.738944    1.615842
H     1.695907   -0.979168    2.536601
H     3.278925   -1.354037    3.273464
H     2.998974    0.241504    2.533163
H     2.054957   -2.719191   -5.173754
C     1.158100   -3.614064   -2.279306
N     2.017831   -3.696097   -3.312260
H    -1.772944   -3.423202    1.128510
N    -0.459203   -4.156587   -0.258760
C    -1.216200   -4.304571    0.833582
N     1.117292   -4.891402   -1.779267
C     2.504798   -4.991220   -3.476738
C     0.291784   -5.184810   -0.668744
H     3.200896   -5.252557   -4.258596
C    -1.287042   -5.500417    1.540618
C     1.937844   -5.750789   -2.506847
H    -1.920717   -5.582265    2.415700
C     0.284114   -6.428404   -0.037448
C    -0.529626   -6.580396    1.083312
H     2.045394   -6.800342   -2.288328
H     0.897929   -7.246482   -0.393573
H    -0.560970   -7.534818    1.599202
C     2.379402   -2.551008   -4.143604
H     3.462595   -2.406228   -4.121910
H     1.874118   -1.675816   -3.736019
H    -5.578947   -3.283726    1.455939
H    -3.994045   -2.488142    1.339739
C    -4.801878   -2.951737    0.765066
H    -5.227537   -2.213580    0.084290
H    -5.071241   -5.688036    1.278016
C    -4.526485   -5.416862    0.386433
N    -4.310395   -4.095090    0.004091
C    -3.573413   -3.973138   -1.137336
C    -3.920814   -6.185066   -0.547137
H    -3.815894   -7.255788   -0.614062
N    -3.347703   -5.298126   -1.463964
C    -2.656810   -5.718786   -2.635064
N    -1.701805   -4.908092   -3.084383
H    -3.805734   -7.544425   -2.884063
C    -2.994499   -6.929341   -3.256149
C    -1.041301   -5.269657   -4.190236
H    -0.283066   -4.568773   -4.528368
C    -2.276104   -7.305876   -4.388101
C    -1.275575   -6.461703   -4.873459
H    -2.508717   -8.239368   -4.891711
H    -0.698051   -6.715117   -5.756221
80
Optimized Geometry
Cl   -1.109867   -1.463115   -3.614436
Fe   -0.170807   -2.310257   -1.493421
H    -0.468884    0.779877   -2.050016
C     0.531905    0.681457   -1.612185
N     0.993078    1.794139   -1.025493
C     0.201884    3.017635   -0.988509
C     2.297709    1.827429   -0.374885
O     1.149891   -0.394764   -1.685293
H    -3.093800   -1.287115   -1.498791
C    -2.568392   -0.751291   -0.705330
N    -3.193029    0.317438   -0.209080
C    -4.503697    0.724383   -0.703419
C    -2.614253    1.110011    0.871722
O    -1.452547   -1.152252   -0.300550
H     2.828376   -2.194992   -0.602739
C     2.323410   -1.905538    0.327666
N     3.135500   -1.353611    1.242135
C     4.560116   -1.179286    0.991535
C     2.623957   -0.876355    2.521016
O     1.105262   -2.089938    0.475681
H    -0.753983    2.856970   -1.492062
H     0.011600    3.312120    0.049573
H     0.736618    3.830761   -1.491757
H     2.919402    2.609941   -0.822865
H     2.176788    2.042440    0.692909
H     2.780356    0.859199   -0.497902
H    -5.244681    0.669476    0.101597
H    -4.460318    1.754064   -1.073369
H    -4.812227    0.068197   -1.519839
H    -2.593101    2.165032    0.580932
H    -3.219530    1.005218    1.778876
H    -1.600371    0.762009    1.065414
H     4.814638   -1.570427    0.003929
H     4.823205   -0.115951    1.030389
H     5.146626   -1.713182    1.747402
H     1.549217   -1.050024    2.559376
H     3.112813   -1.408835    3.344298
H     2.826776    0.195465    2.625901
H     2.149541   -2.740297   -5.149383
C     1.210043   -3.661727   -2.279881
N     2.089308   -3.733567   -3.297009
H    -1.781862   -3.509258    1.079572
N    -0.445539   -4.227700   -0.293598
C    -1.208826   -4.382843    0.793103
N     1.166042   -4.942167   -1.788312
C     2.584558   -5.025289   -3.460779
C     0.326255   -5.245622   -0.690563
H     3.296314   -5.278796   -4.231047
C    -1.270922   -5.577994    1.502504
C     2.003401   -5.793397   -2.505950
H    -1.911242   -5.665817    2.372180
C     0.328722   -6.487983   -0.056753
C    -0.495444   -6.649141    1.055240
H     2.113003   -6.843551   -2.291217
H     0.959359   -7.297554   -0.402881
H    -0.519296   -7.602820    1.572947
C     2.462214   -2.581772   -4.114078
H     3.545360   -2.439626   -4.078086
H     1.952807   -1.709812   -3.704810
H    -5.643229   -3.136061    1.274894
H    -3.983200   -2.506941    1.397554
C    -4.755445   -2.855897    0.704191
H    -5.014146   -2.047387    0.020748
H    -5.094968   -5.585816    1.194760
C    -4.533382   -5.322213    0.311312
N    -4.287381   -4.003384   -0.063980
C    -3.532904   -3.891068   -1.194965
C    -3.932718   -6.098824   -0.618751
H    -3.850085   -7.171313   -0.690013
N    -3.330944   -5.219995   -1.524525
C    -2.635072   -5.648584   -2.689377
N    -1.651276   -4.860946   -3.117395
H    -3.831598   -7.438179   -2.972291
C    -2.998573   -6.842668   -3.327884
C    -0.989690   -5.227616   -4.220920
H    -0.211285   -4.541923   -4.543754
C    -2.277187   -7.227149   -4.455152
C    -1.248810   -6.404975   -4.920109
H    -2.529109   -8.148526   -4.971650
H    -0.668527   -6.664069   -5.799429
80
Optimized Geometry
Cl   -1.072354   -1.508641   -3.659568
Fe   -0.191660   -2.359180   -1.509141
H    -0.465791    0.755677   -2.152007
C     0.504251    0.664465   -1.646954
N     0.904546    1.776570   -1.013293
C     0.099689    2.991410   -1.027957
C     2.159954    1.822666   -0.273480
O     1.140753   -0.401217   -1.691515
H    -3.080369   -1.234262   -1.571249
C    -2.554551   -0.730206   -0.758216
N    -3.152857    0.349006   -0.252021
C    -4.454947    0.790627   -0.738704
C    -2.566185    1.098767    0.854566
O    -1.459837   -1.173140   -0.341742
H     2.805604   -2.216315   -0.613976
C     2.294567   -1.933489    0.314837
N     3.100232   -1.388202    1.238841
C     4.525994   -1.209210    0.997058
C     2.579917   -0.919885    2.517571
O     1.075548   -2.120068    0.453690
H    -0.816272    2.822856   -1.598614
H    -0.166817    3.279267   -0.004893
H     0.659346    3.812973   -1.488764
H     2.814900    2.594930   -0.691497
H     1.963388    2.060079    0.778098
H     2.647456    0.851567   -0.341866
H    -5.198210    0.730569    0.064024
H    -4.392479    1.827541   -1.084358
H    -4.774235    0.158046   -1.569384
H    -2.574273    2.166082    0.613790
H    -3.147032    0.937939    1.769731
H    -1.540884    0.764494    1.008719
H     4.786867   -1.596195    0.009525
H     4.786418   -0.145429    1.040906
H     5.109185   -1.744496    1.754388
H     1.508024   -1.110380    2.554719
H     3.076667   -1.445666    3.340275
H     2.765195    0.154963    2.623824
H     2.156847   -2.742650   -5.153170
C     1.218487   -3.688554   -2.286634
N     2.097699   -3.742754   -3.304889
H    -1.765036   -3.603171    1.089691
N    -0.424785   -4.290277   -0.296301
C    -1.173499   -4.462454    0.797675
N     1.192947   -4.971699   -1.801580
C     2.609545   -5.026782   -3.476750
C     0.366011   -5.291896   -0.698442
H     3.323902   -5.266118   -4.249130
C    -1.205068   -5.658975    1.507296
C     2.040351   -5.807834   -2.525168
H    -1.836495   -5.759637    2.382197
C     0.400462   -6.533813   -0.065033
C    -0.411212   -6.713507    1.053513
H     2.163004   -6.857929   -2.317444
H     1.046317   -7.329267   -0.415800
H    -0.410277   -7.667736    1.570754
C     2.457414   -2.581483   -4.114757
H     3.537692   -2.421161   -4.068609
H     1.928438   -1.720378   -3.707706
H    -5.512090   -3.047897    1.368406
H    -3.864821   -2.374827    1.342879
C    -4.678609   -2.764378    0.722991
H    -5.010563   -1.983659    0.038011
H    -5.076384   -5.487213    1.225000
C    -4.513914   -5.238452    0.337836
N    -4.239480   -3.926319   -0.041678
C    -3.488564   -3.834445   -1.176996
C    -3.935653   -6.030947   -0.593180
H    -3.877198   -7.105154   -0.662413
N    -3.318928   -5.167583   -1.503739
C    -2.632022   -5.611106   -2.667456
N    -1.636939   -4.839359   -3.097578
H    -3.856420   -7.382328   -2.944693
C    -3.015425   -6.800130   -3.303520
C    -0.984654   -5.216305   -4.203380
H    -0.198611   -4.541385   -4.529804
C    -2.302997   -7.196592   -4.432218
C    -1.264075   -6.389950   -4.900922
H    -2.570095   -8.114456   -4.947334
H    -0.691143   -6.657892   -5.782413
80
Optimized Geometry
Cl   -1.087355   -1.531142   -3.658055
Fe   -0.231448   -2.399442   -1.503646
H    -0.465188    0.738992   -2.181200
C     0.497199    0.647852   -1.661281
N     0.891349    1.764064   -1.028909
C     0.093202    2.982451   -1.068246
C     2.137226    1.811836   -0.273652
O     1.130103   -0.419550   -1.688158
H    -3.093575   -1.205158   -1.594416
C    -2.562214   -0.710829   -0.779133
N    -3.137373    0.385229   -0.281314
C    -4.429884    0.850735   -0.771364
C    -2.540616    1.121040    0.829310
O    -1.482196   -1.178578   -0.353092
H     2.770198   -2.235221   -0.593104
C     2.247804   -1.950229    0.328528
N     3.040486   -1.396003    1.258422
C     4.468140   -1.212640    1.031922
C     2.503560   -0.922220    2.528225
O     1.028361   -2.142483    0.455747
H    -0.816880    2.811084   -1.647532
H    -0.184080    3.284691   -0.052213
H     0.662071    3.795781   -1.532605
H     2.802330    2.575561   -0.691597
H     1.929123    2.061963    0.772777
H     2.619789    0.837207   -0.325138
H    -5.177801    0.800412    0.027827
H    -4.348332    1.887575   -1.113171
H    -4.756555    0.226641   -1.605605
H    -2.551204    2.190976    0.601605
H    -3.112162    0.949204    1.748495
H    -1.513767    0.785205    0.969713
H     4.742581   -1.607622    0.051256
H     4.723383   -0.147320    1.069107
H     5.044603   -1.738362    1.801021
H     1.430607   -1.109077    2.550606
H     2.986619   -1.446915    3.359770
H     2.690935    0.152350    2.633581
H     2.114595   -2.720886   -5.139411
C     1.206307   -3.703211   -2.279169
N     2.088393   -3.731424   -3.296180
H    -1.757519   -3.716230    1.127618
N    -0.412880   -4.355900   -0.278187
C    -1.146627   -4.556651    0.821096
N     1.211924   -4.988555   -1.799523
C     2.631234   -5.001771   -3.473248
C     0.398056   -5.335586   -0.694452
H     3.352084   -5.220049   -4.245813
C    -1.144660   -5.759764    1.520472
C     2.080095   -5.800587   -2.525908
H    -1.765880   -5.882039    2.400030
C     0.466246   -6.582348   -0.073019
C    -0.331347   -6.791805    1.050410
H     2.229182   -6.847979   -2.322047
H     1.126910   -7.359653   -0.436593
H    -0.304139   -7.750697    1.558228
C     2.421304   -2.559681   -4.102786
H     3.499308   -2.382735   -4.064868
H     1.881744   -1.709629   -3.686939
H    -5.410723   -3.016242    1.436492
H    -3.772009   -2.329630    1.332228
C    -4.609111   -2.730886    0.752819
H    -4.978759   -1.958088    0.077731
H    -5.055013   -5.449511    1.239854
C    -4.491874   -5.205638    0.351757
N    -4.193095   -3.896504   -0.019911
C    -3.444767   -3.812158   -1.157689
C    -3.933640   -6.003222   -0.587236
H    -3.896106   -7.077884   -0.664114
N    -3.304034   -5.145635   -1.494336
C    -2.630662   -5.594010   -2.663743
N    -1.616277   -4.843979   -3.087194
H    -3.902913   -7.327869   -2.957112
C    -3.047432   -6.764832   -3.312276
C    -0.977754   -5.225287   -4.199646
H    -0.175708   -4.567658   -4.521952
C    -2.349144   -7.167098   -4.447615
C    -1.290651   -6.382554   -4.910053
H    -2.642045   -8.071343   -4.972657
H    -0.727744   -6.654789   -5.796668
80
Frame 0
 Cl        -0.635159862500        0.909722200000       -2.725428837500
 Fe         0.222575137500        0.077219200000       -0.565776837500
 H          0.009975137500        3.242955200000       -1.343634837500
 C          0.958222137500        3.167182200000       -0.795088837500
 N          1.326089137500        4.297545200000       -0.169977837500
 C          0.522926137500        5.510031200000       -0.253218837500
 C          2.551566137500        4.366359200000        0.616016162500
 O          1.598141137500        2.104845200000       -0.784480837500
 H         -2.592826862500        1.385996200000       -0.735367837500
 C         -2.070527862500        1.853871200000        0.101006162500
 N         -2.625782862500        2.963101200000        0.593766162500
 C         -3.891137862500        3.471307200000        0.076006162500
 C         -2.034812862500        3.669889200000        1.726037162500
 O         -1.017084862500        1.350603200000        0.549919162500
 H          3.219502137500        0.300288200000        0.336189162500
 C          2.680353137500        0.585750200000        1.247505162500
 N          3.448288137500        1.165588200000        2.181152162500
 C          4.876186137500        1.370179200000        1.974054162500
 C          2.884815137500        1.644064200000        3.437830162500
 O          1.462719137500        0.370129200000        1.362240162500
 H         -0.377433862500        5.318952200000       -0.841506837500
 H          0.228099137500        5.836341200000        0.750354162500
 H          1.094399137500        6.315218200000       -0.728708837500
 H          3.220438137500        5.131031200000        0.205679162500
 H          2.315285137500        4.627006200000        1.653921162500
 H          3.043676137500        3.395478200000        0.588308162500
 H         -4.659985862500        3.438618200000        0.856029162500
 H         -3.769550862500        4.507513200000       -0.255824837500
 H         -4.215898862500        2.862779200000       -0.770406837500
 H         -2.027597862500        4.743748200000        1.517869162500
 H         -2.620646862500        3.489713200000        2.634690162500
 H         -1.014659862500        3.317176200000        1.874065162500
 H          5.170690137500        0.975541200000        0.999120162500
 H          5.113588137500        2.439553200000        2.010281162500
 H          5.449686137500        0.856971200000        2.753732162500
 H          1.813739137500        1.445672200000        3.444213162500
 H          3.359779137500        1.132137200000        4.281875162500
 H          3.059029137500        2.721415200000        3.536038162500
 H          2.558814137500       -0.154454800000       -4.195000837500
 C          1.689586137500       -1.194841800000       -1.349022837500
 N          2.576033137500       -1.184343800000       -2.363061837500
 H         -1.266997862500       -1.360498800000        2.079657162500
 N          0.095424137500       -1.923053800000        0.655785162500
 C         -0.639600862500       -2.176985800000        1.743504162500
 N          1.731149137500       -2.485104800000       -0.885721837500
 C          3.156547137500       -2.435557800000       -2.553845837500
 C          0.921358137500       -2.876269800000        0.208521162500
 H          3.886765137500       -2.622568800000       -3.325859837500
 C         -0.623483862500       -3.404607800000        2.399096162500
 C          2.625360137500       -3.262062800000       -1.619038837500
 H         -1.247080862500       -3.567479800000        3.270448162500
 C          1.006233137500       -4.143624800000        0.785411162500
 C          0.207478137500       -4.406521800000        1.896554162500
 H          2.806826137500       -4.306500800000       -1.427056837500
 H          1.677561137500       -4.898689800000        0.395659162500
 H          0.246852137500       -5.382986800000        2.368847162500
 C          2.873788137500        0.003363200000       -3.160311837500
 H          3.948312137500        0.202111200000       -3.132500837500
 H          2.321110137500        0.836915200000       -2.729375837500
 H         -4.727940862500       -0.453107800000        2.490084162500
 H         -3.116197862500        0.247259200000        2.207306162500
 C         -4.005900862500       -0.165496800000        1.723993162500
 H         -4.451957862500        0.599777200000        1.086399162500
 H         -4.595220862500       -2.869518800000        2.152378162500
 C         -4.023370862500       -2.635371800000        1.267192162500
 N         -3.657301862500       -1.335547800000        0.923931162500
 C         -2.911507862500       -1.264832800000       -0.216693837500
 C         -3.510985862500       -3.439832800000        0.307802162500
 H         -3.528594862500       -4.512991800000        0.205589162500
 N         -2.841043862500       -2.595319800000       -0.582320837500
 C         -2.187042862500       -3.051864800000       -1.759261837500
 N         -1.114843862500       -2.364669800000       -2.145446837500
 H         -3.579287862500       -4.675706800000       -2.121457837500
 C         -2.680674862500       -4.166586800000       -2.450877837500
 C         -0.492575862500       -2.755101800000       -3.264072837500
 H          0.358819137500       -2.148415800000       -3.558053837500
 C         -2.000229862500       -4.581314800000       -3.592467837500
 C         -0.881429862500       -3.861480800000       -4.016853837500
 H         -2.352079862500       -5.443244800000       -4.151372837500
 H         -0.329326862500       -4.144357800000       -4.906957837500
80
Frame 1
 Cl        -0.629751208362        0.961889523740       -2.824977633211
 Fe         0.182940269303        0.061061788631       -0.687743437511
 H          0.247843157619        3.222544791999       -1.575813637235
 C          1.153532505720        3.174450181341       -0.956245528898
 N          1.336409210586        4.247586169393       -0.166964071428
 C          0.358482727758        5.325336089390       -0.142928681101
 C          2.504119550059        4.379610705897        0.692992187165
 O          1.927623543485        2.220647635782       -1.033598012765
 H         -2.561770474269        1.487404048033       -0.880016963865
 C         -2.081740303521        1.865256342321        0.023108500327
 N         -2.684637167542        2.903488936796        0.604837634482
 C         -3.921664281648        3.462933186907        0.070702032733
 C         -2.168644810525        3.483928452715        1.840574886544
 O         -1.044692606737        1.324957841882        0.465664542850
 H          3.197230949551        0.385329866401        0.181128628343
 C          2.688685588438        0.609310282334        1.123020845217
 N          3.500048148711        1.110792023680        2.062630958343
 C          4.929913880179        1.266309509742        1.827264920462
 C          2.988679346010        1.513677220212        3.366508147496
 O          1.461495395954        0.464637206350        1.241475535540
 H         -0.474321569349        5.082532959637       -0.807660383773
 H          0.000364023145        5.462612126433        0.881667040266
 H          0.802285397936        6.267221547683       -0.484452469566
 H          3.068877484748        5.281510800109        0.425441905736
 H          2.199643445840        4.457024609086        1.742375198644
 H          3.138230210229        3.503051211790        0.567716607027
 H         -4.731136368833        3.365472414717        0.803209166167
 H         -3.786118768517        4.525476716216       -0.154036997766
 H         -4.205520641521        2.936746494293       -0.843218148582
 H         -2.124340194427        4.572651813549        1.736328012275
 H         -2.832832225753        3.247928380420        2.680114857634
 H         -1.171094693978        3.088009840032        2.032389332442
 H          5.177754264330        0.947613023823        0.812546888091
 H          5.218444559936        2.318293996556        1.938453005524
 H          5.498855054842        0.662263261754        2.542929614873
 H          1.906910665054        1.378507581228        3.381309890923
 H          3.450273866987        0.900564251362        4.151368983720
 H          3.230182722208        2.567266333348        3.547580806150
 H          2.594061317217       -0.362739188496       -4.264963875950
 C          1.706340611456       -1.220626547928       -1.369400350950
 N          2.620130022008       -1.258473059353       -2.358404978630
 H         -1.292468896147       -1.200160524694        2.024516017755
 N          0.042445375456       -1.861094584673        0.614838505484
 C         -0.677168442305       -2.040409948948        1.728789532410
 N          1.734146333244       -2.487192688955       -0.843256471472
 C          3.215550467955       -2.512495568815       -2.462966768109
 C          0.893385058206       -2.827275687990        0.245567576319
 H          3.969802529128       -2.733306197919       -3.202236171623
 C         -0.662138743080       -3.225950285382        2.457248269466
 C          2.663564255879       -3.290973762249       -1.499704415116
 H         -1.289239717329       -3.338847812960        3.334116167762
 C          0.982828142480       -4.054025073593        0.902924351139
 C          0.180058669325       -4.250780888025        2.025006489715
 H          2.858108164681       -4.317870942481       -1.236684018649
 H          1.677510920298       -4.820321948700        0.580281688970
 H          0.223196280505       -5.194981157374        2.558937296913
 C          2.905203465007       -0.131100749281       -3.243083817876
 H          3.974336837135        0.091354542447       -3.218036526291
 H          2.320738676067        0.720008539035       -2.896898367295
 H         -4.891794737078       -0.410086087592        2.414707392673
 H         -3.266920527283        0.307100032469        2.240286993932
 C         -4.120319116714       -0.112601226517        1.700838356316
 H         -4.535130995369        0.645281589312        1.034732027702
 H         -4.589143479791       -2.833484357433        2.162261392961
 C         -4.005218707589       -2.585925256557        1.288587139150
 N         -3.706742309241       -1.274255642531        0.921863785361
 C         -2.959980922983       -1.184497200535       -0.214641880010
 C         -3.439436643540       -3.380465268792        0.351563756694
 H         -3.408317872480       -4.454802687094        0.263303158503
 N         -2.801429994549       -2.516638797479       -0.544697936824
 C         -2.131474922637       -2.951451794192       -1.718707090104
 N         -1.101638013979       -2.209219024640       -2.125040175940
 H         -3.463011396686       -4.629309585890       -2.065956640794
 C         -2.586219270830       -4.087628162042       -2.402917213888
 C         -0.492083404547       -2.573630338527       -3.261693582426
 H          0.327823025435       -1.939536228049       -3.577844195933
 C         -1.898471521817       -4.484650839187       -3.545983862443
 C         -0.827295978762       -3.709131187032       -3.994946908256
 H         -2.222893941999       -5.361274355705       -4.099413255055
 H         -0.271251248394       -3.972429211236       -4.888575558862
80
Frame 2
 Cl        -0.659179301862        1.047630521107       -2.892463864003
 Fe         0.113522399957        0.058363632512       -0.789342715965
 H          0.572836704931        3.194755755905       -1.839174580536
 C          1.418225161344        3.161610893430       -1.136762072786
 N          1.391238914615        4.144730882053       -0.214281683322
 C          0.245480570911        5.040159515529       -0.127932480047
 C          2.480809742192        4.346147589743        0.729891756090
 O          2.325736046890        2.342117023647       -1.261477553030
 H         -2.548427189262        1.608224661893       -0.963031491065
 C         -2.112318538948        1.881748400533       -0.001649037228
 N         -2.754394858385        2.844112373676        0.662569949070
 C         -3.956599997972        3.470565304753        0.122800344506
 C         -2.311310849077        3.282705020446        1.982644777884
 O         -1.077512409579        1.317529711184        0.414123966856
 H          3.171585770376        0.467473199203        0.041510548353
 C          2.698328599436        0.636980069223        1.008701881619
 N          3.563793120990        1.040908198239        1.944764728173
 C          4.986773166401        1.166356796755        1.658349996552
 C          3.116221390921        1.348076274121        3.296434604911
 O          1.467008202286        0.573575507990        1.148655246795
 H         -0.503090403026        4.747619691868       -0.869391131067
 H         -0.170611120829        4.984451138572        0.883737640206
 H          0.534796988730        6.079433667042       -0.324994384777
 H          2.898090807541        5.355807475058        0.608276143491
 H          2.123036485511        4.236852953152        1.760084770169
 H          3.257937315689        3.603368245970        0.546745846315
 H         -4.804408110824        3.311579903772        0.799143962552
 H         -3.801965551815        4.548985174435        0.013532282923
 H         -4.197863467772        3.041949881169       -0.852768889025
 H         -2.221945562772        4.375162010643        1.988083154720
 H         -3.048612471205        2.999331915096        2.743442360430
 H         -1.343385957838        2.831130262656        2.204497318291
 H          5.180336378426        0.937106256422        0.608492031126
 H          5.322849941782        2.193446648472        1.846041781645
 H          5.554693982087        0.474609132825        2.290243593469
 H          2.028524738239        1.268944095625        3.337940024598
 H          3.558732350455        0.629054140590        4.000783993346
 H          3.426456766104        2.365198188898        3.563716106307
 H          2.618580927860       -0.526857584477       -4.312236628171
 C          1.690642259230       -1.213732247301       -1.384170855795
 N          2.630748165873       -1.286079604050       -2.345918157699
 H         -1.371354910147       -1.051550499220        1.952671395000
 N         -0.013187992994       -1.778416920547        0.595181678341
 C         -0.730872537820       -1.892184360178        1.720754880376
 N          1.730344873683       -2.447736133744       -0.784484350715
 C          3.272879168032       -2.521141088070       -2.345623959071
 C          0.879098668250       -2.737791835805        0.311976008465
 H          4.060522845706       -2.759821315765       -3.043017965976
 C         -0.705581095848       -3.028989647325        2.522420527691
 C          2.716140091583       -3.253710214281       -1.349353821128
 H         -1.357920720930       -3.109162315749        3.384565789407
 C          0.991712096921       -3.911334977930        1.055884455391
 C          0.178204510680       -4.052102746281        2.178952375625
 H          2.941705621093       -4.250806378410       -1.006336172673
 H          1.734308970295       -4.664655692494        0.818002015373
 H          0.235789668291       -4.957141814821        2.775964268996
 C          2.899845965127       -0.215485533412       -3.303062847338
 H          3.957471056524        0.050995318999       -3.271101274918
 H          2.268039499948        0.632780709083       -3.047092048805
 H         -5.128921215152       -0.397747819070        2.281631831363
 H         -3.495529365939        0.327091631412        2.274511372220
 C         -4.293541366023       -0.084119343236        1.649918671442
 H         -4.651052015622        0.680576561338        0.959637978140
 H         -4.628606173173       -2.819151729001        2.134121317237
 C         -4.024115830373       -2.550861334984        1.280726849749
 N         -3.802653407604       -1.229046350416        0.892351258979
 C         -3.052772075169       -1.113776513276       -0.237936523196
 C         -3.385130126674       -3.325958419641        0.375109362493
 H         -3.287626706863       -4.398323805738        0.306675145427
 N         -2.789967160898       -2.438997328474       -0.529296027195
 C         -2.091732408943       -2.847408092936       -1.694744865488
 N         -1.108779508455       -2.046723735226       -2.114843661183
 H         -3.334583360181       -4.595046850518       -2.026333214767
 C         -2.485779166595       -4.012760411701       -2.367855817909
 C         -0.502484195801       -2.381899901755       -3.264909258849
 H          0.283669039180       -1.714509194050       -3.596496391844
 C         -1.778519087865       -4.387682530554       -3.506000641093
 C         -0.760124473910       -3.553372714458       -3.971773341297
 H         -2.055147378745       -5.288569770428       -4.047584419482
 H         -0.179110901201       -3.804589579716       -4.852823864667
80
Frame 3
 Cl        -0.690649884166        1.150795202660       -2.925671861781
 Fe         0.009771940527        0.050657695114       -0.863209356191
 H          0.847460836394        3.174793153133       -2.041930447672
 C          1.650058816717        3.162590718433       -1.288332507976
 N          1.458041262135        4.046121862162       -0.284284554110
 C          0.201870181441        4.775962241268       -0.177086233497
 C          2.476382485680        4.296707994456        0.726222277985
 O          2.657171106954        2.470177113040       -1.434248628538
 H         -2.566169824829        1.713290526216       -1.009787855993
 C         -2.166549941327        1.893909067406       -0.011737876920
 N         -2.829272798619        2.794684094212        0.714353469461
 C         -3.997847421077        3.488242516114        0.183406872554
 C         -2.429132056819        3.116674044845        2.081179206030
 O         -1.138804329511        1.302017103158        0.381816223684
 H          3.090317035708        0.615705569850       -0.053161051008
 C          2.680540230497        0.702208734447        0.947502078439
 N          3.630381987880        0.943369537408        1.854164175838
 C          5.033087521422        1.045193552328        1.477327841178
 C          3.284089890516        1.110748444993        3.257784305055
 O          1.461318293956        0.685303730036        1.161375322653
 H         -0.477519559108        4.449868395514       -0.970090571640
 H         -0.242410911993        4.576389532174        0.804528250813
 H          0.363478126409        5.856763116908       -0.268624662446
 H          2.760339034847        5.358298693545        0.715541422607
 H          2.098467706409        4.045522441978        1.723924405032
 H          3.352862681519        3.682741108491        0.514087535808
 H         -4.872501942666        3.291221806275        0.813394680670
 H         -3.819316047745        4.568355470535        0.168557016584
 H         -4.210251214194        3.145514510090       -0.831773701957
 H         -2.279236686500        4.198841677824        2.168880332940
 H         -3.220239244807        2.823897682490        2.781252011767
 H         -1.498756631913        2.597957982177        2.315874100815
 H          5.143640488906        0.951506317997        0.395987163723
 H          5.437169179031        2.024683252525        1.763196176205
 H          5.601102347115        0.250727525571        1.971219478924
 H          2.197054540397        1.075150344787        3.363795115171
 H          3.731350420329        0.287170717159        3.836418513467
 H          3.665296307845        2.075634645963        3.615831266643
 H          2.651114307575       -0.609727347968       -4.320794708314
 C          1.653322272330       -1.173966877390       -1.379896827579
 N          2.618072994107       -1.255230504190       -2.316885322641
 H         -1.487483731887       -0.963560723749        1.892139282362
 N         -0.057596883652       -1.696327836426        0.610816027897
 C         -0.801306430602       -1.781132144863        1.723385730884
 N          1.740153277412       -2.364976257267       -0.701123862897
 C          3.327674380517       -2.447967070796       -2.217521319424
 C          0.884889806760       -2.626170285383        0.400964193869
 H          4.146567968057       -2.683894219216       -2.878109570526
 C         -0.739028871635       -2.863374808611        2.594457433867
 C          2.789843815421       -3.142084254363       -1.183268973980
 H         -1.407452553631       -2.924897943397        3.445867821603
 C          1.043813712660       -3.736140079465        1.226592079412
 C          0.202905583155       -3.856960349022        2.331687756407
 H          3.068424789680       -4.094512259702       -0.760098353928
 H          1.853353696314       -4.442487547254        1.076808757697
 H          0.291790191319       -4.718692076107        2.986393253612
 C          2.866326424744       -0.224632189895       -3.321715402845
 H          3.900817573344        0.112519703982       -3.274275754432
 H          2.179390872065        0.596556849370       -3.143521745973
 H         -5.382662726086       -0.409456282179        2.102893909519
 H         -3.760023667013        0.311099745837        2.284922963535
 C         -4.486528116168       -0.082010124794        1.568971695676
 H         -4.770398167355        0.698197416086        0.863779317775
 H         -4.673634748929       -2.820050225068        2.098813160332
 C         -4.066135044189       -2.533341698546        1.253522467904
 N         -3.916665872473       -1.208065001118        0.839760032746
 C         -3.158333983662       -1.072658080045       -0.281110694326
 C         -3.361611121825       -3.287838565575        0.380075892632
 H         -3.203166101850       -4.354857466311        0.334292163590
 N         -2.805483676874       -2.385058356218       -0.534883247588
 C         -2.075422447223       -2.775575172362       -1.685735952965
 N         -1.131665014205       -1.931412990650       -2.116469646177
 H         -3.242646683113       -4.574309308582       -2.008130735788
 C         -2.413733249715       -3.963900672815       -2.348700125395
 C         -0.514153786835       -2.250678814479       -3.267452375268
 H          0.244992461745       -1.555871757117       -3.604549435898
 C         -1.679815001508       -4.325844279329       -3.473622058403
 C         -0.701530301787       -3.450274254301       -3.948114767827
 H         -1.921259777135       -5.239501888846       -4.010808893772
 H         -0.098310095213       -3.690332125155       -4.817034099694
80
Frame 4
 Cl        -0.737608300213        1.204871283720       -2.959720657588
 Fe        -0.106151129029        0.025790750512       -0.928722915303
 H          1.046671707847        3.100030602861       -2.165426744370
 C          1.838328117815        3.178046914038       -1.403006650959
 N          1.509780070268        3.979409579693       -0.363882053803
 C          0.186875741498        4.582421611920       -0.282077994064
 C          2.453495629362        4.273112393637        0.706791727886
 O          2.914036207162        2.587547343762       -1.528793575485
 H         -2.585146028514        1.809318294204       -1.044215023778
 C         -2.205852175513        1.915739085323       -0.028040342369
 N         -2.868019654788        2.772212337257        0.748536413722
 C         -4.013482443988        3.522361458205        0.245129606359
 C         -2.480215063013        3.001501315843        2.137800664230
 O         -1.211872653636        1.261058825910        0.353475092933
 H          2.906801415550        0.814809319141       -0.044673097768
 C          2.597322850422        0.778935479285        0.990525684858
 N          3.648580014194        0.817969410834        1.811134164480
 C          5.009785129712        0.898598677384        1.304341462960
 C          3.448955716709        0.795261124078        3.251429203931
 O          1.409289851346        0.743904405851        1.322992726212
 H         -0.431510900002        4.221891596373       -1.109527186968
 H         -0.279857961368        4.301850283506        0.668494087783
 H          0.252861802277        5.675908347406       -0.324990357009
 H          2.625403369791        5.355845618918        0.765918752967
 H          2.061754297016        3.928586103780        1.670422913640
 H          3.396756323067        3.765648476736        0.499813131759
 H         -4.901603448182        3.297806078910        0.845609407521
 H         -3.814673120418        4.597111898536        0.306811550258
 H         -4.212141688621        3.254305921143       -0.794603893734
 H         -2.277946438473        4.067745207351        2.288592600561
 H         -3.300220717922        2.708013690910        2.802567332315
 H         -1.580106259033        2.428000579900        2.361761113003
 H          5.003619001579        0.962789411503        0.216313746108
 H          5.510330442835        1.801274481546        1.677237729190
 H          5.561245052594        0.006902842878        1.615105640525
 H          2.376442421402        0.785688189681        3.462642318758
 H          3.897688618917       -0.125439876996        3.656892666175
 H          3.917152564537        1.682488458615        3.697172360566
 H          2.704308527456       -0.619814362280       -4.309589100691
 C          1.619676837012       -1.110202658374       -1.367474872632
 N          2.607698609167       -1.173226802363       -2.281946976617
 H         -1.593389501381       -0.935208926005        1.833778065002
 N         -0.108789702755       -1.655957415588        0.606068086782
 C         -0.857992213299       -1.716921043401        1.717335452641
 N          1.776162529049       -2.251305191931       -0.617651163525
 C          3.395532972337       -2.305125559493       -2.101669269370
 C          0.900332411649       -2.526627019647        0.465202900193
 H          4.240132978599       -2.520484746709       -2.735757040542
 C         -0.739253322365       -2.738373111242        2.652911489881
 C          2.891383916326       -2.972279950392       -1.032703506401
 H         -1.415995981877       -2.792264241954        3.498324310987
 C          1.122079430393       -3.565861957347        1.363300317086
 C          0.268630760573       -3.680989889105        2.459290681034
 H          3.231496214725       -3.872853460604       -0.545388291071
 H          1.993798419765       -4.206750635627        1.283187581100
 H          0.403486731190       -4.493710774827        3.166755883442
 C          2.820277776758       -0.170857822206       -3.322112326534
 H          3.812175150133        0.267261594900       -3.245286145577
 H          2.067078197983        0.599447786923       -3.213501392323
 H         -5.598004370978       -0.399784537879        1.901216733748
 H         -4.001700797124        0.302157815715        2.261778348568
 C         -4.651174214158       -0.069937587856        1.465782617654
 H         -4.855018149816        0.725164206880        0.751207116534
 H         -4.692853807037       -2.791428196183        2.089140854424
 C         -4.110170344287       -2.505148236518        1.226391748092
 N         -4.015920913927       -1.185918011110        0.776532089190
 C         -3.251476411476       -1.048672088019       -0.338817615530
 C         -3.352473541751       -3.249947776137        0.390250247386
 H         -3.142229356188       -4.309379630719        0.378223230216
 N         -2.833491224060       -2.349692217165       -0.549539965679
 C         -2.073963589209       -2.740533729783       -1.679938373522
 N         -1.152102716374       -1.875799490732       -2.121519617980
 H         -3.172468184903       -4.584309289706       -1.969579259619
 C         -2.363972971003       -3.953173845569       -2.320222292216
 C         -0.515018921909       -2.197905527533       -3.262800536612
 H          0.226939577704       -1.486328245838       -3.602451962039
 C         -1.608108724661       -4.315284071428       -3.430076975509
 C         -0.657141805362       -3.417508878130       -3.917126298067
 H         -1.825845170301       -5.239923784064       -3.958092003971
 H         -0.059403467804       -3.643858215106       -4.793264373433
80
Frame 5
 Cl        -0.803105278888        1.208485489402       -3.023989603527
 Fe        -0.212605242311       -0.012202746781       -1.013879350526
 H          1.160822962578        3.022137783641       -2.252857449558
 C          1.920295275442        3.165003400415       -1.467057419955
 N          1.494752534140        3.942314610544       -0.445478248053
 C          0.150626868437        4.500861952156       -0.440996396071
 C          2.362679259973        4.274729273504        0.676884962196
 O          3.025300068724        2.617514340105       -1.527629399258
 H         -2.580944525328        1.897433460367       -1.067238305638
 C         -2.204699592125        1.937067658449       -0.044523847437
 N         -2.844638418986        2.760742839377        0.782283745533
 C         -3.973806104974        3.564326841650        0.325348439750
 C         -2.435113195581        2.915782139064        2.176227865458
 O         -1.240030366624        1.222365064640        0.307466375966
 H          2.649035783537        1.017135354106        0.115016630566
 C          2.468670045933        0.832591480673        1.167762593463
 N          3.618593036048        0.648400329588        1.828243453096
 C          4.905156122274        0.719397106334        1.154645458996
 C          3.605305172635        0.402938553272        3.261567117250
 O          1.333927620124        0.794228957953        1.646303319326
 H         -0.416697717796        4.098036377652       -1.284746662472
 H         -0.354835018404        4.223136402835        0.489472886102
 H          0.184784349666        5.595212476475       -0.498588611175
 H          2.472067131850        5.363606835616        0.755108480169
 H          1.936634529942        3.902291204807        1.615407101644
 H          3.340381155143        3.819231115552        0.515760129462
 H         -4.862927658496        3.328310733868        0.919339204910
 H         -3.746039689747        4.628797186082        0.440636815670
 H         -4.180599596071        3.356871282189       -0.726423396126
 H         -2.184338638951        3.964666961577        2.369067029308
 H         -3.263189536554        2.627381701296        2.832605571941
 H         -1.555144472943        2.301159028500        2.368168125635
 H          4.764770011351        0.958872432693        0.100084448157
 H          5.530707138710        1.514027356299        1.581610931887
 H          5.410089775203       -0.246388640443        1.253187009967
 H          2.569394241211        0.393180366739        3.607472556869
 H          4.046162102903       -0.586307095886        3.460049350098
 H          4.185389016097        1.182740202853        3.771941405290
 H          2.812343899215       -0.591854890500       -4.288717312396
 C          1.603612158263       -1.023985086048       -1.355037432914
 N          2.613833025878       -1.051614254881       -2.245954055821
 H         -1.678663407554       -0.944546138477        1.768862801831
 N         -0.127377849285       -1.621505689317        0.598555945108
 C         -0.887171182840       -1.676276074527        1.702271503255
 N          1.843939413611       -2.099827683293       -0.534231914418
 C          3.482058680558       -2.108764823412       -1.996583186356
 C          0.955783511501       -2.407407785060        0.527942409540
 H          4.347010090096       -2.294564211896       -2.612561991974
 C         -0.698242558155       -2.624209258196        2.701867747832
 C          3.022097788169       -2.747683526465       -0.891450600190
 H         -1.371525947745       -2.670021115881        3.550409268035
 C          1.243753906859       -3.374508443668        1.486487564965
 C          0.382520306741       -3.495533303510        2.575396128675
 H          3.416373277567       -3.599065217255       -0.359358064880
 H          2.156540470852       -3.958197944783        1.446092307747
 H          0.571042097265       -4.249882405287        3.333232743554
 C          2.776977479338       -0.081566828052       -3.325026108707
 H          3.687827251068        0.498268247160       -3.192562681784
 H          1.926119580596        0.590218983470       -3.314728277072
 H         -5.767305578238       -0.360860465168        1.669351854767
 H         -4.204579148053        0.301944020733        2.205709452994
 C         -4.773990198402       -0.045233040270        1.339816285925
 H         -4.883560169387        0.763501759423        0.620170969976
 H         -4.717505590125       -2.737111872691        2.072558983967
 C         -4.152200347846       -2.468397419964        1.192849701190
 N         -4.090598343357       -1.162889327817        0.700486325888
 C         -3.320969468827       -1.042276498498       -0.412643862597
 C         -3.366743207426       -3.218951309805        0.387963140789
 H         -3.126318690969       -4.271366574626        0.412876398314
 N         -2.866633411368       -2.337371864797       -0.578912655173
 C         -2.088470452124       -2.744025729330       -1.689802942203
 N         -1.160508069238       -1.885789726611       -2.135807652904
 H         -3.158625405477       -4.606233039843       -1.943163126257
 C         -2.356436131714       -3.973532951936       -2.304709831137
 C         -0.502777758793       -2.227925097605       -3.260739868118
 H          0.241416001773       -1.519082566369       -3.601506474014
 C         -1.591990748959       -4.348916345978       -3.403956736218
 C         -0.637746619773       -3.457358009456       -3.895727616713
 H         -1.793054572590       -5.288531652280       -3.910830349625
 H         -0.037083229250       -3.693144654395       -4.767141111798
80
Frame 6
 Cl        -0.886126992908        1.169387059829       -3.130316426166
 Fe        -0.283156728398       -0.059805598317       -1.134694675022
 H          1.208163619060        2.908491669335       -2.282606860083
 C          1.919309393987        3.080892136961       -1.458642237439
 N          1.444777273266        3.919858681033       -0.511391762016
 C          0.128505035126        4.525926897035       -0.637433808403
 C          2.227520920256        4.260531840664        0.669545306464
 O          3.013418422209        2.510989826900       -1.413401977732
 H         -2.526280149065        1.971284236689       -1.095728979911
 C         -2.124127227988        1.971785215530       -0.081334139320
 N         -2.728059622649        2.771714074930        0.792986479968
 C         -3.855258939401        3.610285526817        0.395898172424
 C         -2.271063029810        2.876680822871        2.177559475058
 O         -1.170724438343        1.219129518037        0.224244926099
 H          2.295131446480        1.114529519751        0.408376691376
 C          2.225835997298        0.842472449007        1.459524985440
 N          3.420556168662        0.487149816442        1.961170909928
 C          4.629169623526        0.534081054301        1.155313612782
 C          3.545059639733        0.083946721768        3.352961198682
 O          1.156980758115        0.845923134090        2.069308621502
 H         -0.395068502725        4.094465901781       -1.494504400478
 H         -0.451537085116        4.330495112393        0.268667609799
 H          0.210761603185        5.613090072688       -0.754538643939
 H          2.345623768648        5.348564402959        0.739974141459
 H          1.726666384147        3.905077858147        1.577570813134
 H          3.207095165653        3.788564774598        0.591207853369
 H         -4.730407868430        3.368791351785        1.007770452441
 H         -3.604032178756        4.665931467501        0.540358716862
 H         -4.093152190588        3.443828381751       -0.656632425762
 H         -1.993946693333        3.914476174827        2.393475688198
 H         -3.086069554161        2.584339218453        2.848270137663
 H         -1.392914512546        2.246939636073        2.324577326249
 H          4.394713217445        0.886966850848        0.150621080450
 H          5.362682051718        1.228609649276        1.584444680033
 H          5.064507942534       -0.469562562191        1.110010711671
 H          2.554997431715        0.090621615816        3.809864719737
 H          3.945159221275       -0.938708310720        3.405088231415
 H          4.225815891094        0.766118504130        3.878300394836
 H          2.893564774387       -0.524841269763       -4.350332652645
 C          1.605299513169       -0.940067415350       -1.417039171183
 N          2.616651973855       -0.930208830714       -2.305420658844
 H         -1.661530922189       -0.961094028102        1.709307734141
 N         -0.076114561363       -1.585061909218        0.558751505734
 C         -0.823052723066       -1.641641508835        1.669927444712
 N          1.929962734888       -1.953621452823       -0.547246947569
 C          3.562120542244       -1.906621333023       -2.011823217102
 C          1.062452021819       -2.291109567148        0.520363472289
 H          4.445809624661       -2.046309569008       -2.613713267317
 C         -0.562627684645       -2.529336881295        2.708863064963
 C          3.158459471708       -2.520435729143       -0.871597449523
 H         -1.229033868020       -2.585922927401        3.562051809365
 C          1.415118492236       -3.206058936839        1.509009585387
 C          0.568374425333       -3.339335963723        2.607594061446
 H          3.608597360295       -3.326088448274       -0.313703989733
 H          2.351134205255       -3.750215898037        1.471653626837
 H          0.809177429559       -4.049858841995        3.392375050761
 C          2.719139777841        0.011948289599       -3.416193999604
 H          3.532926844490        0.714193041266       -3.240983530567
 H          1.787787347902        0.566688005452       -3.484536160926
 H         -5.791690260938       -0.286357147852        1.545188121428
 H         -4.243524488238        0.324302674751        2.179980329997
 C         -4.770300778660       -0.001670088933        1.278963979561
 H         -4.806012226085        0.812157024394        0.557404715933
 H         -4.682146590263       -2.666616984855        2.102822526696
 C         -4.132419506114       -2.424905018797        1.205646122347
 N         -4.082641946271       -1.135600650025        0.672716440951
 C         -3.326227283118       -1.047725828240       -0.451909575920
 C         -3.359906784420       -3.198716505705        0.410028729734
 H         -3.111906089031       -4.247644826852        0.466334884697
 N         -2.872355747524       -2.345972809759       -0.587993897356
 C         -2.099388934030       -2.781034769568       -1.691008197648
 N         -1.161060444532       -1.943011717833       -2.156676930515
 H         -3.164489985645       -4.650368833952       -1.885450990650
 C         -2.367470008544       -4.025949310124       -2.271655418749
 C         -0.500739125085       -2.315520672705       -3.271105949357
 H          0.239511099209       -1.612876467583       -3.633388128675
 C         -1.614039272841       -4.426392157880       -3.369562119284
 C         -0.653599771067       -3.553624668027       -3.882753384508
 H         -1.811362748419       -5.382485390886       -3.845368026849
 H         -0.062971149659       -3.808849378983       -4.755386143221
80
Frame 7
 Cl        -0.984977611868        1.128083907901       -3.262549737995
 Fe        -0.372918674191       -0.119586461069       -1.287203562453
 H          1.255807135010        2.723317570379       -2.253327480755
 C          1.922726726533        2.933188874562       -1.401641073386
 N          1.418153490069        3.847044299795       -0.545097415534
 C          0.145472552323        4.499614925424       -0.804730105698
 C          2.123436860572        4.221692536309        0.673637488689
 O          2.996671340669        2.343447101221       -1.254893367403
 H         -2.439723096134        2.051208011099       -1.134042366286
 C         -2.017676089169        1.990072472469       -0.128462515371
 N         -2.582381646268        2.766196646301        0.790511704580
 C         -3.697904733288        3.646621400654        0.452257652208
 C         -2.088970275204        2.811925387316        2.166129995059
 O         -1.031054027057        1.249882042756        0.101411187141
 H          1.947519491789        1.223665597175        0.780576592905
 C          1.980472976104        0.891608042859        1.821034805684
 N          3.179042361495        0.376082153800        2.161529926390
 C          4.297423768064        0.364739450936        1.234629116338
 C          3.414354235114       -0.147306142162        3.497885600133
 O          1.001305872641        0.961065729262        2.561482242785
 H         -0.332290534548        4.044607609996       -1.675602624544
 H         -0.505282529423        4.393694683865        0.066056943469
 H          0.286253398298        5.572722771031       -0.981838001933
 H          2.255048246879        5.309268492787        0.713452202623
 H          1.554458040481        3.907595191286        1.556809708265
 H          3.097517973653        3.733109490707        0.678286587289
 H         -4.562635921686        3.404177479079        1.078031737230
 H         -3.415082996782        4.689770062118        0.626308151448
 H         -3.965533297621        3.522824019094       -0.599059577945
 H         -1.762652211116        3.830634568034        2.403440941943
 H         -2.901378333300        2.535379723032        2.846535874643
 H         -1.241775523075        2.134949154942        2.280005103946
 H          3.992368477961        0.797078850132        0.281784042388
 H          5.136255779304        0.952686517964        1.627632460467
 H          4.633376457183       -0.666772197202        1.083110508958
 H          2.481059543544       -0.106636869037        4.056536927211
 H          3.749405379982       -1.190567896064        3.434838368318
 H          4.191755098310        0.438895084685        4.003775055377
 H          2.944995875607       -0.394450311668       -4.451911619008
 C          1.587515341335       -0.834593735812       -1.519221917904
 N          2.582967721414       -0.796391655847       -2.423116766283
 H         -1.623485984073       -0.951544001327        1.659090635892
 N          0.014586565271       -1.462418726497        0.537695381857
 C         -0.736372090835       -1.569615370589        1.640825358961
 N          1.986662031612       -1.799741134044       -0.624968986949
 C          3.597761611476       -1.692378210434       -2.105707095444
 C          1.183938844406       -2.115443333420        0.496062526947
 H          4.485700097455       -1.791155886887       -2.709927008597
 C         -0.400615840340       -2.402556963534        2.703847600224
 C          3.213107119751       -2.349495185386       -0.983948025525
 H         -1.053536690679       -2.480013743869        3.565673495203
 C          1.605499387758       -2.982901923795        1.500994134957
 C          0.774329370896       -3.149543692882        2.606701444426
 H          3.717525005907       -3.110501247251       -0.410470199223
 H          2.558954206889       -3.492828460698        1.449694520230
 H          1.069975175675       -3.820053214751        3.407683156774
 C          2.628464263215        0.132094811385       -3.549295063961
 H          3.324536814614        0.941066818461       -3.325807538102
 H          1.634905500473        0.553123647067       -3.689757908007
 H         -5.788158021967       -0.224906295456        1.422629638700
 H         -4.265909414975        0.337584422545        2.160079848667
 C         -4.743346503426        0.029678702451        1.225258248813
 H         -4.700931522821        0.846272283142        0.506967308148
 H         -4.616388336312       -2.602451413720        2.146505657167
 C         -4.080514320288       -2.389178451592        1.233938991463
 N         -4.049245229192       -1.119758319886        0.655537941331
 C         -3.310602106234       -1.067636596392       -0.482458281172
 C         -3.342929398304       -3.193156604517        0.434776506816
 H         -3.088640790764       -4.237949918825        0.521995211983
 N         -2.868325889470       -2.371698460879       -0.594623423114
 C         -2.112873967020       -2.838388000019       -1.696194047394
 N         -1.167037825490       -2.023785060499       -2.190093310449
 H         -3.179063365094       -4.709744945703       -1.824055495852
 C         -2.387763697746       -4.097303114701       -2.239748741447
 C         -0.499327073148       -2.434925909037       -3.286887993548
 H          0.217619107893       -1.728088787309       -3.686840163491
 C         -1.649008884540       -4.528059937917       -3.336119830568
 C         -0.681272657075       -3.679190487309       -3.875405744160
 H         -1.843816438250       -5.501926805124       -3.774660568153
 H         -0.097525698853       -3.962025060909       -4.743980976389
80
Frame 8
 Cl        -1.079386310976        1.029126345482       -3.374890425593
 Fe        -0.394426377251       -0.186647171229       -1.402672556163
 H          1.198154202637        2.649755161828       -2.269127369503
 C          1.784981890103        2.800078501269       -1.348366285728
 N          1.307860557683        3.803206800701       -0.580028931235
 C          0.175690394807        4.612543809002       -1.003059484544
 C          1.922305845928        4.129664620012        0.699006208129
 O          2.760938992247        2.093507985596       -1.079903438072
 H         -2.293789185795        2.091598984667       -1.186396803151
 C         -1.834092672645        2.024343718652       -0.196550333600
 N         -2.356496364112        2.817166109421        0.731412170184
 C         -3.452812462537        3.729049565843        0.414053885337
 C         -1.854249203610        2.837746616159        2.104093487061
 O         -0.870324178850        1.243755457014        0.004473380055
 H          1.505686124097        1.220778804813        1.156170419592
 C          1.612357506631        0.891874743015        2.200346577833
 N          2.802210562680        0.298791612169        2.450815779678
 C          3.839102791943        0.195926750061        1.435735435363
 C          3.106543503272       -0.244118334811        3.765720630183
 O          0.714571587327        1.051619033543        3.032314332724
 H         -0.251563426023        4.200989998356       -1.920832725181
 H         -0.597960634377        4.616453356046       -0.228541856258
 H          0.486691845155        5.648004417142       -1.186443760047
 H          2.166831484504        5.196927869260        0.737334155512
 H          1.237350575772        3.894492424609        1.522708962594
 H          2.833716833734        3.542196082204        0.810165731350
 H         -4.314173629929        3.509702037215        1.052998537478
 H         -3.138338110663        4.763221960924        0.589297051952
 H         -3.743717625478        3.616822607438       -0.632032512147
 H         -1.496409003885        3.845335651998        2.343330613653
 H         -2.671528558823        2.587597538221        2.789295178655
 H         -1.039139992988        2.122430258247        2.219199152044
 H          3.495419011763        0.648972385707        0.504146177911
 H          4.746823882505        0.714940108918        1.768094593786
 H          4.093068237117       -0.855859523388        1.259333766460
 H          2.231702258532       -0.127154324010        4.404781845236
 H          3.357579100052       -1.307751890964        3.680667832028
 H          3.959785210922        0.282527593366        4.209949779261
 H          2.965089023481       -0.187723431126       -4.600834280946
 C          1.595767464587       -0.794496663178       -1.686228500811
 N          2.574689377770       -0.684823125493       -2.602047029340
 H         -1.476863432505       -1.018622623206        1.634904565383
 N          0.169119441968       -1.410951942287        0.477858294687
 C         -0.558230618699       -1.589181327274        1.587858524435
 N          2.081804966791       -1.716487231856       -0.790135597719
 C          3.656057633017       -1.505360768691       -2.301752159262
 C          1.344192584541       -2.047358792389        0.372532514115
 H          4.537601274204       -1.548564799357       -2.922246454554
 C         -0.161664868011       -2.433123742371        2.620224676212
 C          3.349561694585       -2.162968599297       -1.156855266079
 H         -0.782094104210       -2.546044032131        3.501601382704
 C          1.825345717866       -2.922894592914        1.344037941933
 C          1.047109375074       -3.115373287333        2.485009486123
 H          3.913280621739       -2.890217102139       -0.596941764877
 H          2.774088377751       -3.431600942449        1.230107493551
 H          1.394418480732       -3.786355431824        3.264033210244
 C          2.560279786929        0.278215014434       -3.700100347839
 H          3.159368338652        1.144972518195       -3.413487569483
 H          1.529188897173        0.588583235919       -3.869156388895
 H         -5.629013210805       -0.119846500319        1.486863678994
 H         -4.082518862561        0.367725908117        2.227619653852
 C         -4.573023273223        0.083691286385        1.291819993815
 H         -4.485200572631        0.896630388618        0.572741684491
 H         -4.489928309423       -2.539686497172        2.252896310658
 C         -3.981969889958       -2.356502574074        1.318375611228
 N         -3.932455212722       -1.096648485072        0.721973895655
 C         -3.231150710914       -1.083410395039       -0.439372250211
 C         -3.286243720609       -3.190827662740        0.512033509400
 H         -3.049018176655       -4.237952741488        0.612331767149
 N         -2.828596837072       -2.399922219919       -0.548183405320
 C         -2.115415831877       -2.900042772501       -1.663039420877
 N         -1.172522802524       -2.111540426746       -2.204104763599
 H         -3.205299997528       -4.759649567214       -1.715593407912
 C         -2.418398443330       -4.167970135144       -2.167810691470
 C         -0.534036428790       -2.557578144905       -3.304322672217
 H          0.195280471624       -1.876615109334       -3.727230524250
 C         -1.720398186682       -4.630132088872       -3.278077380104
 C         -0.763146265607       -3.804269609170       -3.869207128965
 H         -1.938564445541       -5.611053948346       -3.687761962803
 H         -0.207453988075       -4.113638702797       -4.746934429933
80
Optimized Geometry
Cl   -1.582521   -1.520210   -4.196983
Fe   -0.875435   -2.778041   -2.245001
H     0.552110    0.160406   -3.164905
C     1.110473    0.384383   -2.242100
N     0.592844    1.426626   -1.555597
C    -0.524382    2.199006   -2.076438
C     1.170188    1.854964   -0.290156
O     2.091650   -0.282168   -1.901526
H    -2.678231   -0.422355   -1.981021
C    -2.220158   -0.535466   -0.994290
N    -2.719291    0.240037   -0.039416
C    -3.806467    1.175184   -0.318511
C    -2.224470    0.194425    1.335501
O    -1.282155   -1.352542   -0.820904
H     0.979485   -1.270301    0.419694
C     1.129357   -1.745411    1.401094
N     2.371344   -2.259425    1.557249
C     3.396365   -2.112578    0.534883
C     2.744501   -2.961147    2.775155
O     0.231032   -1.797868    2.246336
H    -0.926724    1.712842   -2.968779
H    -1.318372    2.267130   -1.325937
H    -0.206693    3.216248   -2.335726
H     1.480578    2.904566   -0.349570
H     0.434214    1.752290    0.516107
H     2.036130    1.230428   -0.071342
H    -4.679998    0.920966    0.290486
H    -3.491649    2.194472   -0.072720
H    -4.079053    1.129808   -1.374520
H    -1.817951    1.175033    1.606513
H    -3.058566   -0.033548    2.007998
H    -1.450452   -0.567276    1.435939
H     2.987225   -1.586862   -0.329625
H     4.248119   -1.544476    0.930037
H     3.760266   -3.097005    0.218798
H     1.878371   -3.003098    3.435152
H     3.069600   -3.980286    2.535049
H     3.567666   -2.440946    3.279717
H     2.519565   -2.566515   -5.398723
C     1.145033   -3.288822   -2.514934
N     2.131701   -3.110477   -3.412105
H    -1.985038   -3.812776    0.736110
N    -0.293046   -4.056140   -0.397682
C    -1.035302   -4.329296    0.682991
N     1.661737   -4.207747   -1.632938
C     3.246155   -3.885786   -3.114357
C     0.917802   -4.621578   -0.500111
H     4.138037   -3.872071   -3.721259
C    -0.620580   -5.203960    1.681969
C     2.954111   -4.585090   -1.990384
H    -1.257125   -5.396258    2.537814
C     1.423953   -5.514718    0.442696
C     0.628319   -5.809737    1.548867
H     3.544227   -5.296957   -1.437991
H     2.403750   -5.961747    0.332786
H     0.993127   -6.499283    2.303304
C     2.081866   -2.133501   -4.496884
H     2.632755   -1.241399   -4.192717
H     1.038343   -1.873222   -4.673817
H    -6.048720   -2.639670    0.521981
H    -4.495832   -2.257743    1.310142
C    -4.979910   -2.483950    0.355454
H    -4.836083   -1.652448   -0.332467
H    -5.099151   -5.145898    1.197272
C    -4.539413   -4.955086    0.294413
N    -4.388871   -3.676549   -0.242537
C    -3.636415   -3.658910   -1.370492
C    -3.859742   -5.796166   -0.518501
H    -3.692152   -6.859266   -0.453793
N    -3.311000   -4.991855   -1.523749
C    -2.565895   -5.480938   -2.622245
N    -1.593800   -4.693133   -3.109780
H    -3.676235   -7.325242   -2.761628
C    -2.864825   -6.732992   -3.167005
C    -0.914425   -5.123834   -4.190801
H    -0.159491   -4.443418   -4.567403
C    -2.127664   -7.179560   -4.258312
C    -1.135279   -6.355445   -4.791110
H    -2.341846   -8.148108   -4.698405
H    -0.547688   -6.654451   -5.651440
80
Optimized Geometry
Cl   -1.611825   -1.543561   -4.161214
Fe   -0.908538   -2.802525   -2.205465
H     0.484119    0.045265   -3.082329
C     1.050319    0.379935   -2.199220
N     0.517477    1.480567   -1.623772
C    -0.607000    2.179219   -2.227143
C     1.105448    2.062942   -0.426981
O     2.051559   -0.223307   -1.803436
H    -2.658498   -0.418909   -1.920917
C    -2.181110   -0.525992   -0.942407
N    -2.645943    0.272570    0.010884
C    -3.727325    1.217803   -0.256577
C    -2.122730    0.237218    1.375670
O    -1.255609   -1.358439   -0.776963
H     0.969048   -1.278425    0.498628
C     1.119132   -1.801887    1.455190
N     2.364333   -2.314655    1.589113
C     3.390111   -2.107044    0.578036
C     2.742242   -3.066568    2.775026
O     0.218333   -1.902906    2.293607
H    -1.012332    1.585044   -3.050207
H    -1.395779    2.336039   -1.484515
H    -0.296648    3.158500   -2.611735
H     1.459788    3.080673   -0.629570
H     0.360315    2.105991    0.375854
H     1.943496    1.441276   -0.112227
H    -4.594542    0.975909    0.366456
H    -3.398282    2.234757   -0.020437
H    -4.016320    1.170168   -1.308179
H    -1.658692    1.201006    1.612426
H    -2.952558    0.070912    2.070872
H    -1.389391   -0.562953    1.481230
H     2.972995   -1.554411   -0.265558
H     4.230889   -1.541132    0.999134
H     3.771232   -3.071016    0.222058
H     1.872460   -3.155499    3.425500
H     3.087386   -4.067140    2.489641
H     3.552379   -2.556359    3.310096
H     2.524129   -2.490888   -5.339308
C     1.127664   -3.269886   -2.474479
N     2.114688   -3.069134   -3.367562
H    -2.008754   -3.921723    0.761172
N    -0.308955   -4.104377   -0.373935
C    -1.049782   -4.419462    0.696691
N     1.652894   -4.197583   -1.606315
C     3.236188   -3.838203   -3.080209
C     0.911003   -4.647708   -0.486238
H     4.128560   -3.806828   -3.685704
C    -0.624971   -5.314062    1.673273
C     2.949215   -4.557305   -1.967925
H    -1.261580   -5.539637    2.520935
C     1.428153   -5.557858    0.434617
C     0.634068   -5.895939    1.529049
H     3.544771   -5.272911   -1.426470
H     2.415415   -5.986046    0.316706
H     1.007374   -6.599871    2.265818
C     2.059154   -2.079947   -4.440916
H     2.583962   -1.178885   -4.117138
H     1.013001   -1.844050   -4.635480
H    -5.966819   -2.578616    0.542546
H    -4.384636   -2.260045    1.300621
C    -4.896976   -2.459984    0.354934
H    -4.738689   -1.627598   -0.328430
H    -5.199318   -5.133136    1.111128
C    -4.602294   -4.950566    0.230775
N    -4.364474   -3.668952   -0.265624
C    -3.577261   -3.666444   -1.368904
C    -3.947433   -5.807725   -0.585751
H    -3.844429   -6.880061   -0.545809
N    -3.326277   -5.010611   -1.553282
C    -2.567668   -5.506937   -2.639228
N    -1.572320   -4.730713   -3.096927
H    -3.704465   -7.332830   -2.823269
C    -2.873950   -6.749288   -3.201445
C    -0.869857   -5.165097   -4.160756
H    -0.093652   -4.494528   -4.510946
C    -2.115296   -7.199238   -4.276747
C    -1.094277   -6.389101   -4.775642
H    -2.333996   -8.160628   -4.730120
H    -0.488150   -6.692605   -5.621408
80
Optimized Geometry
Cl   -1.587943   -1.580942   -4.088031
Fe   -0.939627   -2.851481   -2.171029
H     0.446577   -0.000483   -3.028606
C     0.998323    0.415428   -2.172300
N     0.418112    1.528136   -1.669756
C    -0.727019    2.142295   -2.324383
C     0.984208    2.217067   -0.520108
O     2.027023   -0.113418   -1.742186
H    -2.641787   -0.404453   -1.806584
C    -2.129357   -0.522195   -0.845678
N    -2.564298    0.271578    0.129467
C    -3.652424    1.219153   -0.092560
C    -1.997191    0.219516    1.475572
O    -1.201844   -1.353119   -0.719874
H     1.049224   -1.268330    0.527487
C     1.235288   -1.829421    1.455988
N     2.496348   -2.314813    1.539081
C     3.495342   -2.028911    0.519869
C     2.921192   -3.102314    2.685012
O     0.357968   -1.989899    2.310023
H    -1.115691    1.470730   -3.094422
H    -1.518743    2.336518   -1.593843
H    -0.446631    3.095808   -2.788856
H     1.333841    3.217423   -0.802938
H     0.226421    2.322043    0.264829
H     1.822523    1.632201   -0.141778
H    -4.496949    0.976640    0.561144
H    -3.314100    2.235336    0.134524
H    -3.981391    1.176765   -1.132716
H    -1.510400    1.173781    1.705655
H    -2.805345    0.058469    2.197100
H    -1.273201   -0.592532    1.549928
H     3.041511   -1.463938   -0.296015
H     4.320344   -1.444934    0.947937
H     3.907484   -2.962772    0.121060
H     2.066063   -3.252204    3.343770
H     3.298677   -4.075978    2.351418
H     3.720657   -2.586083    3.230591
H     2.581826   -2.471923   -5.243326
C     1.105071   -3.254101   -2.402407
N     2.097576   -3.070832   -3.296354
H    -2.107964   -3.989061    0.737135
N    -0.372527   -4.132097   -0.353412
C    -1.129848   -4.451618    0.706920
N     1.618800   -4.190555   -1.532152
C     3.210966   -3.852672   -3.002299
C     0.867141   -4.638865   -0.424500
H     4.105188   -3.830221   -3.605389
C    -0.701596   -5.311631    1.710118
C     2.913102   -4.567619   -1.892615
H    -1.352428   -5.541098    2.545874
C     1.388025   -5.513599    0.529721
C     0.579580   -5.855965    1.609742
H     3.495453   -5.294007   -1.351261
H     2.393315   -5.906022    0.446213
H     0.956589   -6.531652    2.370619
C     2.067816   -2.075752   -4.365389
H     2.558209   -1.164693   -4.015559
H     1.027653   -1.860969   -4.609156
H    -5.914113   -2.515012    0.520053
H    -4.287290   -2.279871    1.211285
C    -4.849868   -2.441258    0.286907
H    -4.685694   -1.604909   -0.390235
H    -5.510523   -5.103277    0.830751
C    -4.817008   -4.939640    0.020279
N    -4.407496   -3.666612   -0.372984
C    -3.524992   -3.695515   -1.398803
C    -4.181479   -5.817770   -0.789849
H    -4.199460   -6.895194   -0.809739
N    -3.397970   -5.042941   -1.651003
C    -2.595262   -5.557059   -2.699923
N    -1.524322   -4.831799   -3.060624
H    -3.828551   -7.301595   -3.021282
C    -2.936788   -6.763201   -3.317705
C    -0.765302   -5.294811   -4.071862
H     0.083074   -4.675771   -4.339464
C    -2.126755   -7.238147   -4.343845
C    -1.017506   -6.488293   -4.735454
H    -2.370641   -8.172397   -4.839171
H    -0.363279   -6.814582   -5.535784
80
Optimized Geometry
Cl   -1.603488   -1.621333   -3.992516
Fe   -0.962308   -2.920220   -2.083104
H     0.437478   -0.090883   -2.942355
C     0.936532    0.444988   -2.122486
N     0.278200    1.570309   -1.763771
C    -0.861764    2.049869   -2.531415
C     0.768150    2.416198   -0.686319
O     1.976651    0.027761   -1.605487
H    -2.626349   -0.422994   -1.690001
C    -2.076272   -0.534625   -0.748931
N    -2.454826    0.285454    0.229060
C    -3.529677    1.253664    0.034848
C    -1.826780    0.247482    1.548357
O    -1.162819   -1.382447   -0.646403
H     1.116128   -1.285854    0.540548
C     1.328852   -1.861023    1.454549
N     2.601879   -2.319165    1.509785
C     3.583827   -1.977575    0.490910
C     3.062523   -3.111898    2.638083
O     0.468785   -2.059568    2.318296
H    -1.183582    1.276603   -3.233867
H    -1.694571    2.286675   -1.861391
H    -0.601805    2.958230   -3.089196
H     1.117965    3.379428   -1.077735
H    -0.035038    2.605202    0.034696
H     1.592850    1.905229   -0.189436
H    -4.345933    1.049569    0.735792
H    -3.157732    2.267658    0.215262
H    -3.912171    1.190127   -0.985886
H    -1.272339    1.176803    1.720496
H    -2.607131    0.160471    2.311626
H    -1.149616   -0.604339    1.618373
H     3.104140   -1.419236   -0.314740
H     4.386612   -1.366614    0.923942
H     4.030401   -2.888384    0.077132
H     2.216550   -3.310567    3.295693
H     3.479133   -4.061716    2.283430
H     3.841897   -2.575135    3.193193
H     2.601514   -2.454895   -5.109759
C     1.096933   -3.278144   -2.290926
N     2.095406   -3.076883   -3.176050
H    -2.151832   -4.134168    0.782228
N    -0.393661   -4.217383   -0.277397
C    -1.155340   -4.557584    0.773595
N     1.615360   -4.217668   -1.426387
C     3.213673   -3.852214   -2.882843
C     0.862765   -4.682916   -0.326507
H     4.111542   -3.815829   -3.479771
C    -0.712311   -5.394379    1.789875
C     2.914298   -4.581093   -1.782800
H    -1.367212   -5.641219    2.617550
C     1.399542   -5.532926    0.641280
C     0.588569   -5.894485    1.712714
H     3.498344   -5.309537   -1.246060
H     2.419033   -5.890586    0.574834
H     0.977466   -6.550957    2.484358
C     2.063651   -2.075175   -4.238968
H     2.531129   -1.156346   -3.877141
H     1.023779   -1.880911   -4.500862
H    -5.788003   -2.520711    0.661190
H    -4.095700   -2.393602    1.205910
C    -4.748591   -2.475948    0.332099
H    -4.611318   -1.604747   -0.306579
H    -5.831192   -5.055860    0.503671
C    -5.044269   -4.914081   -0.220946
N    -4.431032   -3.680242   -0.432163
C    -3.466088   -3.738186   -1.376401
C    -4.456778   -5.789684   -1.068888
H    -4.623073   -6.844725   -1.210441
N    -3.494670   -5.054548   -1.770041
C    -2.654355   -5.567858   -2.790298
N    -1.522721   -4.890142   -3.042817
H    -3.956788   -7.221281   -3.286062
C    -3.018747   -6.720961   -3.490894
C    -0.717633   -5.354232   -4.016686
H     0.180796   -4.774790   -4.194788
C    -2.164697   -7.195783   -4.480736
C    -0.987163   -6.499854   -4.754046
H    -2.425870   -8.089729   -5.037798
H    -0.295205   -6.829825   -5.520417
80
Optimized Geometry
Cl   -2.003681   -1.791318   -3.783223
Fe   -1.118978   -3.143825   -1.989440
H     0.258362   -0.493670   -2.554491
C     0.871314    0.176734   -1.936750
N     0.300089    1.389996   -1.763212
C    -0.915239    1.760602   -2.472988
C     0.940641    2.412822   -0.950856
O     1.951832   -0.180327   -1.459524
H    -2.824320   -0.708850   -1.387440
C    -2.107888   -0.725778   -0.558538
N    -2.323957    0.179414    0.393957
C    -3.417512    1.140555    0.294114
C    -1.445572    0.283135    1.557761
O    -1.167735   -1.549827   -0.550813
H     1.331996   -1.331902    0.679141
C     1.536419   -1.902988    1.598054
N     2.844961   -2.221210    1.743825
C     3.855848   -1.752743    0.806915
C     3.305184   -2.981299    2.894726
O     0.641319   -2.212713    2.390191
H    -1.316727    0.889617   -2.997602
H    -1.667719    2.129890   -1.767891
H    -0.709945    2.554011   -3.202467
H     1.264054    3.256186   -1.573385
H     0.236919    2.787014   -0.198254
H     1.807126    1.973679   -0.456395
H    -4.106384    1.012536    1.135438
H    -3.021000    2.161108    0.316892
H    -3.962195    0.992428   -0.640542
H    -0.752214    1.122469    1.429715
H    -2.057197    0.465633    2.446079
H    -0.883349   -0.642348    1.685236
H     3.376846   -1.235403   -0.025498
H     4.553542   -1.069068    1.307642
H     4.429559   -2.600559    0.414712
H     2.439282   -3.290751    3.479546
H     3.857808   -3.868097    2.562667
H     3.970649   -2.371295    3.518244
H     2.069324   -2.556474   -5.287350
C     0.955237   -3.238645   -2.320288
N     1.892121   -2.895155   -3.227382
H    -2.099712   -4.695607    0.701979
N    -0.326568   -4.379038   -0.276734
C    -1.031084   -4.872355    0.753635
N     1.658868   -3.971148   -1.389265
C     3.152431   -3.371177   -2.878167
C     1.002791   -4.552539   -0.283279
H     4.026249   -3.182584   -3.482237
C    -0.441352   -5.564371    1.804150
C     3.011025   -4.057057   -1.720694
H    -1.049432   -5.944440    2.617116
C     1.685335   -5.241035    0.719497
C     0.942220   -5.750073    1.779769
H     3.735854   -4.592106   -1.130995
H     2.760170   -5.364388    0.687541
H     1.444209   -6.282996    2.580845
C     1.647113   -2.069217   -4.405351
H     2.114549   -1.090941   -4.266896
H     0.570781   -1.950379   -4.526507
H    -5.482865   -2.979395    1.106909
H    -3.879801   -2.334665    0.682394
C    -4.863115   -2.595034    0.293535
H    -5.339648   -1.708352   -0.134028
H    -6.773033   -4.261923   -0.890807
C    -5.755142   -4.388421   -1.226117
N    -4.700228   -3.626043   -0.727074
C    -3.522767   -3.947553   -1.298212
C    -5.226202   -5.233526   -2.140138
H    -5.705256   -5.969710   -2.763438
N    -3.854758   -4.955489   -2.171624
C    -2.888265   -5.628577   -2.961244
N    -1.672697   -5.062138   -3.039955
H    -4.179360   -7.282623   -3.498800
C    -3.202861   -6.828590   -3.605976
C    -0.734570   -5.679624   -3.780491
H     0.230344   -5.186435   -3.811250
C    -2.223327   -7.446396   -4.376293
C    -0.960367   -6.862216   -4.472646
H    -2.446350   -8.377992   -4.886368
H    -0.168097   -7.311372   -5.060451
80
Optimized Geometry
Cl   -2.014268   -1.799705   -3.786107
Fe   -1.157497   -3.166033   -1.973459
H     0.252345   -0.519462   -2.572661
C     0.857068    0.151214   -1.947133
N     0.297278    1.373967   -1.805578
C    -0.886913    1.753414   -2.562055
C     0.926580    2.398241   -0.986263
O     1.918425   -0.214172   -1.434657
H    -2.790445   -0.615497   -1.437347
C    -2.105773   -0.673054   -0.583551
N    -2.307052    0.240167    0.365532
C    -3.345889    1.256151    0.234164
C    -1.465031    0.296468    1.558644
O    -1.213257   -1.547199   -0.545821
H     1.292376   -1.325933    0.708854
C     1.489931   -1.895926    1.629986
N     2.798677   -2.206574    1.789994
C     3.816737   -1.735376    0.862310
C     3.250591   -2.966667    2.944122
O     0.588091   -2.211254    2.412160
H    -1.286602    0.880400   -3.084461
H    -1.655781    2.148548   -1.889490
H    -0.642900    2.530131   -3.297587
H     1.286844    3.226267   -1.609192
H     0.202824    2.795545   -0.265292
H     1.767225    1.952192   -0.454694
H    -4.056179    1.173933    1.063382
H    -2.897375    2.255234    0.253433
H    -3.881574    1.124171   -0.708029
H    -0.746931    1.120217    1.471570
H    -2.099487    0.476105    2.431697
H    -0.929852   -0.645069    1.683386
H     3.345120   -1.201394    0.036276
H     4.518727   -1.065138    1.374938
H     4.384152   -2.582784    0.459767
H     2.380194   -3.282097    3.518968
H     3.811728   -3.849722    2.616287
H     3.906064   -2.354386    3.575932
H     2.036408   -2.626254   -5.268646
C     0.923769   -3.259884   -2.292330
N     1.861894   -2.925809   -3.202586
H    -2.127074   -4.707381    0.746584
N    -0.356318   -4.388565   -0.238949
C    -1.057152   -4.874887    0.796925
N     1.628360   -3.980305   -1.352774
C     3.123035   -3.393569   -2.845526
C     0.973814   -4.554167   -0.241973
H     3.997349   -3.209513   -3.450293
C    -0.464765   -5.551477    1.855963
C     2.981387   -4.066245   -1.680499
H    -1.071449   -5.925525    2.672739
C     1.659823   -5.228630    0.768140
C     0.919577   -5.730270    1.833834
H     3.706770   -4.592518   -1.083616
H     2.735208   -5.347080    0.737763
H     1.424267   -6.252042    2.640526
C     1.617557   -2.120950   -4.395136
H     2.089178   -1.141901   -4.277272
H     0.541591   -2.000073   -4.516573
H    -5.281172   -3.046495    1.218020
H    -3.709222   -2.392651    0.699096
C    -4.709519   -2.667692    0.368074
H    -5.216028   -1.791509   -0.046380
H    -6.626662   -4.474502   -0.590860
C    -5.641826   -4.545642   -1.026106
N    -4.590969   -3.713476   -0.644101
C    -3.460299   -3.980069   -1.324621
C    -5.155358   -5.376682   -1.976328
H    -5.645540   -6.162563   -2.525435
N    -3.813038   -5.020983   -2.147350
C    -2.883217   -5.637212   -3.023549
N    -1.666002   -5.073672   -3.089014
H    -4.211883   -7.217025   -3.685167
C    -3.228770   -6.771599   -3.763077
C    -0.752583   -5.630357   -3.903014
H     0.213994   -5.139178   -3.918390
C    -2.272555   -7.330196   -4.605428
C    -1.005588   -6.751890   -4.682765
H    -2.518815   -8.210815   -5.189942
H    -0.232445   -7.157607   -5.325126
80
Optimized Geometry
Cl   -2.029040   -1.812514   -3.784469
Fe   -1.187343   -3.184298   -1.953409
H     0.238138   -0.542109   -2.569767
C     0.846920    0.129431   -1.949184
N     0.306639    1.363875   -1.836004
C    -0.861472    1.749809   -2.613988
C     0.944269    2.391903   -1.027831
O     1.895514   -0.244717   -1.417228
H    -2.797678   -0.571273   -1.472220
C    -2.127525   -0.638404   -0.607656
N    -2.317878    0.289913    0.329190
C    -3.328698    1.330452    0.173991
C    -1.489960    0.337794    1.532421
O    -1.260804   -1.536866   -0.547016
H     1.237459   -1.335336    0.719451
C     1.424502   -1.892574    1.650436
N     2.731867   -2.197011    1.831967
C     3.760780   -1.741313    0.908570
C     3.170326   -2.943264    3.000137
O     0.513350   -2.199582    2.425227
H    -1.269563    0.874351   -3.125740
H    -1.631711    2.169941   -1.958353
H    -0.594965    2.508910   -3.360026
H     1.324240    3.203049   -1.661161
H     0.220143    2.813214   -0.321018
H     1.772132    1.941523   -0.480111
H    -4.053230    1.272932    0.992935
H    -2.855820    2.318259    0.192221
H    -3.853497    1.204258   -0.775075
H    -0.749208    1.141324    1.445230
H    -2.130217    0.543892    2.395341
H    -0.980902   -0.615727    1.674275
H     3.300806   -1.209225    0.074837
H     4.463999   -1.073153    1.422131
H     4.324952   -2.596163    0.516980
H     2.293346   -3.253683    3.567593
H     3.736678   -3.829027    2.689141
H     3.817014   -2.322874    3.633079
H     2.000783   -2.676618   -5.252385
C     0.899242   -3.281211   -2.265651
N     1.833794   -2.955201   -3.183118
H    -2.132595   -4.714214    0.806838
N    -0.369319   -4.398095   -0.196209
C    -1.061899   -4.878589    0.847646
N     1.608076   -3.996632   -1.325478
C     3.096188   -3.421705   -2.829170
C     0.960394   -4.563703   -0.206995
H     3.967627   -3.243026   -3.439686
C    -0.463042   -5.548578    1.907211
C     2.959358   -4.086748   -1.659346
H    -1.064423   -5.917475    2.730213
C     1.653513   -5.232582    0.802426
C     0.920905   -5.728095    1.876225
H     3.687160   -4.610596   -1.063280
H     2.728574   -5.352370    0.765421
H     1.431212   -6.245556    2.682156
C     1.586179   -2.161541   -4.382518
H     2.060434   -1.182302   -4.277068
H     0.510100   -2.039495   -4.501055
H    -5.093822   -3.110610    1.312385
H    -3.524034   -2.484003    0.752467
C    -4.538238   -2.739628    0.448944
H    -5.038490   -1.853197    0.049423
H    -6.454245   -4.634973   -0.344865
C    -5.507616   -4.663711   -0.862033
N    -4.465899   -3.786197   -0.567359
C    -3.386574   -4.007841   -1.339996
C    -5.065538   -5.476864   -1.849730
H    -5.559238   -6.293895   -2.348244
N    -3.759936   -5.063920   -2.130940
C    -2.871315   -5.633603   -3.078590
N    -1.646067   -5.088209   -3.129312
H    -4.256952   -7.114842   -3.841998
C    -3.260648   -6.695856   -3.897239
C    -0.761190   -5.595965   -4.002892
H     0.213585   -5.120551   -4.004175
C    -2.331599   -7.208562   -4.798197
C    -1.053261   -6.653075   -4.856700
H    -2.608933   -8.034212   -5.445616
H    -0.301905   -7.025613   -5.543534
80
Optimized Geometry
Cl   -2.072273   -1.806150   -3.763374
Fe   -1.232467   -3.198143   -1.928355
H     0.208455   -0.550611   -2.557055
C     0.826553    0.122892   -1.947843
N     0.301975    1.365611   -1.852731
C    -0.860869    1.755220   -2.636873
C     0.953851    2.397331   -1.060687
O     1.871167   -0.256077   -1.411454
H    -2.794115   -0.517123   -1.474803
C    -2.137253   -0.607967   -0.602274
N    -2.311844    0.321553    0.336575
C    -3.296283    1.386412    0.176983
C    -1.495505    0.343677    1.548314
O    -1.300193   -1.533719   -0.535339
H     1.212100   -1.335592    0.731616
C     1.399749   -1.893811    1.661928
N     2.708128   -2.192471    1.845098
C     3.735317   -1.734095    0.921045
C     3.148644   -2.938470    3.012611
O     0.488367   -2.206029    2.434353
H    -1.278800    0.878029   -3.137668
H    -1.626704    2.193360   -1.987833
H    -0.584371    2.501064   -3.392575
H     1.342462    3.194389   -1.706543
H     0.236728    2.837672   -0.358441
H     1.777274    1.944682   -0.508198
H    -4.029846    1.341635    0.988661
H    -2.801132    2.362962    0.205010
H    -3.814820    1.277083   -0.777586
H    -0.740791    1.135702    1.475953
H    -2.140472    0.551877    2.407333
H    -1.003421   -0.619318    1.685446
H     3.273292   -1.197836    0.091141
H     4.440521   -1.069050    1.435817
H     4.297460   -2.587843    0.523998
H     2.272619   -3.249967    3.580951
H     3.715697   -3.823630    2.701154
H     3.795336   -2.317317    3.644755
H     1.929698   -2.702463   -5.241346
C     0.860712   -3.289521   -2.242616
N     1.787537   -2.963312   -3.168008
H    -2.143447   -4.755815    0.845434
N    -0.388004   -4.419575   -0.166020
C    -1.070613   -4.907863    0.880307
N     1.579123   -4.001244   -1.307080
C     3.053994   -3.425442   -2.823157
C     0.942476   -4.573167   -0.184084
H     3.920075   -3.245588   -3.440898
C    -0.460577   -5.572923    1.936861
C     2.927892   -4.088809   -1.651202
H    -1.054367   -5.948649    2.762289
C     1.647239   -5.236453    0.821069
C     0.924744   -5.739366    1.898452
H     3.661652   -4.610417   -1.060478
H     2.723065   -5.347166    0.778382
H     1.444005   -6.252897    2.701181
C     1.529247   -2.177772   -4.370497
H     2.011024   -1.200754   -4.279532
H     0.452560   -2.050119   -4.476381
H    -5.011294   -3.121110    1.311391
H    -3.431796   -2.518608    0.751008
C    -4.450539   -2.756298    0.448838
H    -4.936405   -1.860218    0.053069
H    -6.382628   -4.646327   -0.312410
C    -5.446030   -4.676371   -0.847319
N    -4.398143   -3.800873   -0.571184
C    -3.334026   -4.023946   -1.365166
C    -5.023786   -5.490206   -1.843512
H    -5.526385   -6.307720   -2.332484
N    -3.724204   -5.079682   -2.148414
C    -2.849506   -5.646644   -3.110072
N    -1.624433   -5.103392   -3.159975
H    -4.245341   -7.113684   -3.882818
C    -3.247884   -6.697225   -3.938367
C    -0.744813   -5.599600   -4.044048
H     0.230928   -5.125751   -4.043878
C    -2.323758   -7.199650   -4.850772
C    -1.044538   -6.645682   -4.909568
H    -2.605762   -8.016299   -5.507530
H    -0.298318   -7.011273   -5.605709
80
Optimized Geometry
Cl   -2.111856   -1.799209   -3.747316
Fe   -1.272142   -3.207891   -1.901972
H     0.184959   -0.560014   -2.558374
C     0.807744    0.112689   -1.952992
N     0.298614    1.363110   -1.875958
C    -0.852286    1.759001   -2.674606
C     0.958520    2.395045   -1.090729
O     1.843526   -0.273396   -1.404757
H    -2.781878   -0.461712   -1.491503
C    -2.145928   -0.576107   -0.606525
N    -2.312982    0.351991    0.334761
C    -3.266073    1.443315    0.163090
C    -1.520266    0.346898    1.562147
O    -1.338438   -1.527577   -0.528716
H     1.178204   -1.341251    0.743254
C     1.365218   -1.895279    1.676239
N     2.674190   -2.187929    1.864432
C     3.701710   -1.729973    0.940532
C     3.114081   -2.928064    3.035916
O     0.452668   -2.208221    2.447044
H    -1.274775    0.882253   -3.172422
H    -1.619995    2.211006   -2.037283
H    -0.559737    2.495471   -3.433431
H     1.359193    3.181124   -1.742601
H     0.243657    2.850319   -0.395796
H     1.774122    1.938224   -0.530131
H    -4.015048    1.413799    0.961232
H    -2.745934    2.406189    0.205636
H    -3.769897    1.352323   -0.801160
H    -0.757976    1.133700    1.516520
H    -2.179549    0.546509    2.412430
H    -1.038319   -0.622047    1.692642
H     3.238798   -1.198254    0.108275
H     4.403930   -1.060768    1.453943
H     4.267300   -2.583346    0.547539
H     2.237503   -3.241246    3.602472
H     3.685514   -3.812015    2.729227
H     3.756192   -2.302107    3.667965
H     1.864435   -2.741796   -5.231249
C     0.827825   -3.305612   -2.220065
N     1.746666   -2.980356   -3.153731
H    -2.145040   -4.793309    0.894995
N    -0.399075   -4.439443   -0.128484
C    -1.070275   -4.933544    0.921857
N     1.556054   -4.009719   -1.286766
C     3.017357   -3.435573   -2.816432
C     0.931588   -4.583348   -0.156541
H     3.878019   -3.255554   -3.441629
C    -0.447973   -5.593022    1.975137
C     2.902284   -4.094019   -1.640469
H    -1.033048   -5.973742    2.804501
C     1.649071   -5.240432    0.843792
C     0.938212   -5.748022    1.926988
H     3.642745   -4.610112   -1.053244
H     2.725277   -5.344095    0.793577
H     1.467358   -6.257013    2.726147
C     1.476318   -2.206457   -4.361228
H     1.963051   -1.230495   -4.286862
H     0.398920   -2.075760   -4.455162
H    -4.911410   -3.141272    1.329823
H    -3.320409   -2.566018    0.770325
C    -4.344001   -2.782768    0.469244
H    -4.811116   -1.874368    0.079371
H    -6.286842   -4.678320   -0.244403
C    -5.366276   -4.701900   -0.806596
N    -4.315429   -3.822681   -0.557034
C    -3.272955   -4.037502   -1.383571
C    -4.968995   -5.510889   -1.817295
H    -5.478185   -6.332117   -2.293185
N    -3.682234   -5.093102   -2.158091
C    -2.829943   -5.649848   -3.144763
N    -1.601753   -5.116256   -3.193187
H    -4.251480   -7.079789   -3.939906
C    -3.249298   -6.674161   -3.994472
C    -0.735687   -5.594736   -4.098795
H     0.244137   -5.129007   -4.096852
C    -2.338294   -7.160546   -4.929094
C    -1.054627   -6.616255   -4.987347
H    -2.634093   -7.956819   -5.604539
H    -0.319541   -6.970722   -5.700920
80
Optimized Geometry
Cl   -2.165293   -1.790394   -3.725936
Fe   -1.319374   -3.215903   -1.864667
H     0.162033   -0.571005   -2.558279
C     0.784452    0.102679   -1.953473
N     0.285388    1.358242   -1.895783
C    -0.850988    1.755760   -2.714442
C     0.946598    2.392881   -1.115102
O     1.810231   -0.286507   -1.388992
H    -2.782308   -0.415768   -1.493439
C    -2.155801   -0.548981   -0.604723
N    -2.299852    0.381290    0.337093
C    -3.220402    1.500110    0.162891
C    -1.511364    0.353781    1.566949
O    -1.376550   -1.524727   -0.523761
H     1.162445   -1.342289    0.753479
C     1.348104   -1.893629    1.688277
N     2.657588   -2.179957    1.881883
C     3.685949   -1.721519    0.959101
C     3.096747   -2.915273    3.056704
O     0.433840   -2.208954    2.456147
H    -1.276346    0.876926   -3.206234
H    -1.622199    2.223960   -2.093208
H    -0.540898    2.479380   -3.478649
H     1.361999    3.167481   -1.771465
H     0.228850    2.862908   -0.433158
H     1.751521    1.934683   -0.540344
H    -3.970798    1.492919    0.960108
H    -2.672111    2.447188    0.205590
H    -3.725404    1.422856   -0.801870
H    -0.730877    1.122702    1.525162
H    -2.168244    0.566737    2.415810
H    -1.052424   -0.626284    1.696351
H     3.223516   -1.193932    0.123925
H     4.384757   -1.048556    1.472184
H     4.255308   -2.574337    0.570298
H     2.219570   -3.230889    3.620981
H     3.673019   -3.797503    2.754178
H     3.733995   -2.284924    3.689279
H     1.784043   -2.793093   -5.215434
C     0.787486   -3.324280   -2.190698
N     1.697151   -2.997984   -3.132700
H    -2.150171   -4.834030    0.953661
N    -0.414423   -4.459542   -0.081086
C    -1.073373   -4.961249    0.972725
N     1.527239   -4.015901   -1.258022
C     2.973409   -3.441260   -2.801844
C     0.916300   -4.591850   -0.119908
H     3.828214   -3.259310   -3.434432
C    -0.437191   -5.614560    2.022059
C     2.871131   -4.092798   -1.620641
H    -1.012378   -6.001803    2.855336
C     1.647978   -5.241736    0.874782
C     0.949974   -5.755412    1.963779
H     3.619824   -4.599316   -1.035514
H     2.724583   -5.336424    0.816409
H     1.490034   -6.259088    2.759001
C     1.411036   -2.242389   -4.348335
H     1.902929   -1.267529   -4.297649
H     0.332762   -2.108758   -4.427622
H    -4.837792   -3.174471    1.334075
H    -3.240310   -2.610612    0.779392
C    -4.265985   -2.814732    0.477052
H    -4.722579   -1.897839    0.094768
H    -6.216151   -4.701788   -0.220005
C    -5.305169   -4.722266   -0.797578
N    -4.250071   -3.846304   -0.558026
C    -3.219544   -4.054147   -1.404755
C    -4.925117   -5.524443   -1.820349
H    -5.440539   -6.343660   -2.292997
N    -3.645295   -5.105263   -2.179775
C    -2.810374   -5.652751   -3.185491
N    -1.581157   -5.124530   -3.232604
H    -4.248328   -7.057847   -3.997454
C    -3.244181   -6.656697   -4.051864
C    -0.724876   -5.585381   -4.155148
H     0.257309   -5.124448   -4.151637
C    -2.342607   -7.126676   -5.004269
C    -1.056893   -6.586616   -5.062544
H    -2.647459   -7.906852   -5.694342
H    -0.330212   -6.929455   -5.790314
80
Optimized Geometry
Cl   -2.157811   -1.791344   -3.730550
Fe   -1.313525   -3.214534   -1.871365
H     0.164554   -0.567635   -2.560509
C     0.785576    0.105069   -1.953184
N     0.285337    1.360055   -1.892908
C    -0.850821    1.758543   -2.711406
C     0.944385    2.393143   -1.108366
O     1.810913   -0.284721   -1.388300
H    -2.779337   -0.417329   -1.496855
C    -2.154318   -0.551003   -0.607114
N    -2.302341    0.377365    0.336146
C    -3.224740    1.494606    0.161952
C    -1.516965    0.348951    1.567959
O    -1.373468   -1.525272   -0.526330
H     1.168750   -1.340373    0.748912
C     1.353423   -1.892590    1.683350
N     2.662463   -2.180788    1.877316
C     3.692319   -1.722665    0.956083
C     3.100098   -2.917017    3.052157
O     0.438574   -2.207613    2.450666
H    -1.274631    0.880614   -3.206123
H    -1.623218    2.223936   -2.089506
H    -0.540926    2.484769   -3.473194
H     1.359540    3.170226   -1.761933
H     0.225324    2.860253   -0.425782
H     1.749244    1.934217   -0.534108
H    -3.976281    1.485134    0.958084
H    -2.678349    2.442747    0.206431
H    -3.728262    1.417504   -0.803605
H    -0.741431    1.123180    1.532018
H    -2.177411    0.553491    2.416155
H    -1.051738   -0.628670    1.693631
H     3.231970   -1.194278    0.120249
H     4.391024   -1.050546    1.470445
H     4.261521   -2.575806    0.567745
H     2.222212   -3.232434    3.615429
H     3.676168   -3.799402    2.749696
H     3.737116   -2.287391    3.685695
H     1.796287   -2.786344   -5.217418
C     0.792583   -3.322116   -2.195125
N     1.704029   -2.995409   -3.135303
H    -2.151008   -4.830499    0.943733
N    -0.413430   -4.457550   -0.088404
C    -1.074390   -4.958750    0.964456
N     1.530612   -4.014495   -1.261505
C     2.979682   -3.438874   -2.802232
C     0.917376   -4.590633   -0.124929
H     3.835690   -3.256471   -3.433065
C    -0.440350   -5.612575    2.014725
C     2.875220   -4.091058   -1.621598
H    -1.017158   -5.999341    2.847101
C     1.646920   -5.241216    0.870879
C     0.946806   -5.754527    1.958647
H     3.622844   -4.597802   -1.035308
H     2.723563   -5.336560    0.814281
H     1.485207   -6.258660    2.754707
C     1.420469   -2.237730   -4.350208
H     1.911251   -1.262479   -4.296251
H     0.342294   -2.104923   -4.432055
H    -4.844958   -3.169480    1.334470
H    -3.248749   -2.604153    0.777754
C    -4.274381   -2.810069    0.476458
H    -4.732814   -1.894454    0.093283
H    -6.223594   -4.699287   -0.220019
C    -5.311932   -4.720084   -0.796527
N    -4.257564   -3.843057   -0.557208
C    -3.226309   -4.051723   -1.402332
C    -4.930322   -5.523462   -1.817776
H    -5.445120   -6.343352   -2.289940
N    -3.650133   -5.104043   -2.176289
C    -2.813233   -5.653318   -3.179454
N    -1.584439   -5.123723   -3.228102
H    -4.248615   -7.063525   -3.986812
C    -3.245020   -6.661167   -4.042294
C    -0.727137   -5.587378   -4.148419
H     0.254435   -5.125143   -4.146159
C    -2.342439   -7.133857   -4.992366
C    -1.057355   -6.592554   -5.052036
H    -2.646023   -7.917184   -5.679420
H    -0.329829   -6.937303   -5.778052
