# Supplementary material for: Synthetic Mechanism of a Fe(II) N‑Heterocyclic Carbene Bidentate Complex Revealed by Electronic Structure Methods
Source: Inorg Chem. 2026 Jun 22;65(26):15136–49. doi: 10.1021/acs.inorgchem.6c02095 (PMC13343516; doi:10.1021/acs.inorgchem.6c02095)
Supplement: Supplementary file 2 [file ic6c02095_si_002.zip › XYZ-PATHS-STRUCTURES/REACTION-3/REACTION-3-C1.xyz]

80
Optimized Geometry
Cl   -1.829892   -1.122853   -2.695805
Fe   -0.033216   -1.440264   -1.084313
H    -0.973909    1.418822   -1.648215
C     0.115535    1.514363   -1.586317
N     0.589754    2.733739   -1.848235
C    -0.299535    3.846997   -2.164942
C     2.024132    3.006691   -1.853384
O     0.827005    0.526689   -1.308782
H    -2.923817   -0.006176   -0.493684
C    -2.390923   -0.095771    0.460432
N    -3.026339    0.417684    1.516459
C    -4.331121    1.056049    1.381419
C    -2.447622    0.371628    2.855432
O    -1.272896   -0.649932    0.508859
H     2.607940   -0.041810    0.318885
C     2.520568   -1.111527    0.543154
N     3.681365   -1.740191    0.742416
C     4.953089   -1.026774    0.704099
C     3.734725   -3.181968    0.967595
O     1.403078   -1.668398    0.571952
H    -1.338072    3.510851   -2.145598
H    -0.168668    4.650467   -1.432803
H    -0.070339    4.238500   -3.162123
H     2.340715    3.297303   -2.861033
H     2.247178    3.823326   -1.159692
H     2.560096    2.108457   -1.550077
H    -5.070233    0.532997    1.997606
H    -4.273517    2.099475    1.709697
H    -4.653472    1.028250    0.338583
H    -2.298084    1.389808    3.230562
H    -3.126155   -0.157525    3.532878
H    -1.491461   -0.148180    2.813613
H     4.779928    0.032015    0.500363
H     5.469368   -1.126123    1.664535
H     5.591184   -1.443347   -0.082919
H     2.718859   -3.570580    1.020721
H     4.265505   -3.663692    0.139336
H     4.263209   -3.391784    1.902769
H     3.763709   -1.225735   -3.872949
C     1.428260   -2.605101   -2.104804
N     2.673498   -2.486419   -2.602947
H    -2.332420   -3.162205    0.409495
N    -0.646069   -3.553997   -0.691464
C    -1.763444   -3.952987   -0.068074
N     1.272423   -3.958744   -1.932646
C     3.295495   -3.723450   -2.748002
C     0.109504   -4.474035   -1.309073
H     4.294549   -3.824740   -3.141367
C    -2.165435   -5.284147   -0.025070
C     2.412341   -4.660969   -2.323782
H    -3.071769   -5.566498    0.498390
C    -0.216522   -5.829139   -1.338483
C    -1.374519   -6.232749   -0.676534
H     2.505367   -5.732327   -2.254304
H     0.400832   -6.544230   -1.868305
H    -1.657613   -7.280465   -0.678424
C     3.314826   -1.204763   -2.879384
H     4.091839   -1.013436   -2.134146
H     2.553297   -0.428609   -2.830198
H     0.521162   -5.496373   -6.351863
H     1.272117   -5.598406   -4.738990
C     0.714613   -4.952162   -5.421900
H    -0.231392   -4.667757   -4.961223
H     3.372032   -4.639343   -6.244839
C     2.796435   -3.735044   -6.116302
N     1.470868   -3.735373   -5.685383
C     0.936499   -2.488446   -5.571524
C     3.139115   -2.438083   -6.291662
H     4.077378   -1.991719   -6.581307
N     2.003439   -1.691222   -5.948350
C     1.946491   -0.271552   -6.003592
N     1.172657    0.336234   -5.101286
H     3.279459   -0.115243   -7.706610
C     2.692873    0.419495   -6.968310
C     1.108322    1.673759   -5.141457
H     0.453889    2.132730   -4.405940
C     2.637817    1.810540   -6.971602
C     1.826594    2.460735   -6.040015
H     3.207497    2.374821   -7.703700
H     1.745351    3.542232   -6.012599
80
Optimized Geometry
Cl   -1.879005   -1.010570   -2.748251
Fe   -0.055093   -1.391524   -1.190908
H    -0.924809    1.497433   -1.583599
C     0.168211    1.558702   -1.606959
N     0.660904    2.761679   -1.905351
C    -0.210636    3.900953   -2.173615
C     2.099208    2.989886   -2.014341
O     0.868011    0.548888   -1.380343
H    -2.987120   -0.050341   -0.473675
C    -2.398518   -0.110187    0.449249
N    -3.015523    0.328914    1.549244
C    -4.373561    0.858998    1.499643
C    -2.360540    0.307772    2.853520
O    -1.234069   -0.559581    0.428975
H     2.589859   -0.068000    0.267288
C     2.495304   -1.132908    0.508853
N     3.650457   -1.754415    0.763933
C     4.921780   -1.039914    0.751334
C     3.698535   -3.191883    1.014041
O     1.380085   -1.691249    0.502722
H    -1.256363    3.598715   -2.089181
H    -0.009178    4.702957   -1.456106
H    -0.029121    4.280082   -3.185115
H     2.357265    3.230670   -3.051396
H     2.387553    3.826637   -1.370698
H     2.629587    2.089515   -1.707894
H    -5.031154    0.266111    2.144363
H    -4.383529    1.897946    1.846618
H    -4.751348    0.822323    0.475875
H    -2.280166    1.327282    3.245860
H    -2.950167   -0.293931    3.553423
H    -1.366184   -0.123666    2.746537
H     4.753373    0.015985    0.529208
H     5.411327   -1.125308    1.727072
H     5.582554   -1.465395   -0.011987
H     2.681560   -3.579780    1.049275
H     4.248471   -3.687729    0.206706
H     4.204502   -3.386317    1.964907
H     3.811614   -1.216551   -3.856881
C     1.422023   -2.576001   -2.152604
N     2.687157   -2.464282   -2.600869
H    -2.434912   -3.094658    0.234781
N    -0.704778   -3.499315   -0.794452
C    -1.841009   -3.891102   -0.201176
N     1.261735   -3.925320   -1.954624
C     3.315806   -3.702768   -2.693838
C     0.079366   -4.429769   -1.359319
H     4.329844   -3.810535   -3.044861
C    -2.234833   -5.223679   -0.135182
C     2.418477   -4.632546   -2.283122
H    -3.157313   -5.498643    0.363405
C    -0.235567   -5.788047   -1.361316
C    -1.413582   -6.183234   -0.730367
H     2.508945   -5.702094   -2.191059
H     0.406588   -6.512738   -1.846661
H    -1.687904   -7.233116   -0.712080
C     3.340152   -1.187767   -2.873596
H     4.100997   -0.993534   -2.112467
H     2.581214   -0.408289   -2.844512
H     0.460886   -5.442944   -6.265701
H     1.326562   -5.634057   -4.720864
C     0.731622   -4.946833   -5.328134
H    -0.174302   -4.674457   -4.786554
H     3.385437   -4.629029   -6.166750
C     2.805502   -3.726853   -6.042814
N     1.486916   -3.729121   -5.591769
C     0.947463   -2.483994   -5.485925
C     3.138261   -2.430867   -6.239879
H     4.073541   -1.986690   -6.540380
N     2.005060   -1.684055   -5.886314
C     1.933981   -0.266080   -5.971821
N     1.095463    0.345980   -5.133140
H     3.358768   -0.110321   -7.602903
C     2.719902    0.421973   -6.907940
C     1.002156    1.679423   -5.209036
H     0.290684    2.135311   -4.526334
C     2.634509    1.811063   -6.946020
C     1.755665    2.464256   -6.080217
H     3.233487    2.371083   -7.657737
H     1.647281    3.543746   -6.085276
80
Optimized Geometry
Cl   -1.927598   -1.063520   -2.756729
Fe   -0.066608   -1.450859   -1.241226
H    -0.985128    1.416912   -1.663222
C     0.105830    1.506148   -1.625363
N     0.578863    2.733873   -1.845562
C    -0.312785    3.861964   -2.095781
C     2.013776    3.002306   -1.873761
O     0.820120    0.505004   -1.409426
H    -2.956091   -0.008152   -0.501639
C    -2.372973   -0.103837    0.422177
N    -2.950066    0.406956    1.513356
C    -4.259180    1.047307    1.452162
C    -2.298894    0.355627    2.818279
O    -1.255429   -0.658838    0.408785
H     2.545142   -0.075530    0.241057
C     2.471651   -1.142721    0.482741
N     3.635900   -1.734577    0.766288
C     4.888538   -0.988086    0.782271
C     3.713530   -3.168574    1.027918
O     1.370744   -1.728564    0.456106
H    -1.352238    3.529904   -2.060698
H    -0.157624    4.636400   -1.337654
H    -0.108086    4.289552   -3.083366
H     2.305810    3.340401   -2.873952
H     2.257501    3.783964   -1.147478
H     2.553321    2.088767   -1.628033
H    -4.964770    0.522834    2.105451
H    -4.182688    2.089338    1.781235
H    -4.637946    1.024467    0.428289
H    -2.133337    1.372306    3.190815
H    -2.936565   -0.180704    3.529054
H    -1.344152   -0.159363    2.720724
H     4.699567    0.061433    0.546797
H     5.353801   -1.053645    1.771369
H     5.580127   -1.402384    0.040392
H     2.706723   -3.583654    1.028614
H     4.305790   -3.654220    0.244752
H     4.189435   -3.343746    1.997939
H     3.834252   -1.252382   -3.861864
C     1.434400   -2.622770   -2.184419
N     2.704920   -2.499095   -2.612045
H    -2.436265   -3.151496    0.158357
N    -0.692743   -3.555959   -0.844561
C    -1.834713   -3.949416   -0.263985
N     1.288269   -3.972945   -1.977484
C     3.351809   -3.729954   -2.681669
C     0.104153   -4.484793   -1.393321
H     4.373752   -3.827119   -3.012532
C    -2.221889   -5.283911   -0.195896
C     2.459867   -4.668115   -2.278547
H    -3.149629   -5.561487    0.291349
C    -0.202820   -5.844838   -1.391628
C    -1.387271   -6.242393   -0.774275
H     2.563825   -5.735264   -2.170513
H     0.449347   -6.568913   -1.864508
H    -1.656493   -7.293568   -0.754031
C     3.342746   -1.216036   -2.889017
H     4.084789   -0.999556   -2.115487
H     2.570272   -0.449201   -2.888641
H     0.415511   -5.428066   -6.215942
H     1.318011   -5.624152   -4.693008
C     0.712108   -4.933987   -5.285049
H    -0.178540   -4.656000   -4.721496
H     3.346363   -4.639669   -6.186416
C     2.778423   -3.732015   -6.047997
N     1.470854   -3.722265   -5.564922
C     0.945942   -2.472053   -5.445858
C     3.117197   -2.439041   -6.255015
H     4.046094   -2.000525   -6.583756
N     1.997525   -1.683239   -5.878588
C     1.935699   -0.265621   -5.971220
N     1.173352    0.365378   -5.075506
H     3.239633   -0.151060   -7.700848
C     2.663319    0.400985   -6.967389
C     1.104053    1.701098   -5.151240
H     0.460409    2.178524   -4.417730
C     2.602430    1.791080   -7.009172
C     1.804581    2.464987   -6.082894
H     3.157634    2.336099   -7.766568
H     1.720133    3.546565   -6.084429
80
Optimized Geometry
Cl   -1.929506   -0.908053   -2.801320
Fe   -0.060351   -1.371243   -1.312231
H    -0.905383    1.507130   -1.596119
C     0.187114    1.573410   -1.623195
N     0.674623    2.795107   -1.845821
C    -0.204363    3.946111   -2.026847
C     2.111760    3.036385   -1.937074
O     0.890874    0.553221   -1.468833
H    -3.065712   -0.287885   -0.444964
C    -2.403386   -0.193728    0.423860
N    -2.986800    0.260941    1.536529
C    -4.405084    0.600301    1.567264
C    -2.236732    0.442909    2.775042
O    -1.196679   -0.497572    0.333203
H     2.539124   -0.057865    0.221403
C     2.459606   -1.123990    0.465717
N     3.618787   -1.715338    0.773051
C     4.871282   -0.969442    0.806527
C     3.691004   -3.147616    1.043916
O     1.359246   -1.708653    0.419096
H    -1.247442    3.633693   -1.947178
H     0.004172    4.700225   -1.261008
H    -0.039829    4.391193   -3.014156
H     2.364506    3.389226   -2.942776
H     2.404223    3.798616   -1.208010
H     2.643891    2.108057   -1.734410
H    -4.921867   -0.014914    2.311803
H    -4.532857    1.655391    1.832330
H    -4.852117    0.423285    0.586920
H    -2.275988    1.493817    3.081516
H    -2.676253   -0.171854    3.567797
H    -1.201426    0.146445    2.612582
H     4.686889    0.078886    0.562182
H     5.320039   -1.029640    1.803625
H     5.575240   -1.387745    0.078570
H     2.684422   -3.562839    1.024451
H     4.300223   -3.637632    0.276631
H     4.145471   -3.317825    2.025130
H     3.881389   -1.269200   -3.867037
C     1.439605   -2.582379   -2.205608
N     2.718645   -2.478318   -2.612068
H    -2.513251   -3.049394    0.027298
N    -0.736184   -3.473878   -0.912029
C    -1.895892   -3.853846   -0.357794
N     1.275934   -3.926662   -1.977591
C     3.354119   -3.716438   -2.648286
C     0.073920   -4.418198   -1.414443
H     4.380896   -3.829202   -2.958708
C    -2.289396   -5.185270   -0.270416
C     2.446142   -4.638543   -2.244608
H    -3.232700   -5.448528    0.194294
C    -0.236909   -5.777444   -1.389519
C    -1.440179   -6.158871   -0.799634
H     2.538294   -5.704432   -2.116068
H     0.427715   -6.514209   -1.823642
H    -1.712132   -7.208861   -0.762670
C     3.374468   -1.207538   -2.903258
H     4.105592   -0.983470   -2.121460
H     2.610366   -0.433071   -2.931576
H     0.332970   -5.411994   -6.125221
H     1.267135   -5.622788   -4.624048
C     0.661785   -4.921583   -5.203261
H    -0.209663   -4.624125   -4.620069
H     3.287502   -4.684459   -6.146521
C     2.737030   -3.765536   -6.012061
N     1.438764   -3.726911   -5.505597
C     0.936990   -2.466434   -5.395629
C     3.092908   -2.481614   -6.244896
H     4.022408   -2.062815   -6.597034
N     1.992727   -1.701811   -5.860462
C     1.950214   -0.285533   -5.982783
N     1.227051    0.377178   -5.078074
H     3.199825   -0.229800   -7.754821
C     2.655670    0.347357   -7.016036
C     1.175484    1.711846   -5.179858
H     0.563577    2.214775   -4.435772
C     2.613816    1.737083   -7.086857
C     1.856757    2.443760   -6.150733
H     3.152158    2.256670   -7.873742
H     1.789049    3.526268   -6.173987
80
Optimized Geometry
Cl   -1.962781   -0.893351   -2.817361
Fe   -0.068972   -1.375890   -1.369561
H    -0.906751    1.508876   -1.620599
C     0.185960    1.570333   -1.649890
N     0.679929    2.792833   -1.852855
C    -0.192447    3.951916   -2.012912
C     2.118388    3.027126   -1.942774
O     0.885281    0.544290   -1.515195
H    -3.068146   -0.294785   -0.446065
C    -2.392506   -0.208191    0.413324
N    -2.961376    0.229664    1.540598
C    -4.380469    0.562001    1.596564
C    -2.193697    0.398712    2.769974
O    -1.186054   -0.503974    0.300535
H     2.502359   -0.048641    0.199582
C     2.440010   -1.115642    0.445421
N     3.606042   -1.681506    0.776400
C     4.842336   -0.910029    0.823661
C     3.703372   -3.110784    1.054076
O     1.353512   -1.722672    0.379782
H    -1.237271    3.644147   -1.938153
H     0.020801    4.691212   -1.234005
H    -0.025761    4.413360   -2.992336
H     2.372473    3.390779   -2.944304
H     2.415704    3.778737   -1.204741
H     2.645502    2.093427   -1.752029
H    -4.883741   -0.064562    2.340928
H    -4.509313    1.613202    1.876358
H    -4.841141    0.394873    0.620791
H    -2.233199    1.445088    3.091573
H    -2.618106   -0.229072    3.560838
H    -1.159574    0.109555    2.587849
H     4.639518    0.133447    0.573040
H     5.279382   -0.957528    1.826647
H     5.564376   -1.315847    0.106266
H     2.705484   -3.545935    1.024076
H     4.331443   -3.592355    0.296600
H     4.149015   -3.267963    2.041513
H     3.914038   -1.276385   -3.858196
C     1.447608   -2.587368   -2.227900
N     2.732354   -2.480177   -2.615251
H    -2.541897   -3.051843   -0.063228
N    -0.745424   -3.476856   -0.964614
C    -1.913617   -3.856994   -0.428687
N     1.287347   -3.930042   -1.989165
C     3.374651   -3.715362   -2.629230
C     0.078248   -4.422047   -1.442866
H     4.406803   -3.825711   -2.922300
C    -2.302670   -5.189400   -0.336254
C     2.465397   -4.638365   -2.230801
H    -3.253316   -5.452773    0.113172
C    -0.227096   -5.782397   -1.411591
C    -1.439492   -6.163906   -0.840725
H     2.561013   -5.702511   -2.090703
H     0.448581   -6.519974   -1.826956
H    -1.707630   -7.214712   -0.799394
C     3.386410   -1.208344   -2.905864
H     4.099556   -0.971758   -2.111181
H     2.618498   -0.438794   -2.957602
H     0.270270   -5.397303   -6.061384
H     1.185493   -5.592861   -4.546471
C     0.595166   -4.894696   -5.144679
H    -0.278618   -4.576393   -4.576305
H     3.221953   -4.705145   -6.096073
C     2.685598   -3.776994   -5.968521
N     1.389227   -3.714712   -5.459668
C     0.907053   -2.445804   -5.358568
C     3.060055   -2.500641   -6.213069
H     3.995117   -2.098978   -6.570140
N     1.972720   -1.701002   -5.832688
C     1.949147   -0.285790   -5.970452
N     1.227737    0.395215   -5.078123
H     3.211278   -0.263103   -7.734733
C     2.669006    0.327779   -7.005498
C     1.192560    1.729169   -5.193993
H     0.581172    2.247092   -4.459635
C     2.644048    1.717111   -7.091045
C     1.889119    2.442695   -6.167725
H     3.193814    2.221917   -7.879651
H     1.834466    3.525610   -6.202945
80
Optimized Geometry
Cl   -1.976924   -0.887546   -2.841196
Fe   -0.069934   -1.376611   -1.418759
H    -0.907554    1.508311   -1.660290
C     0.185462    1.570084   -1.675628
N     0.682236    2.794658   -1.858842
C    -0.187599    3.955769   -2.017351
C     2.121726    3.029509   -1.927426
O     0.883167    0.542620   -1.543983
H    -3.071016   -0.292081   -0.466310
C    -2.389880   -0.219592    0.390142
N    -2.952707    0.197736    1.528619
C    -4.371638    0.527506    1.598958
C    -2.178107    0.343894    2.756473
O    -1.184214   -0.511798    0.264968
H     2.490162   -0.044904    0.183270
C     2.430601   -1.111585    0.431969
N     3.597445   -1.669682    0.775658
C     4.829220   -0.891656    0.827804
C     3.700131   -3.097048    1.060240
O     1.348526   -1.724200    0.358274
H    -1.233379    3.648035   -1.957348
H     0.017289    4.687351   -1.228980
H    -0.009518    4.426536   -2.990379
H     2.387272    3.413487   -2.918307
H     2.411346    3.765660   -1.170897
H     2.645992    2.091601   -1.749964
H    -4.870537   -0.113945    2.333593
H    -4.499995    1.572909    1.900008
H    -4.837504    0.379163    0.622588
H    -2.214565    1.384269    3.097390
H    -2.598659   -0.297743    3.538281
H    -1.145360    0.056987    2.563241
H     4.622199    0.150037    0.573083
H     5.260977   -0.933800    1.833360
H     5.557793   -1.295341    0.115697
H     2.704446   -3.537006    1.026393
H     4.334697   -3.579468    0.308672
H     4.140710   -3.247806    2.050985
H     3.935108   -1.274910   -3.861918
C     1.467306   -2.587524   -2.237106
N     2.753886   -2.477374   -2.616689
H    -2.557698   -3.047415   -0.146209
N    -0.741288   -3.474907   -1.004553
C    -1.915641   -3.854494   -0.482092
N     1.311547   -3.928770   -1.987248
C     3.401821   -3.709870   -2.616385
C     0.099487   -4.421568   -1.448695
H     4.436353   -3.817997   -2.901902
C    -2.294528   -5.188193   -0.369148
C     2.494372   -4.633692   -2.216001
H    -3.251166   -5.451121    0.067638
C    -0.193712   -5.783918   -1.393081
C    -1.412915   -6.164738   -0.836468
H     2.593931   -5.696361   -2.068000
H     0.496069   -6.524199   -1.779300
H    -1.671895   -7.216998   -0.777470
C     3.403418   -1.204315   -2.911968
H     4.112175   -0.960037   -2.115653
H     2.632104   -0.438556   -2.970850
H     0.172140   -5.354632   -5.997827
H     1.105208   -5.565045   -4.496098
C     0.519520   -4.856686   -5.086842
H    -0.339923   -4.521345   -4.506717
H     3.140112   -4.719303   -6.061720
C     2.621132   -3.781078   -5.936295
N     1.331143   -3.692563   -5.415495
C     0.871898   -2.414623   -5.318278
C     3.015316   -2.513375   -6.193736
H     3.953902   -2.131034   -6.562500
N     1.945678   -1.692118   -5.809029
C     1.944681   -0.278319   -5.960876
N     1.237445    0.423179   -5.073206
H     3.201112   -0.292834   -7.729655
C     2.671083    0.313476   -7.004128
C     1.224279    1.756432   -5.201488
H     0.623882    2.291195   -4.470126
C     2.668901    1.702126   -7.102795
C     1.929437    2.449032   -6.184004
H     3.224401    2.190135   -7.897934
H     1.892933    3.532329   -6.229246
80
Optimized Geometry
Cl   -1.962107   -0.866492   -2.859203
Fe   -0.056521   -1.370727   -1.450147
H    -0.903437    1.514611   -1.735365
C     0.189248    1.580468   -1.709755
N     0.688314    2.806497   -1.877886
C    -0.179695    3.963696   -2.070799
C     2.128272    3.047225   -1.891090
O     0.884849    0.555765   -1.549726
H    -3.064540   -0.304730   -0.497248
C    -2.393061   -0.254597    0.368354
N    -2.972117    0.121242    1.513486
C    -4.394353    0.437440    1.577600
C    -2.212592    0.233610    2.754073
O    -1.184242   -0.533997    0.246892
H     2.493647   -0.030686    0.173338
C     2.436189   -1.097150    0.424020
N     3.603970   -1.650446    0.773525
C     4.832887   -0.868248    0.826716
C     3.710208   -3.076467    1.062882
O     1.356653   -1.713109    0.347298
H    -1.225736    3.651866   -2.048193
H    -0.006760    4.698222   -1.277529
H     0.031712    4.432579   -3.038106
H     2.426976    3.449730   -2.864945
H     2.388901    3.770823   -1.112051
H     2.649389    2.107871   -1.711898
H    -4.896516   -0.231140    2.285395
H    -4.535340    1.471654    1.910104
H    -4.847630    0.316434    0.591549
H    -2.256135    1.263365    3.125223
H    -2.640139   -0.431966    3.511700
H    -1.176769   -0.044600    2.564378
H     4.623121    0.171661    0.566936
H     5.261585   -0.904618    1.833852
H     5.565267   -1.272220    0.118637
H     2.715519   -3.518839    1.030415
H     4.345947   -3.560166    0.313077
H     4.150896   -3.222802    2.054265
H     3.937436   -1.233989   -3.890667
C     1.503301   -2.570237   -2.243138
N     2.787004   -2.449460   -2.628210
H    -2.547775   -3.061381   -0.217410
N    -0.710947   -3.474821   -1.038002
C    -1.885885   -3.864015   -0.523974
N     1.361649   -3.911898   -1.985605
C     3.447293   -3.675613   -2.623836
C     0.154172   -4.415197   -1.447030
H     4.481592   -3.775081   -2.913440
C    -2.241785   -5.201501   -0.385033
C     2.550557   -4.606225   -2.216011
H    -3.200504   -5.472171    0.042333
C    -0.112931   -5.781374   -1.359192
C    -1.333524   -6.171850   -0.812596
H     2.661373   -5.667325   -2.065578
H     0.597894   -6.518433   -1.712029
H    -1.572551   -7.227248   -0.730071
C     3.423228   -1.171344   -2.930437
H     4.145132   -0.925910   -2.146308
H     2.646247   -0.410164   -2.971697
H    -0.063409   -5.266914   -5.895911
H     0.865821   -5.480606   -4.392799
C     0.311261   -4.761240   -5.000148
H    -0.528492   -4.370561   -4.425542
H     2.930546   -4.765090   -5.994866
C     2.455760   -3.801922   -5.884788
N     1.173197   -3.644373   -5.362146
C     0.773727   -2.344929   -5.285983
C     2.908214   -2.558439   -6.163767
H     3.863123   -2.227061   -6.539857
N     1.879133   -1.681949   -5.790245
C     1.946034   -0.271673   -5.956478
N     1.268218    0.471095   -5.079228
H     3.210672   -0.362414   -7.717117
C     2.706374    0.275124   -7.000103
C     1.320813    1.802268   -5.218803
H     0.743197    2.372282   -4.495611
C     2.772207    1.661352   -7.110405
C     2.064719    2.451259   -6.202503
H     3.355655    2.114946   -7.905909
H     2.081712    3.534619   -6.256719
80
Optimized Geometry
Cl   -1.992267   -0.867332   -2.887610
Fe   -0.066921   -1.383054   -1.513068
H    -0.922933    1.498797   -1.773875
C     0.168842    1.569683   -1.729980
N     0.663663    2.801620   -1.864641
C    -0.208499    3.958500   -2.039963
C     2.102125    3.050691   -1.847027
O     0.867318    0.545409   -1.580853
H    -3.072487   -0.305908   -0.511932
C    -2.387561   -0.266265    0.343739
N    -2.945874    0.111974    1.498823
C    -4.362995    0.444814    1.584965
C    -2.166322    0.212222    2.727893
O    -1.184144   -0.558028    0.204268
H     2.463625   -0.025476    0.152132
C     2.420665   -1.092685    0.403480
N     3.595927   -1.625358    0.763692
C     4.810808   -0.822331    0.821734
C     3.724190   -3.048162    1.058344
O     1.352917   -1.725827    0.318113
H    -1.252907    3.640440   -2.037152
H    -0.049279    4.674457   -1.227054
H     0.011370    4.451753   -2.993053
H     2.409541    3.506099   -2.794371
H     2.349796    3.733499   -1.027754
H     2.626667    2.105913   -1.711481
H    -4.862792   -0.219583    2.298407
H    -4.486887    1.479745    1.922177
H    -4.832248    0.331917    0.605422
H    -2.190071    1.241878    3.101245
H    -2.591195   -0.448673    3.491123
H    -1.137401   -0.079773    2.521989
H     4.584529    0.213181    0.557976
H     5.234997   -0.848541    1.831163
H     5.554247   -1.214983    0.118605
H     2.737306   -3.507289    1.019570
H     4.373727   -3.524015    0.315299
H     4.159538   -3.184270    2.053624
H     3.952389   -1.242322   -3.889995
C     1.513252   -2.581650   -2.257575
N     2.800435   -2.459684   -2.629851
H    -2.568446   -3.063209   -0.302659
N    -0.716585   -3.481646   -1.084781
C    -1.897275   -3.867988   -0.582011
N     1.372695   -3.921867   -1.991388
C     3.463877   -3.684164   -2.610750
C     0.161093   -4.423709   -1.461584
H     4.501253   -3.782764   -2.889552
C    -2.247025   -5.204765   -0.422758
C     2.565742   -4.614473   -2.205577
H    -3.210821   -5.473463   -0.005687
C    -0.098878   -5.789647   -1.351138
C    -1.325751   -6.177196   -0.816672
H     2.677724   -5.674449   -2.048278
H     0.621845   -6.528903   -1.678259
H    -1.559433   -7.232342   -0.717258
C     3.436250   -1.181191   -2.930611
H     4.156322   -0.935796   -2.144798
H     2.658321   -0.420922   -2.973159
H    -0.132536   -5.232482   -5.852596
H     0.810085   -5.464672   -4.360466
C     0.261636   -4.734782   -4.960773
H    -0.564286   -4.330013   -4.375973
H     2.869332   -4.784595   -5.983679
C     2.412583   -3.813239   -5.869212
N     1.139145   -3.633205   -5.331930
C     0.763817   -2.326736   -5.251062
C     2.883211   -2.577962   -6.154564
H     3.838962   -2.263569   -6.542857
N     1.873761   -1.683595   -5.770136
C     1.959355   -0.275358   -5.943818
N     1.300589    0.480699   -5.063548
H     3.204191   -0.392306   -7.716957
C     2.716138    0.255663   -6.998069
C     1.370183    1.810342   -5.210196
H     0.808367    2.391784   -4.483680
C     2.799198    1.640303   -7.116415
C     2.112216    2.444219   -6.205124
H     3.380002    2.081961   -7.920527
H     2.143375    3.526957   -6.265124
80
Optimized Geometry
Cl   -2.014169   -0.892904   -2.936047
Fe   -0.078387   -1.402661   -1.579284
H    -0.941447    1.476246   -1.796783
C     0.149677    1.550951   -1.742247
N     0.638847    2.789411   -1.830451
C    -0.239226    3.948942   -1.949652
C     2.075715    3.044853   -1.788782
O     0.852196    0.525759   -1.623220
H    -3.083887   -0.316394   -0.547583
C    -2.386528   -0.275236    0.298052
N    -2.924428    0.121128    1.457047
C    -4.335998    0.471762    1.560039
C    -2.125291    0.226602    2.673040
O    -1.188437   -0.580540    0.145700
H     2.437485   -0.026172    0.127739
C     2.405594   -1.092788    0.384342
N     3.587334   -1.608203    0.752588
C     4.791595   -0.789648    0.808057
C     3.732774   -3.027295    1.055572
O     1.346962   -1.738745    0.297125
H    -1.281387    3.624535   -1.975548
H    -0.093404    4.618828   -1.095777
H    -0.013180    4.496776   -2.870574
H     2.382046    3.573680   -2.697347
H     2.318274    3.664249   -0.918864
H     2.605465    2.095418   -1.724415
H    -4.833104   -0.178212    2.288503
H    -4.442716    1.511959    1.886880
H    -4.820920    0.353204    0.588813
H    -2.129997    1.261084    3.033679
H    -2.547054   -0.419029    3.450925
H    -1.103466   -0.081442    2.455455
H     4.552229    0.241677    0.539186
H     5.215511   -0.805304    1.817890
H     5.541187   -1.175480    0.107471
H     2.751442   -3.498408    1.018298
H     4.388729   -3.500223    0.316197
H     4.168546   -3.152712    2.052152
H     3.966172   -1.260513   -3.895597
C     1.525670   -2.598333   -2.267745
N     2.814911   -2.474901   -2.631585
H    -2.581694   -3.072121   -0.375157
N    -0.716539   -3.494266   -1.121747
C    -1.900825   -3.878186   -0.625702
N     1.388107   -3.936592   -1.989355
C     3.482335   -3.697032   -2.597625
C     0.174314   -4.437093   -1.463872
H     4.521901   -3.794471   -2.868694
C    -2.241830   -5.213672   -0.439517
C     2.584953   -4.626851   -2.189859
H    -3.208999   -5.480667   -0.029211
C    -0.076142   -5.802185   -1.324483
C    -1.307173   -6.187200   -0.797804
H     2.699510   -5.685179   -2.023724
H     0.654769   -6.543023   -1.624105
H    -1.533491   -7.241655   -0.676391
C     3.448332   -1.196457   -2.937282
H     4.166527   -0.946217   -2.151336
H     2.668470   -0.438391   -2.984753
H    -0.193199   -5.195878   -5.812683
H     0.770755   -5.451096   -4.337991
C     0.224142   -4.709279   -4.925289
H    -0.585284   -4.294665   -4.324589
H     2.817596   -4.795836   -5.980523
C     2.376177   -3.818067   -5.860483
N     1.112794   -3.620054   -5.306267
C     0.757369   -2.308167   -5.220174
C     2.859855   -2.589585   -6.153574
H     3.814307   -2.288533   -6.555442
N     1.868138   -1.681174   -5.756223
C     1.967094   -0.274847   -5.937966
N     1.332693    0.492585   -5.049730
H     3.177953   -0.414900   -7.732617
C     2.710473    0.242271   -7.008400
C     1.415239    1.820646   -5.203661
H     0.873834    2.411811   -4.469530
C     2.806526    1.625348   -7.135391
C     2.145783    2.441229   -6.215407
H     3.377008    2.056585   -7.952455
H     2.188208    3.523241   -6.281322
80
Frame 0
 Cl        -2.963374487500        0.245997237500       -1.008496525000
 Fe        -1.023028487500       -0.261507762500        0.340061475000
 H         -1.876282487500        2.623070237500        0.128807475000
 C         -0.786254487500        2.692107237500        0.210637475000
 N         -0.289956487500        3.929743237500        0.152079475000
 C         -1.160032487500        5.095238237500        0.033267475000
 C          1.146805512500        4.177298237500        0.229560475000
 O         -0.090988487500        1.662706237500        0.332158475000
 H         -4.021160487500        0.849159237500        1.394736475000
 C         -3.313097487500        0.880234237500        2.231951475000
 N         -3.825640487500        1.303822237500        3.392992475000
 C         -5.225597487500        1.693837237500        3.510376475000
 C         -3.006503487500        1.404466237500        4.596139475000
 O         -2.125639487500        0.541165237500        2.070540475000
 H          1.488844512500        1.127139237500        2.110747475000
 C          1.465107512500        0.059426237500        2.365677475000
 N          2.653944512500       -0.444425762500        2.732768475000
 C          3.850570512500        0.384923237500        2.783216475000
 C          2.813191512500       -1.861346762500        3.037155475000
 O          0.413586512500       -0.595120762500        2.277974475000
 H         -2.203019487500        4.776492237500       -0.017611525000
 H         -1.027754487500        5.751560237500        0.899790475000
 H         -0.913703487500        5.655858237500       -0.874690525000
 H          1.473925512500        4.726507237500       -0.659488525000
 H          1.374606512500        4.774213237500        1.119016475000
 H          1.670984512500        3.224009237500        0.281502475000
 H         -5.729575487500        1.067566237500        4.254702475000
 H         -5.299949487500        2.740910237500        3.824074475000
 H         -5.727264487500        1.575003237500        2.547698475000
 H         -2.975780487500        2.444143237500        4.940365475000
 H         -3.435718487500        0.783694237500        5.389970475000
 H         -1.997301487500        1.063272237500        4.369200475000
 H          3.600680512500        1.413989237500        2.514901475000
 H          4.279284512500        0.374016237500        3.791191475000
 H          4.601411512500        0.006374237500        2.079743475000
 H          1.835509512500       -2.340544762500        3.005409475000
 H          3.469121512500       -2.330906762500        2.295524475000
 H          3.254899512500       -1.981841762500        4.031842475000
 H          3.053096512500       -0.100427762500       -1.908086525000
 C          0.613761512500       -1.444950762500       -0.284243525000
 N          1.903721512500       -1.314353762500       -0.642077525000
 H         -3.521466487500       -1.929668762500        1.529401475000
 N         -1.639902487500       -2.347602762500        0.824410475000
 C         -2.826348487500       -2.733563762500        1.313534475000
 N          0.484538512500       -2.782088762500        0.004072475000
 C          2.579688512500       -2.531537762500       -0.596702525000
 C         -0.729424487500       -3.286340762500        0.525317475000
 H          3.621212512500       -2.623336762500       -0.862287525000
 C         -3.151093487500       -4.067794762500        1.534106475000
 C          1.687404512500       -3.464928762500       -0.186023525000
 H         -4.120826487500       -4.336945762500        1.936885475000
 C         -0.962122487500       -4.650132762500        0.702869475000
 C         -2.196274487500       -5.037314762500        1.220724475000
 H          1.808980512500       -4.521373762500       -0.013232525000
 H         -0.215303487500       -5.388937762500        0.439755475000
 H         -2.408846487500       -6.090890762500        1.371213475000
 C          2.529384512500       -0.033397762500       -0.953167525000
 H          3.241201512500        0.227382237500       -0.164904525000
 H          1.744342512500        0.718652237500       -1.009975525000
 H         -1.167367487500       -3.959755762500       -3.798758525000
 H         -0.175610487500       -4.246051762500       -2.348397525000
 C         -0.724278487500       -3.489789762500       -2.914898525000
 H         -1.514839487500       -3.071573762500       -2.291991525000
 H          1.858626512500       -3.596176762500       -3.996838525000
 C          1.426470512500       -2.615096762500       -3.870286525000
 N          0.170897512500       -2.408037762500       -3.302108525000
 C         -0.172403487500       -1.093479762500       -3.209588525000
 C          1.916439512500       -1.389854762500       -4.167347525000
 H          2.868627512500       -1.095433762500       -4.579393525000
 N          0.936435512500       -0.474212762500       -3.757667525000
 C          1.039192512500        0.931109237500       -3.948076525000
 N          0.424386512500        1.707673237500       -3.053597525000
 H          2.215404512500        0.772665237500       -5.763769525000
 C          1.764405512500        1.437359237500       -5.035970525000
 C          0.509000512500        3.034136237500       -3.219649525000
 H         -0.016550487500        3.633260237500       -2.480530525000
 C          1.862841512500        2.819020237500       -5.175802525000
 C          1.222180512500        3.644189237500       -4.250020525000
 H          2.418999512500        3.241853237500       -6.007007525000
 H          1.266567512500        4.725502237500       -4.325384525000
80
Frame 1
 Cl        -3.118652318443        0.040201436300       -0.998738559215
 Fe        -1.111088577489       -0.339674194234        0.281582245563
 H         -1.971542806204        2.522947923667       -0.285320916528
 C         -0.923437656180        2.619735989599        0.008792990561
 N         -0.453810352755        3.868151301406        0.032648204345
 C         -1.304721592063        5.011391451720       -0.287612351230
 C          0.936958385819        4.151041292389        0.378845035696
 O         -0.256859417002        1.607687377085        0.311776316311
 H         -3.815241798879        1.075757013312        1.451319635721
 C         -3.150711924427        0.881003792254        2.299446440456
 N         -3.567665428650        1.346220273770        3.480067904929
 C         -4.853105123074        2.022062377782        3.623605529463
 C         -2.775815176153        1.167452553850        4.692887420541
 O         -2.066892087745        0.298372462136        2.120044015578
 H          1.108824433319        0.942908940068        2.377491984102
 C          1.339088471235       -0.121575583851        2.516133344446
 N          2.625652856669       -0.355477232473        2.831547450658
 C          3.596121952873        0.726314886498        2.932439683412
 C          3.117973742474       -1.714317617607        3.022993119654
 O          0.466818455879       -0.987969841454        2.395242890430
 H         -2.305847846200        4.661035335676       -0.548082931960
 H         -1.364335495667        5.690224832713        0.570430823406
 H         -0.888623178196        5.571924308634       -1.131375489787
 H          1.419300578619        4.687218463948       -0.445363772314
 H          0.976136155061        4.795076401656        1.265200240492
 H          1.452584711977        3.210962666680        0.568267656626
 H         -5.490612139163        1.469863238608        4.323158331363
 H         -4.705802456145        3.028374882624        4.033881785237
 H         -5.342267288887        2.092896289324        2.650089722126
 H         -2.517321463261        2.142972316065        5.119012220506
 H         -3.351701055981        0.608582094260        5.438535681906
 H         -1.869373590606        0.619667636100        4.441983342992
 H          3.101644498620        1.684156058328        2.744442336953
 H          4.051401990824        0.744276667802        3.929695237841
 H          4.376739238323        0.584457765856        2.174531070874
 H          2.277843417734       -2.401684316117        2.929266075795
 H          3.838601094903       -1.954504245182        2.232631081685
 H          3.591216668373       -1.810680980910        4.006688194747
 H          3.009306708246        0.032227266888       -1.796024390660
 C          0.562463917025       -1.459556268741       -0.351091062366
 N          1.867785702668       -1.264498210436       -0.608113392542
 H         -3.596914722705       -2.115214403415        1.324965015971
 N         -1.678917845325       -2.458472714756        0.680263697331
 C         -2.870945227613       -2.892940648880        1.112743695637
 N          0.473121755588       -2.807718986498       -0.099712294707
 C          2.584853267479       -2.457747872687       -0.574296701124
 C         -0.714061579854       -3.357187370068        0.436087059958
 H          3.639312462111       -2.504035244312       -0.798094082175
 C         -3.150169126490       -4.239739042266        1.317200876909
 C          1.706815836139       -3.438786442720       -0.256266329066
 H         -4.129506958701       -4.550082417473        1.663402777741
 C         -0.894498220508       -4.728779873890        0.616555004794
 C         -2.136770981488       -5.168169807743        1.068665403555
 H          1.866084594586       -4.491273263349       -0.089649297020
 H         -0.104221674392       -5.435676033168        0.396869568181
 H         -2.308644240084       -6.228868536380        1.221338782330
 C          2.461190224999        0.045244166691       -0.852309565919
 H          3.135940961073        0.302478074870       -0.032307255380
 H          1.656212603299        0.774612418748       -0.908816892117
 H         -1.523239686568       -3.785641110382       -3.890612224055
 H         -0.614395060374       -4.164476500594       -2.407609728438
 C         -1.077479404413       -3.361573442632       -2.984853808535
 H         -1.852406208189       -2.889666572085       -2.382828012501
 H          1.541722533553       -3.673268915160       -3.915249260050
 C          1.183763898201       -2.659721402823       -3.813198262428
 N         -0.083056619573       -2.351894741174       -3.321317188821
 C         -0.325096179810       -1.014924743636       -3.248509712699
 C          1.788803400733       -1.478201509207       -4.070857482206
 H          2.782256704814       -1.265115845196       -4.431594163224
 N          0.856856746858       -0.487011714790       -3.732677922706
 C          1.077468743483        0.903874700081       -3.923974159987
 N          0.465921740535        1.734114212427       -3.075467505969
 H          2.367973562724        0.636869774432       -5.648080533667
 C          1.921229796169        1.341030469062       -4.955643471542
 C          0.691566421357        3.045743998745       -3.225250981929
 H          0.157980318199        3.695088715813       -2.539033772030
 C          2.164507606086        2.706629779194       -5.074220153833
 C          1.531810324891        3.588052368959       -4.196242629149
 H          2.815320952077        3.076157004095       -5.861088722438
 H          1.678575073662        4.661066666174       -4.261284916507
80
Frame 2
 Cl        -3.295209505623       -0.061075762655       -0.897694750181
 Fe        -1.195838011659       -0.360924561055        0.238908713904
 H         -2.000375695789        2.432372397515       -0.705074601378
 C         -1.037876607056        2.581467239360       -0.212181796497
 N         -0.616707332182        3.845698284837       -0.169959413261
 C         -1.426689671682        4.940174902800       -0.703526702886
 C          0.668107518247        4.200979340469        0.429429074705
 O         -0.430592993808        1.610023812135        0.291869595941
 H         -3.537590682273        1.293645682857        1.580409388118
 C         -2.947601238536        0.885539445092        2.406227175745
 N         -3.270320701483        1.325343801023        3.623428215197
 C         -4.395077594011        2.232409376207        3.835360221293
 C         -2.551057332044        0.878630215699        4.812941436732
 O         -2.007510749510        0.102744804574        2.169049022079
 H          0.725834938570        0.584916894625        2.637104494688
 C          1.198602895901       -0.405906284677        2.691427357640
 N          2.524875810243       -0.344768311037        2.921849778160
 C          3.211845206120        0.928621499305        3.092400724841
 C          3.332101178985       -1.557117949976        2.992172673849
 O          0.547584657952       -1.436251181099        2.517965220786
 H         -2.334489620151        4.531286893201       -1.154713417800
 H         -1.689089947400        5.644863198231        0.094868178703
 H         -0.864605826146        5.500059311061       -1.458135277194
 H          1.287331242730        4.719528407424       -0.310620678842
 H          0.510157649162        4.900005040124        1.261004383722
 H          1.159644171456        3.290462076517        0.768669137458
 H         -5.141871600830        1.756902693516        4.482123796037
 H         -4.055666752261        3.139952378364        4.351893631482
 H         -4.839449968880        2.491926317329        2.872554371804
 H         -2.088067680439        1.734290313794        5.316796843271
 H         -3.246023993263        0.411759509590        5.519326387032
 H         -1.789299607443        0.162697583494        4.509343700004
 H          2.491829618563        1.749970909335        2.988993106973
 H          3.685970286588        0.982769667380        4.080772714428
 H          3.966367521175        1.033440356632        2.300600107424
 H          2.677205866273       -2.411556074501        2.820227698705
 H          4.064065225058       -1.544939321723        2.174608931109
 H          3.827393950309       -1.628251223315        3.967988375277
 H          2.959584149426        0.208784846655       -1.666371125784
 C          0.523016796009       -1.411491429385       -0.380199050993
 N          1.834572801066       -1.162376661098       -0.548069446379
 H         -3.650535233195       -2.252001060155        1.179952546377
 N         -1.715206660429       -2.508581862006        0.538018601750
 C         -2.904538202093       -2.995799641883        0.921484718117
 N          0.464494955712       -2.771827685977       -0.193777218299
 C          2.586485589257       -2.334030332004       -0.537526171628
 C         -0.702957211665       -3.365100151879        0.337962967790
 H          3.649126209971       -2.339861938608       -0.725153995370
 C         -3.138297835680       -4.355161346683        1.097275440989
 C          1.727689994217       -3.352408226848       -0.296060957874
 H         -4.119757705589       -4.707470220309        1.394084331970
 C         -0.828236926683       -4.741974423835        0.526373186477
 C         -2.072215728923       -5.237965502601        0.909581458453
 H          1.915149690103       -4.405296911372       -0.165499708092
 H          0.002113470282       -5.413774670666        0.349419845699
 H         -2.203309682139       -6.304653762426        1.060901352197
 C          2.398077331113        0.169921353049       -0.730934574829
 H          3.052280767483        0.413069063919        0.109234726000
 H          1.576857808359        0.880878214297       -0.773604202021
 H         -1.827327473029       -3.584004378574       -3.961824398111
 H         -1.007114835241       -4.049367107385       -2.449255996644
 C         -1.381539920039       -3.207263862210       -3.035223336733
 H         -2.134493789614       -2.679757758317       -2.451918029289
 H          1.246410785285       -3.733547072902       -3.826885674018
 C          0.967397912610       -2.693464093037       -3.746223804127
 N         -0.294144414093       -2.281226516823       -3.321966545141
 C         -0.431408124051       -0.929168379546       -3.270299734452
 C          1.677864380844       -1.566254336090       -3.976434409283
 H          2.701423943584       -1.437597450929       -4.289615731080
 N          0.805454440962       -0.501675960920       -3.712011023935
 C          1.140347619189        0.864213775885       -3.915913834730
 N          0.554505574503        1.755954070083       -3.111588151307
 H          2.508106599577        0.460954847832       -5.552160003502
 C          2.080990708774        1.211713437813       -4.897252532986
 C          0.913655797184        3.038669657445       -3.252216288700
 H          0.393874511566        3.744590384903       -2.615237727893
 C          2.457439888330        2.547469203094       -5.006697052731
 C          1.860671264468        3.491524660864       -4.169365610972
 H          3.184801905056        2.847949708570       -5.755238982682
 H          2.110784222666        4.545717837606       -4.228171675304
80
Frame 3
 Cl        -3.461506209692       -0.059585552267       -0.773638155557
 Fe        -1.283351717762       -0.351654147950        0.192872004671
 H         -1.967605723033        2.333549217062       -1.097099063029
 C         -1.131403875767        2.553363527859       -0.431805304828
 N         -0.772783256316        3.834661195545       -0.380113208446
 C         -1.503793796150        4.861163015241       -1.123099699376
 C          0.350429757805        4.283175431261        0.441243632804
 O         -0.606455051336        1.638130022649        0.246036985657
 H         -3.221703711064        1.482922645178        1.712252918584
 C         -2.730085895413        0.898919442046        2.495764812646
 N         -2.977570803069        1.287367786038        3.745421692521
 C         -3.920330281165        2.364465306616        4.037423357304
 C         -2.373884214838        0.612293679162        4.891540798180
 O         -1.954734554857       -0.031499372750        2.188791841367
 H          0.461125779051        0.148973057987        2.894363289678
 C          1.146693755010       -0.710737489090        2.832660195107
 N          2.438318426715       -0.353702079068        3.003153092640
 C          2.820455310194        1.029004642579        3.255208361732
 C          3.503160728514       -1.346769552699        2.941525034159
 O          0.734399265609       -1.846091981668        2.597063644558
 H         -2.277515692478        4.382209403457       -1.728980878283
 H         -1.959505841253        5.581820141117       -0.433321659114
 H         -0.823759455604        5.417745030449       -1.775773569526
 H          1.084791912626        4.792520004142       -0.192059969028
 H         -0.002126827894        5.017922038772        1.177264456521
 H          0.795540927328        3.416890817320        0.928665417146
 H         -4.752027319020        1.978645329510        4.638856895220
 H         -3.429066174297        3.145399498166        4.634368196632
 H         -4.292017270777        2.785775877954        3.101093580308
 H         -1.759906439368        1.317295708620        5.462922023559
 H         -3.158715193877        0.236520496410        5.556851599832
 H         -1.764882757108       -0.213584774014        4.527224916276
 H          1.927541737791        1.663459596787        3.196266316926
 H          3.288541165977        1.122822043527        4.243893245723
 H          3.512512878459        1.360274732112        2.468430149380
 H          3.059664169069       -2.305900290882        2.669326559860
 H          4.188677054724       -1.089512924946        2.123707402675
 H          4.032133532576       -1.403947422815        3.900897706956
 H          2.910631037057        0.417600843599       -1.524958971916
 C          0.496060039993       -1.322782844787       -0.377898862804
 N          1.806517026650       -1.028533588312       -0.480938116349
 H         -3.698935322408       -2.359877353332        1.005832143121
 N         -1.730706200971       -2.522637585027        0.425898625434
 C         -2.911109891748       -3.064762575516        0.763633162359
 N          0.470851192966       -2.691509985220       -0.261248628722
 C          2.588454319164       -2.179632568242       -0.525780784853
 C         -0.679162700531       -3.335969496323        0.246633848342
 H          3.650620619611       -2.147773298250       -0.713123047235
 C         -3.098115659179       -4.435710399627        0.899172856724
 C          1.752533974230       -3.230720510029       -0.358461733406
 H         -4.074530985854       -4.830983469377        1.155951779447
 C         -0.757290902045       -4.720530399239        0.401874017523
 C         -1.993050546223       -5.273156367269        0.728717617298
 H          1.964516603608       -4.284448897876       -0.286305879357
 H          0.105571660659       -5.355398054840        0.245549844458
 H         -2.089027881992       -6.347578385790        0.848141806183
 C          2.342392944384        0.322271799357       -0.597337110841
 H          2.993302957065        0.537958471975        0.252834626898
 H          1.508312523692        1.018815454605       -0.608774318281
 H         -2.135976247914       -3.375504373168       -3.983879049057
 H         -1.390870816953       -3.919510572818       -2.458498513829
 C         -1.681083236813       -3.044272409352       -3.044490999229
 H         -2.397984356102       -2.459573263802       -2.469845884362
 H          0.924504397485       -3.792724260664       -3.727528513190
 C          0.727083926359       -2.732392859930       -3.671194510702
 N         -0.511289939492       -2.213764414824       -3.299405032366
 C         -0.536569098566       -0.855035228019       -3.260881352231
 C          1.538580666475       -1.669476822900       -3.872494592454
 H          2.579659127196       -1.630582443764       -4.149672844559
 N          0.743781722976       -0.534260646581       -3.665133116828
 C          1.196235889862        0.797224454155       -3.872283362435
 N          0.636707823739        1.750642580455       -3.120409361707
 H          2.632758008612        0.251540843919       -5.405090648072
 C          2.224956880721        1.047613991006       -4.792807030206
 C          1.122127152537        2.993222359096       -3.242113181889
 H          0.640884031285        3.751186518456       -2.634379001350
 C          2.722962899229        2.343657808500       -4.890736598407
 C          2.160666160459        3.348131312226       -4.101498898822
 H          3.521171510533        2.569054309538       -5.591966282579
 H          2.504604350939        4.375878228569       -4.154302721187
80
Frame 4
 Cl        -3.591004146706        0.013225095408       -0.619590934384
 Fe        -1.353723340851       -0.316531306508        0.176409199095
 H         -1.895358435853        2.210022954631       -1.440990968698
 C         -1.199999050759        2.523662975430       -0.661838152683
 N         -0.912221801238        3.821958915131       -0.647431388559
 C         -1.566164521076        4.753322993553       -1.565693595419
 C          0.022325816590        4.391411883431        0.321719989560
 O         -0.756694636751        1.688006916829        0.164766981044
 H         -2.921287729608        1.602119130546        1.870626731077
 C         -2.507589294466        0.902884222392        2.603194028742
 N         -2.709546333366        1.219121966897        3.879158374111
 C         -3.491135800579        2.393759143180        4.257428165687
 C         -2.195443927281        0.390663333492        4.967200706001
 O         -1.874902552464       -0.107517805237        2.220190037046
 H          0.310082337892       -0.380511940594        3.049830303134
 C          1.157059077673       -1.071865374918        2.933268419680
 N          2.350287290482       -0.444622699119        3.054825185963
 C          2.429539102622        0.975970239810        3.361456892200
 C          3.597724406914       -1.189544044807        2.963589201455
 O          0.985783495402       -2.259358989598        2.661221741658
 H         -2.186330070393        4.193487630953       -2.269550186435
 H         -2.187042090048        5.462216108743       -1.006087767404
 H         -0.817640218756        5.325749788325       -2.122273048646
 H          0.830543976003        4.906905301775       -0.207504361002
 H         -0.496087285654        5.133899148209        0.940396804488
 H          0.421934018185        3.588464475394        0.939359808253
 H         -4.365373086549        2.087953080160        4.842355181524
 H         -2.886482724751        3.060143773729        4.884932086939
 H         -3.810065622288        2.927464167165        3.359973238106
 H         -1.468182027321        0.957694118835        5.558086411386
 H         -3.020403760557        0.095963843620        5.624424224017
 H         -1.726320957441       -0.497153233828        4.546232209808
 H          1.425512685147        1.410372536590        3.318891748160
 H          2.867909146063        1.134123461514        4.355057253669
 H          3.039771279432        1.482875937516        2.602944510148
 H          3.367806821754       -2.208699913490        2.650563126825
 H          4.234331049949       -0.744624640243        2.189015338307
 H          4.123492176486       -1.186404246852        3.926652293885
 H          2.859603488221        0.628485601001       -1.401454302494
 C          0.489457072514       -1.212498810710       -0.304843399480
 N          1.791637599257       -0.884508472110       -0.413970621384
 H         -3.733963533847       -2.424947904520        0.824475946361
 N         -1.733295234110       -2.505697915035        0.341505521570
 C         -2.905401733498       -3.095987829720        0.626710671558
 N          0.493929174888       -2.585431753110       -0.269432548692
 C          2.601229790033       -2.014724307948       -0.488369037765
 C         -0.652997030868       -3.281912207369        0.165307201747
 H          3.668478917231       -1.950733493357       -0.633222600119
 C         -3.050687171230       -4.475418508757        0.718182222685
 C          1.787604734230       -3.090253558708       -0.378027394469
 H         -4.020315427773       -4.907908998004        0.938273072386
 C         -0.685495154314       -4.670185744011        0.301385061504
 C         -1.909515724268       -5.270322103358        0.584225053652
 H          2.023218436075       -4.141002129474       -0.352968716037
 H          0.208056640282       -5.269752558936        0.182731398190
 H         -1.972218032178       -6.349467990828        0.680483973922
 C          2.300215760112        0.480391861898       -0.475354326844
 H          2.956831554625        0.671281538034        0.376502096524
 H          1.453233710425        1.160766272613       -0.449520543987
 H         -2.415576218441       -3.106634293963       -3.987498220625
 H         -1.747279039187       -3.730745356290       -2.460753023752
 C         -1.952996863489       -2.824747560146       -3.035996919660
 H         -2.627554400004       -2.187326386673       -2.465689361593
 H          0.610883053566       -3.792301904943       -3.602131723186
 C          0.493699465044       -2.718637588963       -3.578281299105
 N         -0.710747063089       -2.095885351131       -3.259469862368
 C         -0.626372619567       -0.739492276701       -3.242689314977
 C          1.389139174287       -1.726989662645       -3.787830870717
 H          2.437075807796       -1.778791374650       -4.036249415100
 N          0.682673288840       -0.528038695198       -3.625535707250
 C          1.249646437568        0.759784594079       -3.830278968724
 N          0.719884159492        1.773625042579       -3.137403597743
 H          2.748554520453        0.066532229135       -5.239670625225
 C          2.357994054035        0.906976490203       -4.677579312755
 C          1.305522918261        2.972876582161       -3.252642119844
 H          0.851858003496        3.779815423354       -2.686036484821
 C          2.956791033584        2.159575112089       -4.773829594447
 C          2.422430598590        3.224813874732       -4.047546651504
 H          3.817645685477        2.305303010298       -5.419917834559
 H          2.842016901642        4.223508157020       -4.108397609612
80
Frame 5
 Cl        -3.638621616695        0.051608381967       -0.439679262494
 Fe        -1.349101501193       -0.277336791205        0.204906947662
 H         -1.808295743349        2.095655388093       -1.623888352787
 C         -1.230759744340        2.499275042827       -0.791693325286
 N         -1.022021722285        3.811524197473       -0.818036439339
 C         -1.616652637451        4.650498312698       -1.856979216345
 C         -0.254803797447        4.490217827206        0.224706926021
 O         -0.815979465171        1.738736128806        0.120935174197
 H         -2.715555156751        1.686640644228        1.957464213299
 C         -2.319728724733        0.961605321405        2.674826879253
 N         -2.532351514525        1.247821771419        3.955166673017
 C         -3.264253105548        2.447048708410        4.355079849745
 C         -2.037047438381        0.388045588635        5.027800316000
 O         -1.763334657105       -0.086264340647        2.269209694076
 H          0.240926353969       -0.853656243575        3.071000442375
 C          1.184980263192       -1.400059690952        2.942062536562
 N          2.264131849282       -0.587797898883        3.049070680516
 C          2.114856582464        0.818314875968        3.391718884205
 C          3.612840516959       -1.122737789065        2.941394493056
 O          1.203867499931       -2.599861159272        2.672765679671
 H         -2.099883422600        4.017656267138       -2.604323301642
 H         -2.354224468547        5.328547951236       -1.413430273935
 H         -0.842397236630        5.251658447850       -2.343856834347
 H          0.586423891717        5.026836228576       -0.225647302924
 H         -0.892955658081        5.221196029413        0.734593877092
 H          0.108057679146        3.749473650064        0.935763273404
 H         -4.147833227849        2.167491864257        4.938197200132
 H         -2.625867473732        3.081269753289        4.980780823069
 H         -3.572082661268        3.005823706910        3.469196155060
 H         -1.263392235982        0.910788015058        5.599863113578
 H         -2.861994319794        0.135250376797        5.701953182997
 H         -1.628634830105       -0.523755198276        4.595280424505
 H          1.063686619738        1.101659651352        3.303578246926
 H          2.471653345957        1.008416933750        4.411700768353
 H          2.684332021047        1.439340111535        2.690133485168
 H          3.547157251618       -2.161380003228        2.615888194975
 H          4.176400646502       -0.564074208825        2.184943988756
 H          4.136167392945       -1.051193616217        3.903187801918
 H          2.834123937538        0.857167985692       -1.314137552168
 C          0.541139343941       -1.096629701152       -0.229302157189
 N          1.828827511951       -0.729377342135       -0.376113472454
 H         -3.655588500963       -2.474990563087        0.780797383854
 N         -1.650688538011       -2.482050125281        0.320337269387
 C         -2.809986378977       -3.117308578229        0.561064438211
 N          0.579136821180       -2.468321090477       -0.284349347419
 C          2.667844658635       -1.833562315896       -0.498308664700
 C         -0.557368518564       -3.220624172175        0.074233590398
 H          3.735285004339       -1.735601736419       -0.621444978139
 C         -2.917938983124       -4.502780533993        0.583457785177
 C          1.882836259506       -2.934083190688       -0.434022671496
 H         -3.878887117267       -4.972132066933        0.763045136705
 C         -0.558407722028       -4.615527550314        0.108369929072
 C         -1.763221504228       -5.260804159166        0.372592671161
 H          2.146112827468       -3.978045373468       -0.465373008520
 H          0.347562578148       -5.184305971649       -0.057826145660
 H         -1.799410414855       -6.345088924716        0.399568096517
 C          2.304432706774        0.648872010118       -0.382894673237
 H          2.984380450732        0.811444279176        0.456321349059
 H          1.443571093940        1.306945200007       -0.299756884544
 H         -2.695627650855       -2.869336416343       -3.972412151270
 H         -2.098055673689       -3.571821606415       -2.452108615432
 C         -2.225438396627       -2.641831361489       -3.010178117616
 H         -2.853219153596       -1.964079830045       -2.433322745274
 H          0.270602184977       -3.805933384764       -3.505800831652
 C          0.233604076783       -2.726049056912       -3.494540608196
 N         -0.925840544048       -2.010534437027       -3.204774399289
 C         -0.737152667078       -0.665161089690       -3.188861889097
 C          1.202079272283       -1.806416962403       -3.704428709140
 H          2.246914876844       -1.944778319387       -3.929528661252
 N          0.588371557844       -0.554992189814       -3.561339088706
 C          1.258978878251        0.685452377080       -3.744848862992
 N          0.725652275123        1.757495406980       -3.149301972883
 H          2.867206717739       -0.147819603278       -4.946940006535
 C          2.461146906916        0.735091098692       -4.467028745885
 C          1.392766939565        2.915104819309       -3.238851503740
 H          0.934545285651        3.768280034007       -2.747425435804
 C          3.146130291734        1.944679160394       -4.536733989452
 C          2.601424521622        3.069886493816       -3.915702743063
 H          4.081431913642        2.014856495844       -5.084862585054
 H          3.083013315879        4.040428056018       -3.972902048172
80
Frame 6
 Cl        -3.684465251890        0.068193317262       -0.248944451441
 Fe        -1.348089361201       -0.234173041699        0.241228175080
 H         -1.734083297668        1.958864625289       -1.780615999790
 C         -1.281499930643        2.462054580882       -0.924414635918
 N         -1.172118830281        3.783018019111       -1.013561857114
 C         -1.698590967457        4.506562141960       -2.168922475180
 C         -0.579325582381        4.582123425209        0.057032320824
 O         -0.895211384280        1.795198911382        0.072388290243
 H         -2.590852259133        1.742025167316        2.034199995988
 C         -2.191238495808        1.008654484226        2.740706823078
 N         -2.363489967847        1.301488858378        4.024892708169
 C         -3.068649975277        2.511406461166        4.440375141814
 C         -1.839549240594        0.444072405152        5.086005301682
 O         -1.616881088464       -0.026418887714        2.323473064392
 H          0.218328203702       -1.210321593149        3.007123220865
 C          1.207641313991       -1.682106140060        2.917488840762
 N          2.217187791274       -0.792225154161        3.079830798617
 C          1.947881942211        0.594467760925        3.428238134841
 C          3.605663999406       -1.224525696138        3.042201549401
 O          1.333411428235       -2.875307941617        2.644156152328
 H         -2.031011997770        3.793125361661       -2.925616181184
 H         -2.537328651179        5.140796263061       -1.861353707066
 H         -0.920879036296        5.147665037100       -2.595633221410
 H          0.280824907907        5.139153801346       -0.328054574769
 H         -1.313338782690        5.306578154406        0.428359691573
 H         -0.267862854680        3.918091335514        0.862214770563
 H         -3.937271813775        2.245032951510        5.051094375428
 H         -2.402125799027        3.143063438553        5.037586426171
 H         -3.400535675524        3.068353786711        3.562108400882
 H         -1.033042795115        0.958752816316        5.618845567661
 H         -2.641147836627        0.214130511828        5.794829811821
 H         -1.463874915191       -0.479534246644        4.648798687408
 H          0.885674358075        0.803644192535        3.285726030643
 H          2.232328381405        0.798120976942        4.468406127184
 H          2.519650035907        1.265548243080        2.777416557966
 H          3.634288788136       -2.268301584516        2.728835439963
 H          4.165665052028       -0.622753138972        2.317113871839
 H          4.072662537902       -1.115505006025        4.029107129937
 H          2.760012826758        1.119109010742       -1.209239688009
 C          0.578957097693       -0.973284620649       -0.174304417302
 N          1.850176295314       -0.556097907070       -0.328755878418
 H         -3.566557888615       -2.524593151390        0.774355852434
 N         -1.565196512227       -2.453036336017        0.312711008545
 C         -2.705380970202       -3.133344424648        0.522507174974
 N          0.659977682862       -2.338515146437       -0.300888147241
 C          2.723821692637       -1.625518532921       -0.505259388225
 C         -0.461566674850       -3.143134389723       -0.015430443537
 H          3.790185788893       -1.488420909512       -0.599394135972
 C         -2.775385639797       -4.519756262186        0.460391815452
 C          1.976419791559       -2.754073972026       -0.481789585606
 H         -3.713017137340       -5.028069015845        0.656915460907
 C         -0.429016266819       -4.535770480670       -0.088836781010
 C         -1.609836488941       -5.229449565258        0.159089689257
 H          2.273287392642       -3.786800223818       -0.553560748140
 H          0.485467553515       -5.065542659304       -0.323264974545
 H         -1.618920245375       -6.313374083555        0.107423226197
 C          2.280915762334        0.836285283799       -0.270613920601
 H          2.992522874397        0.968694098222        0.547317216262
 H          1.403685723417        1.459446369524       -0.114468715442
 H         -2.950802888505       -2.623676338020       -3.927078123125
 H         -2.384458764297       -3.400013720688       -2.430394476051
 C         -2.452130645382       -2.451786633036       -2.967840154972
 H         -3.020757489840       -1.742999737150       -2.366821653024
 H         -0.064396498786       -3.781478205164       -3.561974269832
 C         -0.016975380375       -2.703831270466       -3.508925453670
 N         -1.112733100637       -1.912286769404       -3.172449400199
 C         -0.821845690345       -0.586250970531       -3.125726213936
 C          1.016392675464       -1.854856352065       -3.705737575709
 H          2.042217028928       -2.072292545157       -3.954894200605
 N          0.508820734197       -0.564769696603       -3.501924821000
 C          1.272625563103        0.626556677777       -3.645847143050
 N          0.721124293243        1.758945356181       -3.198236868065
 H          2.996702550426       -0.346482838498       -4.548820805761
 C          2.562988018037        0.581584718973       -4.195740195268
 C          1.449299720574        2.880514646386       -3.263484065045
 H          0.970257145849        3.782440915496       -2.893475736234
 C          3.311007772120        1.754123902189       -4.243404501844
 C          2.742092528419        2.941768348652       -3.780762511888
 H          4.314122263265        1.746645124203       -4.659639646937
 H          3.277154557303        3.884377707539       -3.824393107016
80
Frame 7
 Cl        -3.739792093575        0.076658548612       -0.098653713212
 Fe        -1.369611890532       -0.191400218296        0.253539974144
 H         -1.655329899667        1.849803690433       -1.902957694178
 C         -1.328766499428        2.430938191028       -1.037619806989
 N         -1.296070606781        3.749419258096       -1.191801974243
 C         -1.722645595355        4.370293997149       -2.443552210569
 C         -0.891216004558        4.644268096086       -0.109754700839
 O         -0.990625098975        1.847539385762        0.028731451247
 H         -2.503375421134        1.765194110737        2.099700355738
 C         -2.067517619285        1.035387279959        2.788164012596
 N         -2.191651700496        1.326450972587        4.077531504967
 C         -2.866720440837        2.544183273749        4.519307808352
 C         -1.636263075919        0.462358839649        5.117278335564
 O         -1.475113205819        0.018931250593        2.346638647368
 H          0.238497061546       -1.448001371606        2.851247274863
 C          1.253000410364       -1.876236428213        2.865008236205
 N          2.203463309303       -0.940737804097        3.111393630523
 C          1.844762384904        0.424056762982        3.465341536498
 C          3.612940200405       -1.297673189981        3.150641059903
 O          1.461626159864       -3.072209489386        2.658167733979
 H         -1.898575512212        3.596649620974       -3.193290184786
 H         -2.641220644435        4.944308613353       -2.279982486754
 H         -0.946430631845        5.052150852057       -2.804753706294
 H         -0.015024010951        5.224930322752       -0.415468108916
 H         -1.702700050814        5.345741682967        0.115559644007
 H         -0.658091287841        4.048410997836        0.771802136599
 H         -3.717766246146        2.287062779198        5.157729418063
 H         -2.170630324164        3.167654714330        5.089638090161
 H         -3.224008371980        3.107049003929        3.654939686142
 H         -0.797863671964        0.964472749148        5.611696248674
 H         -2.410590001392        0.249400077960        5.860162942784
 H         -1.293483887089       -0.468158020312        4.667761088110
 H          0.781687307655        0.582834139962        3.275632473991
 H          2.059321121195        0.626662708076        4.522568005985
 H          2.420088285585        1.134879822148        2.862625265674
 H          3.715567529126       -2.340124978563        2.849599121206
 H          4.181582319845       -0.660951830292        2.463416790690
 H          4.017192851441       -1.169580269099        4.162594819433
 H          2.634369293497        1.362849326293       -1.094266748489
 C          0.595965795072       -0.851996711156       -0.107266710461
 N          1.851998431721       -0.382975487045       -0.231498655468
 H         -3.508812736623       -2.572265504593        0.698658962526
 N         -1.507053215400       -2.420474486437        0.270804668688
 C         -2.623663715919       -3.147490505874        0.451712678895
 N          0.732382520574       -2.210434414184       -0.256331197224
 C          2.764977597211       -1.411624843726       -0.446344016990
 C         -0.379486001385       -3.058667611332       -0.080819559957
 H          3.821543887062       -1.227576067721       -0.561429783407
 C         -2.650703990805       -4.529214117406        0.309588897689
 C          2.062556331151       -2.569582153442       -0.453265856599
 H         -3.568664947354       -5.077872240853        0.486673749077
 C         -0.311607559409       -4.439291243686       -0.265005341231
 C         -1.472501895908       -5.180340993921       -0.066449063955
 H          2.394031525833       -3.587664889338       -0.567437141715
 H          0.611829174220       -4.921062611162       -0.560008873219
 H         -1.452732699146       -6.257544104506       -0.196135929868
 C          2.222909689630        1.025531921093       -0.141945418663
 H          2.974398585925        1.157244733436        0.639538866885
 H          1.328596097887        1.601475863760        0.086507498307
 H         -3.195795875360       -2.408019889014       -3.876147116478
 H         -2.639657029649       -3.245241261646       -2.407544495969
 C         -2.661736460904       -2.285802465752       -2.928613679481
 H         -3.169822694033       -1.551135405774       -2.304186377545
 H         -0.394825723523       -3.744450257761       -3.670828691773
 C         -0.267630462671       -2.677675269695       -3.566304577745
 N         -1.296742852316       -1.828560821854       -3.165388194827
 C         -0.916192572853       -0.527058127720       -3.087579629298
 C          0.820619060204       -1.896406647742       -3.746918075515
 H          1.820318745527       -2.172046648001       -4.040937147317
 N          0.416746375015       -0.586511726162       -3.456399891195
 C          1.268221137557        0.550413508088       -3.532421085779
 N          0.722169870546        1.736646146333       -3.250878818468
 H          3.048598971000       -0.562198678159       -4.101588295212
 C          2.618704441228        0.408413851659       -3.885959359135
 C          1.507022793988        2.820073897578       -3.301070896594
 H          1.028715316396        3.764836718779       -3.058094056864
 C          3.420528150962        1.544513815291       -3.936909318501
 C          2.857102080408        2.787813369171       -3.645468461569
 H          4.468990544433        1.460216540922       -4.206130529226
 H          3.445688868169        3.698537350994       -3.666495033013
80
Frame 8
 Cl        -3.790979606946        0.028375676343        0.152588422546
 Fe        -1.392623158897       -0.085072622966        0.379563946895
 H         -1.368243258748        1.710316392023       -1.955413906313
 C         -1.323800380057        2.405750391825       -1.109588573235
 N         -1.437060217370        3.696213424026       -1.399370470963
 C         -1.653867897306        4.135706972431       -2.775536699521
 C         -1.402315793796        4.727596045195       -0.366518701648
 O         -1.149321669622        1.966551151917        0.061012613613
 H         -2.489197431523        1.873116471030        2.237645990820
 C         -1.999546291392        1.169281580909        2.917228979579
 N         -2.106518579590        1.454638445789        4.208898854259
 C         -2.803983970056        2.653570885049        4.667154144148
 C         -1.511921615532        0.599856195641        5.234764245875
 O         -1.382832679176        0.172298673406        2.463227707925
 H          0.133537336055       -1.666226505112        2.824300635904
 C          1.102503154722       -2.190526291334        2.816061669159
 N          2.140036740061       -1.360457539343        3.079249248433
 C          1.927028728509        0.040347925352        3.408747218783
 C          3.506783516703       -1.856754196060        3.118136272466
 O          1.194926103630       -3.393511643866        2.563669157589
 H         -1.497197276396        3.296656485023       -3.455134552547
 H         -2.669880946041        4.527487701425       -2.892692544903
 H         -0.942774435571        4.931090972172       -3.019898967620
 H         -0.559738899118        5.402906912848       -0.548013648171
 H         -2.331671269247        5.305797699910       -0.393429876941
 H         -1.291539516976        4.255301888892        0.608510344062
 H         -3.637263890754        2.372315853672        5.318639124327
 H         -2.114244169380        3.292399112038        5.228059947084
 H         -3.189928449937        3.210121254466        3.811117203307
 H         -0.677674629983        1.120348021906        5.716880848620
 H         -2.267672588995        0.363432648188        5.989646518764
 H         -1.152985149991       -0.319321005602        4.774298790259
 H          0.885562278110        0.307026263193        3.221423176318
 H          2.169006353484        0.237042118973        4.461091549278
 H          2.568680476440        0.672943172998        2.786425316415
 H          3.503176473736       -2.908549363838        2.832567799473
 H          4.131592198177       -1.290437406358        2.418326542443
 H          3.925462487761       -1.751463559175        4.126611901144
 H          2.359119533074        1.742006478458       -1.033062861470
 C          0.593227354169       -0.634001262690       -0.033621176218
 N          1.819480527791       -0.093076620105       -0.163433628422
 H         -3.366798974935       -2.624205605072        0.897226664986
 N         -1.409331155604       -2.329306670375        0.348985083807
 C         -2.470968610996       -3.129431590315        0.554665093071
 N          0.797276210696       -1.976121715037       -0.236039082426
 C          2.780605170679       -1.063032020347       -0.438025481393
 C         -0.272665104982       -2.884786552188       -0.099370487857
 H          3.822487204388       -0.819050677531       -0.572817669611
 C         -2.437354367703       -4.497605132272        0.317097641210
 C          2.139118410635       -2.255643096675       -0.482827088681
 H         -3.315418355121       -5.104945936136        0.504624602181
 C         -0.152009773247       -4.239857388219       -0.403098913511
 C         -1.257392460046       -5.055430790077       -0.183861318602
 H          2.519611085553       -3.250798078612       -0.637879573158
 H          0.771830811602       -4.646510132317       -0.794359201588
 H         -1.196684805049       -6.116436890364       -0.403341023760
 C          2.104610849807        1.334967998333       -0.053081465505
 H          2.944281654247        1.488572582431        0.627823532871
 H          1.214627883071        1.831790837731        0.328805485363
 H         -3.316705800075       -2.241841181909       -3.640464337247
 H         -2.646974072242       -3.189639478623       -2.289608954557
 C         -2.688662837447       -2.197743653672       -2.745094432252
 H         -3.109061971512       -1.489791243727       -2.031242570052
 H         -0.623083955625       -3.622480220821       -3.965491927838
 C         -0.415409440399       -2.590875392456       -3.725629550078
 N         -1.341193586022       -1.762378019925       -3.095190763660
 C         -0.882104476752       -0.499864873838       -2.898860188442
 C          0.687271073804       -1.838275160088       -3.939886523359
 H          1.616817904038       -2.081969610261       -4.427918422950
 N          0.390117045042       -0.565669237644       -3.436631845847
 C          1.296328661058        0.528725378317       -3.472110058552
 N          0.762550134400        1.752318111180       -3.491844962585
 H          3.075207141980       -0.712040381754       -3.428057181144
 C          2.678325203664        0.293176691034       -3.495626556522
 C          1.602196773396        2.796535294137       -3.538921248426
 H          1.134703339466        3.777863136496       -3.544220956689
 C          3.532631351112        1.389431839550       -3.567649245900
 C          2.989659894112        2.675584496569       -3.591412257843
 H          4.607404924782        1.238055384666       -3.587529798675
 H          3.618817530203        3.557610181160       -3.641267576296
80
Optimized Geometry
Cl   -2.874732   -1.117463   -1.788080
Fe   -0.459816   -1.246011   -1.634441
H    -0.530280    0.573361   -3.948936
C    -0.432255    1.259475   -3.102028
N    -0.521388    2.554916   -3.377838
C    -0.774283    3.011412   -4.742054
C    -0.411577    3.576611   -2.340631
O    -0.217829    0.805552   -1.944393
H    -1.517263    0.727968    0.242119
C    -1.023738    0.021579    0.916096
N    -1.113402    0.309382    2.209178
C    -1.794317    1.515226    2.673774
C    -0.513403   -0.548288    3.229239
O    -0.418677   -0.978823    0.455468
H     1.054914   -2.846598    0.848289
C     2.010790   -3.394548    0.843038
N     3.068389   -2.589206    1.103415
C     2.889337   -1.182775    1.428744
C     4.422051   -3.119677    1.148430
O     2.073823   -4.600648    0.596316
H    -0.672728    2.172510   -5.432268
H    -1.779750    3.438504   -4.819474
H    -0.045540    3.783156   -5.009368
H     0.446848    4.223607   -2.549076
H    -1.320454    4.186906   -2.328579
H    -0.280929    3.093161   -1.373558
H    -2.621798    1.243106    3.336528
H    -1.091972    2.149271    3.224508
H    -2.186144    2.073516    1.821522
H     0.335900   -0.037470    3.695280
H    -1.259581   -0.770891    3.997694
H    -0.174803   -1.474592    2.767771
H     1.858287   -0.887712    1.226620
H     3.122717   -0.990513    2.483899
H     3.556858   -0.569686    0.814270
H     4.392778   -4.171933    0.866062
H     5.063060   -2.571586    0.448836
H     4.840138   -3.021949    2.157926
H     3.371542    0.555578   -2.984882
C     1.532394   -1.801700   -2.011161
N     2.760549   -1.263737   -2.132887
H    -2.448111   -3.774927   -1.139682
N    -0.483315   -3.487605   -1.664029
C    -1.547393   -4.285359   -1.461183
N     1.734966   -3.144783   -2.210352
C     3.721967   -2.236100   -2.398971
C     0.661068   -4.049982   -2.083829
H     4.765238   -1.994381   -2.527744
C    -1.510000   -5.656881   -1.677674
C     3.078342   -3.427387   -2.447171
H    -2.390711   -6.261580   -1.494021
C     0.786187   -5.409294   -2.365539
C    -0.322687   -6.221609   -2.152613
H     3.457824   -4.423161   -2.600906
H     1.716999   -5.822503   -2.732587
H    -0.258363   -7.285793   -2.355049
C     3.046458    0.163805   -2.019869
H     3.836438    0.323982   -1.283179
H     2.134235    0.669297   -1.708011
H    -2.475873   -3.370313   -5.599973
H    -1.809124   -4.372093   -4.287056
C    -1.840491   -3.365138   -4.708781
H    -2.245654   -2.674981   -3.969209
H     0.184648   -4.765681   -6.020518
C     0.411242   -3.748172   -5.740905
N    -0.490484   -2.936033   -5.057068
C    -0.009397   -1.689794   -4.815977
C     1.518986   -3.000473   -5.946733
H     2.434611   -3.233245   -6.465598
N     1.249284   -1.746888   -5.384249
C     2.163168   -0.658253   -5.413897
N     1.638288    0.568990   -5.402818
H     3.931812   -1.913468   -5.425591
C     3.542163   -0.904093   -5.471318
C     2.484265    1.607695   -5.454360
H     2.024237    2.592244   -5.431636
C     4.402787    0.186846   -5.550720
C     3.868952    1.477153   -5.545007
H     5.475602    0.028196   -5.598946
H     4.503435    2.355072   -5.599683
80
Optimized Geometry
Cl   -2.833863   -1.323253   -1.555609
Fe   -0.419249   -1.256935   -1.629237
H    -0.843598    0.493473   -4.001359
C    -0.643633    1.207834   -3.199072
N    -0.728512    2.495500   -3.512569
C    -1.084476    2.910986   -4.865785
C    -0.468345    3.548515   -2.535278
O    -0.323269    0.789678   -2.053950
H    -1.551045    0.779098    0.175486
C    -0.909363    0.213286    0.857125
N    -0.915250    0.627089    2.119872
C    -1.687599    1.795464    2.533621
C    -0.115552   -0.036804    3.146746
O    -0.228203   -0.751762    0.433070
H     0.836645   -2.773114    0.925109
C     1.608854   -3.555072    0.993409
N     2.850662   -3.040010    1.168913
C     3.066360   -1.609792    1.323943
C     4.013916   -3.906445    1.276013
O     1.340194   -4.753604    0.892619
H    -1.127609    2.037567   -5.517794
H    -2.054560    3.419150   -4.863510
H    -0.327593    3.601827   -5.250787
H     0.414950    4.123590   -2.833265
H    -1.329243    4.222715   -2.484965
H    -0.298045    3.096482   -1.559105
H    -2.401798    1.512638    3.313370
H    -1.016039    2.564312    2.929734
H    -2.232348    2.203243    1.680055
H     0.726806    0.600063    3.437944
H    -0.740340   -0.222805    4.025151
H     0.258793   -0.982306    2.757764
H     2.146751   -1.070857    1.086096
H     3.374177   -1.367997    2.349329
H     3.856859   -1.279211    0.641544
H     3.692121   -4.938575    1.136685
H     4.747979   -3.644407    0.505503
H     4.484496   -3.799420    2.261117
H     3.571611    0.772370   -2.637805
C     1.612152   -1.693722   -1.948393
N     2.803718   -1.068787   -1.999471
H    -2.254151   -3.967462   -1.321408
N    -0.297880   -3.522609   -1.752092
C    -1.306769   -4.400420   -1.621498
N     1.919538   -3.014565   -2.157690
C     3.845112   -1.965626   -2.226525
C     0.902596   -3.992103   -2.127026
H     4.873276   -1.648314   -2.301511
C    -1.161640   -5.758657   -1.878544
C     3.291081   -3.198146   -2.327666
H    -2.004287   -6.429086   -1.753514
C     1.138664   -5.327635   -2.445034
C     0.081833   -6.222806   -2.313087
H     3.748139   -4.159725   -2.490056
H     2.112939   -5.661536   -2.778930
H     0.231114   -7.272140   -2.546179
C     2.980140    0.368913   -1.814516
H     3.490133    0.563980   -0.867449
H     1.994673    0.832058   -1.807394
H    -2.580971   -3.287875   -5.589681
H    -1.898208   -4.418568   -4.393491
C    -1.923473   -3.376602   -4.719206
H    -2.297846   -2.751696   -3.908044
H     0.068838   -4.672715   -6.196769
C     0.306612   -3.685231   -5.831714
N    -0.576025   -2.933973   -5.060114
C    -0.081006   -1.717270   -4.720665
C     1.414677   -2.925624   -5.993482
H     2.319541   -3.112991   -6.548655
N     1.163339   -1.726366   -5.317050
C     2.074956   -0.635093   -5.279683
N     1.543743    0.586310   -5.197474
H     3.846384   -1.881414   -5.364242
C     3.453696   -0.872116   -5.352750
C     2.383303    1.630596   -5.192632
H     1.918226    2.609925   -5.110427
C     4.308585    0.226329   -5.374118
C     3.768280    1.511679   -5.297369
H     5.382107    0.076521   -5.434074
H     4.398536    2.394353   -5.307592
80
Optimized Geometry
Cl   -2.711835   -1.579612   -1.312418
Fe   -0.347209   -1.256122   -1.649379
H    -1.059759    0.471037   -4.016658
C    -0.733337    1.188998   -3.261619
N    -0.673580    2.461911   -3.637260
C    -0.988623    2.849915   -5.008156
C    -0.223354    3.514468   -2.731253
O    -0.420524    0.786995   -2.110122
H    -1.354866    0.927115    0.134544
C    -0.788618    0.298566    0.828328
N    -0.889387    0.634307    2.111140
C    -1.657955    1.801785    2.533561
C    -0.203237   -0.123576    3.154785
O    -0.095546   -0.653998    0.399327
H     1.005376   -2.742666    0.751080
C     1.818855   -3.475002    0.872544
N     2.974760   -2.900603    1.284911
C     3.062448   -1.476512    1.566021
C     4.176849   -3.694233    1.484661
O     1.664502   -4.673577    0.629674
H    -1.258558    1.966170   -5.587900
H    -1.820972    3.561036   -5.016247
H    -0.115566    3.322108   -5.471026
H     0.733171    3.922306   -3.076238
H    -0.963823    4.320040   -2.710065
H    -0.103043    3.099360   -1.731526
H    -2.447916    1.497264    3.227460
H    -1.000893    2.518572    3.037101
H    -2.110886    2.283474    1.664888
H     0.654927    0.442948    3.532667
H    -0.897597   -0.308153    3.979445
H     0.138426   -1.073053    2.745343
H     2.137579   -0.983781    1.260133
H     3.231749   -1.298700    2.635643
H     3.898974   -1.039268    1.009048
H     3.951928   -4.733382    1.244741
H     4.978378   -3.332780    0.829772
H     4.514804   -3.622517    2.525514
H     3.522520    1.175289   -2.128957
C     1.721311   -1.489372   -1.922348
N     2.849762   -0.773247   -1.750297
H    -1.943259   -4.151797   -1.754576
N    -0.009413   -3.503172   -1.967187
C    -0.948247   -4.458674   -2.055963
N     2.169893   -2.762684   -2.161295
C     3.986213   -1.569059   -1.869660
C     1.244851   -3.815387   -2.327919
H     4.983021   -1.169593   -1.767686
C    -0.674860   -5.742771   -2.514224
C     3.561734   -2.830214   -2.127148
H    -1.465342   -6.483267   -2.561333
C     1.613307   -5.061826   -2.828274
C     0.628636   -6.041620   -2.916176
H     4.115079   -3.743299   -2.270175
H     2.630284   -5.259669   -3.144117
H     0.878635   -7.025882   -3.298984
C     2.865399    0.651932   -1.432505
H     3.219205    0.801376   -0.409204
H     1.848485    1.029222   -1.531138
H    -3.226244   -3.002552   -5.507958
H    -2.597713   -4.301171   -4.461687
C    -2.528279   -3.236429   -4.698060
H    -2.775935   -2.651292   -3.812385
H    -0.841898   -4.533950   -6.507710
C    -0.442928   -3.652143   -6.030089
N    -1.164541   -2.910210   -5.098921
C    -0.479583   -1.834947   -4.634664
C     0.753148   -3.034125   -6.168987
H     1.594680   -3.256587   -6.805576
N     0.712525   -1.924415   -5.319035
C     1.781291   -0.996347   -5.180609
N     1.442253    0.282676   -5.007792
H     3.329794   -2.500011   -5.343827
C     3.104701   -1.444519   -5.245807
C     2.433012    1.174439   -4.885259
H     2.123663    2.205110   -4.726781
C     4.121655   -0.499249   -5.140142
C     3.785879    0.842792   -4.958054
H     5.160171   -0.812326   -5.181124
H     4.546816    1.610429   -4.865913
80
Optimized Geometry
Cl   -2.715280   -1.575277   -1.321703
Fe   -0.351517   -1.256681   -1.708721
H    -1.086798    0.508483   -4.045605
C    -0.741377    1.211424   -3.285379
N    -0.670914    2.487956   -3.646959
C    -0.991431    2.896303   -5.010712
C    -0.200415    3.524196   -2.732390
O    -0.422632    0.791857   -2.142620
H    -1.338794    0.918261    0.102913
C    -0.781508    0.278076    0.793399
N    -0.891225    0.600597    2.079629
C    -1.655360    1.768622    2.507987
C    -0.220175   -0.173669    3.120758
O    -0.091445   -0.673181    0.358733
H     1.014070   -2.746684    0.739940
C     1.830451   -3.473338    0.874476
N     2.979726   -2.889500    1.292362
C     3.059059   -1.461999    1.558024
C     4.184520   -3.674833    1.507622
O     1.684915   -4.674754    0.640237
H    -1.284620    2.024350   -5.597210
H    -1.810048    3.623130   -5.003295
H    -0.113848    3.356491   -5.477160
H     0.757006    3.926237   -3.081567
H    -0.932011    4.337157   -2.693922
H    -0.074980    3.095259   -1.739189
H    -2.452681    1.462569    3.192849
H    -0.997952    2.476612    3.023558
H    -2.098636    2.261769    1.640718
H     0.638307    0.382111    3.513701
H    -0.923425   -0.363319    3.936769
H     0.118964   -1.120712    2.703624
H     2.133922   -0.977299    1.240405
H     3.220436   -1.271488    2.626693
H     3.897303   -1.027088    1.001656
H     3.965203   -4.718272    1.281567
H     4.987118   -3.319176    0.850731
H     4.518134   -3.586851    2.548605
H     3.551754    1.164031   -2.127913
C     1.723776   -1.494520   -1.943902
N     2.851771   -0.778659   -1.767777
H    -1.939054   -4.159047   -1.728302
N    -0.006673   -3.510540   -1.954853
C    -0.944294   -4.468690   -2.027958
N     2.172267   -2.771591   -2.162162
C     3.988059   -1.577633   -1.867376
C     1.247177   -3.826512   -2.314398
H     4.984587   -1.178831   -1.759995
C    -0.670492   -5.758532   -2.469624
C     3.563806   -2.840962   -2.114503
H    -1.460052   -6.500715   -2.504225
C     1.615760   -5.078886   -2.799571
C     0.632116   -6.060979   -2.872041
H     4.116582   -3.756967   -2.240172
H     2.632237   -5.279191   -3.115637
H     0.882149   -7.049826   -3.242845
C     2.865491    0.647721   -1.455049
H     3.181564    0.798402   -0.419558
H     1.855509    1.031379   -1.592295
H    -3.231467   -3.010277   -5.469747
H    -2.587969   -4.306049   -4.429001
C    -2.527262   -3.240514   -4.664299
H    -2.773355   -2.657775   -3.776914
H    -0.875390   -4.485069   -6.536349
C    -0.464977   -3.619598   -6.039006
N    -1.168870   -2.903876   -5.074649
C    -0.472213   -1.844857   -4.590598
C     0.730028   -3.000203   -6.180356
H     1.560424   -3.203982   -6.837580
N     0.707006   -1.916046   -5.297858
C     1.778456   -0.990066   -5.162564
N     1.442726    0.288996   -4.985172
H     3.320731   -2.497343   -5.341798
C     3.099853   -1.441260   -5.239872
C     2.436105    1.178955   -4.871076
H     2.130212    2.210112   -4.709065
C     4.119628   -0.498020   -5.142040
C     3.787607    0.844441   -4.956399
H     5.157221   -0.812719   -5.192435
H     4.550724    1.610659   -4.870674
80
Optimized Geometry
Cl   -2.717195   -1.588367   -1.332346
Fe   -0.356705   -1.264690   -1.770843
H    -1.116089    0.544898   -4.077434
C    -0.752276    1.230391   -3.310214
N    -0.671907    2.511491   -3.653914
C    -1.000064    2.944760   -5.008001
C    -0.180555    3.528248   -2.728393
O    -0.428404    0.790440   -2.177489
H    -1.298527    0.933193    0.067927
C    -0.763590    0.271133    0.755667
N    -0.883646    0.577641    2.045787
C    -1.625720    1.756871    2.481377
C    -0.244415   -0.227436    3.083290
O    -0.088472   -0.687168    0.315903
H     1.018059   -2.750040    0.736020
C     1.838484   -3.470298    0.880371
N     2.980659   -2.876634    1.303971
C     3.049662   -1.446567    1.558286
C     4.189322   -3.652501    1.531037
O     1.702959   -4.674111    0.651914
H    -1.319097    2.087490   -5.602783
H    -1.803546    3.687795   -4.980672
H    -0.118907    3.393363   -5.479085
H     0.774382    3.929842   -3.084691
H    -0.905678    4.345442   -2.664889
H    -0.043641    3.081256   -1.744733
H    -2.439740    1.460380    3.150733
H    -0.959240    2.441847    3.016262
H    -2.045051    2.273158    1.615607
H     0.625939    0.298322    3.491252
H    -0.960260   -0.407339    3.890538
H     0.071752   -1.178617    2.657362
H     2.123765   -0.970316    1.230313
H     3.202823   -1.246260    2.626355
H     3.888955   -1.011132    1.003852
H     3.975943   -4.699931    1.318066
H     4.991217   -3.301130    0.870868
H     4.520617   -3.549106    2.571290
H     3.560107    1.157346   -2.128138
C     1.725539   -1.502662   -1.962247
N     2.850437   -0.784071   -1.777760
H    -1.930538   -4.176980   -1.725870
N     0.000307   -3.524588   -1.954057
C    -0.933936   -4.486641   -2.019547
N     2.178087   -2.781737   -2.160221
C     3.988861   -1.582622   -1.854949
C     1.256399   -3.840700   -2.305861
H     4.983433   -1.181866   -1.737094
C    -0.654878   -5.780212   -2.446836
C     3.569182   -2.848890   -2.094853
H    -1.441963   -6.525268   -2.475993
C     1.630399   -5.096971   -2.776756
C     0.649878   -6.082699   -2.842436
H     4.124321   -3.765717   -2.202846
H     2.648700   -5.297551   -3.086835
H     0.904014   -7.074564   -3.202263
C     2.857561    0.643428   -1.470479
H     3.148493    0.797780   -0.428137
H     1.851223    1.026863   -1.632630
H    -3.241488   -3.014994   -5.438327
H    -2.587262   -4.310117   -4.403218
C    -2.533608   -3.243526   -4.635735
H    -2.779787   -2.664735   -3.746224
H    -0.911624   -4.442197   -6.556333
C    -0.490764   -3.591227   -6.043041
N    -1.179073   -2.898089   -5.051775
C    -0.471060   -1.854765   -4.550361
C     0.704113   -2.971964   -6.185404
H     1.524823   -3.159948   -6.859264
N     0.697140   -1.910685   -5.275997
C     1.771406   -0.987082   -5.144384
N     1.439141    0.292816   -4.968325
H     3.306790   -2.499619   -5.329793
C     3.090709   -1.442425   -5.228431
C     2.435411    1.180816   -4.863376
H     2.133113    2.213246   -4.703044
C     4.113486   -0.501595   -5.138960
C     3.785442    0.842245   -4.955906
H     5.150051   -0.818723   -5.194554
H     4.550927    1.606865   -4.877384
80
Optimized Geometry
Cl   -2.713185   -1.608405   -1.338627
Fe   -0.358271   -1.277541   -1.829589
H    -1.145636    0.576000   -4.107473
C    -0.765047    1.243969   -3.333094
N    -0.678671    2.529980   -3.657408
C    -1.016548    2.988855   -5.000579
C    -0.169383    3.527271   -2.720333
O    -0.433992    0.783652   -2.211569
H    -1.259160    0.948835    0.028836
C    -0.743457    0.272082    0.717250
N    -0.873096    0.572727    2.008936
C    -1.597304    1.762984    2.443644
C    -0.262592   -0.251049    3.048634
O    -0.081368   -0.693989    0.277765
H     1.015788   -2.756741    0.735767
C     1.837126   -3.474575    0.887366
N     2.977036   -2.876172    1.310691
C     3.042321   -1.444566    1.557037
C     4.186535   -3.648304    1.545549
O     1.704789   -4.680122    0.666060
H    -1.359624    2.146689   -5.603680
H    -1.806349    3.745276   -4.951502
H    -0.133841    3.428813   -5.476985
H     0.782398    3.930944   -3.082566
H    -0.889517    4.346560   -2.631736
H    -0.021063    3.061790   -1.746973
H    -2.424463    1.478584    3.102173
H    -0.924269    2.432297    2.990232
H    -1.997021    2.292438    1.576501
H     0.608050    0.258197    3.476607
H    -0.993975   -0.429318    3.842383
H     0.047489   -1.202287    2.618341
H     2.117649   -0.971903    1.220566
H     3.189061   -1.237584    2.624765
H     3.884099   -1.011075    1.004840
H     3.976482   -4.696974    1.335361
H     4.990198   -3.297262    0.887348
H     4.513500   -3.540553    2.586753
H     3.564151    1.151612   -2.120979
C     1.730350   -1.513848   -1.974997
N     2.850810   -0.790653   -1.781911
H    -1.915709   -4.202537   -1.730841
N     0.012959   -3.543460   -1.957096
C    -0.916350   -4.510479   -2.017129
N     2.189009   -2.793301   -2.156804
C     3.992649   -1.585980   -1.840541
C     1.272413   -3.857481   -2.298417
H     4.984509   -1.181327   -1.713275
C    -0.629394   -5.807140   -2.429774
C     3.579666   -2.855354   -2.075697
H    -1.412842   -6.556175   -2.455176
C     1.654601   -5.116816   -2.754505
C     0.678779   -6.107558   -2.815658
H     4.138719   -3.771431   -2.168977
H     2.675640   -5.316180   -3.056343
H     0.939279   -7.101868   -3.164045
C     2.848734    0.637409   -1.477693
H     3.117021    0.794061   -0.429572
H     1.845202    1.018406   -1.661317
H    -3.252806   -3.016322   -5.403836
H    -2.585888   -4.316659   -4.383518
C    -2.539795   -3.247695   -4.606720
H    -2.784667   -2.677912   -3.711467
H    -0.952781   -4.388953   -6.582906
C    -0.519813   -3.555777   -6.050939
N    -1.189960   -2.890848   -5.028832
C    -0.468992   -1.866247   -4.507162
C     0.674623   -2.936129   -6.194088
H     1.484166   -3.104517   -6.886412
N     0.686372   -1.903203   -5.253335
C     1.764104   -0.982520   -5.124197
N     1.435941    0.298096   -4.948345
H     3.291667   -2.500796   -5.318414
C     3.080952   -1.442585   -5.215840
C     2.435309    1.183656   -4.851454
H     2.136871    2.217285   -4.691718
C     4.107124   -0.504709   -5.133528
C     3.783668    0.840410   -4.951251
H     5.142487   -0.824618   -5.194813
H     4.551852    1.602920   -4.878852
80
Optimized Geometry
Cl   -2.696800   -1.640913   -1.331040
Fe   -0.353464   -1.293490   -1.887791
H    -1.170939    0.602746   -4.138639
C    -0.777730    1.253629   -3.355964
N    -0.687227    2.544524   -3.659825
C    -1.033336    3.028895   -4.991888
C    -0.164202    3.522669   -2.710083
O    -0.441702    0.773108   -2.245280
H    -1.237116    0.955583   -0.010297
C    -0.725353    0.276136    0.678630
N    -0.863716    0.573847    1.971281
C    -1.588422    1.764233    2.403910
C    -0.262186   -0.253679    3.012809
O    -0.061898   -0.687753    0.239783
H     1.013665   -2.751472    0.730663
C     1.828432   -3.473432    0.896767
N     2.968973   -2.878692    1.323915
C     3.042305   -1.445092    1.555883
C     4.171241   -3.656582    1.575901
O     1.689599   -4.680362    0.687195
H    -1.389813    2.200305   -5.606065
H    -1.816189    3.790933   -4.922635
H    -0.151294    3.469509   -5.468945
H     0.785903    3.928442   -3.074351
H    -0.879594    4.343509   -2.599989
H    -0.008777    3.039391   -1.746567
H    -2.420502    1.480462    3.056642
H    -0.918078    2.431761    2.956164
H    -1.981692    2.296170    1.535274
H     0.608005    0.251034    3.447214
H    -0.998591   -0.431201    3.802153
H     0.046932   -1.205252    2.582486
H     2.123102   -0.970108    1.207983
H     3.182944   -1.228264    2.622487
H     3.890674   -1.022711    1.005146
H     3.954525   -4.706400    1.378537
H     4.981438   -3.320437    0.917831
H     4.493101   -3.537304    2.617424
H     3.561553    1.151272   -2.112551
C     1.739992   -1.526568   -1.988261
N     2.853545   -0.795345   -1.785274
H    -1.889833   -4.237855   -1.751849
N     0.036111   -3.567976   -1.967902
C    -0.885946   -4.541838   -2.026559
N     2.208747   -2.804814   -2.153415
C     4.001048   -1.583848   -1.823980
C     1.300843   -3.876863   -2.293134
H     4.988606   -1.172192   -1.685863
C    -0.586337   -5.840990   -2.422205
C     3.598902   -2.857439   -2.054843
H    -1.364368   -6.595688   -2.447217
C     1.696424   -5.138777   -2.730789
C     0.727886   -6.136714   -2.791054
H     4.164689   -3.770726   -2.133858
H     2.721976   -5.334731   -3.019337
H     0.998726   -7.133140   -3.125278
C     2.837624    0.632785   -1.482423
H     3.085804    0.791240   -0.429588
H     1.835168    1.007527   -1.683574
H    -3.277677   -3.001843   -5.363847
H    -2.595044   -4.310419   -4.364500
C    -2.556508   -3.238676   -4.575885
H    -2.795621   -2.680356   -3.672296
H    -1.020433   -4.312220   -6.620311
C    -0.569000   -3.502739   -6.067623
N    -1.212878   -2.870919   -5.008813
C    -0.471692   -1.872449   -4.464671
C     0.627116   -2.887238   -6.213048
H     1.421733   -3.034963   -6.927078
N     0.667021   -1.890068   -5.236153
C     1.753470   -0.978813   -5.108009
N     1.436785    0.303805   -4.928357
H     3.263759   -2.511031   -5.317399
C     3.064942   -1.450975   -5.209518
C     2.444458    1.180715   -4.837278
H     2.156194    2.216731   -4.674943
C     4.099953   -0.522401   -5.131777
C     3.788977    0.825206   -4.945789
H     5.132121   -0.850948   -5.200351
H     4.564265    1.580841   -4.877197
80
Optimized Geometry
Cl   -2.653883   -1.708173   -1.294856
Fe   -0.336309   -1.310823   -1.941186
H    -1.211158    0.610435   -4.166476
C    -0.805773    1.252746   -3.382563
N    -0.728214    2.547475   -3.673854
C    -1.108378    3.046396   -4.991244
C    -0.190298    3.517632   -2.724253
O    -0.450571    0.761327   -2.283432
H    -1.178665    0.996508   -0.054666
C    -0.678246    0.312092    0.638064
N    -0.821609    0.615087    1.930259
C    -1.531087    1.817138    2.354863
C    -0.236616   -0.216729    2.977338
O    -0.024730   -0.659254    0.204588
H     0.969480   -2.740262    0.724513
C     1.757298   -3.487340    0.907376
N     2.915798   -2.925512    1.331861
C     3.033322   -1.493031    1.552968
C     4.088845   -3.740268    1.603840
O     1.577927   -4.691930    0.716075
H    -1.477317    2.224009   -5.606603
H    -1.892716    3.803765   -4.893286
H    -0.240557    3.497063   -5.484546
H     0.746042    3.937504   -3.107754
H    -0.910230    4.329914   -2.583973
H    -0.005106    3.022976   -1.771877
H    -2.369704    1.548448    3.005717
H    -0.854070    2.478422    2.906715
H    -1.913697    2.350520    1.482297
H     0.642983    0.273297    3.409915
H    -0.976791   -0.375680    3.767166
H     0.054638   -1.176756    2.553301
H     2.131774   -0.992604    1.195024
H     3.173455   -1.272291    2.618914
H     3.897754   -1.101882    1.004355
H     3.841638   -4.783381    1.406590
H     4.918627   -3.431956    0.956701
H     4.399817   -3.628127    2.649574
H     3.554306    1.172821   -2.073532
C     1.761750   -1.531558   -1.995035
N     2.861905   -0.784344   -1.776847
H    -1.829147   -4.295454   -1.789597
N     0.088589   -3.598435   -1.987251
C    -0.817915   -4.585555   -2.052518
N     2.251171   -2.803873   -2.147254
C     4.021033   -1.556440   -1.795928
C     1.361291   -3.890250   -2.294271
H     5.000403   -1.130387   -1.643736
C    -0.494901   -5.882369   -2.438037
C     3.640364   -2.836379   -2.027807
H    -1.261568   -6.648410   -2.469409
C     1.781713   -5.148856   -2.718651
C     0.828361   -6.161047   -2.787113
H     4.220390   -3.741695   -2.095200
H     2.813790   -5.331543   -2.992312
H     1.118191   -7.155219   -3.112069
C     2.820381    0.641380   -1.466093
H     3.039170    0.795123   -0.405927
H     1.818836    1.005264   -1.690020
H    -3.303610   -2.976742   -5.312503
H    -2.605789   -4.299922   -4.343439
C    -2.572765   -3.224558   -4.537085
H    -2.802331   -2.682117   -3.621713
H    -1.092233   -4.227416   -6.649271
C    -0.620701   -3.443197   -6.077352
N    -1.235859   -2.846438   -4.982287
C    -0.472443   -1.876341   -4.417551
C     0.577355   -2.832682   -6.226479
H     1.355789   -2.959496   -6.962009
N     0.648080   -1.873441   -5.215064
C     1.744289   -0.973108   -5.085982
N     1.439822    0.310571   -4.895852
H     3.236297   -2.518560   -5.319596
C     3.049916   -1.457404   -5.200197
C     2.456117    1.177603   -4.804285
H     2.178776    2.215218   -4.633591
C     4.094171   -0.539314   -5.120545
C     3.796496    0.809565   -4.922005
H     5.122850   -0.876666   -5.197771
H     4.579307    1.557212   -4.851348
80
Optimized Geometry
Cl   -2.641937   -1.735233   -1.286444
Fe   -0.337952   -1.327513   -1.999566
H    -1.228291    0.631665   -4.193731
C    -0.815078    1.260686   -3.402814
N    -0.731620    2.558256   -3.680292
C    -1.113130    3.073842   -4.990848
C    -0.184814    3.514857   -2.722076
O    -0.460283    0.754285   -2.310952
H    -1.150868    1.002424   -0.085372
C    -0.661287    0.309758    0.607227
N    -0.814791    0.607841    1.900679
C    -1.516574    1.814459    2.324144
C    -0.247501   -0.233974    2.949061
O    -0.012661   -0.663334    0.173732
H     0.975421   -2.738492    0.716627
C     1.761191   -3.484894    0.910740
N     2.915755   -2.921055    1.343549
C     3.031194   -1.487512    1.558301
C     4.086414   -3.734234    1.629519
O     1.583748   -4.690503    0.724187
H    -1.491601    2.260921   -5.613071
H    -1.890864    3.836451   -4.881825
H    -0.243667    3.522303   -5.483284
H     0.751091    3.935611   -3.105719
H    -0.900675    4.328281   -2.568085
H     0.003577    3.008199   -1.776694
H    -2.363142    1.551589    2.967185
H    -0.838505    2.468023    2.884039
H    -1.887182    2.354589    1.450472
H     0.633534    0.244548    3.391737
H    -0.995948   -0.388943    3.731967
H     0.037454   -1.195231    2.523434
H     2.131848   -0.989686    1.191496
H     3.163648   -1.261555    2.624149
H     3.899184   -1.098186    1.013923
H     3.841161   -4.778283    1.434764
H     4.921883   -3.428613    0.988372
H     4.388289   -3.617441    2.677432
H     3.544912    1.171151   -2.067624
C     1.765143   -1.543422   -2.007125
N     2.858618   -0.789514   -1.778666
H    -1.809890   -4.329495   -1.806851
N     0.104652   -3.622036   -1.996981
C    -0.795090   -4.615154   -2.061235
N     2.263107   -2.814396   -2.144896
C     4.022075   -1.555451   -1.779580
C     1.381430   -3.907842   -2.291116
H     4.997172   -1.123456   -1.617097
C    -0.461011   -5.913069   -2.433699
C     3.651072   -2.838657   -2.008638
H    -1.222384   -6.684398   -2.464886
C     1.813416   -5.167309   -2.701467
C     0.866884   -6.185976   -2.769644
H     4.236732   -3.741269   -2.063060
H     2.848869   -5.345905   -2.964940
H     1.165694   -7.180928   -3.083936
C     2.805373    0.636244   -1.470148
H     3.008544    0.791672   -0.407144
H     1.804996    0.994601   -1.707429
H    -3.324792   -2.959218   -5.276685
H    -2.617224   -4.289700   -4.324839
C    -2.589204   -3.212268   -4.507658
H    -2.815643   -2.680074   -3.585902
H    -1.155945   -4.150729   -6.671572
C    -0.666621   -3.389646   -6.083641
N    -1.256757   -2.825077   -4.958944
C    -0.473439   -1.881045   -4.375954
C     0.533341   -2.784125   -6.235214
H     1.297545   -2.891407   -6.988540
N     0.631674   -1.860099   -5.194824
C     1.736481   -0.968795   -5.069577
N     1.443190    0.317214   -4.879660
H     3.211937   -2.527534   -5.313438
C     3.036626   -1.464639   -5.192543
C     2.467171    1.176196   -4.796639
H     2.199546    2.216429   -4.626832
C     4.089119   -0.555270   -5.120420
C     3.803562    0.796292   -4.922118
H     5.114461   -0.901051   -5.204111
H     4.592959    1.537545   -4.857778
80
Optimized Geometry
Cl   -2.629635   -1.754947   -1.274192
Fe   -0.340441   -1.343653   -2.058363
H    -1.240208    0.651036   -4.222454
C    -0.822131    1.267184   -3.423771
N    -0.733711    2.567480   -3.686935
C    -1.109287    3.098882   -4.992850
C    -0.180209    3.510560   -2.719243
O    -0.470555    0.746233   -2.338322
H    -1.121188    1.009337   -0.113096
C    -0.643127    0.307569    0.578739
N    -0.811105    0.597041    1.873571
C    -1.511403    1.804073    2.297382
C    -0.263908   -0.256457    2.922708
O     0.003470   -0.664959    0.144166
H     0.986464   -2.738932    0.711739
C     1.774468   -3.480711    0.914183
N     2.922609   -2.910046    1.355096
C     3.030029   -1.475124    1.564672
C     4.095441   -3.716536    1.650952
O     1.604883   -4.687826    0.729440
H    -1.494151    2.295432   -5.623451
H    -1.880557    3.867041   -4.877312
H    -0.235264    3.544521   -5.479806
H     0.758118    3.929305   -3.099258
H    -0.890760    4.326867   -2.556210
H     0.005659    2.993048   -1.779279
H    -2.368541    1.541344    2.926506
H    -0.837787    2.449415    2.872183
H    -1.866711    2.353642    1.423170
H     0.611304    0.214487    3.384874
H    -1.025376   -0.416953    3.691988
H     0.025003   -1.214451    2.492403
H     2.130816   -0.983205    1.189788
H     3.154386   -1.244201    2.630438
H     3.899720   -1.083851    1.024346
H     3.855503   -4.762697    1.460971
H     4.932679   -3.411091    1.011953
H     4.391945   -3.592361    2.699515
H     3.538120    1.165443   -2.062409
C     1.766364   -1.557320   -2.019501
N     2.853665   -0.797084   -1.782040
H    -1.794582   -4.362730   -1.823190
N     0.117205   -3.646154   -2.006639
C    -0.776510   -4.644587   -2.069198
N     2.271857   -2.826889   -2.143127
C     4.020656   -1.557385   -1.765596
C     1.397534   -3.926654   -2.288588
H     4.991758   -1.120019   -1.593865
C    -0.432425   -5.943755   -2.428346
C     3.658336   -2.843666   -1.991244
H    -1.188893   -6.719948   -2.458474
C     1.839917   -5.186960   -2.685469
C     0.899571   -6.211524   -2.752285
H     4.248565   -3.744027   -2.032058
H     2.878341   -5.361901   -2.939609
H     1.206444   -7.207357   -3.055874
C     2.789807    0.629092   -1.477325
H     2.973498    0.786808   -0.411148
H     1.792399    0.983365   -1.732073
H    -3.348195   -2.932410   -5.236869
H    -2.631550   -4.276004   -4.310669
C    -2.606895   -3.195792   -4.477017
H    -2.827562   -2.678015   -3.546016
H    -1.222785   -4.069502   -6.689823
C    -0.715039   -3.331902   -6.087850
N    -1.279002   -2.799784   -4.934893
C    -0.474925   -1.882651   -4.335339
C     0.486646   -2.731592   -6.243266
H     1.235911   -2.819620   -7.013885
N     0.614265   -1.844134   -5.175692
C     1.729381   -0.963972   -5.054253
N     1.449820    0.325265   -4.868029
H     3.184923   -2.539695   -5.302364
C     3.022994   -1.474539   -5.182510
C     2.483047    1.174003   -4.793022
H     2.226987    2.217561   -4.626106
C     4.085481   -0.576232   -5.117274
C     3.814686    0.778912   -4.922226
H     5.106826   -0.932704   -5.204551
H     4.612237    1.511863   -4.863612
80
Optimized Geometry
Cl   -2.547057   -1.839697   -1.173696
Fe   -0.331994   -1.365197   -2.099167
H    -1.248436    0.655950   -4.260809
C    -0.837922    1.260627   -3.449189
N    -0.736353    2.562372   -3.700334
C    -1.079567    3.105890   -5.010161
C    -0.187524    3.492828   -2.717991
O    -0.509459    0.727501   -2.362923
H    -1.092663    1.057150   -0.134075
C    -0.610139    0.358537    0.558696
N    -0.818108    0.626280    1.854041
C    -1.558373    1.809465    2.275862
C    -0.276051   -0.228435    2.904326
O     0.070514   -0.588924    0.125852
H     0.997466   -2.703879    0.702761
C     1.776422   -3.454396    0.908942
N     2.924890   -2.897841    1.366659
C     3.043931   -1.465712    1.588591
C     4.087363   -3.717587    1.666676
O     1.597959   -4.658756    0.714132
H    -1.468896    2.312575   -5.650819
H    -1.838224    3.887832   -4.904367
H    -0.188875    3.536763   -5.480106
H     0.759418    3.905855   -3.082766
H    -0.892724    4.314294   -2.557777
H    -0.018486    2.966490   -1.779752
H    -2.426110    1.517844    2.877379
H    -0.916891    2.462672    2.878120
H    -1.902848    2.363501    1.400003
H     0.584883    0.249455    3.386116
H    -1.047769   -0.407238    3.659262
H     0.033483   -1.178302    2.470202
H     2.150070   -0.963135    1.215193
H     3.166851   -1.245362    2.656771
H     3.918696   -1.076986    1.054395
H     3.840363   -4.759688    1.463852
H     4.933909   -3.413235    1.039493
H     4.374010   -3.606322    2.719441
H     3.505034    1.173011   -2.038373
C     1.772891   -1.575925   -2.023443
N     2.845249   -0.799356   -1.769733
H    -1.742052   -4.446207   -1.896030
N     0.159835   -3.696757   -2.044920
C    -0.715898   -4.708245   -2.130845
N     2.300093   -2.837269   -2.143004
C     4.023512   -1.541352   -1.739547
C     1.447999   -3.952016   -2.308854
H     4.985235   -1.089277   -1.554050
C    -0.344357   -5.998884   -2.494825
C     3.684309   -2.832500   -1.972569
H    -1.086668   -6.787720   -2.543797
C     1.919191   -5.201450   -2.708337
C     0.997399   -6.241296   -2.798035
H     4.288696   -3.723724   -2.006047
H     2.964224   -5.356767   -2.947947
H     1.326262   -7.229410   -3.103929
C     2.756609    0.625290   -1.463886
H     2.923651    0.783581   -0.395290
H     1.757388    0.965420   -1.729632
H    -3.413295   -2.832677   -5.152826
H    -2.706500   -4.219694   -4.284904
C    -2.662957   -3.135377   -4.417050
H    -2.854497   -2.644704   -3.465412
H    -1.358937   -3.952582   -6.692948
C    -0.817201   -3.250472   -6.078413
N    -1.336689   -2.751517   -4.890817
C    -0.492473   -1.879099   -4.277381
C     0.393568   -2.672121   -6.244966
H     1.119432   -2.746072   -7.039108
N     0.573395   -1.832005   -5.148115
C     1.712273   -0.980342   -5.032657
N     1.466111    0.314276   -4.838418
H     3.123271   -2.591370   -5.304465
C     2.990741   -1.523011   -5.176569
C     2.520832    1.136909   -4.769528
H     2.292540    2.185766   -4.595890
C     4.076075   -0.651958   -5.115818
C     3.840785    0.708522   -4.911641
H     5.087384   -1.033248   -5.213929
H     4.657106    1.420738   -4.855970
80
Optimized Geometry
Cl   -2.501216   -1.869667   -1.146238
Fe   -0.337048   -1.381518   -2.163299
H    -1.252516    0.675460   -4.291100
C    -0.842735    1.267098   -3.469307
N    -0.732475    2.570931   -3.705936
C    -1.064605    3.130591   -5.011860
C    -0.182550    3.487769   -2.711474
O    -0.524712    0.719466   -2.387327
H    -1.056189    1.080137   -0.149890
C    -0.581943    0.376106    0.544012
N    -0.817013    0.631475    1.839018
C    -1.569962    1.807478    2.257001
C    -0.292438   -0.230959    2.891264
O     0.108600   -0.563315    0.114299
H     1.004962   -2.686844    0.698189
C     1.777770   -3.442545    0.908560
N     2.926368   -2.893828    1.375604
C     3.053083   -1.462736    1.600202
C     4.082379   -3.720952    1.680002
O     1.593814   -4.645653    0.710713
H    -1.456784    2.347105   -5.662823
H    -1.817765    3.917223   -4.901859
H    -0.168009    3.559337   -5.472528
H     0.765804    3.902604   -3.070445
H    -0.885691    4.309141   -2.541880
H    -0.015804    2.949799   -1.779480
H    -2.448719    1.507746    2.838471
H    -0.943742    2.458225    2.877951
H    -1.899166    2.368286    1.379455
H     0.556737    0.245050    3.395583
H    -1.078094   -0.421224    3.629014
H     0.029990   -1.175040    2.453807
H     2.162491   -0.954667    1.226514
H     3.175568   -1.245342    2.669054
H     3.930861   -1.077610    1.068161
H     3.830385   -4.761230    1.473919
H     4.934060   -3.420415    1.057862
H     4.364330   -3.613349    2.734426
H     3.483621    1.175308   -2.037970
C     1.770091   -1.586410   -2.037171
N     2.833318   -0.800481   -1.773756
H    -1.718726   -4.491571   -1.922166
N     0.176621   -3.724425   -2.062301
C    -0.688413   -4.744419   -2.149251
N     2.308472   -2.844078   -2.145449
C     4.016781   -1.532921   -1.727781
C     1.468715   -3.968240   -2.314131
H     4.972594   -1.072544   -1.532558
C    -0.301550   -6.033708   -2.502692
C     3.690430   -2.827566   -1.959541
H    -1.035477   -6.830311   -2.552627
C     1.955814   -5.214941   -2.703308
C     1.044842   -6.264350   -2.794310
H     4.301976   -3.714240   -1.981598
H     3.004119   -5.361428   -2.934168
H     1.385822   -7.250846   -3.092083
C     2.731769    0.624103   -1.471315
H     2.885008    0.784326   -0.401079
H     1.733422    0.957209   -1.747969
H    -3.438037   -2.811291   -5.110863
H    -2.725247   -4.208234   -4.263769
C    -2.683005   -3.122460   -4.383653
H    -2.868798   -2.643560   -3.425252
H    -1.422683   -3.889288   -6.692714
C    -0.864754   -3.205864   -6.071681
N    -1.360254   -2.732845   -4.863823
C    -0.497344   -1.882081   -4.241630
C     0.346638   -2.631949   -6.245981
H     1.057772   -2.690246   -7.054617
N     0.553632   -1.821497   -5.132528
C     1.702730   -0.981618   -5.023859
N     1.470780    0.315704   -4.831425
H     3.094348   -2.608192   -5.301361
C     2.974279   -1.538265   -5.174008
C     2.534207    1.127740   -4.770155
H     2.317353    2.179191   -4.597926
C     4.068993   -0.678468   -5.119860
C     3.848779    0.684834   -4.917304
H     5.075797   -1.070351   -5.222248
H     4.672858    1.388437   -4.866835
80
Optimized Geometry
Cl   -2.542008   -1.844974   -1.169936
Fe   -0.333221   -1.367730   -2.107002
H    -1.249546    0.658246   -4.264948
C    -0.839312    1.261057   -3.451784
N    -0.736819    2.563159   -3.700710
C    -1.078415    3.109067   -5.009950
C    -0.188336    3.491691   -2.716355
O    -0.512266    0.725904   -2.366078
H    -1.092457    1.056253   -0.138193
C    -0.608166    0.359725    0.555511
N    -0.816866    0.629283    1.850597
C    -1.559768    1.811550    2.270219
C    -0.273154   -0.222260    2.902461
O     0.074436   -0.586649    0.123933
H     0.998413   -2.704275    0.703632
C     1.776737   -3.455739    0.908791
N     2.925461   -2.900845    1.367839
C     3.045906   -1.469052    1.591047
C     4.087198   -3.721987    1.666869
O     1.597354   -4.659696    0.712288
H    -1.467190    2.316994   -5.652477
H    -1.836988    3.891028   -4.903671
H    -0.187044    3.540527   -5.478077
H     0.759344    3.904490   -3.079469
H    -0.893055    4.313485   -2.555721
H    -0.020803    2.963834   -1.778707
H    -2.426748    1.519210    2.872515
H    -0.919754    2.467555    2.871030
H    -1.905755    2.363003    1.393317
H     0.585863    0.258878    3.384485
H    -1.044943   -0.402589    3.657005
H     0.039752   -1.171742    2.469960
H     2.152621   -0.965321    1.217890
H     3.168811   -1.249760    2.659441
H     3.921115   -1.080651    1.057334
H     3.838383   -4.763932    1.465460
H     4.933326   -3.419557    1.038162
H     4.375510   -3.609993    2.719084
H     3.501675    1.173699   -2.035313
C     1.772022   -1.577253   -2.024709
N     2.843028   -0.799341   -1.769327
H    -1.738757   -4.453256   -1.900065
N     0.162079   -3.700861   -2.047363
C    -0.712004   -4.713640   -2.134156
N     2.300973   -2.837996   -2.143050
C     4.022123   -1.539874   -1.737069
C     1.450833   -3.954107   -2.309933
H     4.982965   -1.086591   -1.549973
C    -0.338140   -6.003716   -2.497826
C     3.684884   -2.831488   -1.970279
H    -1.079178   -6.793703   -2.547575
C     1.924426   -5.202781   -2.708983
C     1.004297   -6.244026   -2.799706
H     4.290339   -3.722030   -2.002338
H     2.969941   -5.356512   -2.947545
H     1.335000   -7.231609   -3.105335
C     2.752122    0.625091   -1.463148
H     2.915814    0.783059   -0.393999
H     1.753300    0.964283   -1.731431
H    -3.416547   -2.829500   -5.147485
H    -2.709194   -4.218032   -4.282476
C    -2.665767   -3.133469   -4.412700
H    -2.856775   -2.644620   -3.460088
H    -1.367202   -3.943410   -6.693081
C    -0.823395   -3.243964   -6.077351
N    -1.339885   -2.748748   -4.886936
C    -0.493263   -1.879400   -4.271965
C     0.387455   -2.666104   -6.244631
H     1.111349   -2.737603   -7.040794
N     0.570700   -1.830211   -5.145244
C     1.710784   -0.979954   -5.030355
N     1.466262    0.314965   -4.836281
H     3.119451   -2.592805   -5.303044
C     2.988453   -1.524265   -5.175005
C     2.522013    1.136350   -4.768031
H     2.294991    2.185494   -4.594514
C     4.074892   -0.654557   -5.114730
C     3.841348    0.706243   -4.910543
H     5.085695   -1.037068   -5.213257
H     4.658597    1.417421   -4.855240
80
Optimized Geometry
Cl   -2.542008   -1.844974   -1.169936
Fe   -0.333221   -1.367730   -2.107002
H    -1.249546    0.658246   -4.264948
C    -0.839312    1.261057   -3.451784
N    -0.736819    2.563159   -3.700710
C    -1.078415    3.109067   -5.009950
C    -0.188336    3.491691   -2.716355
O    -0.512266    0.725904   -2.366078
H    -1.092457    1.056253   -0.138193
C    -0.608166    0.359725    0.555511
N    -0.816866    0.629283    1.850597
C    -1.559768    1.811550    2.270219
C    -0.273154   -0.222260    2.902461
O     0.074436   -0.586649    0.123933
H     0.998413   -2.704275    0.703632
C     1.776737   -3.455739    0.908791
N     2.925461   -2.900845    1.367839
C     3.045906   -1.469052    1.591047
C     4.087198   -3.721987    1.666869
O     1.597354   -4.659696    0.712288
H    -1.467190    2.316994   -5.652477
H    -1.836988    3.891028   -4.903671
H    -0.187044    3.540527   -5.478077
H     0.759344    3.904490   -3.079469
H    -0.893055    4.313485   -2.555721
H    -0.020803    2.963834   -1.778707
H    -2.426748    1.519210    2.872515
H    -0.919754    2.467555    2.871030
H    -1.905755    2.363003    1.393317
H     0.585863    0.258878    3.384485
H    -1.044943   -0.402589    3.657005
H     0.039752   -1.171742    2.469960
H     2.152621   -0.965321    1.217890
H     3.168811   -1.249760    2.659441
H     3.921115   -1.080651    1.057334
H     3.838383   -4.763932    1.465460
H     4.933326   -3.419557    1.038162
H     4.375510   -3.609993    2.719084
H     3.501675    1.173699   -2.035313
C     1.772022   -1.577253   -2.024709
N     2.843028   -0.799341   -1.769327
H    -1.738757   -4.453256   -1.900065
N     0.162079   -3.700861   -2.047363
C    -0.712004   -4.713640   -2.134156
N     2.300973   -2.837996   -2.143050
C     4.022123   -1.539874   -1.737069
C     1.450833   -3.954107   -2.309933
H     4.982965   -1.086591   -1.549973
C    -0.338140   -6.003716   -2.497826
C     3.684884   -2.831488   -1.970279
H    -1.079178   -6.793703   -2.547575
C     1.924426   -5.202781   -2.708983
C     1.004297   -6.244026   -2.799706
H     4.290339   -3.722030   -2.002338
H     2.969941   -5.356512   -2.947545
H     1.335000   -7.231609   -3.105335
C     2.752122    0.625091   -1.463148
H     2.915814    0.783059   -0.393999
H     1.753300    0.964283   -1.731431
H    -3.416547   -2.829500   -5.147485
H    -2.709194   -4.218032   -4.282476
C    -2.665767   -3.133469   -4.412700
H    -2.856775   -2.644620   -3.460088
H    -1.367202   -3.943410   -6.693081
C    -0.823395   -3.243964   -6.077351
N    -1.339885   -2.748748   -4.886936
C    -0.493263   -1.879400   -4.271965
C     0.387455   -2.666104   -6.244631
H     1.111349   -2.737603   -7.040794
N     0.570700   -1.830211   -5.145244
C     1.710784   -0.979954   -5.030355
N     1.466262    0.314965   -4.836281
H     3.119451   -2.592805   -5.303044
C     2.988453   -1.524265   -5.175005
C     2.522013    1.136350   -4.768031
H     2.294991    2.185494   -4.594514
C     4.074892   -0.654557   -5.114730
C     3.841348    0.706243   -4.910543
H     5.085695   -1.037068   -5.213257
H     4.658597    1.417421   -4.855240
80
Optimized Geometry
Cl   -2.530266   -1.837304   -1.194771
Fe   -0.341836   -1.387571   -2.150414
H    -1.247078    0.654234   -4.269159
C    -0.836538    1.251539   -3.452093
N    -0.733461    2.554913   -3.692887
C    -1.077996    3.109796   -4.997692
C    -0.187620    3.478151   -2.702010
O    -0.507578    0.708701   -2.370290
H    -1.073386    1.061428   -0.115404
C    -0.589466    0.372889    0.587222
N    -0.810656    0.655100    1.879469
C    -1.561624    1.837582    2.281393
C    -0.268017   -0.183328    2.941978
O     0.097352   -0.575513    0.171384
H     1.012916   -2.680460    0.729614
C     1.792776   -3.434743    0.916706
N     2.942858   -2.885646    1.379712
C     3.062078   -1.455853    1.617579
C     4.107358   -3.709029    1.660456
O     1.615395   -4.635647    0.700062
H    -1.463717    2.321246   -5.646350
H    -1.839634    3.887868   -4.884924
H    -0.188336    3.548495   -5.462286
H     0.759000    3.895800   -3.062093
H    -0.894683    4.296986   -2.536506
H    -0.019437    2.944735   -1.767646
H    -2.431194    1.547992    2.881530
H    -0.929390    2.504304    2.878901
H    -1.905257    2.377498    1.396268
H     0.587685    0.305072    3.422945
H    -1.041460   -0.360302    3.695738
H     0.050505   -1.134857    2.518117
H     2.166410   -0.951219    1.251169
H     3.188380   -1.247063    2.687639
H     3.935136   -1.061478    1.084555
H     3.858405   -4.748602    1.447042
H     4.949402   -3.397874    1.030452
H     4.402291   -3.610404    2.712191
H     3.479904    1.163819   -2.037082
C     1.759128   -1.590673   -2.031699
N     2.826720   -0.811179   -1.767436
H    -1.750063   -4.470820   -1.954097
N     0.151995   -3.716858   -2.079130
C    -0.719698   -4.731375   -2.171594
N     2.290631   -2.851339   -2.146092
C     4.006356   -1.550155   -1.726581
C     1.444887   -3.969662   -2.319750
H     4.964901   -1.095468   -1.531392
C    -0.338787   -6.023282   -2.520435
C     3.672980   -2.842206   -1.962858
H    -1.077861   -6.814699   -2.576073
C     1.925920   -5.220512   -2.703047
C     1.008566   -6.263498   -2.800437
H     4.280038   -3.731773   -1.989373
H     2.975235   -5.375126   -2.923520
H     1.345217   -7.252750   -3.093908
C     2.734708    0.613212   -1.460956
H     2.903662    0.770436   -0.392801
H     1.733838    0.950207   -1.723170
H    -3.423526   -2.828580   -5.179716
H    -2.716826   -4.225816   -4.328134
C    -2.671460   -3.140366   -4.449643
H    -2.859037   -2.658373   -3.492678
H    -1.375189   -3.933538   -6.740277
C    -0.830373   -3.239877   -6.118934
N    -1.345836   -2.754255   -4.923976
C    -0.497832   -1.890760   -4.303706
C     0.381453   -2.662254   -6.281816
H     1.105284   -2.728350   -7.078514
N     0.566114   -1.836037   -5.175444
C     1.705919   -0.986822   -5.049043
N     1.459235    0.306163   -4.844435
H     3.116415   -2.597542   -5.323828
C     2.984507   -1.530094   -5.187790
C     2.514340    1.126948   -4.760060
H     2.285910    2.174265   -4.577683
C     4.070352   -0.660763   -5.110670
C     3.834803    0.698079   -4.895914
H     5.082041   -1.042264   -5.203783
H     4.651431    1.408799   -4.827206
80
Optimized Geometry
Cl   -2.512158   -1.871714   -1.193088
Fe   -0.356708   -1.412744   -2.187827
H    -1.249098    0.656822   -4.273411
C    -0.839960    1.241041   -3.446245
N    -0.729141    2.546658   -3.669788
C    -1.064765    3.119521   -4.969341
C    -0.183522    3.455140   -2.665042
O    -0.519598    0.682313   -2.369605
H    -1.061703    1.066875   -0.097203
C    -0.577736    0.388925    0.616751
N    -0.814975    0.686980    1.904708
C    -1.577680    1.868926    2.284117
C    -0.272405   -0.131353    2.982238
O     0.118597   -0.558162    0.219778
H     1.024049   -2.650934    0.753994
C     1.807401   -3.405831    0.921714
N     2.960831   -2.860630    1.381288
C     3.080170   -1.433893    1.637438
C     4.130523   -3.684662    1.636710
O     1.632510   -4.603536    0.684894
H    -1.448292    2.340506   -5.630668
H    -1.825287    3.897743   -4.850743
H    -0.171370    3.562233   -5.422739
H     0.767133    3.871792   -3.015545
H    -0.887121    4.275624   -2.493321
H    -0.022638    2.910311   -1.736036
H    -2.449112    1.582252    2.883194
H    -0.955222    2.550652    2.875220
H    -1.920127    2.392295    1.388555
H     0.575806    0.370809    3.462701
H    -1.049207   -0.304996    3.733464
H     0.057657   -1.086099    2.574039
H     2.180438   -0.925040    1.287000
H     3.217355   -1.239560    2.708901
H     3.947338   -1.030456    1.101207
H     3.881278   -4.722078    1.413378
H     4.963975   -3.363680    1.000190
H     4.438525   -3.598575    2.685806
H     3.439972    1.159799   -2.034858
C     1.741191   -1.603309   -2.030552
N     2.802023   -0.818263   -1.757357
H    -1.752078   -4.506081   -2.030626
N     0.147540   -3.740532   -2.119465
C    -0.715876   -4.760601   -2.226490
N     2.281810   -2.860964   -2.143497
C     3.985628   -1.550022   -1.707182
C     1.447001   -3.985464   -2.329325
H     4.939563   -1.089331   -1.503844
C    -0.319576   -6.051587   -2.561149
C     3.662247   -2.843454   -1.948221
H    -1.052055   -6.848123   -2.629161
C     1.943877   -5.235185   -2.696642
C     1.035300   -6.284179   -2.809859
H     4.275630   -3.728731   -1.970899
H     2.998561   -5.385048   -2.893185
H     1.384683   -7.272529   -3.091220
C     2.701302    0.605947   -1.453406
H     2.875211    0.765857   -0.386919
H     1.696634    0.934536   -1.710659
H    -3.441981   -2.806377   -5.201675
H    -2.741954   -4.219290   -4.370672
C    -2.688053   -3.133018   -4.480125
H    -2.866309   -2.660223   -3.516661
H    -1.405874   -3.909997   -6.787311
C    -0.853816   -3.227879   -6.159618
N    -1.361884   -2.752285   -4.957593
C    -0.504507   -1.903338   -4.330569
C     0.361862   -2.657133   -6.319850
H     1.082936   -2.719515   -7.119359
N     0.557333   -1.846739   -5.203998
C     1.704279   -1.008590   -5.066957
N     1.466995    0.285006   -4.854974
H     3.102208   -2.629292   -5.346095
C     2.978659   -1.561760   -5.202836
C     2.528322    1.096540   -4.760193
H     2.307344    2.144592   -4.573014
C     4.071249   -0.701848   -5.114589
C     3.845832    0.657460   -4.892510
H     5.080222   -1.090977   -5.205395
H     4.668107    1.360754   -4.815257
80
Optimized Geometry
Cl   -2.460201   -1.956778   -1.143717
Fe   -0.365391   -1.444107   -2.210821
H    -1.252325    0.649965   -4.281244
C    -0.848559    1.219245   -3.441247
N    -0.719322    2.525465   -3.647302
C    -1.031936    3.117242   -4.944445
C    -0.172901    3.415958   -2.626823
O    -0.549040    0.642994   -2.367094
H    -1.041658    1.083512   -0.087219
C    -0.560955    0.421246    0.644513
N    -0.823387    0.737862    1.924601
C    -1.603279    1.918067    2.272127
C    -0.283807   -0.052690    3.023792
O     0.150069   -0.523149    0.272855
H     1.026876   -2.608815    0.780643
C     1.808833   -3.368925    0.927493
N     2.968835   -2.837729    1.386487
C     3.100949   -1.416465    1.665467
C     4.135029   -3.673225    1.620503
O     1.624934   -4.563027    0.677707
H    -1.414636    2.350100   -5.619876
H    -1.785972    3.901725   -4.826102
H    -0.128187    3.556136   -5.380544
H     0.790239    3.817904   -2.959910
H    -0.864409    4.247393   -2.459159
H    -0.035489    2.861882   -1.699618
H    -2.478766    1.633719    2.866514
H    -0.995889    2.618796    2.856897
H    -1.941013    2.419707    1.362366
H     0.553004    0.468607    3.504233
H    -1.066982   -0.220616    3.769819
H     0.061908   -1.012112    2.639570
H     2.199943   -0.893596    1.339304
H     3.256604   -1.242734    2.737999
H     3.962857   -1.009003    1.123538
H     3.877083   -4.705601    1.384124
H     4.965594   -3.348648    0.982105
H     4.451781   -3.604263    2.668276
H     3.387377    1.163412   -2.025192
C     1.729002   -1.620228   -2.028176
N     2.778777   -0.822866   -1.745232
H    -1.725754   -4.566656   -2.125388
N     0.165808   -3.777607   -2.169855
C    -0.682693   -4.806812   -2.302286
N     2.287567   -2.869901   -2.146056
C     3.971521   -1.538937   -1.695493
C     1.471947   -4.004826   -2.351671
H     4.918196   -1.066562   -1.485222
C    -0.263669   -6.091373   -2.634232
C     3.666510   -2.834967   -1.945172
H    -0.984634   -6.896317   -2.723079
C     1.992491   -5.246935   -2.713594
C     1.099460   -6.306253   -2.852060
H     4.292043   -3.711508   -1.969862
H     3.052905   -5.384158   -2.887014
H     1.467378   -7.288965   -3.129553
C     2.662667    0.598802   -1.436357
H     2.847430    0.758020   -0.371858
H     1.650774    0.914374   -1.679696
H    -3.480787   -2.760311   -5.191362
H    -2.788215   -4.201445   -4.403743
C    -2.720519   -3.113863   -4.489559
H    -2.877425   -2.661352   -3.512571
H    -1.475159   -3.860007   -6.830558
C    -0.907608   -3.197845   -6.195339
N    -1.396349   -2.740462   -4.978382
C    -0.520203   -1.916096   -4.345194
C     0.313736   -2.638962   -6.357866
H     1.025497   -2.694258   -7.166208
N     0.531744   -1.854344   -5.228172
C     1.689683   -1.032716   -5.080909
N     1.467075    0.261320   -4.855855
H     3.067753   -2.668166   -5.371112
C     2.957243   -1.600678   -5.216964
C     2.537969    1.058707   -4.748902
H     2.329239    2.107391   -4.551451
C     4.060112   -0.755300   -5.114866
C     3.850394    0.604410   -4.880190
H     5.064595   -1.156004   -5.204825
H     4.681006    1.296495   -4.791816
80
Optimized Geometry
Cl   -2.400143   -2.043305   -1.090146
Fe   -0.364788   -1.471855   -2.228160
H    -1.261194    0.637545   -4.287468
C    -0.861042    1.195786   -3.438532
N    -0.712938    2.501118   -3.634019
C    -1.001274    3.104061   -4.931913
C    -0.163239    3.378652   -2.603906
O    -0.583563    0.607630   -2.364131
H    -1.018532    1.103588   -0.073465
C    -0.539849    0.458786    0.676126
N    -0.830020    0.789301    1.947770
C    -1.632088    1.962728    2.265583
C    -0.292302    0.024155    3.065565
O     0.188871   -0.479888    0.329514
H     1.026070   -2.563092    0.811081
C     1.799256   -3.335238    0.938126
N     2.969487   -2.826542    1.396804
C     3.121980   -1.411818    1.698584
C     4.126784   -3.680373    1.606855
O     1.597528   -4.523292    0.672256
H    -1.385254    2.345610   -5.616285
H    -1.746332    3.897708   -4.818544
H    -0.086244    3.533196   -5.353861
H     0.813939    3.759002   -2.921188
H    -0.838807    4.224998   -2.447140
H    -0.052864    2.822239   -1.674623
H    -2.511880    1.674934    2.852011
H    -1.044223    2.682354    2.847526
H    -1.964408    2.444547    1.343111
H     0.533948    0.563007    3.545237
H    -1.080578   -0.140341    3.806972
H     0.068181   -0.937633    2.700871
H     2.220963   -0.873242    1.398788
H     3.299276   -1.259578    2.771038
H     3.978377   -1.003256    1.148463
H     3.854904   -4.704574    1.351211
H     4.957407   -3.352971    0.970043
H     4.450483   -3.636419    2.653887
H     3.341601    1.172079   -2.015714
C     1.724377   -1.632009   -2.028473
N     2.762123   -0.822080   -1.733831
H    -1.690289   -4.616843   -2.211465
N     0.192831   -3.806215   -2.214951
C    -0.641653   -4.842744   -2.373677
N     2.301389   -2.873081   -2.147713
C     3.964008   -1.522176   -1.680381
C     1.504068   -4.016535   -2.374948
H     4.902922   -1.037852   -1.462531
C    -0.202295   -6.119185   -2.710915
C     3.677937   -2.821039   -1.936348
H    -0.912330   -6.931054   -2.821969
C     2.045827   -5.249359   -2.738274
C     1.167175   -6.316764   -2.904604
H     4.314959   -3.689206   -1.960184
H     3.110859   -5.373871   -2.892177
H     1.551306   -7.292798   -3.183739
C     2.629438    0.597162   -1.421311
H     2.820588    0.755959   -0.357867
H     1.611355    0.899143   -1.654608
H    -3.519566   -2.708292   -5.167345
H    -2.837138   -4.179327   -4.427361
C    -2.752553   -3.091276   -4.488687
H    -2.883439   -2.659925   -3.498156
H    -1.543613   -3.818550   -6.859939
C    -0.961299   -3.172662   -6.221341
N    -1.430762   -2.728348   -4.992061
C    -0.536263   -1.926782   -4.356659
C     0.264582   -2.624331   -6.389962
H     0.966851   -2.675870   -7.206845
N     0.505454   -1.862032   -5.250048
C     1.672845   -1.054543   -5.096693
N     1.463049    0.239538   -4.859641
H     3.033299   -2.702446   -5.397961
C     2.934276   -1.635357   -5.233240
C     2.542345    1.024005   -4.740947
H     2.344390    2.073059   -4.534879
C     4.046030   -0.803376   -5.117114
C     3.850156    0.556136   -4.869912
H     5.046489   -1.214168   -5.206221
H     4.688097    1.237785   -4.770435
80
Optimized Geometry
Cl   -2.400817   -2.059180   -1.087903
Fe   -0.371028   -1.494553   -2.244508
H    -1.259905    0.628717   -4.297838
C    -0.867554    1.178757   -3.440107
N    -0.709990    2.484444   -3.624605
C    -0.982850    3.098102   -4.920881
C    -0.165048    3.351136   -2.582753
O    -0.607302    0.581769   -2.365937
H    -1.024527    1.109246   -0.052615
C    -0.529354    0.489938    0.707838
N    -0.843575    0.827068    1.972962
C    -1.689283    1.975325    2.267982
C    -0.284380    0.099225    3.104901
O     0.234444   -0.426868    0.381404
H     1.031436   -2.528913    0.841369
C     1.790962   -3.318311    0.939915
N     2.980178   -2.838907    1.381085
C     3.163157   -1.432734    1.705985
C     4.126009   -3.716798    1.549787
O     1.560683   -4.498103    0.661070
H    -1.364677    2.346511   -5.613933
H    -1.724760    3.894836   -4.808623
H    -0.061872    3.525345   -5.331555
H     0.824363    3.715441   -2.880486
H    -0.829391    4.208179   -2.437218
H    -0.081594    2.791715   -1.652492
H    -2.560963    1.665248    2.855198
H    -1.131686    2.725897    2.840649
H    -2.034749    2.429596    1.336340
H     0.528453    0.668718    3.572294
H    -1.067044   -0.070468    3.850970
H     0.100382   -0.860343    2.759384
H     2.260392   -0.875925    1.447219
H     3.377598   -1.306100    2.774918
H     4.006623   -1.023974    1.136190
H     3.833560   -4.728547    1.268285
H     4.952608   -3.384174    0.910596
H     4.465496   -3.709245    2.592746
H     3.319538    1.177256   -2.021174
C     1.715296   -1.632635   -2.025069
N     2.749150   -0.818351   -1.731590
H    -1.689173   -4.626685   -2.242132
N     0.192034   -3.810997   -2.230679
C    -0.638070   -4.851186   -2.389165
N     2.297924   -2.871874   -2.144629
C     3.954592   -1.512595   -1.680065
C     1.506258   -4.019038   -2.370679
H     4.891342   -1.023487   -1.463677
C    -0.191297   -6.129740   -2.707420
C     3.674267   -2.812971   -1.934506
H    -0.897762   -6.944615   -2.818977
C     2.054977   -5.254466   -2.713933
C     1.181047   -6.325515   -2.881261
H     4.315708   -3.677809   -1.958828
H     3.122262   -5.378746   -2.851317
H     1.571312   -7.303447   -3.144777
C     2.611041    0.601292   -1.423370
H     2.801221    0.763876   -0.360580
H     1.591132    0.897410   -1.655392
H    -3.519269   -2.695743   -5.176095
H    -2.841234   -4.182452   -4.463698
C    -2.750848   -3.094110   -4.507976
H    -2.874583   -2.677361   -3.510175
H    -1.548422   -3.802667   -6.890177
C    -0.963816   -3.163646   -6.246779
N    -1.429426   -2.730487   -5.012272
C    -0.531629   -1.936499   -4.372065
C     0.262201   -2.614528   -6.413788
H     0.961915   -2.659013   -7.233283
N     0.507538   -1.864317   -5.267149
C     1.676023   -1.059175   -5.107475
N     1.466907    0.233786   -4.863741
H     3.034939   -2.706590   -5.416526
C     2.936885   -1.640407   -5.245530
C     2.546640    1.016765   -4.739505
H     2.349230    2.064923   -4.528320
C     4.049224   -0.809935   -5.123408
C     3.854202    0.548342   -4.869166
H     5.049453   -1.221050   -5.213388
H     4.692595    1.228719   -4.764980
80
Optimized Geometry
Cl   -2.240778   -1.961831   -0.935481
Fe   -0.273155   -1.435582   -2.211854
H    -1.163147    0.682738   -4.299826
C    -0.785829    1.232111   -3.435040
N    -0.660458    2.543404   -3.600521
C    -0.959425    3.173690   -4.882899
C    -0.149497    3.408052   -2.539654
O    -0.508015    0.630372   -2.367921
H    -1.103259    1.025518   -0.091274
C    -0.516925    0.531132    0.695352
N    -0.970818    0.770818    1.940804
C    -2.103138    1.653362    2.180484
C    -0.334002    0.174531    3.106339
O     0.458918   -0.170945    0.406627
H     0.989117   -2.377574    0.923511
C     1.670226   -3.240387    0.980551
N     2.935003   -2.881403    1.311927
C     3.275337   -1.505528    1.638763
C     3.991031   -3.874249    1.420774
O     1.298714   -4.392674    0.743138
H    -1.307226    2.422103   -5.593719
H    -1.735638    3.934554   -4.753796
H    -0.057417    3.650220   -5.280760
H     0.806160    3.846252   -2.846664
H    -0.864437    4.214513   -2.349443
H    -0.008987    2.822357   -1.632587
H    -2.906248    1.112832    2.694745
H    -1.801090    2.504007    2.802998
H    -2.485582    2.031667    1.229489
H     0.193590    0.937544    3.691561
H    -1.093436   -0.291301    3.743554
H     0.375340   -0.584203    2.776981
H     2.416251   -0.860110    1.445999
H     3.569893   -1.419420    2.692809
H     4.115316   -1.170969    1.018765
H     3.593801   -4.840542    1.109513
H     4.831807   -3.598247    0.774231
H     4.352557   -3.942957    2.454569
H     3.467695    1.195657   -2.121406
C     1.810829   -1.595661   -2.037603
N     2.860914   -0.783150   -1.800837
H    -1.632719   -4.540216   -2.131635
N     0.259457   -3.753147   -2.180801
C    -0.586957   -4.786235   -2.281622
N     2.378708   -2.842882   -2.146997
C     4.060824   -1.487529   -1.770477
C     1.569027   -3.986849   -2.321304
H     5.008883   -1.002041   -1.600037
C    -0.162731   -6.084818   -2.544917
C     3.762002   -2.790899   -1.985840
H    -0.882510   -6.892797   -2.613052
C     2.096643   -5.246352   -2.605471
C     1.205036   -6.310130   -2.717102
H     4.397912   -3.659314   -2.021722
H     3.161110   -5.396128   -2.737758
H     1.578715   -7.305548   -2.935295
C     2.745031    0.644134   -1.517512
H     2.929000    0.822558   -0.455896
H     1.731187    0.953160   -1.758305
H    -3.531292   -2.597526   -4.992282
H    -2.853748   -4.099280   -4.311187
C    -2.741813   -3.013159   -4.360249
H    -2.810625   -2.593944   -3.357845
H    -1.650863   -3.754426   -6.790103
C    -1.029337   -3.124189   -6.173253
N    -1.436972   -2.677649   -4.923437
C    -0.499918   -1.897722   -4.324303
C     0.201819   -2.603111   -6.388808
H     0.869887   -2.668268   -7.232959
N     0.504549   -1.850295   -5.257824
C     1.696097   -1.070711   -5.142788
N     1.524721    0.231624   -4.919732
H     3.004152   -2.758480   -5.451000
C     2.937878   -1.686981   -5.299183
C     2.626872    0.989095   -4.839715
H     2.462171    2.046251   -4.646840
C     4.073649   -0.883140   -5.221287
C     3.918640    0.484513   -4.991505
H     5.060785   -1.321329   -5.326887
H     4.776054    1.145359   -4.922353
80
Optimized Geometry
Cl   -2.130863   -1.858858   -0.784572
Fe   -0.236344   -1.359321   -2.181395
H    -1.105183    0.771847   -4.315807
C    -0.703728    1.301794   -3.449794
N    -0.508737    2.604141   -3.615500
C    -0.767781    3.247803   -4.899848
C     0.047024    3.439948   -2.553884
O    -0.462141    0.688097   -2.380623
H    -1.068408    1.178989   -0.049090
C    -0.499934    0.615993    0.704803
N    -1.104856    0.569906    1.909314
C    -2.431341    1.132441    2.111643
C    -0.541653   -0.199276    3.009150
O     0.588322    0.101805    0.423684
H     1.127673   -2.137967    0.882097
C     1.787973   -3.010942    0.996215
N     3.051769   -2.661525    1.343139
C     3.417135   -1.276567    1.599911
C     4.087406   -3.667375    1.511954
O     1.398244   -4.165629    0.803881
H    -1.161936    2.517111   -5.608276
H    -1.495225    4.055667   -4.772913
H     0.162103    3.666196   -5.298963
H     1.031992    3.813027   -2.854222
H    -0.616071    4.292037   -2.375667
H     0.140892    2.851571   -1.642445
H    -3.163933    0.336081    2.292647
H    -2.429129    1.808168    2.974251
H    -2.735218    1.693966    1.225068
H    -0.486036    0.420341    3.910983
H    -1.169264   -1.073410    3.222737
H     0.457114   -0.534909    2.733795
H     2.569882   -0.626922    1.373082
H     3.711004   -1.142710    2.648959
H     4.264655   -0.988347    0.966541
H     3.666886   -4.643730    1.270501
H     4.928805   -3.455585    0.841955
H     4.455593   -3.672194    2.545380
H     3.510743    1.190363   -2.273636
C     1.844958   -1.568236   -2.027590
N     2.912922   -0.767886   -1.831122
H    -1.648827   -4.456056   -2.107627
N     0.258172   -3.704415   -2.147902
C    -0.606236   -4.722596   -2.245008
N     2.391791   -2.826497   -2.120387
C     4.101861   -1.490500   -1.808117
C     1.563877   -3.961267   -2.274351
H     5.060707   -1.016551   -1.668443
C    -0.202599   -6.032135   -2.486851
C     3.777762   -2.793699   -1.985218
H    -0.935488   -6.828402   -2.552957
C     2.072384   -5.233922   -2.534122
C     1.162925   -6.283392   -2.639716
H     4.399229   -3.672900   -2.012285
H     3.135136   -5.405105   -2.653036
H     1.521348   -7.288372   -2.838833
C     2.829215    0.670996   -1.597800
H     3.091781    0.888100   -0.560571
H     1.802270    0.978973   -1.773748
H    -3.636396   -2.359524   -4.793896
H    -3.027786   -3.916396   -4.174555
C    -2.846833   -2.839141   -4.209048
H    -2.838474   -2.437350   -3.197013
H    -1.888022   -3.656767   -6.675155
C    -1.213174   -3.053881   -6.087661
N    -1.550159   -2.578281   -4.828181
C    -0.553106   -1.842630   -4.272847
C     0.034286   -2.596830   -6.353881
H     0.666400   -2.703392   -7.221242
N     0.415819   -1.851541   -5.242883
C     1.649855   -1.134251   -5.172296
N     1.551609    0.179952   -4.976251
H     2.859181   -2.896423   -5.465897
C     2.853341   -1.819851   -5.337080
C     2.694022    0.878953   -4.935410
H     2.590211    1.947692   -4.765089
C     4.031744   -1.076672   -5.298220
C     3.953857    0.302128   -5.098345
H     4.992046   -1.569235   -5.411228
H     4.846281    0.917575   -5.060273
80
Optimized Geometry
Cl   -2.105190   -1.879501   -0.765225
Fe   -0.239801   -1.377807   -2.197194
H    -1.094747    0.774038   -4.316549
C    -0.697754    1.294416   -3.442925
N    -0.493265    2.596680   -3.596764
C    -0.737236    3.251256   -4.878580
C     0.060707    3.420969   -2.525132
O    -0.467880    0.669878   -2.377070
H    -1.053307    1.190364   -0.038503
C    -0.488187    0.640619    0.727592
N    -1.123552    0.574569    1.916255
C    -2.472047    1.093902    2.083700
C    -0.567144   -0.182644    3.026682
O     0.620113    0.158449    0.473309
H     1.156261   -2.087192    0.896331
C     1.816387   -2.961816    0.998196
N     3.080516   -2.619514    1.347722
C     3.449556   -1.238891    1.618676
C     4.113960   -3.629761    1.503701
O     1.426388   -4.113974    0.791033
H    -1.129202    2.527950   -5.595736
H    -1.461039    4.062467   -4.752151
H     0.198735    3.666811   -5.266252
H     1.054339    3.781441   -2.811986
H    -0.593024    4.281315   -2.352411
H     0.135430    2.828568   -1.614548
H    -3.183386    0.273937    2.243058
H    -2.515451    1.767164    2.947196
H    -2.769777    1.647715    1.190151
H    -0.553166    0.433475    3.932495
H    -1.174092   -1.075990    3.219807
H     0.446866   -0.488547    2.774138
H     2.600502   -0.584630    1.412389
H     3.757280   -1.120308    2.665548
H     4.289378   -0.943168    0.978300
H     3.691965   -4.601732    1.247516
H     4.956973   -3.410321    0.838269
H     4.480278   -3.650104    2.537640
H     3.501690    1.180213   -2.282495
C     1.843531   -1.578343   -2.025576
N     2.908718   -0.775442   -1.826387
H    -1.644967   -4.470878   -2.159851
N     0.262055   -3.717245   -2.170558
C    -0.599894   -4.736148   -2.280499
N     2.394109   -2.835379   -2.113804
C     4.099322   -1.494703   -1.797670
C     1.570003   -3.971810   -2.276612
H     5.056332   -1.018055   -1.654626
C    -0.191151   -6.045586   -2.513892
C     3.778910   -2.799233   -1.971954
H    -0.921903   -6.842810   -2.591014
C     2.083732   -5.244569   -2.525703
C     1.177053   -6.295162   -2.644349
H     4.402420   -3.677142   -1.992583
H     3.148448   -5.415348   -2.626047
H     1.539826   -7.300093   -2.835625
C     2.821879    0.664148   -1.602279
H     3.083277    0.888579   -0.566757
H     1.794050    0.967884   -1.779221
H    -3.660495   -2.317780   -4.779473
H    -3.066614   -3.893180   -4.193839
C    -2.870973   -2.818147   -4.212305
H    -2.844935   -2.433533   -3.193713
H    -1.940250   -3.617133   -6.698568
C    -1.255104   -3.027925   -6.109126
N    -1.577660   -2.564229   -4.841586
C    -0.569152   -1.845247   -4.286089
C    -0.004805   -2.580050   -6.379416
H     0.620145   -2.683739   -7.252306
N     0.393080   -1.853569   -5.262059
C     1.635818   -1.151001   -5.187436
N     1.551669    0.163421   -4.986688
H     2.825670   -2.925635   -5.485493
C     2.831704   -1.849676   -5.351474
C     2.701775    0.849363   -4.939136
H     2.609496    1.918438   -4.764087
C     4.018434   -1.120101   -5.305157
C     3.955457    0.258577   -5.099326
H     4.973516   -1.623041   -5.416550
H     4.854712    0.863525   -5.054430
80
Optimized Geometry
Cl   -2.014383   -1.883258   -0.666826
Fe   -0.214054   -1.361942   -2.183078
H    -0.964454    0.869194   -4.353704
C    -0.616918    1.338527   -3.431333
N    -0.342150    2.634955   -3.513779
C    -0.477307    3.357659   -4.774781
C     0.155461    3.388070   -2.363893
O    -0.494465    0.668639   -2.376632
H    -1.214234    1.191488   -0.050668
C    -0.553368    0.718449    0.689611
N    -1.159767    0.468033    1.868011
C    -2.600447    0.611669    2.010828
C    -0.460627   -0.250318    2.923447
O     0.628174    0.476995    0.422649
H     1.091859   -1.844275    0.823287
C     1.707772   -2.739889    0.994554
N     2.983820   -2.435466    1.336867
C     3.406139   -1.060929    1.557419
C     3.965881   -3.481624    1.570393
O     1.263594   -3.883053    0.859622
H    -0.840363    2.682993   -5.552023
H    -1.183013    4.186137   -4.657545
H     0.495001    3.760124   -5.077563
H     1.149451    3.787882   -2.590112
H    -0.521469    4.221484   -2.150836
H     0.214202    2.730281   -1.497662
H    -3.084045   -0.372423    2.037908
H    -2.836520    1.151062    2.934534
H    -3.001417    1.170647    1.162209
H    -0.747810    0.158393    3.897248
H    -0.714693   -1.318171    2.899930
H     0.614922   -0.137934    2.785477
H     2.585818   -0.382277    1.315767
H     3.703080   -0.913665    2.603984
H     4.267119   -0.824077    0.920946
H     3.513854   -4.443619    1.328410
H     4.843240   -3.318795    0.934177
H     4.288870   -3.482710    2.619064
H     3.427385    1.197943   -2.469973
C     1.874085   -1.555964   -2.037987
N     2.941626   -0.749519   -1.863577
H    -1.614830   -4.446399   -2.169913
N     0.293451   -3.696762   -2.172637
C    -0.569291   -4.714857   -2.277423
N     2.424421   -2.814155   -2.114323
C     4.132372   -1.467811   -1.837482
C     1.601468   -3.954251   -2.261841
H     5.090645   -0.988883   -1.711758
C    -0.160618   -6.028124   -2.489225
C     3.810292   -2.774981   -1.988634
H    -0.892123   -6.824808   -2.564503
C     2.115950   -5.231502   -2.485728
C     1.208299   -6.282142   -2.599580
H     4.434751   -3.652316   -2.004770
H     3.181147   -5.406309   -2.572914
H     1.571355   -7.290247   -2.772620
C     2.858017    0.696838   -1.685258
H     3.258713    0.968165   -0.706612
H     1.809244    0.975260   -1.725429
H    -3.720016   -2.214799   -4.650485
H    -3.161493   -3.811184   -4.087340
C    -2.929827   -2.743354   -4.110507
H    -2.857295   -2.363557   -3.092251
H    -2.095102   -3.588462   -6.617682
C    -1.376434   -3.016003   -6.052171
N    -1.649233   -2.532599   -4.780468
C    -0.603841   -1.840577   -4.260136
C    -0.120324   -2.610178   -6.360266
H     0.477354   -2.741987   -7.248308
N     0.329127   -1.884921   -5.261878
C     1.595688   -1.221698   -5.225911
N     1.557879    0.100646   -5.067695
H     2.720886   -3.044277   -5.480143
C     2.765231   -1.965392   -5.381321
C     2.730902    0.748696   -5.061289
H     2.676695    1.826090   -4.925819
C     3.976340   -1.275383   -5.374330
C     3.961974    0.110956   -5.216694
H     4.912446   -1.813811   -5.480650
H     4.881248    0.686659   -5.205459
80
Optimized Geometry
Cl   -2.016893   -1.871684   -0.669847
Fe   -0.223873   -1.371352   -2.196467
H    -0.949347    0.875007   -4.357306
C    -0.610306    1.337283   -3.428294
N    -0.326142    2.632234   -3.501131
C    -0.448574    3.362591   -4.759039
C     0.161258    3.377817   -2.341896
O    -0.503571    0.660817   -2.376021
H    -1.213813    1.205914   -0.033224
C    -0.540382    0.752998    0.708245
N    -1.149372    0.457419    1.875651
C    -2.597352    0.528658    2.000273
C    -0.430247   -0.246277    2.927758
O     0.653855    0.568076    0.452831
H     1.090923   -1.799286    0.806848
C     1.698910   -2.698611    0.987918
N     2.975666   -2.403193    1.333642
C     3.409034   -1.031668    1.548936
C     3.947649   -3.456654    1.577252
O     1.244534   -3.838568    0.860217
H    -0.800231    2.691804   -5.544822
H    -1.157818    4.188580   -4.645236
H     0.526213    3.769326   -5.047651
H     1.151300    3.790151   -2.562691
H    -0.524305    4.202174   -2.120911
H     0.226140    2.711763   -1.482331
H    -3.033559   -0.477470    1.993943
H    -2.870757    1.032939    2.933444
H    -3.012527    1.089733    1.159951
H    -0.748317    0.130436    3.904865
H    -0.632314   -1.324534    2.882379
H     0.639601   -0.078180    2.804374
H     2.593503   -0.346992    1.308055
H     3.709088   -0.883968    2.594571
H     4.270938   -0.803305    0.910487
H     3.489858   -4.415814    1.335005
H     4.830558   -3.302405    0.946688
H     4.263221   -3.457036    2.628161
H     3.411466    1.190340   -2.493017
C     1.865875   -1.561586   -2.043018
N     2.934429   -0.755383   -1.873678
H    -1.627569   -4.446737   -2.178505
N     0.282212   -3.699903   -2.176940
C    -0.581652   -4.717700   -2.275487
N     2.414961   -2.820663   -2.114042
C     4.124605   -1.474561   -1.846212
C     1.590533   -3.960651   -2.253858
H     5.083463   -0.995848   -1.724235
C    -0.173968   -6.034125   -2.468655
C     3.800967   -2.782117   -1.990293
H    -0.906434   -6.830281   -2.539821
C     2.104018   -5.241575   -2.457981
C     1.195235   -6.291873   -2.565776
H     4.424862   -3.659894   -2.002943
H     3.169506   -5.419758   -2.534065
H     1.557767   -7.302688   -2.723378
C     2.852563    0.691503   -1.699514
H     3.264878    0.966295   -0.726719
H     1.803223    0.968879   -1.726578
H    -3.722143   -2.206153   -4.655470
H    -3.168386   -3.812745   -4.116810
C    -2.932358   -2.745716   -4.125867
H    -2.855128   -2.379572   -3.102875
H    -2.101760   -3.573619   -6.641023
C    -1.382143   -3.005361   -6.072499
N    -1.652882   -2.531307   -4.796969
C    -0.606320   -1.843582   -4.273295
C    -0.126292   -2.597506   -6.379470
H     0.470766   -2.724189   -7.268694
N     0.325415   -1.881468   -5.276082
C     1.593686   -1.220878   -5.236828
N     1.558012    0.102583   -5.087978
H     2.715510   -3.047802   -5.472517
C     2.762117   -1.968418   -5.380544
C     2.732439    0.748157   -5.080018
H     2.680041    1.826621   -4.951749
C     3.974829   -1.281119   -5.372021
C     3.962789    0.106365   -5.224493
H     4.910266   -1.822357   -5.469398
H     4.883367    0.679968   -5.212399
80
Optimized Geometry
Cl   -2.026038   -1.862066   -0.683614
Fe   -0.235896   -1.382213   -2.215788
H    -0.941360    0.882909   -4.361196
C    -0.605463    1.337389   -3.427225
N    -0.314441    2.631328   -3.490166
C    -0.429317    3.370569   -4.743694
C     0.169768    3.367663   -2.323623
O    -0.507410    0.652996   -2.379149
H    -1.211619    1.208991   -0.020291
C    -0.530482    0.777700    0.726731
N    -1.143454    0.447147    1.882899
C    -2.594283    0.466425    1.991522
C    -0.410697   -0.231820    2.942085
O     0.674070    0.642725    0.488261
H     1.094486   -1.757285    0.817797
C     1.697056   -2.661877    0.990872
N     2.977567   -2.376924    1.330017
C     3.421986   -1.009479    1.547852
C     3.942985   -3.438397    1.565501
O     1.233608   -3.797950    0.861641
H    -0.777174    2.705584   -5.536075
H    -1.138080    4.196787   -4.628409
H     0.547612    3.777851   -5.024037
H     1.158550    3.785037   -2.540446
H    -0.518481    4.187939   -2.095687
H     0.236786    2.694431   -1.469725
H    -2.993904   -0.554333    1.970148
H    -2.895256    0.952500    2.925939
H    -3.019506    1.019949    1.151279
H    -0.751909    0.131873    3.916329
H    -0.573367   -1.316580    2.894114
H     0.653466   -0.024709    2.829508
H     2.609251   -0.317407    1.318428
H     3.732732   -0.869244    2.591328
H     4.279529   -0.783804    0.902509
H     3.478886   -4.392868    1.316821
H     4.826269   -3.285311    0.935338
H     4.259196   -3.448250    2.616178
H     3.391799    1.182467   -2.508644
C     1.854898   -1.569242   -2.048750
N     2.923175   -0.762709   -1.880366
H    -1.640302   -4.451287   -2.192938
N     0.270244   -3.705932   -2.184098
C    -0.593810   -4.724176   -2.277034
N     2.403885   -2.828644   -2.113240
C     4.113176   -1.481877   -1.848530
C     1.579051   -3.969146   -2.245273
H     5.071905   -1.002763   -1.727125
C    -0.185981   -6.043514   -2.448593
C     3.789699   -2.789938   -1.987787
H    -0.918744   -6.839726   -2.515720
C     2.092636   -5.253392   -2.426839
C     1.183735   -6.304078   -2.529000
H     4.413649   -3.667708   -1.995907
H     3.158583   -5.434004   -2.489397
H     1.546605   -7.317379   -2.668837
C     2.841188    0.684280   -1.708988
H     3.262457    0.960023   -0.740793
H     1.791515    0.960999   -1.725376
H    -3.725295   -2.207961   -4.676324
H    -3.170894   -3.817871   -4.148152
C    -2.935143   -2.750773   -4.150628
H    -2.857819   -2.390526   -3.125471
H    -2.103616   -3.562967   -6.671237
C    -1.384459   -2.997846   -6.099019
N    -1.655844   -2.531830   -4.820762
C    -0.609510   -1.847276   -4.292534
C    -0.128526   -2.587604   -6.402963
H     0.469333   -2.709285   -7.292358
N     0.322597   -1.878736   -5.294851
C     1.591645   -1.219544   -5.249668
N     1.556455    0.104477   -5.106009
H     2.712289   -3.048850   -5.470829
C     2.759908   -1.969220   -5.382403
C     2.731627    0.748648   -5.092990
H     2.679759    1.827685   -4.969207
C     3.973479   -1.283436   -5.368149
C     3.962092    0.104647   -5.226534
H     4.908910   -1.826108   -5.457075
H     4.883304    0.677145   -5.210651
80
Optimized Geometry
Cl   -2.033262   -1.971121   -0.709421
Fe   -0.269401   -1.413564   -2.248040
H    -0.559409    0.912396   -4.389089
C    -0.461163    1.335303   -3.387473
N    -0.148875    2.624562   -3.338546
C    -0.005773    3.409711   -4.561529
C     0.050438    3.320318   -2.067755
O    -0.611329    0.614386   -2.369597
H    -1.446249    0.967971    0.001987
C    -0.697477    0.709734    0.762538
N    -1.230538    0.359978    1.950113
C    -2.667191    0.201160    2.115494
C    -0.383771   -0.079630    3.050264
O     0.512707    0.761057    0.510464
H     1.007195   -1.746671    0.800364
C     1.673449   -2.610649    0.952360
N     2.937630   -2.244559    1.274106
C     3.300735   -0.850724    1.476531
C     3.969699   -3.243589    1.501163
O     1.282500   -3.772507    0.817329
H    -0.120459    2.761928   -5.432473
H    -0.763254    4.199626   -4.594041
H     0.987208    3.869500   -4.587789
H     1.007498    3.850359   -2.096919
H    -0.752271    4.049331   -1.913569
H     0.058394    2.597383   -1.252670
H    -2.922001   -0.854750    2.263421
H    -3.013440    0.775828    2.981940
H    -3.182638    0.556778    1.221206
H    -0.750509    0.346581    3.989612
H    -0.393839   -1.173927    3.134530
H     0.637568    0.257162    2.873252
H     2.456174   -0.208696    1.219575
H     3.586193   -0.674652    2.521926
H     4.154804   -0.590649    0.840081
H     3.557416   -4.227695    1.277866
H     4.827804   -3.049662    0.848091
H     4.309187   -3.216944    2.544185
H     2.799925    1.239955   -2.758931
C     1.820066   -1.537140   -2.080004
N     2.862696   -0.693990   -1.927117
H    -1.592233   -4.494219   -2.322943
N     0.301398   -3.708645   -2.256125
C    -0.537761   -4.746207   -2.364942
N     2.408643   -2.778218   -2.141137
C     4.075434   -1.373932   -1.903571
C     1.617184   -3.942263   -2.270627
H     5.019546   -0.863278   -1.797601
C    -0.095343   -6.058005   -2.503222
C     3.793594   -2.693183   -2.029735
H    -0.807476   -6.871216   -2.586493
C     2.164331   -5.218120   -2.408617
C     1.282013   -6.289470   -2.526523
H     4.446924   -3.549059   -2.042424
H     3.235293   -5.377729   -2.423404
H     1.671323   -7.296881   -2.633894
C     2.721297    0.753506   -1.784544
H     3.512869    1.123198   -1.130055
H     1.753434    0.951428   -1.328702
H    -3.782215   -2.032398   -4.690550
H    -3.310757   -3.680737   -4.200763
C    -3.017689   -2.627921   -4.184473
H    -2.911919   -2.296228   -3.152722
H    -2.261761   -3.440905   -6.724081
C    -1.505252   -2.926132   -6.152477
N    -1.734732   -2.465783   -4.864395
C    -0.644363   -1.850299   -4.337560
C    -0.230846   -2.585668   -6.464357
H     0.350818   -2.730559   -7.360957
N     0.273400   -1.922661   -5.350946
C     1.586271   -1.350327   -5.322464
N     1.645119   -0.020128   -5.289827
H     2.572533   -3.266384   -5.379758
C     2.698734   -2.189506   -5.372289
C     2.864957    0.537360   -5.305128
H     2.890423    1.624167   -5.279760
C     3.958978   -1.594076   -5.386904
C     4.046615   -0.201849   -5.356847
H     4.853324   -2.207862   -5.412767
H     5.006777    0.302602   -5.366931
80
Optimized Geometry
Cl   -2.044189   -1.986057   -0.728148
Fe   -0.282384   -1.429779   -2.265304
H    -0.460968    0.911663   -4.375340
C    -0.419782    1.330407   -3.367668
N    -0.112727    2.619825   -3.297065
C     0.078347    3.412448   -4.508995
C     0.020593    3.309841   -2.014363
O    -0.622498    0.603271   -2.362856
H    -1.448839    0.932816    0.012432
C    -0.698674    0.712766    0.784236
N    -1.229839    0.328097    1.961384
C    -2.660213    0.107963    2.110540
C    -0.380332   -0.059812    3.078580
O     0.511277    0.831978    0.551483
H     1.002900   -1.691641    0.810762
C     1.673730   -2.553167    0.954263
N     2.936432   -2.183300    1.275502
C     3.295706   -0.788715    1.480515
C     3.972016   -3.179743    1.498422
O     1.287433   -3.715863    0.812755
H    -0.002962    2.769714   -5.387454
H    -0.677946    4.202023   -4.566059
H     1.071311    3.872710   -4.494117
H     0.949944    3.887299   -2.016726
H    -0.820968    3.996073   -1.870520
H     0.047871    2.578804   -1.206825
H    -2.866597   -0.954633    2.282390
H    -3.046077    0.687449    2.957030
H    -3.176872    0.413486    1.198929
H    -0.772280    0.370614    4.005919
H    -0.354011   -1.151985    3.183356
H     0.631186    0.307439    2.906061
H     2.445971   -0.147482    1.237404
H     3.592858   -0.617494    2.523384
H     4.141124   -0.521486    0.835540
H     3.567613   -4.162796    1.256790
H     4.835000   -2.971437    0.856536
H     4.301172   -3.166236    2.545040
H     2.636698    1.223432   -2.800391
C     1.807131   -1.535533   -2.096229
N     2.845044   -0.686325   -1.940625
H    -1.590206   -4.506568   -2.352220
N     0.299830   -3.713544   -2.271415
C    -0.534493   -4.754537   -2.386440
N     2.401895   -2.773955   -2.144615
C     4.060203   -1.360892   -1.902734
C     1.616820   -3.941489   -2.276444
H     5.001485   -0.845964   -1.792532
C    -0.085540   -6.064427   -2.520925
C     3.785450   -2.682264   -2.023362
H    -0.793610   -6.880645   -2.609087
C     2.169998   -5.215108   -2.411029
C     1.292939   -6.290118   -2.534632
H     4.442179   -3.535554   -2.023730
H     3.241701   -5.369987   -2.419590
H     1.687111   -7.295917   -2.639260
C     2.694234    0.762315   -1.812376
H     3.557809    1.161557   -1.277525
H     1.787060    0.960676   -1.243848
H    -3.804093   -2.006078   -4.715397
H    -3.337888   -3.651426   -4.210579
C    -3.041346   -2.599433   -4.204272
H    -2.934078   -2.259306   -3.175514
H    -2.305154   -3.397570   -6.753464
C    -1.539187   -2.900119   -6.179131
N    -1.758409   -2.447251   -4.886668
C    -0.656784   -1.854606   -4.356914
C    -0.259949   -2.577894   -6.490764
H     0.317474   -2.724638   -7.389786
N     0.257565   -1.933576   -5.372568
C     1.580565   -1.384545   -5.342352
N     1.663391   -0.055332   -5.321897
H     2.531862   -3.318510   -5.378083
C     2.677794   -2.244087   -5.379721
C     2.893430    0.479824   -5.336414
H     2.938950    1.566066   -5.320446
C     3.948798   -1.671855   -5.393188
C     4.061553   -0.281264   -5.375045
H     4.832013   -2.301904   -5.409059
H     5.030748    0.205591   -5.384622
80
Optimized Geometry
Cl   -2.066811   -1.988608   -0.754885
Fe   -0.299902   -1.443023   -2.283732
H    -0.403904    0.903911   -4.367910
C    -0.399572    1.323726   -3.359768
N    -0.104615    2.615235   -3.280496
C     0.118500    3.408363   -4.486813
C    -0.015394    3.307061   -1.994811
O    -0.627716    0.594431   -2.361350
H    -1.452894    0.877682    0.031270
C    -0.692130    0.712965    0.805197
N    -1.197177    0.287890    1.979870
C    -2.612002   -0.016041    2.133699
C    -0.326710   -0.023904    3.104822
O     0.508047    0.918992    0.579406
H     0.996555   -1.632127    0.791193
C     1.665902   -2.493539    0.943740
N     2.926461   -2.122805    1.271928
C     3.286495   -0.727585    1.470811
C     3.959581   -3.119209    1.507716
O     1.279576   -3.656462    0.804945
H     0.062009    2.765815   -5.367347
H    -0.637158    4.196811   -4.563988
H     1.110304    3.869564   -4.444395
H     0.896096    3.911996   -1.981666
H    -0.879341    3.967923   -1.865144
H     0.021117    2.576557   -1.187062
H    -2.753193   -1.085079    2.328737
H    -3.033052    0.556948    2.967863
H    -3.144321    0.235615    1.215066
H    -0.749529    0.393845    4.024466
H    -0.226983   -1.109826    3.227694
H     0.657199    0.409490    2.927387
H     2.435087   -0.087460    1.231077
H     3.588225   -0.553585    2.511777
H     4.128696   -0.461247    0.821071
H     3.558785   -4.102386    1.260921
H     4.830134   -2.910175    0.876611
H     4.275525   -3.105696    2.558354
H     2.553723    1.197584   -2.820069
C     1.789378   -1.544429   -2.108917
N     2.827662   -0.697404   -1.947347
H    -1.615885   -4.504880   -2.371074
N     0.276469   -3.717891   -2.278275
C    -0.560765   -4.756245   -2.398620
N     2.380759   -2.785042   -2.142437
C     4.040557   -1.375154   -1.892606
C     1.593144   -3.949945   -2.276151
H     4.982274   -0.862448   -1.776008
C    -0.115150   -6.067361   -2.531240
C     3.763271   -2.696540   -2.007023
H    -0.825404   -6.881127   -2.624232
C     2.142584   -5.225401   -2.407898
C     1.262724   -6.297517   -2.536937
H     4.417241   -3.551839   -1.992711
H     3.213872   -5.383468   -2.410880
H     1.654266   -7.304481   -2.640038
C     2.675940    0.752151   -1.830889
H     3.569247    1.162764   -1.358165
H     1.803653    0.958577   -1.211429
H    -3.807310   -1.984877   -4.755998
H    -3.349260   -3.634125   -4.256159
C    -3.049151   -2.583231   -4.243878
H    -2.946116   -2.248062   -3.213144
H    -2.308985   -3.360381   -6.797767
C    -1.541511   -2.874474   -6.215626
N    -1.762447   -2.432673   -4.919736
C    -0.658116   -1.853929   -4.379620
C    -0.258503   -2.559436   -6.518915
H     0.321684   -2.702209   -7.416790
N     0.260224   -1.931921   -5.391923
C     1.588837   -1.396584   -5.351669
N     1.685435   -0.068180   -5.337830
H     2.520098   -3.340450   -5.369847
C     2.677265   -2.267628   -5.374455
C     2.921178    0.454106   -5.342472
H     2.977984    1.539863   -5.331321
C     3.954299   -1.708854   -5.378083
C     4.081453   -0.319518   -5.365240
H     4.830995   -2.348099   -5.382452
H     5.055815    0.156993   -5.367462
80
Optimized Geometry
Cl   -2.104192   -1.992171   -0.805362
Fe   -0.320752   -1.459963   -2.317955
H    -0.397220    0.896908   -4.377677
C    -0.403158    1.314738   -3.368504
N    -0.111515    2.606509   -3.285006
C     0.115370    3.402219   -4.489163
C    -0.042342    3.298613   -1.998097
O    -0.638854    0.582412   -2.373936
H    -1.440600    0.788720    0.048084
C    -0.667895    0.703292    0.823178
N    -1.130563    0.257901    2.007987
C    -2.518186   -0.144394    2.184056
C    -0.231712    0.053242    3.135616
O     0.511468    1.000581    0.589331
H     0.986876   -1.569065    0.757794
C     1.635255   -2.439866    0.942471
N     2.896348   -2.086641    1.287236
C     3.278727   -0.695065    1.469444
C     3.907355   -3.097946    1.552614
O     1.229032   -3.597408    0.818823
H     0.075192    2.759142   -5.370199
H    -0.647899    4.182542   -4.574142
H     1.101505    3.874150   -4.436384
H     0.856797    3.921526   -1.980475
H    -0.919824    3.942339   -1.872370
H     0.004757    2.568599   -1.190192
H    -2.576199   -1.211074    2.428709
H    -2.978931    0.430985    2.995457
H    -3.069476    0.022308    1.257717
H    -0.684704    0.459452    4.045947
H    -0.038816   -1.016194    3.287838
H     0.710865    0.563628    2.938262
H     2.437170   -0.044521    1.222889
H     3.580913   -0.514240    2.508988
H     4.125865   -0.448833    0.818413
H     3.492489   -4.077013    1.312755
H     4.791014   -2.913064    0.932156
H     4.207622   -3.075845    2.607652
H     2.512294    1.175595   -2.831289
C     1.769334   -1.558712   -2.122221
N     2.808174   -0.713296   -1.953644
H    -1.642892   -4.507993   -2.395970
N     0.251402   -3.727427   -2.289474
C    -0.588608   -4.763863   -2.409492
N     2.357663   -2.801043   -2.139765
C     4.018443   -1.394307   -1.879637
C     1.567397   -3.964282   -2.270240
H     4.960309   -0.883699   -1.755260
C    -0.146628   -6.077829   -2.523705
C     3.738896   -2.715594   -1.989000
H    -0.859018   -6.889655   -2.617170
C     2.112861   -5.243470   -2.381350
C     1.230279   -6.313388   -2.509951
H     4.389983   -3.572745   -1.961148
H     3.183448   -5.405770   -2.370102
H     1.618924   -7.322935   -2.597495
C     2.659946    0.737597   -1.842497
H     3.566459    1.150934   -1.398000
H     1.804060    0.951598   -1.202716
H    -3.801736   -1.967566   -4.811959
H    -3.353946   -3.630478   -4.348914
C    -3.049326   -2.581556   -4.309978
H    -2.951348   -2.270707   -3.271086
H    -2.297367   -3.307008   -6.874746
C    -1.531679   -2.835248   -6.278769
N    -1.758015   -2.421001   -4.974908
C    -0.654658   -1.856827   -4.417169
C    -0.245994   -2.517941   -6.568529
H     0.339032   -2.643827   -7.465766
N     0.268635   -1.916819   -5.425537
C     1.598786   -1.385987   -5.367406
N     1.699714   -0.057909   -5.356051
H     2.522394   -3.333408   -5.369244
C     2.683912   -2.261283   -5.372774
C     2.937544    0.459659   -5.345503
H     2.998303    1.545148   -5.336089
C     3.963094   -1.707405   -5.359386
C     4.095038   -0.318461   -5.348979
H     4.837383   -2.349862   -5.349579
H     5.071049    0.154563   -5.338535
80
Optimized Geometry
Cl   -2.139872   -1.997553   -0.847782
Fe   -0.336086   -1.477222   -2.339275
H    -0.391947    0.885232   -4.379914
C    -0.404677    1.303869   -3.370985
N    -0.118242    2.596813   -3.288388
C     0.109125    3.390417   -4.493922
C    -0.059297    3.292444   -2.002676
O    -0.643196    0.571314   -2.377053
H    -1.405244    0.752918    0.062244
C    -0.634873    0.710159    0.842263
N    -1.079988    0.234089    2.021766
C    -2.450070   -0.227094    2.193339
C    -0.182308    0.082000    3.158520
O     0.528128    1.072564    0.617181
H     0.987644   -1.513315    0.753856
C     1.621514   -2.392809    0.945597
N     2.884012   -2.057263    1.300489
C     3.286009   -0.671123    1.479696
C     3.879437   -3.082602    1.571095
O     1.198196   -3.544194    0.822495
H     0.078758    2.743916   -5.372845
H    -0.659497    4.164675   -4.585721
H     1.091357    3.869851   -4.437328
H     0.830263    3.928892   -1.986919
H    -0.946284    3.923244   -1.877923
H    -0.000515    2.565942   -1.192251
H    -2.460887   -1.290942    2.455989
H    -2.942986    0.339524    2.992029
H    -3.000107   -0.102332    1.259977
H    -0.655848    0.486815    4.059079
H     0.047580   -0.976998    3.330251
H     0.741443    0.623592    2.957375
H     2.451730   -0.008210    1.240154
H     3.597297   -0.495322    2.517324
H     4.131759   -0.435040    0.823049
H     3.452831   -4.055684    1.327548
H     4.769236   -2.909035    0.956154
H     4.173445   -3.065541    2.627930
H     2.470273    1.158448   -2.841877
C     1.754484   -1.568409   -2.129296
N     2.793429   -0.723532   -1.958501
H    -1.660377   -4.510167   -2.417637
N     0.234790   -3.733524   -2.296681
C    -0.606772   -4.768955   -2.417539
N     2.341395   -2.811521   -2.133865
C     4.002158   -1.405863   -1.870839
C     1.549946   -3.973892   -2.260811
H     4.944071   -0.895860   -1.744258
C    -0.167132   -6.084851   -2.515443
C     3.721726   -2.727364   -1.973395
H    -0.880692   -6.895449   -2.610488
C     2.092894   -5.255611   -2.353908
C     1.208897   -6.324115   -2.483358
H     4.371580   -3.585094   -1.936834
H     3.162778   -5.420880   -2.328411
H     1.595624   -7.335486   -2.557145
C     2.647682    0.728254   -1.854655
H     3.566875    1.145122   -1.441745
H     1.811457    0.949140   -1.191382
H    -3.806341   -1.968019   -4.857168
H    -3.352672   -3.631892   -4.402989
C    -3.053500   -2.581724   -4.355555
H    -2.962278   -2.277234   -3.314176
H    -2.294042   -3.262527   -6.929453
C    -1.529576   -2.802260   -6.323005
N    -1.759747   -2.410156   -5.013078
C    -0.657131   -1.858369   -4.441574
C    -0.242093   -2.482903   -6.602485
H     0.346311   -2.595125   -7.499312
N     0.269795   -1.903577   -5.447264
C     1.601316   -1.377052   -5.375514
N     1.706468   -0.049246   -5.370426
H     2.517796   -3.327554   -5.357604
C     2.683243   -2.256061   -5.363647
C     2.945913    0.464282   -5.348167
H     3.010175    1.549598   -5.342830
C     3.964110   -1.706477   -5.337722
C     4.100583   -0.317905   -5.332894
H     4.836045   -2.351729   -5.314085
H     5.078017    0.151848   -5.312485
80
Optimized Geometry
Cl   -2.173711   -2.001424   -0.883466
Fe   -0.353872   -1.494321   -2.360515
H    -0.417174    0.869859   -4.387979
C    -0.417017    1.290552   -3.379925
N    -0.125646    2.582853   -3.304907
C     0.094360    3.370139   -4.516011
C    -0.053470    3.285176   -2.023662
O    -0.647427    0.560599   -2.382070
H    -1.369736    0.723041    0.081754
C    -0.604734    0.718387    0.868856
N    -1.038009    0.222065    2.044896
C    -2.395488   -0.277190    2.213233
C    -0.147463    0.115121    3.192919
O     0.543745    1.132094    0.655252
H     0.985773   -1.473792    0.781563
C     1.609623   -2.362849    0.959883
N     2.876236   -2.043894    1.315519
C     3.295916   -0.663326    1.502198
C     3.861923   -3.081954    1.573868
O     1.172992   -3.507875    0.824251
H     0.062326    2.718547   -5.391074
H    -0.676101    4.142458   -4.608768
H     1.075902    3.851760   -4.465990
H     0.843270    3.911700   -2.015349
H    -0.932735    3.926920   -1.899868
H     0.000925    2.563702   -1.208560
H    -2.376139   -1.335399    2.497299
H    -2.912713    0.289053    2.996793
H    -2.940236   -0.187365    1.272927
H    -0.637276    0.529382    4.080589
H     0.102153   -0.934852    3.390082
H     0.766870    0.671575    2.989250
H     2.470500    0.013404    1.269818
H     3.612582   -0.498140    2.539848
H     4.143053   -0.434383    0.844741
H     3.421960   -4.048931    1.329890
H     4.748802   -2.916698    0.952481
H     4.164274   -3.072107    2.628349
H     2.422020    1.152868   -2.834300
C     1.738010   -1.573754   -2.133946
N     2.775442   -0.727648   -1.957917
H    -1.673501   -4.520681   -2.435198
N     0.219798   -3.740875   -2.304104
C    -0.619691   -4.778243   -2.425011
N     2.325504   -2.816644   -2.131667
C     3.983843   -1.409484   -1.861636
C     1.535377   -3.979659   -2.257409
H     4.924794   -0.898803   -1.730761
C    -0.178049   -6.094057   -2.512262
C     3.704856   -2.731295   -1.963335
H    -0.890190   -6.905787   -2.608094
C     2.079731   -5.261556   -2.338747
C     1.197905   -6.331762   -2.468292
H     4.355320   -3.588348   -1.922091
H     3.149551   -5.425581   -2.304238
H     1.586249   -7.343100   -2.533395
C     2.628958    0.724246   -1.852366
H     3.559860    1.142427   -1.467654
H     1.812527    0.947066   -1.165239
H    -3.810121   -1.978025   -4.899052
H    -3.347728   -3.643798   -4.460776
C    -3.055697   -2.592282   -4.400517
H    -2.971718   -2.298214   -3.355573
H    -2.286287   -3.225304   -6.982532
C    -1.524828   -2.773602   -6.365930
N    -1.760101   -2.405088   -5.050227
C    -0.660320   -1.860992   -4.465596
C    -0.237154   -2.446617   -6.635662
H     0.354566   -2.542343   -7.532207
N     0.270008   -1.887199   -5.468796
C     1.602470   -1.364195   -5.382954
N     1.711138   -0.036658   -5.379202
H     2.512851   -3.317183   -5.351120
C     2.681563   -2.246222   -5.356704
C     2.951758    0.473403   -5.343787
H     3.019055    1.558496   -5.340040
C     3.963630   -1.700227   -5.317221
C     4.103882   -0.312042   -5.313649
H     4.833441   -2.347809   -5.282839
H     5.082364    0.154980   -5.283151
80
Optimized Geometry
Cl   -2.240545   -1.979371   -0.950835
Fe   -0.390787   -1.471654   -2.384151
H    -0.510004    0.875827   -4.448351
C    -0.469337    1.300590   -3.443177
N    -0.158032    2.588834   -3.383400
C     0.052044    3.364416   -4.603631
C    -0.036587    3.296901   -2.109235
O    -0.678932    0.578119   -2.435439
H    -1.323630    0.595977    0.137070
C    -0.544276    0.729970    0.900293
N    -0.871501    0.218652    2.104855
C    -2.131830   -0.476185    2.329137
C     0.057763    0.279623    3.225239
O     0.529350    1.291596    0.640109
H     0.868324   -1.527599    0.762404
C     1.484793   -2.415788    0.970037
N     2.748163   -2.098486    1.337376
C     3.180059   -0.718808    1.498633
C     3.721620   -3.139409    1.630218
O     1.040391   -3.559208    0.852652
H    -0.016791    2.710144   -5.474453
H    -0.700916    4.155340   -4.681479
H     1.046052    3.822099   -4.579341
H     0.900387    3.862320   -2.106454
H    -0.870645    3.997805   -1.994441
H    -0.031235    2.582320   -1.286096
H    -1.941943   -1.513828    2.627483
H    -2.700610    0.019626    3.124302
H    -2.716139   -0.487070    1.408506
H    -0.462395    0.642645    4.117881
H     0.467302   -0.715553    3.439543
H     0.872366    0.958313    2.974920
H     2.377142   -0.035164    1.213291
H     3.457901   -0.524120    2.542193
H     4.054976   -0.523920    0.867765
H     3.272168   -4.108090    1.411866
H     4.612903   -3.001176    1.008433
H     4.019084   -3.102119    2.685314
H     2.338561    1.148223   -2.824294
C     1.693631   -1.563639   -2.119580
N     2.731334   -0.718457   -1.940073
H    -1.718090   -4.507080   -2.476364
N     0.173539   -3.728976   -2.315290
C    -0.664896   -4.765663   -2.447747
N     2.278039   -2.807766   -2.106591
C     3.937086   -1.402540   -1.829542
C     1.487581   -3.969928   -2.244789
H     4.878118   -0.893308   -1.693851
C    -0.223726   -6.082389   -2.524400
C     3.656155   -2.724420   -1.926942
H    -0.935344   -6.893305   -2.630506
C     2.031740   -5.252583   -2.313707
C     1.150844   -6.321934   -2.456448
H     4.304559   -3.582495   -1.875711
H     3.100533   -5.418027   -2.259805
H     1.538881   -7.333919   -2.512720
C     2.586110    0.734843   -1.845776
H     3.531624    1.159601   -1.506074
H     1.796073    0.969002   -1.131984
H    -3.792419   -2.042747   -5.019308
H    -3.295095   -3.678944   -4.514152
C    -3.034818   -2.617773   -4.480662
H    -2.988603   -2.289152   -3.443799
H    -2.198868   -3.252879   -7.039596
C    -1.457454   -2.787453   -6.408944
N    -1.728020   -2.412548   -5.101770
C    -0.648937   -1.850479   -4.495671
C    -0.168238   -2.445846   -6.651246
H     0.445112   -2.539277   -7.533382
N     0.304559   -1.871685   -5.477005
C     1.626838   -1.327663   -5.367650
N     1.715357    0.001480   -5.360531
H     2.565846   -3.266904   -5.323998
C     2.718588   -2.193511   -5.327464
C     2.947778    0.529718   -5.309126
H     2.998864    1.615718   -5.301943
C     3.991787   -1.628464   -5.271580
C     4.111252   -0.238337   -5.266056
H     4.870609   -2.263090   -5.226332
H     5.082180    0.243327   -5.223709
80
Optimized Geometry
Cl   -2.268481   -1.976302   -0.985564
Fe   -0.403037   -1.473823   -2.403563
H    -0.520836    0.862262   -4.468842
C    -0.483042    1.296514   -3.467601
N    -0.192757    2.590009   -3.421228
C     0.004133    3.356029   -4.649633
C    -0.078895    3.313363   -2.155020
O    -0.676593    0.579056   -2.453008
H    -1.253250    0.498628    0.153560
C    -0.497512    0.741400    0.914256
N    -0.764973    0.216508    2.128504
C    -1.934386   -0.619109    2.366048
C     0.139525    0.415795    3.252794
O     0.502526    1.420422    0.642971
H     0.796772   -1.569730    0.786822
C     1.420653   -2.454861    0.984595
N     2.685419   -2.130788    1.342015
C     3.110245   -0.750411    1.517425
C     3.663698   -3.167402    1.635441
O     0.980631   -3.599896    0.868163
H    -0.048772    2.690960   -5.513389
H    -0.764493    4.130664   -4.737968
H     0.988670    3.833834   -4.628081
H     0.856884    3.880964   -2.154559
H    -0.914935    4.013982   -2.053593
H    -0.075749    2.609288   -1.322852
H    -1.621285   -1.617940    2.693085
H    -2.564136   -0.176370    3.146507
H    -2.507215   -0.723740    1.444218
H    -0.422275    0.779822    4.119733
H     0.626372   -0.529383    3.523621
H     0.897938    1.146991    2.975104
H     2.310314   -0.062458    1.234110
H     3.379996   -0.563059    2.564393
H     3.988395   -0.546433    0.894430
H     3.223493   -4.137340    1.404323
H     4.559716   -3.016854    1.023850
H     3.950392   -3.137691    2.693824
H     2.283634    1.149399   -2.811848
C     1.674985   -1.556458   -2.111634
N     2.708764   -0.708060   -1.924934
H    -1.724773   -4.503777   -2.525655
N     0.162983   -3.723220   -2.330675
C    -0.672015   -4.761030   -2.476727
N     2.262166   -2.799477   -2.087048
C     3.914839   -1.389269   -1.798401
C     1.475977   -3.962772   -2.235869
H     4.853423   -0.877559   -1.655286
C    -0.228199   -6.077315   -2.542716
C     3.638069   -2.712111   -1.893170
H    -0.936862   -6.889120   -2.660927
C     2.022240   -5.245202   -2.290897
C     1.145095   -6.315511   -2.447798
H     4.288555   -3.568237   -1.835894
H     3.089846   -5.409600   -2.214925
H     1.534882   -7.327331   -2.493866
C     2.559486    0.745456   -1.837067
H     3.512339    1.176810   -1.528363
H     1.788051    0.985674   -1.104771
H    -3.787633   -1.992377   -5.064684
H    -3.313693   -3.642740   -4.583422
C    -3.041082   -2.585533   -4.530246
H    -2.999385   -2.273864   -3.487870
H    -2.191487   -3.192651   -7.091820
C    -1.450606   -2.743187   -6.449071
N    -1.727238   -2.385650   -5.138341
C    -0.647672   -1.841736   -4.516834
C    -0.156753   -2.409170   -6.677261
H     0.462195   -2.494783   -7.556299
N     0.312594   -1.856842   -5.491331
C     1.639772   -1.328478   -5.363049
N     1.743508   -0.000486   -5.353912
H     2.554038   -3.278870   -5.306727
C     2.720167   -2.207491   -5.307403
C     2.981470    0.512861   -5.284482
H     3.045960    1.598071   -5.274773
C     3.999179   -1.657857   -5.233755
C     4.134857   -0.269226   -5.225977
H     4.869760   -2.302771   -5.176612
H     5.110731    0.200885   -5.169634
80
Optimized Geometry
Cl   -2.290494   -1.991953   -1.007505
Fe   -0.417102   -1.490231   -2.413630
H    -0.527913    0.843965   -4.465771
C    -0.488371    1.282887   -3.466707
N    -0.198866    2.577033   -3.428468
C     0.000154    3.334161   -4.662164
C    -0.090622    3.310385   -2.167574
O    -0.681571    0.570499   -2.448280
H    -1.201440    0.489588    0.167136
C    -0.466691    0.772458    0.934194
N    -0.717012    0.231117    2.145800
C    -1.852221   -0.652549    2.376526
C     0.165239    0.476934    3.278813
O     0.499766    1.503721    0.675609
H     0.769713   -1.562153    0.803904
C     1.394027   -2.450636    0.984010
N     2.660741   -2.133919    1.339599
C     3.090703   -0.757678    1.530809
C     3.638466   -3.177146    1.611699
O     0.952127   -3.593072    0.852212
H    -0.053171    2.662978   -5.521068
H    -0.767112    4.109424   -4.756040
H     0.985441    3.810580   -4.643483
H     0.842436    3.882442   -2.169579
H    -0.930035    4.008014   -2.073380
H    -0.086224    2.614236   -1.328795
H    -1.500304   -1.633253    2.718678
H    -2.511046   -0.230453    3.144314
H    -2.407237   -0.791955    1.448218
H    -0.416956    0.836809    4.134101
H     0.676625   -0.448970    3.569883
H     0.903474    1.226319    2.996568
H     2.292326   -0.060000    1.266585
H     3.372802   -0.587005    2.577287
H     3.962696   -0.547977    0.900984
H     3.197664   -4.141838    1.360615
H     4.534378   -3.014734    1.003098
H     3.925209   -3.169393    2.670481
H     2.266124    1.154370   -2.797008
C     1.662335   -1.557227   -2.111581
N     2.691815   -0.706102   -1.913288
H    -1.724756   -4.517504   -2.537157
N     0.159726   -3.730364   -2.338314
C    -0.671326   -4.771451   -2.485283
N     2.253705   -2.798574   -2.085167
C     3.899313   -1.383497   -1.779654
C     1.473190   -3.964919   -2.238061
H     4.834922   -0.868795   -1.628218
C    -0.222562   -6.086024   -2.547826
C     3.627971   -2.706923   -1.880784
H    -0.928079   -6.900592   -2.665915
C     2.024253   -5.245432   -2.291435
C     1.151486   -6.319055   -2.449646
H     4.280654   -3.561041   -1.819612
H     3.092310   -5.405749   -2.213566
H     1.545076   -7.329452   -2.494240
C     2.538568    0.746750   -1.822866
H     3.488263    1.179974   -1.506277
H     1.763903    0.983870   -1.092891
H    -3.792474   -1.991683   -5.102593
H    -3.318081   -3.642522   -4.623553
C    -3.048533   -2.584829   -4.564584
H    -3.015820   -2.277528   -3.520699
H    -2.188669   -3.163136   -7.127357
C    -1.449568   -2.722561   -6.476476
N    -1.730949   -2.379479   -5.162917
C    -0.652650   -1.845502   -4.530243
C    -0.154170   -2.388865   -6.695527
H     0.468283   -2.466350   -7.572855
N     0.311661   -1.852317   -5.501183
C     1.639864   -1.329390   -5.361758
N     1.748104   -0.001808   -5.345746
H     2.547193   -3.283179   -5.308611
C     2.716871   -2.212364   -5.303374
C     2.987401    0.506854   -5.266913
H     3.055514    1.591706   -5.252072
C     3.997212   -1.667496   -5.218672
C     4.137653   -0.279422   -5.203911
H     4.865212   -2.315676   -5.158789
H     5.114785    0.186948   -5.139138
80
Optimized Geometry
Cl   -2.305314   -1.996282   -1.025931 
Fe   -0.423286   -1.486712   -2.419863 
H    -0.510692    0.829783   -4.467950 
C    -0.494555    1.280268   -3.473469 
N    -0.222105    2.577850   -3.446461 
C    -0.010658    3.320530   -4.687087 
C    -0.146303    3.330406   -2.194697 
O    -0.696485    0.575090   -2.451016 
H    -1.025860    0.328872    0.165112 
C    -0.373965    0.764337    0.937388 
N    -0.574349    0.244226    2.167512 
C    -1.557557   -0.802946    2.409793 
C     0.208807    0.690552    3.311565 
O     0.470439    1.629029    0.666535 
H     0.689767   -1.688813    0.683397 
C     1.310062   -2.561930    0.939250 
N     2.554859   -2.217775    1.344850 
C     2.955537   -0.830375    1.519466 
C     3.525848   -3.238536    1.709843 
O     0.883339   -3.712842    0.834637 
H    -0.030868    2.635681   -5.536611 
H    -0.790597    4.079001   -4.809685 
H     0.964467    3.816460   -4.653260 
H     0.781306    3.911193   -2.186189 
H    -0.993969    4.021275   -2.128466 
H    -0.151587    2.646449   -1.346154 
H    -1.060635   -1.704105    2.789944 
H    -2.291634   -0.469499    3.152486 
H    -2.067333   -1.054748    1.478388 
H    -0.454296    1.083292    4.090721 
H     0.777899   -0.148811    3.728018 
H     0.895522    1.471443    2.986541 
H     2.181714   -0.158609    1.144129 
H     3.130452   -0.608919    2.579660 
H     3.882530   -0.636642    0.968909 
H     3.103787   -4.217451    1.482935 
H     4.448424   -3.095167    1.136861 
H     3.762813   -3.180648    2.779288 
H     2.270579    1.169456   -2.808731 
C     1.653610   -1.539821   -2.114951 
N     2.678327   -0.685197   -1.906276 
H    -1.719893   -4.511793   -2.567204 
N     0.160074   -3.717947   -2.351239 
C    -0.665641   -4.761356   -2.511174 
N     2.248766   -2.779396   -2.080628 
C     3.886441   -1.359233   -1.758164 
C     1.474130   -3.947726   -2.246810 
H     4.818747   -0.841591   -1.596431 
C    -0.210546   -6.073304   -2.581861 
C     3.620209   -2.683522   -1.859918 
H    -0.911700   -6.890012   -2.710461 
C     2.031205   -5.225022   -2.307295 
C     1.163983   -6.301159   -2.478241 
H     4.274497   -3.535785   -1.789436 
H     3.099587   -5.380827   -2.225156 
H     1.562201   -7.309462   -2.528600 
C     2.522872    0.768095   -1.826493 
H     3.466387    1.202199   -1.493900 
H     1.734721    1.013934   -1.113946 
H    -3.795732   -1.970768   -5.118397 
H    -3.324371   -3.622523   -4.639043 
C    -3.053502   -2.565148   -4.579411 
H    -3.022181   -2.257869   -3.535448 
H    -2.194173   -3.127984   -7.146120 
C    -1.453720   -2.695335   -6.491459 
N    -1.734694   -2.360965   -5.175562 
C    -0.654451   -1.836567   -4.538385 
C    -0.156583   -2.365800   -6.706956 
H     0.466296   -2.439419   -7.584311 
N     0.310807   -1.840607   -5.508165 
C     1.640021   -1.320620   -5.364648 
N     1.752020    0.006773   -5.363074 
H     2.540947   -3.276244   -5.283020 
C     2.713746   -2.205936   -5.287299 
C     2.991957    0.513013   -5.278445 
H     3.063058    1.597794   -5.276206 
C     3.994950   -1.663745   -5.197232 
C     4.139221   -0.275954   -5.196358 
H     4.860541   -2.313612   -5.123002 
H     5.117094    0.188356   -5.128015 
80
Optimized Geometry
Cl   -1.974243   -5.218322   -1.125813
Fe   -0.374774   -3.459749   -1.537963
H    -1.260627   -3.331508    1.429887
C    -1.602100   -2.407602    0.951536
N    -2.332195   -1.586754    1.700379
C    -2.739729   -1.960463    3.052608
C    -2.854996   -0.333113    1.159164
O    -1.279610   -2.145054   -0.235950
H    -0.390796   -0.132918    3.188819
C     0.708452   -0.134504    3.275987
N     1.262901    1.020560    2.849771
C     0.451811    2.130960    2.372547
C     2.703331    1.231475    2.906887
O     1.321921   -1.114942    3.705018
H     1.197960   -3.213437    2.825045
C     1.385810   -4.005340    2.085353
N     2.687870   -4.103927    1.736577
C     3.713117   -3.310267    2.401393
C     3.129187   -5.094926    0.765261
O     0.469477   -4.693706    1.622058
H    -2.265850   -2.902699    3.333431
H    -2.437992   -1.183996    3.762509
H    -3.827738   -2.074502    3.097591
H    -3.941364   -0.404644    1.039201
H    -2.633840    0.485845    1.850725
H    -2.388748   -0.139682    0.193559
H     0.576790    3.005718    3.020983
H     0.750953    2.405353    1.355296
H    -0.602899    1.846714    2.362917
H     3.088522    1.472805    1.909834
H     2.936500    2.063628    3.580950
H     3.178865    0.321644    3.271837
H     3.241145   -2.583428    3.066739
H     4.383355   -3.953127    2.985211
H     4.311495   -2.773192    1.656206
H     2.261973   -5.465670    0.218949
H     3.832839   -4.632344    0.066748
H     3.630444   -5.933688    1.264191
H     2.247456   -0.001350    0.139117
C     1.625694   -2.837877   -1.384375
N     2.344680   -1.879790   -0.765336
H    -0.511829   -6.408591   -3.187140
N     0.914049   -4.991101   -2.780189
C     0.502458   -6.100719   -3.413938
N     2.541476   -3.451196   -2.208074
C     3.671997   -1.874983   -1.182154
C     2.174262   -4.576865   -2.978053
H     4.393677   -1.171900   -0.796454
C     1.313630   -6.813499   -4.290364
C     3.803001   -2.865629   -2.096783
H     0.937538   -7.705096   -4.779013
C     3.061466   -5.214983   -3.845862
C     2.611870   -6.350612   -4.514461
H     4.664778   -3.195611   -2.652049
H     4.068034   -4.845707   -3.996318
H     3.275926   -6.871951   -5.196367
C     1.811965   -0.992171    0.260579
H     2.048233   -1.378623    1.252569
H     0.732704   -0.932686    0.138965
H    -2.956830   -4.156263   -5.146053
H    -1.390515   -5.005743   -5.196264
C    -2.001289   -4.294541   -4.634299
H    -2.177930   -4.672765   -3.628948
H    -1.492479   -2.455749   -6.627057
C    -1.137357   -2.185625   -5.644664
N    -1.316576   -3.008363   -4.540993
C    -0.791066   -2.472218   -3.407177
C    -0.489818   -1.082395   -5.203694
H    -0.178797   -0.182614   -5.710370
N    -0.291353   -1.269924   -3.837698
C     0.263719   -0.233632   -3.019981
N    -0.553289    0.314346   -2.121042
H     2.185728   -0.314906   -3.996026
C     1.567616    0.198402   -3.267987
C    -0.081822    1.360140   -1.426828
H    -0.760486    1.785988   -0.691789
C     2.035342    1.298284   -2.550814
C     1.190367    1.901452   -1.618090
H     3.040646    1.672344   -2.716063
H     1.510331    2.766563   -1.046769
80
Optimized Geometry
Cl   -2.399811   -4.657734   -1.342926
Fe   -0.477529   -3.219911   -1.607700
H    -1.097145   -3.319543    1.340132
C    -1.489935   -2.357824    0.993461
N    -2.253175   -1.696993    1.858451
C    -2.592197   -2.273991    3.157327
C    -2.891798   -0.433062    1.497747
O    -1.199840   -1.921344   -0.150294
H    -0.299328   -0.287196    3.235928
C     0.794382   -0.168916    3.167293
N     1.157555    1.068268    2.767809
C     0.173565    2.103221    2.485995
C     2.559908    1.444277    2.645362
O     1.562761   -1.100268    3.423939
H     1.286465   -3.183337    2.419037
C     1.466253   -4.062699    1.779663
N     2.774925   -4.250710    1.504249
C     3.807095   -3.409642    2.096383
C     3.214698   -5.363918    0.675227
O     0.541062   -4.771717    1.364557
H    -2.057029   -3.215477    3.294132
H    -2.310092   -1.582613    3.957803
H    -3.669778   -2.459483    3.214716
H    -3.958482   -0.594073    1.307893
H    -2.786981    0.275263    2.324199
H    -2.416973   -0.035182    0.601956
H     0.323400    2.964714    3.146434
H     0.264880    2.438736    1.447233
H    -0.834458    1.713194    2.639887
H     2.766432    1.798779    1.629521
H     2.796423    2.249567    3.350296
H     3.179420    0.575118    2.863897
H     3.344220   -2.620127    2.692311
H     4.464724   -4.006920    2.739560
H     4.416444   -2.952381    1.308330
H     2.345162   -5.811379    0.194138
H     3.911996   -5.001866   -0.086565
H     3.724292   -6.121126    1.283686
H     2.356665    0.132443   -0.202473
C     1.580324   -2.811978   -1.394934
N     2.367401   -1.835467   -0.903520
H    -0.879931   -6.295794   -2.934554
N     0.671588   -4.985186   -2.638393
C     0.180487   -6.146797   -3.102273
N     2.437108   -3.570512   -2.157877
C     3.682429   -1.959099   -1.341614
C     1.987673   -4.760633   -2.769655
H     4.453161   -1.261332   -1.053416
C     0.964708   -7.095273   -3.749019
C     3.732973   -3.053760   -2.137561
H     0.519825   -8.015761   -4.109383
C     2.857143   -5.645578   -3.409115
C     2.325452   -6.828831   -3.913428
H     4.556636   -3.487509   -2.679055
H     3.914780   -5.432126   -3.498061
H     2.973678   -7.540207   -4.414846
C     1.923964   -0.832662    0.057667
H     2.234463   -1.119283    1.063367
H     0.838365   -0.773245    0.016862
H    -2.470791   -3.984604   -5.584822
H    -0.947869   -4.857489   -5.272785
C    -1.643259   -4.110356   -4.882715
H    -2.033105   -4.433130   -3.919371
H    -0.794167   -2.336561   -6.813403
C    -0.601556   -2.038411   -5.794536
N    -0.965782   -2.828487   -4.711686
C    -0.636605   -2.258136   -3.522784
C    -0.032499   -0.922426   -5.286320
H     0.352239   -0.034720   -5.762468
N    -0.067405   -1.065917   -3.899443
C     0.311714    0.000440   -3.027541
N    -0.601504    0.388140   -2.140024
H     2.268391    0.225842   -3.917037
C     1.554574    0.616386   -3.200380
C    -0.301307    1.449764   -1.377470
H    -1.056770    1.740787   -0.651901
C     1.835614    1.738096   -2.423499
C     0.886060    2.172075   -1.496044
H     2.783286    2.255500   -2.533894
H     1.064763    3.043130   -0.874528
80
Optimized Geometry
Cl   -2.501441   -4.415697   -1.455795
Fe   -0.524022   -3.042160   -1.688256
H    -1.011162   -3.325988    1.309819
C    -1.426478   -2.353658    1.022776
N    -2.201089   -1.760274    1.926177
C    -2.522735   -2.421382    3.189240
C    -2.870114   -0.492530    1.641322
O    -1.147872   -1.845901   -0.094547
H    -0.176180   -0.399846    3.224254
C     0.903884   -0.215692    3.105032
N     1.177663    1.053899    2.737043
C     0.124280    2.031978    2.508897
C     2.549397    1.511394    2.555918
O     1.735655   -1.108473    3.289475
H     1.329788   -3.150312    2.185310
C     1.484965   -4.087183    1.626854
N     2.788536   -4.358219    1.406538
C     3.844506   -3.521321    1.963026
C     3.194206   -5.558913    0.690177
O     0.535797   -4.785914    1.251181
H    -1.973687   -3.362068    3.262482
H    -2.243461   -1.777304    4.029081
H    -3.597122   -2.625729    3.241310
H    -3.926327   -0.669580    1.411135
H    -2.807790    0.156708    2.518644
H    -2.385588   -0.016455    0.790110
H     0.260894    2.899924    3.163329
H     0.142740    2.371637    1.467486
H    -0.850945    1.586485    2.714696
H     2.704555    1.844860    1.523555
H     2.755018    2.351393    3.228819
H     3.228394    0.689472    2.781071
H     3.404934   -2.656214    2.463952
H     4.440508   -4.090149    2.687257
H     4.507424   -3.174786    1.162894
H     2.314191   -6.014711    0.236790
H     3.915280   -5.296060   -0.090205
H     3.664596   -6.276584    1.373439
H     2.352435    0.247922   -0.453068
C     1.557169   -2.741720   -1.424231
N     2.381441   -1.784785   -0.954522
H    -1.019779   -6.203233   -2.834278
N     0.587297   -4.959247   -2.546534
C     0.055190   -6.125598   -2.949089
N     2.403756   -3.607675   -2.078111
C     3.707837   -2.023528   -1.301522
C     1.917789   -4.815532   -2.622262
H     4.506828   -1.358670   -1.012409
C     0.815826   -7.163942   -3.474549
C     3.728641   -3.174940   -2.012869
H     0.337514   -8.084932   -3.787749
C     2.767070   -5.792704   -3.145092
C     2.195991   -6.983528   -3.584098
H     4.551575   -3.698768   -2.469231
H     3.837784   -5.642340   -3.196956
H     2.827524   -7.765313   -3.993594
C     1.967305   -0.698814   -0.074420
H     2.351019   -0.882144    0.930119
H     0.880559   -0.673407   -0.045758
H    -2.183413   -3.978126   -5.785494
H    -0.670548   -4.783026   -5.292496
C    -1.423880   -4.046529   -5.003279
H    -1.894361   -4.343782   -4.067666
H    -0.524504   -2.261419   -6.914694
C    -0.403627   -1.946137   -5.890099
N    -0.808741   -2.735150   -4.820452
C    -0.576004   -2.138114   -3.624137
C     0.093747   -0.804348   -5.363613
H     0.472377    0.091059   -5.829986
N    -0.024800   -0.930468   -3.979486
C     0.266100    0.147067   -3.090358
N    -0.663357    0.420684   -2.177253
H     2.180721    0.585822   -3.995426
C     1.442420    0.883787   -3.259461
C    -0.453350    1.480619   -1.384180
H    -1.222030    1.674935   -0.640466
C     1.627004    2.003395   -2.450839
C     0.657613    2.316714   -1.495512
H     2.519060    2.612276   -2.558486
H     0.762029    3.182031   -0.849547
80
Optimized Geometry
Cl   -2.739766   -3.854901   -1.810905
Fe   -0.554858   -2.810307   -1.824788
H    -0.790369   -3.293282    1.124363
C    -1.301450   -2.337789    0.954983
N    -2.079941   -1.926231    1.953829
C    -2.231499   -2.736086    3.160824
C    -2.895837   -0.720305    1.849073
O    -1.135143   -1.701531   -0.116366
H    -0.132326   -0.473906    3.028729
C     0.926215   -0.206043    2.881451
N     1.099710    1.108842    2.631713
C    -0.022491    2.033703    2.576305
C     2.427210    1.672748    2.423668
O     1.820769   -1.054809    2.935005
H     1.472332   -3.143907    1.956766
C     1.620043   -4.126405    1.481893
N     2.921018   -4.472915    1.394792
C     3.968984   -3.631279    1.957968
C     3.324262   -5.747268    0.819522
O     0.669061   -4.808441    1.078095
H    -1.579880   -3.609950    3.099780
H    -1.959091   -2.146866    4.042307
H    -3.270633   -3.065725    3.262368
H    -3.955180   -0.992488    1.789456
H    -2.745521   -0.094987    2.734360
H    -2.608513   -0.171708    0.953307
H     0.085441    2.812668    3.339545
H    -0.070420    2.514261    1.593133
H    -0.957655    1.497843    2.749919
H     2.516126    2.067399    1.404797
H     2.599860    2.489971    3.132615
H     3.171381    0.892437    2.580933
H     3.534152   -2.701582    2.330912
H     4.474232   -4.149051    2.782628
H     4.710201   -3.394705    1.187047
H     2.452103   -6.226212    0.375095
H     4.084560   -5.582083    0.048991
H     3.747417   -6.401271    1.591684
H     2.427071    0.306626   -0.881252
C     1.522074   -2.695635   -1.436585
N     2.427611   -1.788721   -1.019779
H    -1.371089   -5.940335   -2.743596
N     0.356784   -4.874288   -2.439610
C    -0.289547   -6.008715   -2.760987
N     2.294161   -3.707997   -1.958845
C     3.732781   -2.199429   -1.277033
C     1.697025   -4.903024   -2.406062
H     4.587828   -1.597008   -1.012586
C     0.367844   -7.185251   -3.099182
C     3.655310   -3.413164   -1.870391
H    -0.200687   -8.071775   -3.355917
C     2.449074   -6.031203   -2.740507
C     1.764424   -7.187721   -3.099380
H     4.431523   -4.063933   -2.236460
H     3.530998   -6.017284   -2.705765
H     2.318583   -8.083150   -3.361745
C     2.097147   -0.560732   -0.306934
H     2.580684   -0.573430    0.669746
H     1.018731   -0.528642   -0.170544
H    -1.615724   -3.958161   -6.125567
H    -0.219979   -4.657464   -5.263424
C    -1.040121   -3.938909   -5.198048
H    -1.691351   -4.193142   -4.363334
H    -0.158226   -2.090782   -7.067781
C    -0.114075   -1.771316   -6.038322
N    -0.524193   -2.588402   -4.991005
C    -0.396270   -1.980009   -3.785917
C     0.278306   -0.600268   -5.488552
H     0.617003    0.317333   -5.941200
N     0.094392   -0.737098   -4.112469
C     0.268469    0.330310   -3.186954
N    -0.611618    0.373750   -2.189601
H     2.005589    1.167904   -4.177365
C     1.285163    1.272822   -3.374240
C    -0.520915    1.391339   -1.323360
H    -1.241568    1.383465   -0.510104
C     1.345091    2.342586   -2.483718
C     0.421988    2.412038   -1.437770
H     2.111595    3.102308   -2.599075
H     0.438037    3.231711   -0.727439
80
Optimized Geometry
Cl   -2.886692   -3.162419   -2.223714
Fe   -0.550216   -2.472720   -1.912114
H    -0.598540   -3.236983    0.925521
C    -1.197655   -2.320343    0.915407
N    -1.927082   -2.118475    2.011049
C    -1.873365   -3.072462    3.117374
C    -2.859445   -1.001757    2.125003
O    -1.176509   -1.551264   -0.077812
H    -0.248675   -0.396718    3.165242
C     0.741982   -0.108968    2.778517
N     0.872139    1.224987    2.623255
C    -0.220061    2.141624    2.918143
C     2.113916    1.808310    2.133152
O     1.605898   -0.952420    2.522799
H     1.502179   -3.103896    1.931289
C     1.678654   -4.119194    1.544724
N     2.989266   -4.430690    1.480317
C     4.005425   -3.505168    1.963791
C     3.433331   -5.734314    1.010300
O     0.746707   -4.863089    1.204717
H    -1.168467   -3.869745    2.872204
H    -1.543746   -2.566259    4.030864
H    -2.865567   -3.502473    3.289404
H    -3.888583   -1.376810    2.128678
H    -2.681466   -0.462795    3.060815
H    -2.719879   -0.328920    1.279889
H     0.075203    2.849399    3.700997
H    -0.495067    2.708742    2.021272
H    -1.094315    1.582877    3.259754
H     1.974206    2.217479    1.125373
H     2.432005    2.617088    2.799533
H     2.880028    1.034208    2.108649
H     3.535508   -2.560769    2.247967
H     4.526438   -3.925117    2.833023
H     4.740467   -3.313183    1.174751
H     2.581268   -6.261695    0.580913
H     4.209560   -5.607851    0.248530
H     3.848614   -6.322815    1.837620
H     2.485202    0.234861   -1.296063
C     1.525520   -2.660216   -1.434567
N     2.567388   -1.862511   -1.110061
H    -1.794862   -5.501042   -2.723657
N     0.064119   -4.691319   -2.408181
C    -0.737832   -5.737018   -2.677038
N     2.138044   -3.797164   -1.915922
C     3.792594   -2.459766   -1.391933
C     1.379739   -4.920058   -2.298861
H     4.731375   -1.963549   -1.201536
C    -0.257281   -7.021415   -2.899852
C     3.528160   -3.685077   -1.899629
H    -0.944961   -7.829054   -3.123468
C     1.961512   -6.172285   -2.513299
C     1.121237   -7.235606   -2.826813
H     4.192636   -4.454890   -2.253883
H     3.029505   -6.320827   -2.417181
H     1.539986   -8.222501   -2.995538
C     2.447511   -0.533847   -0.520378
H     3.266253   -0.386396    0.183635
H     1.508653   -0.482843    0.021450
H    -0.907646   -3.998201   -6.414669
H     0.215373   -4.662365   -5.200310
C    -0.568770   -3.923531   -5.379956
H    -1.408044   -4.104134   -4.710285
H     0.524846   -2.101316   -7.178486
C     0.438232   -1.761650   -6.158107
N    -0.069282   -2.571020   -5.145240
C    -0.090133   -1.937382   -3.950613
C     0.740572   -0.569692   -5.596716
H     1.122346    0.335300   -6.038389
N     0.406084   -0.687192   -4.246932
C     0.417229    0.351902   -3.287821
N    -0.228550    0.063958   -2.155141
H     1.601020    1.764629   -4.435399
C     1.042646    1.579609   -3.526234
C    -0.333048    1.022613   -1.223288
H    -0.858904    0.731055   -0.321801
C     0.930911    2.563412   -2.546980
C     0.215275    2.292458   -1.378367
H     1.399182    3.530620   -2.699073
H     0.093124    3.041088   -0.603484
80
Optimized Geometry
Cl   -2.905859   -2.606041   -2.496067
Fe   -0.528910   -2.306283   -1.944103
H    -0.513775   -3.306801    0.811635
C    -1.133738   -2.407714    0.898021
N    -1.831984   -2.324526    2.030208
C    -1.727585   -3.373803    3.043323
C    -2.787216   -1.247846    2.271960
O    -1.164062   -1.552855   -0.021344
H    -0.157269   -0.467669    2.956534
C     0.802726   -0.119727    2.545384
N     0.847856    1.220526    2.388650
C    -0.278651    2.071043    2.746766
C     2.049750    1.879290    1.892691
O     1.709416   -0.907654    2.264070
H     1.568971   -3.132589    1.862369
C     1.777487   -4.164637    1.542929
N     3.091345   -4.464971    1.580077
C     4.074758   -3.489439    2.030513
C     3.577502   -5.782870    1.201184
O     0.875163   -4.936035    1.185680
H    -1.000325   -4.120842    2.717962
H    -1.401278   -2.940355    3.994518
H    -2.702544   -3.851050    3.188702
H    -3.804883   -1.653027    2.289130
H    -2.583086   -0.779232    3.240114
H    -2.703702   -0.507475    1.477300
H     0.005449    2.768290    3.543188
H    -0.610527    2.652216    1.879155
H    -1.113119    1.457867    3.094413
H     1.868711    2.314386    0.902971
H     2.344983    2.679287    2.579976
H     2.849793    1.142960    1.824108
H     3.578211   -2.542358    2.251959
H     4.587077   -3.849515    2.930869
H     4.822318   -3.323525    1.246641
H     2.739051   -6.371626    0.828702
H     4.336737   -5.689060    0.417072
H     4.026566   -6.288317    2.064501
H     2.688338    0.137309   -1.621277
C     1.518021   -2.632975   -1.400405
N     2.637667   -1.916800   -1.156502
H    -2.079824   -5.107186   -2.667561
N    -0.150329   -4.526515   -2.280375
C    -1.064212   -5.472430   -2.565293
N     2.005441   -3.864896   -1.777343
C     3.792828   -2.659858   -1.383925
C     1.125971   -4.908238   -2.118276
H     4.779594   -2.247253   -1.242863
C    -0.734129   -6.809930   -2.741867
C     3.399910   -3.894231   -1.774880
H    -1.504624   -7.533562   -2.982341
C     1.555588   -6.227192   -2.277579
C     0.603691   -7.188367   -2.601405
H     3.978242   -4.759497   -2.052031
H     2.593684   -6.500243   -2.136458
H     0.904128   -8.223194   -2.730228
C     2.650732   -0.516779   -0.746097
H     3.524462   -0.340263   -0.118191
H     1.756474   -0.318619   -0.164415
H    -0.044911   -4.080001   -6.451985
H     0.775211   -4.513927   -4.933323
C    -0.010018   -3.898795   -5.377171
H    -0.971439   -4.158920   -4.936198
H     0.884031   -1.948551   -7.158072
C     0.703117   -1.617127   -6.147399
N     0.258577   -2.480271   -5.148904
C     0.091707   -1.844823   -3.967747
C     0.821007   -0.391973   -5.588274
H     1.112395    0.548631   -6.024019
N     0.439833   -0.544683   -4.253874
C     0.330503    0.476556   -3.283058
N    -0.225263    0.090917   -2.128167
H     1.249120    2.055552   -4.455484
C     0.770307    1.781504   -3.524193
C    -0.407291    1.016197   -1.171639
H    -0.857495    0.646600   -0.258412
C     0.579546    2.727560   -2.521720
C    -0.033081    2.346885   -1.325907
H     0.905547    3.750957   -2.676948
H    -0.213988    3.063449   -0.532827
80
Optimized Geometry
Cl   -2.945965   -2.302081   -2.621023
Fe   -0.563081   -2.180678   -1.996585
H    -0.497065   -3.398279    0.709557
C    -1.132393   -2.519687    0.863407
N    -1.786545   -2.505301    2.025579
C    -1.629492   -3.597767    2.984024
C    -2.752522   -1.460994    2.351789
O    -1.216868   -1.621376   -0.006791
H    -0.173583   -0.493170    2.799193
C     0.758089   -0.127434    2.340958
N     0.816731    1.219414    2.277672
C    -0.271247    2.055691    2.764645
C     1.987279    1.895441    1.732684
O     1.627273   -0.904346    1.936565
H     1.575810   -3.155285    1.809468
C     1.843473   -4.185798    1.531882
N     3.172976   -4.408085    1.582116
C     4.098582   -3.353793    1.972697
C     3.736006   -5.711053    1.263309
O     0.989019   -5.022279    1.204644
H    -0.892862   -4.309408    2.605397
H    -1.288399   -3.199104    3.945273
H    -2.588834   -4.105099    3.133509
H    -3.761157   -1.887288    2.387563
H    -2.519740   -1.032781    3.332012
H    -2.712911   -0.683419    1.590014
H     0.079035    2.706863    3.573501
H    -0.662605    2.685118    1.957309
H    -1.082352    1.428487    3.141227
H     1.738610    2.392313    0.787749
H     2.344672    2.648311    2.443261
H     2.769340    1.157073    1.558165
H     3.547413   -2.428015    2.150549
H     4.639625   -3.636359    2.883916
H     4.828926   -3.182537    1.173357
H     2.929958   -6.371883    0.944433
H     4.471772   -5.614788    0.457404
H     4.233970   -6.136943    2.142573
H     2.846318    0.000675   -1.954632
C     1.478143   -2.632544   -1.449879
N     2.657446   -1.991081   -1.299895
H    -2.329134   -4.869401   -2.569887
N    -0.359423   -4.429020   -2.196656
C    -1.348275   -5.311239   -2.436899
N     1.851777   -3.921885   -1.751473
C     3.741483   -2.837937   -1.513307
C     0.880814   -4.908036   -2.007998
H     4.762363   -2.496427   -1.442891
C    -1.131039   -6.680187   -2.527504
C     3.238545   -4.062444   -1.796603
H    -1.958570   -7.349290   -2.734248
C     1.195814   -6.265793   -2.071443
C     0.167649   -7.161929   -2.342768
H     3.736087   -4.988182   -2.031414
H     2.205792   -6.614191   -1.896739
H     0.378330   -8.225072   -2.397827
C     2.791256   -0.565033   -1.020531
H     3.700507   -0.400313   -0.440379
H     1.936802   -0.244851   -0.432641
H     0.375415   -4.027925   -6.389538
H     1.282795   -4.370437   -4.894446
C     0.427895   -3.835792   -5.316916
H    -0.487819   -4.181690   -4.841672
H     1.510160   -1.866337   -6.979434
C     1.152743   -1.531513   -6.018029
N     0.569283   -2.398024   -5.096672
C     0.195201   -1.758530   -3.968959
C     1.146493   -0.298799   -5.461086
H     1.498082    0.642878   -5.847330
N     0.552353   -0.450830   -4.206735
C     0.305535    0.558331   -3.248552
N    -0.241213    0.121144   -2.105609
H     1.062369    2.224698   -4.412735
C     0.615506    1.900249   -3.481733
C    -0.525565    1.020281   -1.148602
H    -0.966294    0.606656   -0.249864
C     0.324824    2.819278   -2.478081
C    -0.263433    2.378529   -1.290635
H     0.551917    3.869869   -2.627442
H    -0.515447    3.071506   -0.496192
80
Optimized Geometry
Cl   -2.915305   -2.103424   -2.910097
Fe   -0.582840   -2.134805   -2.071609
H    -0.499320   -3.508376    0.610941
C    -1.175219   -2.665542    0.786452
N    -1.770126   -2.669973    1.980192
C    -1.521697   -3.741745    2.942160
C    -2.755673   -1.659441    2.350733
O    -1.353385   -1.784742   -0.085446
H    -0.230837   -0.479703    2.601279
C     0.689397   -0.122478    2.113120
N     0.811565    1.221004    2.141712
C    -0.202906    2.069959    2.750121
C     1.974350    1.879590    1.560033
O     1.494811   -0.905491    1.602064
H     1.571073   -3.157604    1.695377
C     1.900491   -4.187272    1.493933
N     3.240984   -4.325307    1.560445
C     4.100199   -3.189666    1.864167
C     3.883759   -5.607496    1.318974
O     1.099186   -5.093982    1.226135
H    -0.770170   -4.425822    2.542899
H    -1.158652   -3.314516    3.883084
H    -2.450315   -4.288543    3.139893
H    -3.744465   -2.122039    2.445759
H    -2.484778   -1.214835    3.313752
H    -2.787396   -0.887513    1.582994
H     0.226655    2.644939    3.578340
H    -0.606919    2.773163    2.013233
H    -1.021679    1.456332    3.132478
H     1.695380    2.412829    0.643599
H     2.387877    2.598382    2.275015
H     2.724996    1.125605    1.324463
H     3.492803   -2.289086    1.977009
H     4.661931   -3.369755    2.788731
H     4.815583   -3.032609    1.048345
H     3.115842   -6.344842    1.084807
H     4.580917   -5.526260    0.477371
H     4.441747   -5.926734    2.207139
H     2.987427   -0.187694   -2.220029
C     1.439470   -2.680574   -1.495324
N     2.660534   -2.107114   -1.424702
H    -2.520350   -4.707714   -2.479553
N    -0.522776   -4.382494   -2.133356
C    -1.574416   -5.207490   -2.304468
N     1.721594   -4.006200   -1.730510
C     3.681381   -3.031519   -1.624647
C     0.680347   -4.936548   -1.905710
H     4.723352   -2.752164   -1.610299
C    -1.458138   -6.591324   -2.277517
C     3.093889   -4.237201   -1.813864
H    -2.333212   -7.212973   -2.429660
C     0.894182   -6.313198   -1.849848
C    -0.198356   -7.150749   -2.046181
H     3.522858   -5.207037   -2.002419
H     1.876103   -6.715537   -1.635600
H    -0.068421   -8.227459   -2.006668
C     2.885529   -0.676560   -1.247065
H     3.797715   -0.526667   -0.666908
H     2.045506   -0.262660   -0.697002
H     0.590407   -3.895832   -6.332474
H     1.741755   -4.179148   -4.998321
C     0.793554   -3.709925   -5.275875
H    -0.010117   -4.124720   -4.670232
H     2.022851   -1.679271   -6.769995
C     1.533658   -1.372997   -5.858320
N     0.858402   -2.271025   -5.034894
C     0.323742   -1.663223   -3.957813
C     1.421857   -0.151396   -5.285721
H     1.799695    0.806088   -5.603222
N     0.676875   -0.343032   -4.120386
C     0.302532    0.629413   -3.163794
N    -0.281633    0.131356   -2.064194
H     1.012689    2.367398   -4.246505
C     0.534282    1.992679   -3.350590
C    -0.685956    0.983648   -1.108953
H    -1.153433    0.517828   -0.249991
C     0.118865    2.865780   -2.348403
C    -0.509824    2.359763   -1.208785
H     0.280598    3.932679   -2.463234
H    -0.858459    3.015653   -0.419436
80
Optimized Geometry
Cl   -2.843162   -1.944442   -3.144420
Fe   -0.578282   -2.105208   -2.165618
H    -0.448370   -3.601807    0.549344
C    -1.176039   -2.801072    0.714175
N    -1.722708   -2.791772    1.932158
C    -1.377089   -3.807667    2.923964
C    -2.751375   -1.825098    2.302277
O    -1.452742   -1.977264   -0.185035
H    -0.243939   -0.520866    2.435283
C     0.656864   -0.143599    1.925938
N     0.777431    1.198112    1.995318
C    -0.203780    2.020664    2.688328
C     1.914597    1.880989    1.392529
O     1.443476   -0.906628    1.357955
H     1.623443   -3.118058    1.600950
C     2.011429   -4.138380    1.469061
N     3.356446   -4.198903    1.557700
C     4.151529   -2.999466    1.778082
C     4.070731   -5.454707    1.390210
O     1.264752   -5.102940    1.249701
H    -0.607421   -4.467863    2.519427
H    -0.999125   -3.323668    3.831004
H    -2.266235   -4.393184    3.183182
H    -3.709024   -2.337327    2.448255
H    -2.473317   -1.331349    3.239063
H    -2.852241   -1.084343    1.510159
H     0.259518    2.537935    3.536438
H    -0.617953    2.772957    2.008095
H    -1.020357    1.395603    3.056882
H     1.584542    2.496338    0.547735
H     2.396348    2.526903    2.134417
H     2.626359    1.135115    1.039761
H     3.495509   -2.128242    1.834625
H     4.726418   -3.085426    2.707986
H     4.855876   -2.858605    0.949161
H     3.344245   -6.251295    1.229706
H     4.742301   -5.394450    0.526014
H     4.666930   -5.673848    2.283620
H     3.169621   -0.466818   -2.416140
C     1.399319   -2.788113   -1.560204
N     2.659813   -2.304442   -1.531440
H    -2.705166   -4.550239   -2.457757
N    -0.687698   -4.364614   -2.126363
C    -1.804733   -5.109526   -2.229542
N     1.577044   -4.139131   -1.735117
C     3.605793   -3.311618   -1.698738
C     0.463786   -4.995583   -1.841344
H     4.665966   -3.111947   -1.711174
C    -1.805953   -6.489898   -2.071054
C     2.926397   -4.477489   -1.820893
H    -2.730547   -7.047280   -2.171173
C     0.561917   -6.372969   -1.651418
C    -0.598537   -7.129665   -1.776884
H     3.276759   -5.486129   -1.963564
H     1.505459   -6.830130   -1.381878
H    -0.561825   -8.204592   -1.632012
C     2.983859   -0.885899   -1.423040
H     3.873751   -0.764136   -0.802719
H     2.148147   -0.382677   -0.943770
H     0.878359   -3.715807   -6.313233
H     2.079121   -3.975575   -5.016803
C     1.105082   -3.541840   -5.259131
H     0.336428   -3.998759   -4.636635
H     2.459742   -1.438873   -6.552299
C     1.862216   -1.171871   -5.694374
N     1.117010   -2.108536   -4.981874
C     0.449939   -1.546360   -3.957077
C     1.659777    0.028448   -5.098661
H     2.056249    1.002541   -5.332913
N     0.791019   -0.216830   -4.033669
C     0.309179    0.703866   -3.072954
N    -0.302654    0.136808   -2.022352
H     0.953362    2.512017   -4.075394
C     0.460102    2.082760   -3.212221
C    -0.815932    0.930798   -1.070691
H    -1.305266    0.409609   -0.256381
C    -0.066453    2.896793   -2.211463
C    -0.723292    2.317981   -1.123640
H     0.028373    3.974990   -2.289680
H    -1.156693    2.926636   -0.338629
