# Supplementary material for: Synthetic Mechanism of a Fe(II) N‑Heterocyclic Carbene Bidentate Complex Revealed by Electronic Structure Methods
Source: Inorg Chem. 2026 Jun 22;65(26):15136–49. doi: 10.1021/acs.inorgchem.6c02095 (PMC13343516; doi:10.1021/acs.inorgchem.6c02095)
Supplement: Supplementary file 2 [file ic6c02095_si_002.zip › XYZ-PATHS-STRUCTURES/REACTION-4/REACTION-4.xyz]

57
Optimized Geometry
Cl   -4.822236   -3.258743   -1.984631
Fe   -2.425317   -3.684359   -1.883609
H    -3.495680   -1.186883   -0.317707
C    -2.465510   -1.032382   -0.663121
N    -1.666553   -0.426333    0.218848
C    -2.146881   -0.039951    1.540879
C    -0.259477   -0.177506   -0.077153
O    -2.108236   -1.434293   -1.790377
H    -1.583810   -0.577750    2.311483
H    -2.015782    1.036541    1.691123
H    -3.205284   -0.289802    1.638369
H    -0.047348    0.893661    0.001667
H     0.371206   -0.718472    0.635956
H    -0.044992   -0.524218   -1.087018
H     2.006179   -4.114317   -3.116590
C    -0.424979   -3.682199   -1.053369
N     0.838194   -3.497605   -1.484266
H    -4.656858   -4.008439    0.585274
N    -2.613970   -3.848043    0.469821
C    -3.749847   -3.971329    1.178064
N    -0.308118   -3.678742    0.314398
C     1.735016   -3.379142   -0.426815
C    -1.452585   -3.803457    1.138901
H     2.792128   -3.226170   -0.579733
C    -3.768447   -4.038655    2.567383
C     1.015338   -3.494908    0.715023
H    -4.710373   -4.135355    3.095067
C    -1.365813   -3.862647    2.529975
C    -2.552659   -3.978590    3.250084
H     1.329635   -3.460198    1.744646
H    -0.411492   -3.825866    3.039843
H    -2.521725   -4.026063    4.333826
C     1.220835   -3.389742   -2.889394
H     1.583279   -2.379967   -3.098756
H     0.340951   -3.594646   -3.496313
H    -0.889833   -1.651896   -5.688735
H    -2.665673   -1.485569   -5.728750
C    -1.821461   -1.908526   -5.178062
H    -1.809782   -1.517074   -4.161184
H    -1.783669   -3.863231   -7.206522
C    -1.913039   -4.219537   -6.196227
N    -1.954685   -3.361304   -5.100879
C    -2.133727   -4.031076   -3.946591
C    -2.061223   -5.478623   -5.716495
H    -2.086013   -6.423541   -6.233348
N    -2.195255   -5.348195   -4.334816
C    -2.378421   -6.371745   -3.373423
N    -2.535660   -5.931530   -2.114829
H    -2.249581   -8.051425   -4.734870
C    -2.388552   -7.724281   -3.712214
C    -2.718205   -6.835392   -1.140428
H    -2.844120   -6.427031   -0.144182
C    -2.581311   -8.650397   -2.689417
C    -2.752143   -8.205156   -1.378057
H    -2.596659   -9.710659   -2.920427
H    -2.908757   -8.897843   -0.559292
Cl   -6.708259   -6.854641   -0.329551
57
Optimized Geometry
Cl   -4.798363   -3.318063   -2.024112
Fe   -2.393142   -3.735211   -1.890646
H    -3.518768   -1.267159   -0.306165
C    -2.489542   -1.080464   -0.638049
N    -1.725874   -0.433457    0.246165
C    -2.239492   -0.045571    1.555288
C    -0.323766   -0.140895   -0.032756
O    -2.100803   -1.485959   -1.753375
H    -1.672565   -0.555791    2.341660
H    -2.144886    1.036363    1.693102
H    -3.290918   -0.327677    1.639453
H    -0.150936    0.938724    0.024121
H     0.313395   -0.642632    0.702756
H    -0.079391   -0.503300   -1.030332
H     2.114723   -4.048706   -3.104438
C    -0.383316   -3.697848   -1.076592
N     0.874917   -3.482675   -1.508662
H    -4.604090   -4.207468    0.565811
N    -2.568768   -3.913562    0.443592
C    -3.700627   -4.079650    1.149862
N    -0.271591   -3.648280    0.291022
C     1.762536   -3.299349   -0.452797
C    -1.413655   -3.792899    1.115845
H     2.814456   -3.114763   -0.606791
C    -3.720303   -4.104891    2.541442
C     1.042595   -3.405955    0.689776
H    -4.658265   -4.248193    3.065356
C    -1.331377   -3.798427    2.507604
C    -2.515510   -3.951935    3.226831
H     1.351927   -3.332136    1.718849
H    -0.383116   -3.694828    3.019596
H    -2.488121   -3.960676    4.311783
C     1.258054   -3.398073   -2.915036
H     1.518686   -2.367052   -3.168641
H     0.409925   -3.717701   -3.517356
H    -0.714257   -1.694713   -5.597952
H    -2.478996   -1.471518   -5.736582
C    -1.681322   -1.928355   -5.145193
H    -1.715857   -1.551234   -4.123327
H    -1.655285   -3.854504   -7.203910
C    -1.821346   -4.220687   -6.202509
N    -1.864690   -3.376801   -5.095925
C    -2.091162   -4.056825   -3.956094
C    -2.019298   -5.481180   -5.744859
H    -2.054981   -6.418314   -6.274986
N    -2.182980   -5.366023   -4.364675
C    -2.429326   -6.394681   -3.422940
N    -2.562449   -5.969126   -2.156323
H    -2.409364   -8.053214   -4.816296
C    -2.526022   -7.737067   -3.787291
C    -2.810522   -6.876340   -1.199316
H    -2.917473   -6.478968   -0.196913
C    -2.782837   -8.667447   -2.782430
C    -2.931989   -8.236330   -1.463668
H    -2.866487   -9.719953   -3.033525
H    -3.138724   -8.932354   -0.658957
Cl   -6.405900   -6.453450    0.602987
57
Optimized Geometry
Cl   -4.802739   -3.255183   -2.040706
Fe   -2.412250   -3.725570   -1.892181
H    -3.497981   -1.247195   -0.309003
C    -2.466918   -1.068160   -0.639682
N    -1.697873   -0.433556    0.249496
C    -2.208396   -0.051440    1.561317
C    -0.293581   -0.150279   -0.027224
O    -2.081750   -1.469897   -1.757146
H    -1.644228   -0.570251    2.344088
H    -2.107352    1.028966    1.706789
H    -3.261459   -0.327863    1.644130
H    -0.111925    0.927484    0.037708
H     0.339756   -0.662642    0.704289
H    -0.052335   -0.507135   -1.027565
H     2.078968   -4.080579   -3.111568
C    -0.401311   -3.703003   -1.077417
N     0.858853   -3.494363   -1.507095
H    -4.630348   -4.167954    0.549134
N    -2.591651   -3.899508    0.435207
C    -3.727612   -4.054393    1.136846
N    -0.290830   -3.663095    0.290136
C     1.746642   -3.324455   -0.449041
C    -1.436595   -3.799421    1.111282
H     2.800026   -3.146404   -0.600752
C    -3.751478   -4.089112    2.528330
C     1.024493   -3.432737    0.692108
H    -4.693068   -4.222465    3.048263
C    -1.358171   -3.816818    2.502931
C    -2.546557   -3.958567    3.217997
H     1.332506   -3.366322    1.722094
H    -0.409698   -3.731213    3.017905
H    -2.522037   -3.976010    4.302920
C     1.244567   -3.404304   -2.912322
H     1.539510   -2.379243   -3.151949
H     0.385785   -3.687109   -3.517957
H    -0.777765   -1.682604   -5.644756
H    -2.548120   -1.473959   -5.718344
C    -1.725428   -1.923708   -5.156420
H    -1.725108   -1.545046   -4.134478
H    -1.700537   -3.855608   -7.208580
C    -1.854256   -4.220306   -6.204680
N    -1.894002   -3.373642   -5.099955
C    -2.106369   -4.052207   -3.956592
C    -2.038719   -5.481009   -5.742004
H    -2.076190   -6.419312   -6.270011
N    -2.191206   -5.363036   -4.360763
C    -2.416602   -6.391105   -3.413328
N    -2.575649   -5.960018   -2.151395
H    -2.322467   -8.059129   -4.791846
C    -2.465768   -7.738713   -3.767583
C    -2.805111   -6.867212   -1.189659
H    -2.934798   -6.466244   -0.191718
C    -2.704851   -8.668856   -2.758144
C    -2.882410   -8.232289   -1.444780
H    -2.751473   -9.725507   -3.001360
H    -3.076252   -8.928122   -0.636706
Cl   -6.347117   -6.427814    0.525220
57
Optimized Geometry
Cl   -4.876634   -3.230355   -2.023067
Fe   -2.482957   -3.715466   -1.892108
H    -3.526747   -1.192167   -0.290382
C    -2.490671   -1.051320   -0.623923
N    -1.698334   -0.438862    0.260224
C    -2.192762   -0.027571    1.569460
C    -0.284738   -0.208920   -0.019359
O    -2.121349   -1.471836   -1.739754
H    -1.647277   -0.561099    2.355508
H    -2.051203    1.049453    1.705873
H    -3.255215   -0.264069    1.655658
H    -0.064190    0.862020    0.037160
H     0.329861   -0.737603    0.716603
H    -0.056775   -0.582049   -1.016839
H     1.944067   -4.332639   -3.137942
C    -0.459451   -3.749696   -1.091338
N     0.807414   -3.606342   -1.528974
H    -4.687236   -4.049078    0.574836
N    -2.645558   -3.867624    0.441215
C    -3.779817   -3.952869    1.156042
N    -0.338565   -3.708049    0.275240
C     1.708832   -3.475763   -0.476787
C    -1.482777   -3.782715    1.106529
H     2.769026   -3.353129   -0.635801
C    -3.795498   -3.929487    2.548021
C     0.988866   -3.540486    0.668678
H    -4.737103   -4.004117    3.079357
C    -1.394297   -3.751909    2.496934
C    -2.581939   -3.820633    3.224476
H     1.306121   -3.485388    1.696524
H    -0.439823   -3.678827    3.002509
H    -2.550046   -3.796200    4.309078
C     1.196969   -3.561588   -2.935349
H     1.612152   -2.579087   -3.174313
H     0.309696   -3.738842   -3.539156
H    -0.871190   -1.579830   -5.602888
H    -2.646143   -1.446349   -5.723028
C    -1.820280   -1.862805   -5.140383
H    -1.861943   -1.488520   -4.117793
H    -1.630186   -3.785201   -7.191549
C    -1.805161   -4.159725   -6.194781
N    -1.927581   -3.318825   -5.091893
C    -2.152380   -4.009902   -3.957800
C    -1.947572   -5.429042   -5.740689
H    -1.921119   -6.366712   -6.270537
N    -2.160251   -5.321958   -4.366688
C    -2.369762   -6.362904   -3.429006
N    -2.619268   -5.941628   -2.177705
H    -2.100893   -8.020306   -4.796229
C    -2.318457   -7.709811   -3.782036
C    -2.855732   -6.859510   -1.227504
H    -3.091346   -6.471452   -0.244005
C    -2.555741   -8.652977   -2.783153
C    -2.836836   -8.227175   -1.485428
H    -2.524414   -9.710607   -3.025011
H    -3.044638   -8.931682   -0.688446
Cl   -5.838389   -6.774009    0.745201
57
Optimized Geometry
Cl   -4.892266   -3.248298   -2.016813
Fe   -2.495657   -3.729489   -1.885904
H    -3.544261   -1.177367   -0.290593
C    -2.504321   -1.051998   -0.618424
N    -1.711123   -0.438367    0.264314
C    -2.209899   -0.003594    1.564277
C    -0.292428   -0.230687   -0.007048
O    -2.131744   -1.488774   -1.726620
H    -1.677440   -0.533859    2.361351
H    -2.055179    1.073221    1.687550
H    -3.275995   -0.224966    1.645454
H    -0.057684    0.837699    0.039653
H     0.309529   -0.759363    0.739361
H    -0.061983   -0.617658   -0.998667
H     1.903101   -4.438631   -3.132570
C    -0.471195   -3.775582   -1.086679
N     0.797766   -3.659309   -1.526354
H    -4.700250   -4.008553    0.592992
N    -2.657010   -3.861149    0.451750
C    -3.790657   -3.913814    1.170408
N    -0.348108   -3.728231    0.279409
C     1.702666   -3.539486   -0.475799
C    -1.492154   -3.774083    1.113322
H     2.764888   -3.438572   -0.636502
C    -3.803474   -3.855924    2.561623
C     0.982675   -3.583187    0.670544
H    -4.745163   -3.902953    3.096120
C    -1.400527   -3.711953    2.502471
C    -2.587600   -3.748121    3.233487
H     1.301902   -3.528999    1.697790
H    -0.444406   -3.637448    3.004748
H    -2.553381   -3.697757    4.317131
C     1.188138   -3.636821   -2.933001
H     1.643023   -2.673199   -3.176283
H     0.294216   -3.780357   -3.535904
H    -0.907723   -1.545046   -5.581325
H    -2.683569   -1.430454   -5.706278
C    -1.855027   -1.841486   -5.123539
H    -1.903704   -1.474061   -4.098813
H    -1.637490   -3.745159   -7.187443
C    -1.811186   -4.129633   -6.194269
N    -1.946202   -3.298888   -5.085127
C    -2.166406   -4.001249   -3.956936
C    -1.940300   -5.404046   -5.750611
H    -1.900772   -6.337296   -6.287446
N    -2.158168   -5.310085   -4.376582
C    -2.353714   -6.360589   -3.446677
N    -2.601063   -5.950954   -2.191116
H    -2.075946   -8.005267   -4.827177
C    -2.290671   -7.704160   -3.809543
C    -2.820957   -6.877173   -1.245302
H    -3.056085   -6.498333   -0.258288
C    -2.513192   -8.656632   -2.815686
C    -2.790551   -8.242872   -1.513426
H    -2.473129   -9.712185   -3.065366
H    -2.987441   -8.954790   -0.720257
Cl   -5.677944   -6.797256    0.758096
57
Optimized Geometry
Cl   -4.932934   -3.229082   -2.032282
Fe   -2.545069   -3.696349   -1.889828
H    -3.535621   -1.102595   -0.282996
C    -2.498125   -1.020002   -0.632222
N    -1.659500   -0.462545    0.246204
C    -2.111978   -0.027228    1.562729
C    -0.237943   -0.315945   -0.049278
O    -2.169336   -1.450421   -1.756271
H    -1.591507   -0.597149    2.339998
H    -1.902291    1.038426    1.700816
H    -3.186022   -0.197532    1.661010
H     0.047511    0.739282    0.012337
H     0.352290   -0.886084    0.675805
H    -0.044659   -0.694148   -1.052080
H     1.668987   -4.624245   -3.163347
C    -0.528769   -3.770890   -1.073114
N     0.746167   -3.715434   -1.506756
H    -4.768728   -3.904436    0.590543
N    -2.722034   -3.825189    0.457306
C    -3.859368   -3.837062    1.172162
N    -0.409376   -3.765999    0.293666
C     1.652231   -3.678901   -0.451021
C    -1.557970   -3.769684    1.123032
H     2.719201   -3.635564   -0.605920
C    -3.875937   -3.771286    2.562984
C     0.926052   -3.710245    0.691933
H    -4.820507   -3.784234    3.094492
C    -1.469463   -3.699313    2.512191
C    -2.659620   -3.696320    3.238945
H     1.243394   -3.702437    1.721137
H    -0.513395   -3.645457    3.017247
H    -2.627832   -3.638839    4.322301
C     1.141312   -3.700400   -2.912499
H     1.793677   -2.844693   -3.101560
H     0.240936   -3.614565   -3.517241
H    -1.099982   -1.460655   -5.634823
H    -2.882169   -1.441232   -5.707630
C    -2.016198   -1.802791   -5.146868
H    -2.054595   -1.430243   -4.123705
H    -1.727775   -3.708141   -7.199649
C    -1.870088   -4.093698   -6.201929
N    -2.029180   -3.262738   -5.096155
C    -2.202671   -3.967042   -3.960937
C    -1.935082   -5.369764   -5.749101
H    -1.862609   -6.303955   -6.280840
N    -2.140691   -5.276736   -4.373328
C    -2.277787   -6.329076   -3.435453
N    -2.571228   -5.924900   -2.188563
H    -1.862649   -7.964282   -4.792742
C    -2.113839   -7.668580   -3.781835
C    -2.733895   -6.853108   -1.233575
H    -3.007609   -6.477922   -0.255091
C    -2.279225   -8.623197   -2.778997
C    -2.600083   -8.215933   -1.484506
H    -2.159242   -9.675820   -3.015076
H    -2.751359   -8.931973   -0.684923
Cl   -5.693056   -6.746892    0.618781
57
Optimized Geometry
Cl   -4.921152   -3.183751   -2.046863
Fe   -2.547257   -3.698881   -1.887368
H    -3.520635   -1.098086   -0.287804
C    -2.479727   -1.015822   -0.627119
N    -1.649636   -0.458292    0.259986
C    -2.114799   -0.025188    1.572742
C    -0.225620   -0.310334   -0.021980
O    -2.140316   -1.446252   -1.747530
H    -1.601993   -0.596389    2.354237
H    -1.906611    1.040254    1.714883
H    -3.189748   -0.195730    1.660328
H     0.059006    0.744737    0.046138
H     0.358642   -0.882993    0.705977
H    -0.023193   -0.684777   -1.024406
H     1.647182   -4.646237   -3.170803
C    -0.526992   -3.774954   -1.076063
N     0.747624   -3.720800   -1.510116
H    -4.766496   -3.909237    0.581987
N    -2.719503   -3.825751    0.451647
C    -3.858188   -3.835876    1.164942
N    -0.407212   -3.767973    0.290713
C     1.654110   -3.683366   -0.454568
C    -1.556311   -3.769707    1.118795
H     2.721085   -3.640783   -0.609654
C    -3.876169   -3.768154    2.555612
C     0.928398   -3.712469    0.688714
H    -4.821309   -3.779242    3.086287
C    -1.469606   -3.697995    2.508176
C    -2.660457   -3.693309    3.233219
H     1.246074   -3.703025    1.717817
H    -0.514015   -3.644444    3.014182
H    -2.630207   -3.634665    4.316555
C     1.141414   -3.711136   -2.916364
H     1.813305   -2.870302   -3.103399
H     0.242551   -3.602551   -3.519875
H    -1.139700   -1.460711   -5.643334
H    -2.922600   -1.455901   -5.700524
C    -2.048803   -1.810071   -5.147246
H    -2.081469   -1.437474   -4.123892
H    -1.767859   -3.716954   -7.201069
C    -1.898102   -4.101774   -6.201410
N    -2.049965   -3.269980   -5.095176
C    -2.208218   -3.973537   -3.957430
C    -1.952676   -5.377526   -5.746276
H    -1.881881   -6.312170   -6.277463
N    -2.144877   -5.283480   -4.368514
C    -2.271360   -6.334456   -3.427750
N    -2.563260   -5.929272   -2.180695
H    -1.848511   -7.969850   -4.782261
C    -2.098438   -7.673530   -3.771204
C    -2.712317   -6.856074   -1.222300
H    -2.981251   -6.478512   -0.243610
C    -2.251749   -8.626611   -2.764913
C    -2.568641   -8.218458   -1.469722
H    -2.124444   -9.678881   -2.998704
H    -2.707722   -8.933941   -0.667416
Cl   -5.775636   -6.662600    0.415365
57
Optimized Geometry
Cl   -4.914555   -3.103618   -2.068436
Fe   -2.560351   -3.696498   -1.883592
H    -3.504711   -1.057843   -0.327524
C    -2.452907   -0.999149   -0.637256
N    -1.636294   -0.456981    0.272369
C    -2.128454   -0.012595    1.571397
C    -0.201972   -0.341245    0.031045
O    -2.090960   -1.440172   -1.745992
H    -1.651852   -0.595324    2.367321
H    -1.899514    1.047720    1.719956
H    -3.209210   -0.157504    1.628206
H     0.104226    0.707329    0.105993
H     0.348837   -0.925312    0.775798
H     0.020609   -0.721883   -0.964778
H     1.614138   -4.705655   -3.180233
C    -0.536567   -3.798511   -1.081471
N     0.738388   -3.763686   -1.515686
H    -4.778511   -3.819746    0.563544
N    -2.730655   -3.796206    0.440093
C    -3.870960   -3.775000    1.150208
N    -0.417221   -3.793481    0.284930
C     1.645266   -3.739740   -0.459735
C    -1.567647   -3.771190    1.110328
H     2.712773   -3.712790   -0.614656
C    -3.890841   -3.708831    2.540886
C     0.919015   -3.757575    0.683512
H    -4.837334   -3.693121    3.069022
C    -1.483063   -3.706581    2.499943
C    -2.675396   -3.671159    3.221927
H     1.236307   -3.751423    1.712779
H    -0.527604   -3.681094    3.008384
H    -2.646380   -3.617058    4.305525
C     1.131023   -3.759574   -2.922313
H     1.822432   -2.934359   -3.107660
H     0.234344   -3.627768   -3.524625
H    -1.230204   -1.432324   -5.633168
H    -3.012164   -1.474256   -5.703952
C    -2.133603   -1.805573   -5.144076
H    -2.183882   -1.434617   -4.120767
H    -1.827274   -3.705791   -7.200921
C    -1.940230   -4.093461   -6.200255
N    -2.098255   -3.265060   -5.092279
C    -2.231972   -3.972035   -3.953632
C    -1.965159   -5.370211   -5.745288
H    -1.881891   -6.303343   -6.277425
N    -2.147213   -5.280257   -4.365686
C    -2.246485   -6.333086   -3.423819
N    -2.554703   -5.935728   -2.178316
H    -1.767198   -7.955444   -4.775223
C    -2.030567   -7.666680   -3.765389
C    -2.675331   -6.865915   -1.218727
H    -2.957298   -6.495141   -0.241158
C    -2.155549   -8.622782   -2.758437
C    -2.487197   -8.223160   -1.464018
H    -1.993581   -9.670718   -2.990292
H    -2.602476   -8.942056   -0.660922
Cl   -5.759405   -6.579980    0.348021
57
Optimized Geometry
Cl   -4.904927   -3.019074   -2.089974
Fe   -2.573570   -3.691764   -1.882827
H    -3.479870   -1.029009   -0.352569
C    -2.421679   -0.983742   -0.642587
N    -1.615402   -0.452945    0.283685
C    -2.126394   -0.006206    1.574476
C    -0.175682   -0.354163    0.069533
O    -2.045050   -1.428413   -1.744327
H    -1.676584   -0.600573    2.377466
H    -1.882545    1.049348    1.733062
H    -3.210462   -0.132453    1.608333
H     0.141178    0.691179    0.146348
H     0.354567   -0.941262    0.826739
H     0.061546   -0.741211   -0.920462
H     1.589154   -4.740678   -3.184208
C    -0.548067   -3.809517   -1.085612
N     0.727376   -3.788196   -1.518180
H    -4.792135   -3.764436    0.544568
N    -2.744337   -3.775699    0.428929
C    -3.886692   -3.739253    1.135273
N    -0.430864   -3.806928    0.280877
C     1.633143   -3.774619   -0.460779
C    -1.583031   -3.772590    1.102938
H     2.701089   -3.758728   -0.614204
C    -3.910043   -3.680568    2.526076
C     0.905229   -3.785569    0.681513
H    -4.857782   -3.651148    3.051392
C    -1.502278   -3.718208    2.493162
C    -2.696326   -3.667829    3.211314
H     1.221147   -3.782505    1.711240
H    -0.548140   -3.711765    3.004676
H    -2.670160   -3.621218    4.295332
C     1.120564   -3.787743   -2.924683
H     1.824587   -2.972910   -3.108427
H     0.226045   -3.641103   -3.527016
H    -1.300440   -1.423812   -5.646740
H    -3.082500   -1.489015   -5.694642
C    -2.192568   -1.808020   -5.145639
H    -2.234716   -1.436179   -4.122288
H    -1.879753   -3.706881   -7.202770
C    -1.979785   -4.094696   -6.200779
N    -2.137664   -3.266768   -5.092373
C    -2.253918   -3.973883   -3.951997
C    -1.986616   -5.371115   -5.744323
H    -1.897021   -6.303998   -6.275888
N    -2.158695   -5.281500   -4.363319
C    -2.234369   -6.333600   -3.418627
N    -2.544367   -5.939030   -2.172716
H    -1.728686   -7.949243   -4.768407
C    -1.991327   -7.663257   -3.757578
C    -2.632976   -6.868074   -1.208601
H    -2.913231   -6.499874   -0.229859
C    -2.085461   -8.618238   -2.746281
C    -2.413373   -8.221308   -1.450064
H    -1.900956   -9.662970   -2.975772
H    -2.501794   -8.939439   -0.642864
Cl   -5.740627   -6.522845    0.243934
57
Optimized Geometry
Cl   -4.896828   -2.945093   -2.102079
Fe   -2.589508   -3.693617   -1.880120
H    -3.454541   -1.007650   -0.374803
C    -2.391842   -0.974347   -0.649848
N    -1.592608   -0.452686    0.288466
C    -2.117075    0.000039    1.571592
C    -0.149131   -0.369682    0.094953
O    -2.005094   -1.423404   -1.745727
H    -1.687725   -0.600581    2.381171
H    -1.861744    1.052218    1.734766
H    -3.203153   -0.111593    1.588805
H     0.177694    0.672780    0.170130
H     0.364260   -0.957490    0.863151
H     0.098595   -0.765137   -0.889150
H     1.556188   -4.787116   -3.179738
C    -0.564263   -3.822315   -1.084138
N     0.711567   -3.816202   -1.515392
H    -4.810372   -3.726764    0.536625
N    -2.762260   -3.760380    0.425078
C    -3.905813   -3.710098    1.128755
N    -0.448931   -3.817037    0.282322
C     1.616253   -3.809381   -0.456753
C    -1.602380   -3.768454    1.101709
H     2.684502   -3.805471   -0.608828
C    -3.931515   -3.647853    2.519373
C     0.886926   -3.808929    0.684698
H    -4.879976   -3.606142    3.042569
C    -1.524219   -3.712453    2.491991
C    -2.719250   -3.647413    3.207323
H     1.201548   -3.805849    1.714847
H    -0.571100   -3.715569    3.005408
H    -2.694981   -3.598871    4.291305
C     1.105159   -3.825311   -2.921744
H     1.824034   -3.023846   -3.106633
H     0.213571   -3.663207   -3.524674
H    -1.365447   -1.408752   -5.640246
H    -3.146550   -1.499163   -5.684732
C    -2.251028   -1.806900   -5.138388
H    -2.296403   -1.439268   -4.113677
H    -1.921076   -3.696906   -7.201563
C    -2.011810   -4.088239   -6.200056
N    -2.175473   -3.264814   -5.089127
C    -2.277707   -3.975775   -3.949913
C    -2.000419   -5.365678   -5.746526
H    -1.901022   -6.296291   -6.280328
N    -2.168135   -5.281131   -4.364640
C    -2.220507   -6.335052   -3.420732
N    -2.530387   -5.946625   -2.173142
H    -1.692871   -7.940507   -4.774400
C    -1.953129   -7.659707   -3.761481
C    -2.588427   -6.876232   -1.207503
H    -2.866312   -6.512206   -0.226647
C    -2.017964   -8.615640   -2.748887
C    -2.340729   -8.224470   -1.449532
H    -1.813479   -9.656445   -2.979321
H    -2.403695   -8.943459   -0.640696
Cl   -5.700656   -6.477078    0.169605
57
Optimized Geometry
Cl   -4.894457   -2.885202   -2.104368
Fe   -2.610302   -3.706108   -1.872532
H    -3.440731   -0.989970   -0.390101
C    -2.374142   -0.969280   -0.651203
N    -1.581969   -0.447709    0.293969
C    -2.118859    0.019533    1.566586
C    -0.135388   -0.380756    0.119364
O    -1.977811   -1.430856   -1.737801
H    -1.706726   -0.579386    2.386398
H    -1.855268    1.070306    1.725915
H    -3.206160   -0.081096    1.569986
H     0.201279    0.658893    0.190535
H     0.362152   -0.967306    0.898917
H     0.121579   -0.786747   -0.858076
H     1.493371   -4.860882   -3.182754
C    -0.580843   -3.843931   -1.084379
N     0.694154   -3.851928   -1.517999
H    -4.822862   -3.691581    0.537442
N    -2.775329   -3.748108    0.425212
C    -3.917927   -3.679652    1.128847
N    -0.463035   -3.829421    0.281591
C     1.600787   -3.845256   -0.460845
C    -1.615234   -3.763115    1.101357
H     2.668802   -3.851787   -0.614514
C    -3.942148   -3.605222    2.518896
C     0.873564   -3.829626    0.681822
H    -4.889769   -3.548075    3.042189
C    -1.535761   -3.697459    2.491129
C    -2.729670   -3.613339    3.206381
H     1.189939   -3.820590    1.711410
H    -0.582404   -3.707348    3.004005
H    -2.704356   -3.556545    4.289947
C     1.084282   -3.880340   -2.925082
H     1.836199   -3.110558   -3.112439
H     0.199489   -3.681208   -3.527018
H    -1.422541   -1.388561   -5.616249
H    -3.202112   -1.505401   -5.663536
C    -2.302663   -1.803116   -5.118084
H    -2.354740   -1.443872   -4.090769
H    -1.936657   -3.674937   -7.192037
C    -2.024620   -4.073920   -6.193301
N    -2.205047   -3.259993   -5.077972
C    -2.300187   -3.979477   -3.943459
C    -1.994646   -5.353844   -5.747621
H    -1.878826   -6.279597   -6.286552
N    -2.168782   -5.280324   -4.365878
C    -2.202837   -6.339663   -3.427356
N    -2.522738   -5.963123   -2.179046
H    -1.639760   -7.927882   -4.787250
C    -1.907472   -7.657125   -3.773509
C    -2.562331   -6.897455   -1.217006
H    -2.851162   -6.541860   -0.236156
C    -1.953657   -8.618207   -2.764928
C    -2.285790   -8.239082   -1.464182
H    -1.727086   -9.653594   -2.999139
H    -2.333615   -8.962676   -0.658389
Cl   -5.654416   -6.429875    0.133111
57
Optimized Geometry
Cl   -4.917082   -2.802891   -2.091991
Fe   -2.660783   -3.702354   -1.864700
H    -3.433027   -0.945975   -0.403228
C    -2.364430   -0.950243   -0.657308
N    -1.566812   -0.450020    0.295795
C    -2.102859    0.031451    1.563277
C    -0.117992   -0.415557    0.132034
O    -1.972245   -1.418473   -1.741805
H    -1.710928   -0.574782    2.387610
H    -1.817337    1.076491    1.723104
H    -3.192162   -0.044802    1.558254
H     0.241361    0.616747    0.200516
H     0.360943   -1.008626    0.918285
H     0.137484   -0.832258   -0.841292
H     1.238269   -5.004646   -3.237118
C    -0.624764   -3.860307   -1.096447
N     0.645684   -3.907766   -1.540322
H    -4.850704   -3.629479    0.546977
N    -2.805826   -3.726214    0.424304
C    -3.942812   -3.630916    1.133555
N    -0.496703   -3.850441    0.267917
C     1.559963   -3.931469   -0.489891
C    -1.642383   -3.757151    1.094262
H     2.626095   -3.971797   -0.651208
C    -3.957777   -3.545687    2.523103
C     0.842214   -3.892969    0.658418
H    -4.901205   -3.466216    3.051075
C    -1.553738   -3.683406    2.482975
C    -2.741971   -3.572255    3.204120
H     1.166480   -3.892609    1.685591
H    -0.597688   -3.706439    2.990384
H    -2.709652   -3.508241    4.287097
C     1.017903   -3.972381   -2.951486
H     1.897667   -3.349683   -3.124743
H     0.184048   -3.599444   -3.543775
H    -1.533804   -1.338412   -5.577975
H    -3.306082   -1.529064   -5.654355
C    -2.403748   -1.791440   -5.095678
H    -2.486540   -1.441108   -4.067364
H    -1.897180   -3.636125   -7.166266
C    -1.996556   -4.043287   -6.171902
N    -2.245077   -3.243134   -5.059722
C    -2.342661   -3.971447   -3.931126
C    -1.925118   -5.322900   -5.730031
H    -1.754454   -6.240354   -6.268533
N    -2.144338   -5.263699   -4.353827
C    -2.153698   -6.327247   -3.419375
N    -2.520484   -5.970402   -2.178661
H    -1.484435   -7.883190   -4.769150
C    -1.789369   -7.628720   -3.761702
C    -2.540945   -6.908871   -1.219916
H    -2.870884   -6.568762   -0.246292
C    -1.816099   -8.594418   -2.757061
C    -2.197443   -8.235523   -1.463792
H    -1.536057   -9.617404   -2.987979
H    -2.230726   -8.963621   -0.661252
Cl   -5.628772   -6.365307    0.112100
57
Optimized Geometry
Cl   -4.934082   -2.690449   -2.086705
Fe   -2.709908   -3.687516   -1.859919
H    -3.406552   -0.902057   -0.412469
C    -2.338117   -0.932608   -0.665478
N    -1.529771   -0.453071    0.289850
C    -2.057005    0.040474    1.556278
C    -0.080299   -0.454829    0.129392
O    -1.956838   -1.408777   -1.749944
H    -1.684225   -0.576613    2.381441
H    -1.744781    1.077504    1.718553
H    -3.147954   -0.007014    1.547424
H     0.304889    0.568150    0.198171
H     0.382086   -1.059440    0.916810
H     0.166826   -0.878332   -0.843166
H     1.090810   -5.065209   -3.268492
C    -0.670799   -3.872464   -1.103093
N     0.596462   -3.951210   -1.551136
H    -4.886249   -3.560609    0.546104
N    -2.844643   -3.704249    0.420799
C    -3.978142   -3.583619    1.131710
N    -0.539096   -3.875074    0.260539
C     1.512538   -4.006839   -0.503308
C    -1.681037   -3.759018    1.088982
H     2.576665   -4.074917   -0.668200
C    -3.989229   -3.497396    2.521074
C     0.799240   -3.956281    0.647356
H    -4.929824   -3.396058    3.050376
C    -1.588800   -3.687496    2.477599
C    -2.773320   -3.551001    3.200432
H     1.126053   -3.971413    1.673625
H    -0.632568   -3.729944    2.983364
H    -2.738172   -3.487506    4.283346
C     0.961135   -4.022933   -2.964067
H     1.892266   -3.477004   -3.126280
H     0.164295   -3.567743   -3.549992
H    -1.645478   -1.303724   -5.544754
H    -3.407736   -1.560096   -5.656929
C    -2.507495   -1.789998   -5.080882
H    -2.623561   -1.446175   -4.053607
H    -1.889620   -3.610130   -7.143995
C    -1.993250   -4.022593   -6.152300
N    -2.295156   -3.234894   -5.044537
C    -2.387738   -3.969000   -3.919180
C    -1.881523   -5.299369   -5.710647
H    -1.665434   -6.208465   -6.246901
N    -2.131721   -5.252011   -4.339199
C    -2.110060   -6.317578   -3.406582
N    -2.515920   -5.982147   -2.172914
H    -1.341917   -7.836538   -4.747069
C    -1.677350   -7.599546   -3.745032
C    -2.510145   -6.923151   -1.216658
H    -2.875901   -6.601207   -0.249433
C    -1.676071   -8.568025   -2.742960
C    -2.098654   -8.231201   -1.456320
H    -1.342479   -9.575656   -2.970276
H    -2.111260   -8.962279   -0.655825
Cl   -5.610625   -6.308899    0.048505
57
Optimized Geometry
Cl   -4.906969   -2.584019   -2.083441
Fe   -2.729116   -3.678188   -1.860685
H    -3.338014   -0.887125   -0.403105
C    -2.274534   -0.913936   -0.677643
N    -1.447929   -0.468747    0.280800
C    -1.952748   -0.013788    1.570068
C    -0.002182   -0.462077    0.093616
O    -1.914877   -1.355768   -1.782350
H    -1.558211   -0.649091    2.370930
H    -1.646514    1.021477    1.754729
H    -3.043247   -0.071704    1.582336
H     0.383516    0.558412    0.192141
H     0.475999   -1.094662    0.849002
H     0.226560   -0.849338   -0.898395
H     1.142003   -4.966886   -3.265115
C    -0.692180   -3.828828   -1.099992
N     0.577835   -3.899699   -1.540028
H    -4.923582   -3.613271    0.506290
N    -2.878956   -3.721907    0.404599
C    -4.022560   -3.628083    1.103969
N    -0.570799   -3.859195    0.264581
C     1.486305   -3.977826   -0.486758
C    -1.720964   -3.765916    1.083459
H     2.551618   -4.043121   -0.645212
C    -4.049260   -3.560589    2.493769
C     0.764742   -3.950621    0.659685
H    -4.996403   -3.481859    3.015192
C    -1.644704   -3.707871    2.473800
C    -2.838788   -3.600825    3.185087
H     1.083477   -3.989048    1.687953
H    -0.692845   -3.738540    2.988717
H    -2.816107   -3.549188    4.268938
C     0.951163   -3.936750   -2.951709
H     1.848915   -3.335370   -3.107042
H     0.129264   -3.523846   -3.534313
H    -1.705531   -1.321783   -5.569265
H    -3.465419   -1.596217   -5.678085
C    -2.562736   -1.811720   -5.100316
H    -2.682141   -1.459357   -4.076208
H    -1.936777   -3.650206   -7.146737
C    -2.031222   -4.051871   -6.149698
N    -2.336342   -3.254091   -5.049932
C    -2.415010   -3.975770   -3.915784
C    -1.902724   -5.321970   -5.693402
H    -1.677144   -6.234709   -6.219498
N    -2.145974   -5.260857   -4.321260
C    -2.107157   -6.312304   -3.373746
N    -2.486901   -5.955638   -2.138014
H    -1.375007   -7.856910   -4.705016
C    -1.685446   -7.601166   -3.699561
C    -2.462660   -6.879543   -1.166166
H    -2.801462   -6.539381   -0.196073
C    -1.662598   -8.551362   -2.680453
C    -2.054986   -8.191142   -1.390472
H    -1.335790   -9.563547   -2.897082
H    -2.048927   -8.907516   -0.576762
Cl   -5.645196   -6.340390   -0.286861
57
Optimized Geometry
Cl   -4.882596   -2.519048   -2.092305
Fe   -2.749346   -3.705625   -1.856408
H    -3.309506   -0.872815   -0.422101
C    -2.241217   -0.902976   -0.677561
N    -1.431636   -0.462879    0.299617
C    -1.961010   -0.011571    1.579943
C     0.016875   -0.456601    0.139697
O    -1.862972   -1.342210   -1.775645
H    -1.585143   -0.650708    2.386847
H    -1.656470    1.022344    1.775309
H    -3.051746   -0.066670    1.569868
H     0.401858    0.563243    0.248582
H     0.481655   -1.091963    0.901192
H     0.263482   -0.840682   -0.849360
H     1.119335   -4.983600   -3.280080
C    -0.706727   -3.841921   -1.111633
N     0.561671   -3.910317   -1.556376
H    -4.929021   -3.587698    0.500072
N    -2.886259   -3.714872    0.397606
C    -4.028103   -3.607710    1.097754
N    -0.579775   -3.862606    0.252669
C     1.474678   -3.976976   -0.506094
C    -1.727204   -3.763232    1.074204
H     2.539666   -4.037921   -0.668395
C    -4.051961   -3.534697    2.487224
C     0.757684   -3.945402    0.643052
H    -4.997409   -3.445474    3.010018
C    -1.648465   -3.702498    2.464309
C    -2.840706   -3.584300    3.176870
H     1.080655   -3.974106    1.670318
H    -0.696052   -3.739665    2.977809
H    -2.816121   -3.530681    4.260586
C     0.930234   -3.952404   -2.969158
H     1.827978   -3.352260   -3.129161
H     0.107302   -3.540228   -3.550746
H    -1.741530   -1.328028   -5.555988
H    -3.500315   -1.613967   -5.655069
C    -2.592572   -1.825373   -5.083713
H    -2.708578   -1.478491   -4.057244
H    -1.931888   -3.648345   -7.135135
C    -2.032011   -4.055826   -6.141027
N    -2.355279   -3.266379   -5.040413
C    -2.438134   -3.994832   -3.911087
C    -1.895319   -5.326991   -5.689807
H    -1.655441   -6.234737   -6.218204
N    -2.152636   -5.275103   -4.319804
C    -2.105212   -6.327914   -3.374363
N    -2.493504   -5.978030   -2.139276
H    -1.349549   -7.860584   -4.706235
C    -1.665715   -7.610699   -3.701079
C    -2.459021   -6.903102   -1.168763
H    -2.805355   -6.568114   -0.199468
C    -1.631778   -8.561659   -2.683225
C    -2.032204   -8.208386   -1.393588
H    -1.289892   -9.568770   -2.900236
H    -2.016872   -8.925395   -0.580555
Cl   -5.638057   -6.277789   -0.350763
57
Frame 0
 Cl        -3.205977859649        1.196131701754       -0.802190631579
 Fe        -1.072727859649        0.009554701754       -0.566293631579
 H         -1.632887859649        2.842364701754        0.868013368421
 C         -0.564598859649        2.812203701754        0.612553368421
 N          0.244982140351        3.252300701754        1.589731368421
 C         -0.284391859649        3.703608701754        2.870057368421
 C          1.693493140351        3.258578701754        1.429811368421
 O         -0.186353859649        2.372969701754       -0.485530631579
 H          0.091475140351        3.064471701754        3.676961368421
 H          0.020148140351        4.737523701754        3.065423368421
 H         -1.375127859649        3.648509701754        2.859982368421
 H          2.078476140351        4.278422701754        1.538696368421
 H          2.158273140351        2.623216701754        2.191306368421
 H          1.940100140351        2.874497701754        0.440754368421
 H          2.795953140351       -1.268420298246       -1.989965631579
 C          0.969891140351       -0.126741298246        0.178481368421
 N          2.238289140351       -0.195137298246       -0.266261631579
 H         -3.252402859649        0.127481701754        1.790186368421
 N         -1.209640859649        0.000307701754        1.687720368421
 C         -2.351484859649        0.107469701754        2.387868368421
 N          1.096843140351       -0.147426298246        1.542783368421
 C          3.151296140351       -0.261796298246        0.784020368421
 C         -0.050585859649       -0.048052298246        2.364318368421
 H          4.216284140351       -0.322741298246        0.621719368421
 C         -2.375342859649        0.180482701754        3.777338368421
 C          2.434302140351       -0.230222298246        1.933166368421
 H         -3.320790859649        0.269705701754        4.300132368421
 C          0.028153140351        0.012681701754        3.754423368421
 C         -1.164087859649        0.130879701754        4.466984368421
 H          2.757273140351       -0.258926298246        2.960432368421
 H          0.980566140351       -0.024485298246        4.267923368421
 H         -1.139502859649        0.184498701754        5.550700368421
 C          2.606852140351       -0.237224298246       -1.679043631579
 H          3.504596140351        0.362919701754       -1.839046631579
 H          1.783920140351        0.174951701754       -2.260631631579
 H         -0.064911859649        2.387151701754       -4.265873631579
 H         -1.823696859649        2.101212701754       -4.364954631579
 C         -0.915953859649        1.889806701754       -3.793598631579
 H         -1.031959859649        2.236688701754       -2.767129631579
 H         -0.255269859649        0.066834701754       -5.845020631579
 C         -0.355392859649       -0.340646298246       -4.850912631579
 N         -0.678660859649        0.448800701754       -3.750298631579
 C         -0.761515859649       -0.279652298246       -2.620972631579
 C         -0.218700859649       -1.611811298246       -4.399692631579
 H          0.021177140351       -2.519557298246       -4.928089631579
 N         -0.476017859649       -1.559923298246       -3.029689631579
 C         -0.428593859649       -2.612734298246       -2.084248631579
 N         -0.816885859649       -2.262850298246       -0.849161631579
 H          0.327069140351       -4.145404298246       -3.416120631579
 C          0.010903140351       -3.895519298246       -2.410964631579
 C         -0.782402859649       -3.187922298246        0.121351368421
 H         -1.128736859649       -2.852934298246        1.090646368421
 C          0.044840140351       -4.846479298246       -1.393110631579
 C         -0.355585859649       -4.493206298246       -0.103473631579
 H          0.386726140351       -5.853590298246       -1.610121631579
 H         -0.340253859649       -5.210215298246        0.709559368421
 Cl        -3.961438859649       -2.562609298246        0.939351368421
57
Frame 1
 Cl        -3.166230705555        1.279997775173       -0.749207768552
 Fe        -1.115583563504       -0.002358039186       -0.555946815741
 H         -1.528300051401        2.937842476180        0.738960680936
 C         -0.454512196641        2.919556308137        0.502473318669
 N          0.333514225989        3.264171293638        1.538323580527
 C         -0.225279556321        3.566810466554        2.848878746112
 C          1.781529442529        3.338252138488        1.398303840639
 O         -0.057991596579        2.619455655454       -0.629462580909
 H          0.171723669802        2.870550507677        3.596535639277
 H          0.033356015982        4.588699846456        3.150784087760
 H         -1.312871631588        3.469398226414        2.816492454154
 H          2.130182924505        4.358207156360        1.599093878767
 H          2.263742300623        2.658817143444        2.109123987813
 H          2.048796597590        3.052757606019        0.381819713763
 H          2.601601253996       -0.963786757717       -2.159670900920
 C          0.921942449967       -0.058959997792        0.161165495577
 N          2.185821640611       -0.060089655802       -0.301119026553
 H         -3.285403599141        0.011410786687        1.817764586615
 N         -1.239783790464       -0.052510390012        1.693809688861
 C         -2.376819527998        0.018486854499        2.404971459947
 N          1.065992921818       -0.141807708219        1.521088050692
 C          3.110928707342       -0.195841386417        0.731101569597
 C         -0.073623591608       -0.100665434204        2.357922277136
 H          4.174573309450       -0.231090307816        0.552330060952
 C         -2.388606785203        0.051347326183        3.796574973063
 C          2.407825439593       -0.238029540348        1.889913683932
 H         -3.330216455190        0.111846063619        4.330982179479
 C          0.017997362646       -0.083383349865        3.748551641649
 C         -1.169701735305        0.003356078829        4.474109920951
 H          2.744623257443       -0.326954716374        2.909527851148
 H          0.976690499158       -0.095108550066        4.252206519855
 H         -1.135740690020        0.044680864900        5.558256758221
 C          2.532130588689        0.031317472862       -1.717137477688
 H          3.489046023238        0.543583233981       -1.830778392858
 H          1.755681012197        0.598991901627       -2.221847819729
 H         -0.094992970549        2.325430642736       -4.343954689305
 H         -1.852900209092        1.999585444989       -4.380009178896
 C         -0.923215188272        1.832365994396       -3.827169576170
 H         -1.018435404669        2.238180291494       -2.817593346711
 H         -0.080207198827        0.000318960403       -5.791635764130
 C         -0.237157268926       -0.396626992402       -4.800301569208
 N         -0.651253593122        0.399427206519       -3.734873567126
 C         -0.771954973078       -0.311224906484       -2.598358043627
 C         -0.085294977077       -1.654400978253       -4.319213243655
 H          0.196096585048       -2.565178388130       -4.821444628433
 N         -0.423487517938       -1.588454994393       -2.967057682787
 C         -0.435629976928       -2.634096286286       -2.014458131624
 N         -0.861348005433       -2.267635269691       -0.795960584702
 H          0.274165289979       -4.208326905699       -3.323264787319
 C         -0.037010929675       -3.934745832002       -2.322831219796
 C         -0.862103606110       -3.182826136453        0.185133006813
 H         -1.220335845778       -2.830649422111        1.143955638791
 C         -0.040055835104       -4.874711665625       -1.294149623841
 C         -0.459337192324       -4.499227465282       -0.016842950738
 H          0.292251142475       -5.889325024215       -1.491816088745
 H         -0.476101001930       -5.207405007048        0.803866110512
 Cl        -4.118725489319       -2.539424615829        0.812084057553
57
Frame 2
 Cl        -3.128920739416        1.344338531334       -0.686079181634
 Fe        -1.156680614286       -0.028387477295       -0.536764510604
 H         -1.416202684221        3.013669715744        0.619588707013
 C         -0.339682091554        3.016690172086        0.392975403435
 N          0.431567359071        3.293242683539        1.465596109651
 C         -0.145035643696        3.462309503917        2.791913964773
 C          1.874897773362        3.445431591387        1.342764202322
 O          0.068903565745        2.832100240824       -0.757895739121
 H          0.287563824784        2.732803911910        3.486975859720
 H          0.056734871147        4.471099963841        3.176325823258
 H         -1.225961462544        3.311021378695        2.741616516837
 H          2.178268521617        4.462386869723        1.623310371083
 H          2.386108485121        2.737204156280        2.004030072917
 H          2.157219868276        3.253786158038        0.308371925739
 H          2.404496968547       -0.731279584238       -2.235851209841
 C          0.873508462857        0.000340509509        0.164997019072
 N          2.133299771264        0.066104132904       -0.303922034506
 H         -3.320497542476       -0.131325442979        1.842163720752
 N         -1.274156457064       -0.128116717605        1.708325027857
 C         -2.408911297815       -0.094421017129        2.425114767127
 N          1.030635924904       -0.129866838352        1.520128850999
 C          3.068682614528       -0.103191562636        0.713490903126
 C         -0.103150677801       -0.151261410068        2.365016997331
 H          4.131798199479       -0.102917503439        0.526281565971
 C         -2.413563500416       -0.097227261328        3.817237814597
 C          2.376627814819       -0.204470941906        1.876202753582
 H         -3.353527274287       -0.068370953678        4.357776359683
 C         -0.003258768126       -0.156520965626        3.755511935059
 C         -1.189456533922       -0.113176243263        4.488170372666
 H          2.724792315893       -0.333974310266        2.888297280987
 H          0.958265993899       -0.135691015579        4.254559089765
 H         -1.151220917343       -0.079457079524        5.572563389716
 C          2.458912104782        0.228722284831       -1.719581894286
 H          3.465523820296        0.637931299718       -1.824652455768
 H          1.740587405806        0.916770115492       -2.159331967434
 H         -0.128960435563        2.284255511122       -4.395134894696
 H         -1.882817389029        1.913909043253       -4.344476415260
 C         -0.924135293267        1.789691016817       -3.829265060849
 H         -0.989626792231        2.241955256602       -2.835313975981
 H          0.060304668391       -0.034028553190       -5.728383069454
 C         -0.129525068624       -0.426770461280       -4.740794093906
 N         -0.608055786965        0.368380954452       -3.701546232124
 C         -0.770625561961       -0.338009203492       -2.567905806323
 C         -0.002479667888       -1.684298088222       -4.251783891965
 H          0.324331092271       -2.591786198229       -4.732467692702
 N         -0.405184213859       -1.616500338994       -2.917235515156
 C         -0.448243434779       -2.659377854189       -1.963583044070
 N         -0.885089775953       -2.284152404727       -0.751163575150
 H          0.223969365008       -4.253666254812       -3.267766392328
 C         -0.083574944744       -3.970714902339       -2.268803124403
 C         -0.921350759076       -3.200439454851        0.228981161445
 H         -1.289704022662       -2.842631680128        1.181922375852
 C         -0.126766644091       -4.911888573518       -1.242257929092
 C         -0.538131134979       -4.523553728842        0.033888660894
 H          0.173012117215       -5.937286922326       -1.439518722534
 H         -0.576858873886       -5.229920828210        0.855386912696
 Cl        -4.248656904557       -2.529463229759        0.671992513262
57
Frame 3
 Cl        -3.088700113942        1.391543963878       -0.622710586088
 Fe        -1.191011271383       -0.061019138688       -0.512074770770
 H         -1.295417563853        3.072620623871        0.490636682232
 C         -0.215897588613        3.102500485857        0.279839970647
 N          0.532729320428        3.326114319879        1.381237775287
 C         -0.064378263659        3.381747245595        2.706654719948
 C          1.967852918350        3.553799645346        1.287288881806
 O          0.208206364756        3.033624487945       -0.876289113670
 H          0.404959905543        2.640686571402        3.363967880379
 H          0.073005569129        4.375899232596        3.154391424519
 H         -1.133753009791        3.171313729517        2.632192367065
 H          2.221267983033        4.563859473189        1.635696024467
 H          2.506151327213        2.828785809404        1.906955003976
 H          2.268308490086        3.444921096525        0.246241831857
 H          2.223871375956       -0.553677273855       -2.266382158379
 C          0.827236003694        0.057882296590        0.185715285757
 N          2.082499502306        0.153067686014       -0.288594374365
 H         -3.351516279512       -0.284275409474        1.861062598967
 N         -1.307186859643       -0.210010095184        1.727712379430
 C         -2.441700479243       -0.217604855567        2.444985527824
 N          0.993594237498       -0.105736213339        1.535629964660
 C          3.025111585566       -0.003327159655        0.722977079989
 C         -0.135188542344       -0.190940065295        2.382569118505
 H          4.087302569789        0.026941885075        0.532682735707
 C         -2.443659758603       -0.242720258633        3.836815311466
 C          2.341093937339       -0.148235212320        1.886001519335
 H         -3.383433360047       -0.249616716107        4.378667415665
 C         -0.032524473557       -0.206373618882        3.773000023862
 C         -1.218908201059       -0.212855902752        4.506858865784
 H          2.697000885866       -0.307131144587        2.890970320543
 H          0.928053635061       -0.150792190325        4.271799043005
 H         -1.181344615268       -0.182293701323        5.591308114409
 C          2.395249895692        0.362857110791       -1.700964758945
 H          3.440329607190        0.659097508258       -1.812870421087
 H          1.750656435179        1.151640797648       -2.084914087000
 H         -0.183344415458        2.252652463791       -4.437117242983
 H         -1.925029152591        1.852402277663       -4.259369658209
 C         -0.930918547005        1.760373600188       -3.807838111006
 H         -0.934465827029        2.252668013404       -2.830131906005
 H          0.160939807390       -0.044205084313       -5.662886457773
 C         -0.056622478980       -0.439665587789       -4.682544459739
 N         -0.576909353232        0.350409892589       -3.659711332117
 C         -0.782987354881       -0.362174861911       -2.537892330508
 C          0.039502572675       -1.702362142914       -4.200149621933
 H          0.405825389346       -2.603142611554       -4.664338857377
 N         -0.410189579472       -1.640792533840       -2.880663320344
 C         -0.467336360711       -2.685001834736       -1.929988578428
 N         -0.886717450406       -2.305030801114       -0.712750474665
 H          0.180902119655       -4.284628825240       -3.238986986103
 C         -0.127292860567       -4.001703849342       -2.240206497536
 C         -0.955918289807       -3.228336204193        0.259483328882
 H         -1.327844419003       -2.870954920452        1.211273385468
 C         -0.193934432969       -4.947412088305       -1.219437161133
 C         -0.593628380901       -4.556417645648        0.059609055385
 H          0.071633015968       -5.980102773314       -1.424822952418
 H         -0.648879269330       -5.265729752462        0.877445779483
 Cl        -4.346645901846       -2.523139743899        0.531966802274
57
Frame 4
 Cl        -3.046925815498        1.427726492739       -0.559072701679
 Fe        -1.213554940663       -0.093920713859       -0.482568037734
 H         -1.167965599322        3.120594338328        0.350477812187
 C         -0.086007272140        3.184125670088        0.161067066643
 N          0.635605168559        3.383270149336        1.285295520124
 C          0.016290791303        3.347577151821        2.600216020696
 C          2.064188442464        3.656364607796        1.228581016577
 O          0.361537783805        3.173711121154       -0.987572396490
 H          0.504844266658        2.593824364096        3.227306119816
 H          0.112773604683        4.319426695487        3.103270518958
 H         -1.042097677920        3.101278733888        2.495092350980
 H          2.282928590546        4.649622428837        1.641735499593
 H          2.615451075394        2.911494687114        1.811677536290
 H          2.382575534702        3.619572799493        0.188136308284
 H          2.073546878687       -0.435425093461       -2.258904884223
 C          0.791032827848        0.088247218458        0.224217248286
 N          2.046132514017        0.185777997815       -0.249231586759
 H         -3.377845748345       -0.449135699719        1.868716562130
 N         -1.337980268386       -0.293417914084        1.751334731254
 C         -2.475814743154       -0.349057223321        2.460846335471
 N          0.955954190217       -0.081019876713        1.573677079190
 C          2.986018963798        0.082683517978        0.770764390217
 C         -0.172027022635       -0.228639350482        2.413163406776
 H          4.047671977560        0.148568526732        0.587549633952
 C         -2.484738777823       -0.384457559057        3.852357460164
 C          2.301506031192       -0.089453198592        1.929718238932
 H         -3.426610696827       -0.434097678438        4.388319253273
 C         -0.077503790817       -0.240795948087        3.804302723063
 C         -1.267026001763       -0.298346978402        4.530350099895
 H          2.657311979536       -0.243411292417        2.935414077413
 H          0.876161708609       -0.141286385600        4.309401502627
 H         -1.238428071032       -0.256960335588        5.614710757915
 C          2.359229790242        0.426164583483       -1.657267752869
 H          3.429895691622        0.599380134401       -1.780651028111
 H          1.806588045626        1.300396743034       -1.997742588206
 H         -0.279488679249        2.233834744338       -4.475362272553
 H         -1.993847830158        1.831261131667       -4.111571484510
 C         -0.956990844511        1.748301588099       -3.766705904457
 H         -0.858726513635        2.268399024214       -2.809147798058
 H          0.168019626623       -0.036718883356       -5.622333321820
 C         -0.056761147611       -0.439490721961       -4.646851104247
 N         -0.581504852306        0.343777663141       -3.621520678900
 C         -0.809776282847       -0.380600676730       -2.511562097568
 C          0.032189791092       -1.706701403474       -4.175182417965
 H          0.426807826440       -2.598259184905       -4.633885683115
 N         -0.431717670948       -1.656476313905       -2.860275274991
 C         -0.475165302794       -2.703446885184       -1.912451383569
 N         -0.886444763915       -2.329202827220       -0.690452171904
 H          0.159231050427       -4.297785421843       -3.234224725246
 C         -0.146152249137       -4.020493821615       -2.233075028524
 C         -0.968687327766       -3.261473084664        0.272442293484
 H         -1.352007056574       -2.913847540522        1.223363516507
 C         -0.212807151781       -4.972573728612       -1.218482709565
 C         -0.609059408686       -4.588822588386        0.063762560105
 H          0.042826480632       -6.005695922771       -1.432712495273
 H         -0.667807511514       -5.303584635051        0.876542140509
 Cl        -4.434849612531       -2.510783225522        0.384997747023
57
Frame 5
 Cl        -3.005530700558        1.447884499331       -0.481057367614
 Fe        -1.216037546728       -0.119731631945       -0.442938221461
 H         -1.016719719156        3.131353848884        0.159649597129
 C          0.067528975477        3.246049876409        0.010948438402
 N          0.741631326202        3.432627709276        1.166788260286
 C          0.076412785338        3.326451678900        2.455415650479
 C          2.159771974046        3.760740601566        1.170428715982
 O          0.559181454017        3.275908205174       -1.119639946841
 H          0.582401600114        2.583297708109        3.081096110120
 H          0.106856655082        4.286159399824        2.988272058512
 H         -0.962555438510        3.026967104854        2.303647449753
 H          2.324668706944        4.741786974154        1.633970465595
 H          2.720538274474        3.010957003005        1.738802526586
 H          2.513508506330        3.783001633453        0.140710116785
 H          1.932616376259       -0.355826305950       -2.203294559229
 C          0.771900315757        0.115051857962        0.283886224593
 N          2.031134293586        0.208671237659       -0.180381473487
 H         -3.388877452176       -0.640979962062        1.874316230071
 N         -1.359019734226       -0.370426448036        1.784026074791
 C         -2.502110470279       -0.485038523804        2.478909939768
 N          0.926688319900       -0.060832800942        1.634155334905
 C          2.959005946515        0.172724685257        0.855055443847
 C         -0.204908828970       -0.258437408796        2.459813141782
 H          4.020341638275        0.270164092836        0.684525950309
 C         -2.526099021635       -0.525736903451        3.870048314128
 C          2.266737884382       -0.017068306283        2.006672752567
 H         -3.470416613474       -0.629184673895        4.394348307623
 C         -0.129079721066       -0.254314610611        3.852003707145
 C         -1.323119945896       -0.373940159680        4.563002291205
 H          2.615050858742       -0.156108272636        3.017170933042
 H          0.812175631302       -0.106767143246        4.368676361464
 H         -1.309071421431       -0.339598278264        5.647781821130
 C          2.357499757535        0.434110664187       -1.587765065785
 H          3.440296230628        0.441403523575       -1.728694823909
 H          1.942334345060        1.389583876029       -1.906764043627
 H         -0.463941499060        2.224904690001       -4.529778759307
 H         -2.095639541535        1.823628973696       -3.882749948874
 C         -1.015398648476        1.750280127481       -3.713186120435
 H         -0.766124089506        2.305930977283       -2.805431898188
 H          0.150596416281        0.000359410561       -5.581602232506
 C         -0.085673938865       -0.416957414419       -4.615154965847
 N         -0.607474723165        0.354094533996       -3.579735894326
 C         -0.843746479458       -0.386582368595       -2.481628726652
 C         -0.004676177822       -1.691767551969       -4.162997674334
 H          0.402770528113       -2.574077755914       -4.628170354388
 N         -0.473915305658       -1.659804475583       -2.849403630275
 C         -0.493401407167       -2.713503215777       -1.908567528652
 N         -0.865974298161       -2.346630260290       -0.672010604916
 H          0.126832174212       -4.294620076899       -3.252498366230
 C         -0.173717118611       -4.028424253420       -2.246978096443
 C         -0.960567889882       -3.293046391430        0.275982182992
 H         -1.336776254067       -2.956852361419        1.233846595608
 C         -0.228603268519       -4.990652007942       -1.241624633328
 C         -0.615154068231       -4.620745866030        0.047617845559
 H          0.022834289790       -6.021733530805       -1.469497535320
 H         -0.682799198607       -5.346998801185        0.849502572275
 Cl        -4.504184743466       -2.507707132182        0.240481057544
57
Frame 6
 Cl        -2.919795917745        1.494822669398       -0.366952437925
 Fe        -1.208473480174       -0.156360914934       -0.401599024782
 H         -0.852763125140        3.173818846546       -0.075971709506
 C          0.235094928629        3.314970951422       -0.152667132115
 N          0.830774086538        3.479013004318        1.048597794009
 C          0.084669230910        3.326230952434        2.287821435241
 C          2.234417809420        3.850751699246        1.150139204631
 O          0.802562955040        3.354696290202       -1.247429975379
 H          0.580944536904        2.597354363155        2.937584768124
 H          0.039906251230        4.278936553413        2.831114118477
 H         -0.927126897419        2.981206610357        2.063301551227
 H          2.336112633410        4.826657601271        1.641286980452
 H          2.781501469245        3.106147716598        1.738515985271
 H          2.653634067101        3.900840345926        0.145973676746
 H          1.790863523963       -0.243823202288       -2.139292945835
 C          0.762990929666        0.123273660657        0.342903385288
 N          2.027255620178        0.226045840589       -0.106900980553
 H         -3.384833843445       -0.827080259662        1.881163705615
 N         -1.368586335004       -0.454350628065        1.817649917926
 C         -2.515744334683       -0.618000518504        2.496936159951
 N          0.904277792149       -0.045225673844        1.696469228611
 C          2.938570881150        0.253481589793        0.943474389817
 C         -0.230375369411       -0.286455767681        2.507935196921
 H          4.000098371954        0.365966710227        0.784618571759
 C         -2.556447648405       -0.656941672948        3.887841661827
 C          2.236816326590        0.047540246020        2.086572745291
 H         -3.501088926796       -0.805688452931        4.399980839004
 C         -0.176155008923       -0.265682498194        3.900498647746
 C         -1.373354300492       -0.435155603073        4.595592642686
 H          2.573289020807       -0.060334506920        3.104814850564
 H          0.748854405254       -0.066450377510        4.428590338187
 H         -1.378394215015       -0.378267287789        5.679449641737
 C          2.376882302129        0.421356804206       -1.512456216043
 H          3.435151400758        0.206501462554       -1.671903413528
 H          2.164072132776        1.446706075321       -1.810683103160
 H         -0.734001400886        2.197296666198       -4.583287848351
 H         -2.145932658073        1.867714416268       -3.526048167283
 C         -1.063202003677        1.758959778398       -3.638024774923
 H         -0.585627616628        2.353112599119       -2.856866763507
 H          0.057548483477        0.032934934899       -5.561175145854
 C         -0.170371038826       -0.399262715633       -4.599309412836
 N         -0.660544843853        0.359395941838       -3.540057299348
 C         -0.892068204077       -0.400870898230       -2.453388301396
 C         -0.076503625657       -1.679729303077       -4.166386897002
 H          0.328437149062       -2.553393168250       -4.649977790178
 N         -0.527751843567       -1.668553239302       -2.846094857051
 C         -0.505581729299       -2.729483913935       -1.913444387959
 N         -0.836186846241       -2.374759005012       -0.661381963172
 H          0.095792623054       -4.293042283201       -3.286243996473
 C         -0.184541147888       -4.038846360259       -2.271870446887
 C         -0.929951143070       -3.335937491727        0.271919454381
 H         -1.287860733013       -3.012179531713        1.241147413426
 C         -0.224496972934       -5.014168036403       -1.278665370397
 C         -0.591042342115       -4.660990280541        0.021259735999
 H          0.020014275711       -6.042750909477       -1.524288482294
 H         -0.650573788382       -5.398231106487        0.813706553239
 Cl        -4.581155866264       -2.443718722784        0.095508249582
57
Frame 7
 Cl        -2.833870704343        1.537323694513       -0.222107383093
 Fe        -1.228684010952       -0.210890002895       -0.358280628300
 H         -0.671990810202        3.124538308953       -0.289478275086
 C          0.401931483862        3.356794232383       -0.315413493278
 N          0.933535164870        3.524850706513        0.914924094862
 C          0.131940438558        3.342907862316        2.115354800753
 C          2.320615711782        3.930936197474        1.088177771901
 O          1.017795351363        3.440969186914       -1.381969541153
 H          0.615058846344        2.622038872065        2.783529592747
 H          0.030094086996        4.290765728451        2.658270893562
 H         -0.857981826254        2.969200018033        1.843002741007
 H          2.371579959371        4.899092415726        1.601454055152
 H          2.859027282498        3.189744644256        1.688780561496
 H          2.785176712534        4.010426521477        0.105903558922
 H          1.648922516279       -0.050346059050       -2.069984734958
 C          0.725150068892        0.128508607985        0.398624755491
 N          1.990525971410        0.281784312608       -0.034104523873
 H         -3.393954732530       -1.027663557604        1.894779302517
 N         -1.398036569333       -0.546191210964        1.854037424182
 C         -2.542169408650       -0.775720093506        2.520164174874
 N          0.854578224801       -0.027056465634        1.755630450670
 C          2.889934677409        0.321581097036        1.025556404022
 C         -0.282907829738       -0.295756868853        2.556067358468
 H          3.949607853620        0.462642251050        0.878879401644
 C         -2.601578763179       -0.790835290477        3.910746197188
 C          2.179894403242        0.099091415157        2.160297174924
 H         -3.541311397766       -0.993246035585        4.412850992427
 C         -0.248611535840       -0.259829748423        3.948338070039
 C         -1.441352770750       -0.498693803683        4.630248746161
 H          2.503968271282        0.016442792571        3.184859698498
 H          0.658842134492       -0.011267134640        4.485404987332
 H         -1.459246504725       -0.450433408857        5.714285450985
 C          2.365111796463        0.458045076289       -1.435225156552
 H          3.355225399448        0.036124400906       -1.614514126839
 H          2.363746220729        1.513561006412       -1.699787517027
 H         -1.000069810846        2.173005324374       -4.554548900788
 H         -2.088451862561        1.920330602811       -3.157064598531
 C         -1.077713665621        1.771992996422       -3.542300102149
 H         -0.403221087685        2.375328919513       -2.935070578997
 H         -0.051148407509        0.066408856036       -5.537553712800
 C         -0.239835219390       -0.377716759344       -4.573017159368
 N         -0.703631434360        0.362587207945       -3.489884639114
 C         -0.932369333966       -0.421029197870       -2.418223176461
 C         -0.102477194248       -1.659071026281       -4.154770201923
 H          0.278736465669       -2.527512533416       -4.666151748142
 N         -0.539965214260       -1.674471805232       -2.830120765044
 C         -0.505281688534       -2.750646519304       -1.915977116827
 N         -0.818372901831       -2.415982046789       -0.653960034616
 H          0.048283338784       -4.296861744440       -3.327340722328
 C         -0.199879928020       -4.056049775246       -2.301469279735
 C         -0.890368190496       -3.390396270303        0.267419193455
 H         -1.200017621542       -3.075481239129        1.256095830032
 C         -0.222753225625       -5.046255685286       -1.322766951873
 C         -0.557447056130       -4.711366331466       -0.009318153655
 H          0.010007364348       -6.072246269771       -1.589277427416
 H         -0.591288395225       -5.458194879840        0.775588688326
 Cl        -4.663300642933       -2.355811492302       -0.029591721710
57
Frame 8
 Cl        -2.728896520670        1.575088445723       -0.094470479505
 Fe        -1.236163319086       -0.270806738485       -0.287533739580
 H         -0.445308594801        2.965347573166       -0.588459552376
 C          0.597057812886        3.315059564289       -0.541094289895
 N          1.012264454672        3.546720306690        0.724424288394
 C          0.119572035497        3.368012132367        1.860916795025
 C          2.362436496308        4.014006455336        1.001948814604
 O          1.286629375708        3.453423162110       -1.558002680828
 H          0.568956026287        2.681396019805        2.586701925486
 H         -0.065526364164        4.326614019342        2.360899200521
 H         -0.830694592224        2.948497242807        1.522274640132
 H          2.333020423855        4.993158775029        1.494778394079
 H          2.877373457923        3.304688668730        1.659287744348
 H          2.904195277625        4.096857483532        0.059811553504
 H          1.518246504010        0.234712212285       -1.953268983297
 C          0.705858701258        0.094047985528        0.479945478792
 N          1.970291211765        0.311680279841        0.070418633717
 H         -3.384229565201       -1.226371509109        1.927973830733
 N         -1.408186098421       -0.656325028332        1.915477579999
 C         -2.546648248172       -0.951997433499        2.565446096299
 N          0.814492848641       -0.014355757392        1.844688557550
 C          2.855573463842        0.364465615364        1.141397905601
 C         -0.327059270777       -0.311211263396        2.630326207591
 H          3.912840512418        0.534051305312        1.008756533375
 C         -2.636474431058       -0.921875406128        3.954181259832
 C          2.129299485930        0.155245320730        2.268180033665
 H         -3.569657334361       -1.174805246256        4.444540484493
 C         -0.322941682080       -0.241015126765        4.020941176919
 C         -1.505987599106       -0.558083878402        4.687314163564
 H          2.436977892055        0.094562320500        3.299047894909
 H          0.561861147613        0.059209488700        4.568465311894
 H         -1.539459232537       -0.514848375260        5.771198825482
 C          2.375787207464        0.468073956808       -1.325631787549
 H          3.193290700551       -0.222753813028       -1.542916478902
 H          2.683195062376        1.498196641124       -1.509598142085
 H         -1.401186868043        2.147750458768       -4.394959249509
 H         -1.828055982235        2.032943022527       -2.664123157449
 C         -1.059113064732        1.827855233025       -3.409006787028
 H         -0.142706188251        2.359614042815       -3.135500396194
 H         -0.156356258174        0.160908581815       -5.486089307697
 C         -0.331919706310       -0.315367959584       -4.534078936251
 N         -0.815286993339        0.384370196933       -3.431524779499
 C         -0.959651667187       -0.416131811849       -2.357406717381
 C         -0.165796376244       -1.603349865273       -4.148172985381
 H          0.186036943203       -2.459727659952       -4.698742248411
 N         -0.556196992982       -1.652314675057       -2.809726524403
 C         -0.527050716468       -2.758396424751       -1.932332807880
 N         -0.805952221794       -2.458808083934       -0.653335673844
 H         -0.022029962160       -4.266306300237       -3.401045693741
 C         -0.230750232780       -4.052292006249       -2.360409305988
 C         -0.799648292555       -3.448538434172        0.254413106799
 H         -1.035660557479       -3.150095890457        1.269369616103
 C         -0.221504284947       -5.067371970719       -1.407404953801
 C         -0.509220002418       -4.767092793276       -0.074186961841
 H          0.004643425567       -6.085171284155       -1.708454934680
 H         -0.512323045996       -5.533898194811        0.691852095741
 Cl        -4.782258200702       -2.217243580473       -0.077500594157
57
Optimized Geometry
Cl   -4.398544   -2.143072   -1.358014
Fe   -2.930455   -4.015908   -1.568044
H    -2.117467   -0.752460   -1.885755
C    -1.075738   -0.399177   -1.851547
N    -0.650140   -0.151733   -0.592609
C    -1.533464   -0.317012    0.553241
C     0.701560    0.320943   -0.332213
O    -0.395008   -0.270910   -2.875895
H    -1.076356   -0.992208    1.284776
H    -1.717218    0.648031    1.041246
H    -2.485059   -0.743832    0.227593
H     0.674824    1.305185    0.150520
H     1.223747   -0.380454    0.327946
H     1.234697    0.394755   -1.279997
H    -0.172368   -3.504724   -3.231176
C    -0.991727   -3.616935   -0.799302
N     0.272940   -3.397511   -1.207396
H    -5.053953   -5.010557    0.651602
N    -3.096306   -4.391024    0.639250
C    -4.230985   -4.698360    1.289512
N    -0.886582   -3.706431    0.567085
C     1.154625   -3.325518   -0.134354
C    -2.027276   -4.007184    1.352245
H     2.211489   -3.152740   -0.266084
C    -4.330973   -4.638706    2.676501
C     0.425974   -3.523793    0.992793
H    -5.261047   -4.901897    3.167357
C    -2.033395   -3.905299    2.740942
C    -3.213506   -4.232507    3.407534
H     0.730593   -3.570636    2.025336
H    -1.158576   -3.573374    3.286310
H    -3.254955   -4.164844    4.489897
C     0.682826   -3.261270   -2.604250
H     1.501439   -3.954735   -2.808810
H     0.990453   -2.233900   -2.802725
H    -3.117497   -1.594320   -5.672192
H    -3.518724   -1.707577   -3.935006
C    -2.757645   -1.905703   -4.689735
H    -1.844261   -1.361188   -4.431462
H    -1.802688   -3.558288   -6.753230
C    -1.987305   -4.038104   -5.804667
N    -2.495881   -3.345857   -4.708783
C    -2.646695   -4.149505   -3.637392
C    -1.811184   -5.324512   -5.417552
H    -1.437926   -6.175643   -5.962227
N    -2.220530   -5.379677   -4.085300
C    -2.195935   -6.486523   -3.208616
N    -2.457809   -6.182037   -1.928121
H    -1.738357   -8.002630   -4.684484
C    -1.929912   -7.785485   -3.641087
C    -2.468761   -7.171945   -1.022238
H    -2.696447   -6.870377   -0.006593
C    -1.932695   -8.801102   -2.688582
C    -2.205159   -8.495552   -1.353358
H    -1.730387   -9.823317   -2.991740
H    -2.219171   -9.262915   -0.587915
Cl   -6.066336   -6.073186   -1.599753
57
Optimized Geometry
Cl   -4.377494   -2.108463   -1.334555
Fe   -2.965393   -4.021684   -1.562614
H    -2.106816   -0.737025   -1.887537
C    -1.062540   -0.390656   -1.868462
N    -0.618304   -0.142920   -0.615969
C    -1.485834   -0.304330    0.542423
C     0.740061    0.320229   -0.374376
O    -0.394922   -0.269663   -2.902361
H    -1.022374   -0.983723    1.266081
H    -1.656185    0.661160    1.034417
H    -2.444679   -0.724629    0.230020
H     0.726479    1.300968    0.115900
H     1.269170   -0.388602    0.272394
H     1.258082    0.398122   -1.330187
H    -0.207062   -3.497078   -3.226010
C    -1.023722   -3.623106   -0.794186
N     0.241239   -3.404761   -1.202202
H    -5.083258   -5.025711    0.659186
N    -3.126904   -4.404678    0.644417
C    -4.259703   -4.714662    1.296486
N    -0.917873   -3.716336    0.571860
C     1.123774   -3.337275   -0.129321
C    -2.057806   -4.019518    1.356838
H     2.180895   -3.166140   -0.261286
C    -4.357811   -4.657942    2.683704
C     0.395342   -3.537216    0.997547
H    -5.286758   -4.923888    3.175232
C    -2.062206   -3.919642    2.745783
C    -3.240219   -4.250779    3.413971
H     0.700277   -3.587675    2.029819
H    -1.187343   -3.586035    3.290006
H    -3.280139   -4.185130    4.496519
C     0.652515   -3.271025   -2.598858
H     1.458564   -3.978256   -2.806388
H     0.978571   -2.248899   -2.794934
H    -3.169136   -1.599665   -5.659024
H    -3.547623   -1.712525   -3.916679
C    -2.794000   -1.904623   -4.680154
H    -1.883098   -1.350077   -4.434475
H    -1.789992   -3.537021   -6.732772
C    -1.981575   -4.022813   -5.788608
N    -2.516239   -3.341574   -4.698195
C    -2.671018   -4.150610   -3.630960
C    -1.792227   -5.307565   -5.402770
H    -1.397940   -6.151395   -5.944006
N    -2.220052   -5.373101   -4.076823
C    -2.184191   -6.481069   -3.202234
N    -2.457450   -6.182721   -1.923097
H    -1.696473   -7.988006   -4.678180
C    -1.896174   -7.775225   -3.635382
C    -2.458141   -7.173594   -1.018566
H    -2.696644   -6.876982   -0.003935
C    -1.887639   -8.791979   -2.684162
C    -2.171683   -8.492474   -1.349929
H    -1.667646   -9.810468   -2.987597
H    -2.177367   -9.261017   -0.585530
Cl   -6.010559   -6.033770   -1.636799
57
Optimized Geometry
Cl   -4.354571   -2.090308   -1.312136
Fe   -2.985419   -4.037306   -1.562210
H    -2.095830   -0.733188   -1.880707
C    -1.052068   -0.385303   -1.869308
N    -0.599835   -0.134250   -0.620283
C    -1.459392   -0.294093    0.544346
C     0.758914    0.332425   -0.388540
O    -0.391159   -0.265906   -2.907751
H    -0.990026   -0.971527    1.266075
H    -1.627303    0.672306    1.035458
H    -2.419828   -0.716002    0.239287
H     0.746328    1.315220    0.097728
H     1.293011   -0.372558    0.258379
H     1.271337    0.407250   -1.347615
H    -0.225171   -3.502086   -3.227912
C    -1.041262   -3.631249   -0.795753
N     0.222484   -3.406132   -1.204091
H    -5.093335   -5.046799    0.664749
N    -3.140952   -4.417680    0.646885
C    -4.271245   -4.731177    1.301485
N    -0.935061   -3.718209    0.570596
C     1.104330   -3.328619   -0.131259
C    -2.072999   -4.024915    1.357025
H     2.160370   -3.151316   -0.263671
C    -4.368226   -4.671222    2.688652
C     0.376850   -3.528814    0.996096
H    -5.295325   -4.940361    3.181952
C    -2.076451   -3.921259    2.745737
C    -3.251848   -4.256600    3.416393
H     0.681799   -3.572722    2.028662
H    -1.202770   -3.581795    3.288200
H    -3.290661   -4.188262    4.498823
C     0.634662   -3.277269   -2.600838
H     1.438625   -3.987476   -2.806547
H     0.964156   -2.256704   -2.799206
H    -3.184933   -1.603420   -5.649470
H    -3.555829   -1.718946   -3.905444
C    -2.804983   -1.908137   -4.672335
H    -1.894676   -1.351172   -4.429674
H    -1.776304   -3.529647   -6.720716
C    -1.974580   -4.019396   -5.779961
N    -2.522875   -3.344207   -4.692446
C    -2.683717   -4.157450   -3.629163
C    -1.782765   -5.304450   -5.396399
H    -1.378651   -6.144492   -5.936286
N    -2.222951   -5.376406   -4.074780
C    -2.185588   -6.485941   -3.202124
N    -2.462305   -6.190946   -1.923251
H    -1.689684   -7.988284   -4.680226
C    -1.891377   -7.778162   -3.637232
C    -2.459231   -7.183104   -1.020112
H    -2.701265   -6.889059   -0.005571
C    -1.878695   -8.796197   -2.687557
C    -2.165430   -8.499886   -1.353055
H    -1.653202   -9.813154   -2.992131
H    -2.167490   -9.269561   -0.589760
Cl   -5.942834   -5.999321   -1.667526
57
Optimized Geometry
Cl   -4.320737   -2.045790   -1.225473
Fe   -3.004028   -4.029237   -1.534293
H    -2.058910   -0.736368   -1.919616
C    -1.013257   -0.395335   -1.953975
N    -0.514153   -0.120701   -0.727941
C    -1.325752   -0.265909    0.472565
C     0.855965    0.337625   -0.555720
O    -0.389328   -0.303059   -3.017451
H    -0.832990   -0.944307    1.177986
H    -1.463032    0.705068    0.964042
H    -2.302225   -0.679370    0.210061
H     0.869815    1.316400   -0.061773
H     1.417102   -0.373622    0.061614
H     1.324330    0.417979   -1.536701
H    -0.247420   -3.410708   -3.148269
C    -1.073368   -3.634086   -0.733700
N     0.197426   -3.415373   -1.122268
H    -5.140237   -5.089108    0.650982
N    -3.190714   -4.452001    0.668280
C    -4.330138   -4.773247    1.302567
N    -0.986077   -3.744236    0.631936
C     1.066924   -3.367153   -0.037306
C    -2.136973   -4.055562    1.397579
H     2.126642   -3.200717   -0.153581
C    -4.451096   -4.717294    2.688076
C     0.322446   -3.577637    1.077248
H    -5.384759   -4.992736    3.165235
C    -2.165191   -3.952933    2.785961
C    -3.349923   -4.296709    3.435552
H     0.612731   -3.641216    2.113029
H    -1.303312   -3.606961    3.343205
H    -3.408280   -4.229574    4.517190
C     0.627185   -3.286734   -2.513385
H     1.363352   -4.062063   -2.738147
H     1.052022   -2.296953   -2.684367
H    -3.336661   -1.611178   -5.605475
H    -3.606158   -1.714124   -3.842496
C    -2.895136   -1.895853   -4.648217
H    -1.984350   -1.318119   -4.463451
H    -1.892907   -3.503777   -6.717369
C    -2.056494   -3.994688   -5.770588
N    -2.582818   -3.325490   -4.668486
C    -2.701486   -4.138840   -3.599786
C    -1.835012   -5.275766   -5.390764
H    -1.435966   -6.111317   -5.941192
N    -2.235522   -5.351734   -4.056867
C    -2.163154   -6.462924   -3.188995
N    -2.431275   -6.179522   -1.906170
H    -1.649164   -7.948124   -4.678810
C    -1.843900   -7.746543   -3.632836
C    -2.391472   -7.174209   -1.006919
H    -2.625830   -6.889203    0.012230
C    -1.796460   -8.767669   -2.687795
C    -2.072406   -8.482884   -1.348393
H    -1.551433   -9.778038   -2.999137
H    -2.046357   -9.255054   -0.588039
Cl   -5.877319   -5.920557   -1.806106
57
Optimized Geometry
Cl   -4.333820   -2.018965   -1.209993
Fe   -3.042481   -4.023830   -1.529916
H    -2.070264   -0.724176   -1.933098
C    -1.019617   -0.400638   -1.982256
N    -0.496489   -0.142279   -0.762602
C    -1.289285   -0.287693    0.450272
C     0.885346    0.286239   -0.608900
O    -0.410737   -0.312679   -3.054638
H    -0.796809   -0.983711    1.138539
H    -1.400042    0.679461    0.955731
H    -2.277447   -0.680503    0.200242
H     0.927666    1.254716   -0.096760
H     1.444735   -0.447104   -0.016037
H     1.336366    0.376577   -1.597111
H    -0.288761   -3.353510   -3.138139
C    -1.107391   -3.636370   -0.725629
N     0.165452   -3.430460   -1.115279
H    -5.187696   -5.057134    0.666095
N    -3.229843   -4.448677    0.677289
C    -4.371471   -4.754288    1.315633
N    -1.016530   -3.767340    0.637847
C     1.039744   -3.412777   -0.033098
C    -2.169248   -4.067471    1.404856
H     2.101550   -3.261443   -0.151183
C    -4.487502   -4.699410    2.701532
C     0.296059   -3.628098    1.080926
H    -5.423852   -4.962244    3.180600
C    -2.191542   -3.967342    2.793616
C    -3.378407   -4.296315    3.446741
H     0.588570   -3.711586    2.114686
H    -1.323409   -3.633088    3.348238
H    -3.432484   -4.230540    4.528692
C     0.593426   -3.288560   -2.505430
H     1.291081   -4.091836   -2.754162
H     1.064186   -2.316187   -2.654845
H    -3.407851   -1.617630   -5.598524
H    -3.651372   -1.714007   -3.831198
C    -2.948018   -1.886944   -4.645386
H    -2.046022   -1.290778   -4.476812
H    -1.884504   -3.469826   -6.699256
C    -2.049803   -3.965675   -5.755342
N    -2.606755   -3.309975   -4.660089
C    -2.721796   -4.126724   -3.593192
C    -1.804339   -5.241546   -5.373557
H    -1.378722   -6.067195   -5.918972
N    -2.221286   -5.328379   -4.045346
C    -2.130633   -6.438593   -3.178198
N    -2.421028   -6.164313   -1.898552
H    -1.561554   -7.908403   -4.663706
C    -1.773854   -7.713229   -3.619922
C    -2.367642   -7.158879   -1.000149
H    -2.622282   -6.881316    0.016247
C    -1.712336   -8.734314   -2.675671
C    -2.012018   -8.458737   -1.339388
H    -1.438246   -9.737706   -2.985392
H    -1.976416   -9.231339   -0.579836
Cl   -5.819816   -5.880468   -1.786739
57
Optimized Geometry
Cl   -4.317479   -2.009308   -1.202033
Fe   -3.066701   -4.033111   -1.531368
H    -2.060532   -0.726071   -1.930721
C    -1.011204   -0.398714   -1.980887
N    -0.489177   -0.134512   -0.762026
C    -1.282067   -0.278077    0.451053
C     0.890580    0.300797   -0.609288
O    -0.402696   -0.311792   -3.053648
H    -0.788175   -0.970919    1.141535
H    -1.395225    0.690417    0.953468
H    -2.269191   -0.673842    0.201747
H     0.928190    1.273477   -0.104694
H     1.451752   -0.425599   -0.009658
H     1.342982    0.385144   -1.597397
H    -0.312810   -3.346497   -3.150930
C    -1.123750   -3.644658   -0.735262
N     0.146682   -3.431111   -1.129306
H    -5.189499   -5.083881    0.678118
N    -3.237027   -4.461866    0.679126
C    -4.371947   -4.777737    1.324206
N    -1.027659   -3.768196    0.628609
C     1.023993   -3.401585   -0.049758
C    -2.174875   -4.074562    1.401063
H     2.084193   -3.242223   -0.171608
C    -4.480344   -4.725803    2.710865
C     0.285180   -3.617011    1.067277
H    -5.411719   -4.997090    3.194937
C    -2.190039   -3.975738    2.790148
C    -3.370394   -4.314346    3.450056
H     0.581316   -3.692546    2.100603
H    -1.321264   -3.635766    3.340232
H    -3.418613   -4.249993    4.532382
C     0.572036   -3.296790   -2.520937
H     1.255310   -4.111656   -2.772295
H     1.058648   -2.332502   -2.671437
H    -3.404852   -1.625505   -5.596675
H    -3.651838   -1.722098   -3.829542
C    -2.946832   -1.894365   -4.642435
H    -2.045849   -1.296974   -4.472129
H    -1.852941   -3.469723   -6.685582
C    -2.029020   -3.968093   -5.744943
N    -2.603593   -3.316831   -4.655986
C    -2.729877   -4.135953   -3.591863
C    -1.783621   -5.243583   -5.362392
H    -1.347634   -6.066397   -5.903868
N    -2.218624   -5.335012   -4.040011
C    -2.131091   -6.445834   -3.173618
N    -2.444043   -6.177247   -1.897880
H    -1.522002   -7.906594   -4.652450
C    -1.753426   -7.715853   -3.611924
C    -2.392646   -7.173107   -1.000520
H    -2.663748   -6.899787    0.012869
C    -1.695165   -8.738098   -2.668840
C    -2.018432   -8.468559   -1.336765
H    -1.404762   -9.737658   -2.976086
H    -1.985611   -9.242179   -0.578120
Cl   -5.850107   -5.692123   -1.789930
57
Optimized Geometry
Cl   -4.311928   -1.967611   -1.176947
Fe   -3.105767   -4.021819   -1.519691
H    -2.060231   -0.703300   -1.957727
C    -1.006993   -0.393201   -2.031213
N    -0.453441   -0.141050   -0.823590
C    -1.219077   -0.281675    0.407197
C     0.937031    0.268240   -0.700232
O    -0.420965   -0.314159   -3.116819
H    -0.720790   -0.989214    1.079520
H    -1.302886    0.684146    0.920353
H    -2.218545   -0.658357    0.178664
H     1.004140    1.235825   -0.188977
H     1.499212   -0.472600   -0.119141
H     1.367703    0.352652   -1.698010
H    -0.352407   -3.251649   -3.115527
C    -1.162865   -3.642271   -0.710316
N     0.110073   -3.436550   -1.100615
H    -5.239572   -5.077064    0.684358
N    -3.283044   -4.468998    0.691558
C    -4.419492   -4.785214    1.333672
N    -1.067757   -3.792086    0.650793
C     0.988573   -3.440039   -0.021343
C    -2.217894   -4.099170    1.418429
H     2.050778   -3.292323   -0.140697
C    -4.526921   -4.751433    2.720986
C     0.247298   -3.666785    1.091761
H    -5.459987   -5.022759    3.201790
C    -2.231574   -4.018992    2.808835
C    -3.413685   -4.358158    3.465109
H     0.542430   -3.764632    2.123503
H    -1.360021   -3.692380    3.362619
H    -3.460755   -4.308260    4.548254
C     0.536239   -3.289892   -2.490502
H     1.156444   -4.143962   -2.773950
H     1.093089   -2.360412   -2.614071
H    -3.491032   -1.638538   -5.581577
H    -3.690961   -1.719829   -3.807605
C    -3.003294   -1.886204   -4.636243
H    -2.111391   -1.268062   -4.495793
H    -1.863027   -3.439477   -6.667034
C    -2.034056   -3.940686   -5.727000
N    -2.628322   -3.300527   -4.641920
C    -2.743658   -4.120819   -3.577021
C    -1.764407   -5.210144   -5.341761
H    -1.307987   -6.023981   -5.879885
N    -2.204909   -5.309562   -4.021636
C    -2.099260   -6.419410   -3.156362
N    -2.431142   -6.161642   -1.883493
H    -1.439374   -7.861895   -4.632002
C    -1.685690   -7.678972   -3.593500
C    -2.362833   -7.157810   -0.987697
H    -2.650492   -6.893646    0.023666
C    -1.610686   -8.701462   -2.652014
C    -1.953188   -8.442933   -1.322505
H    -1.292259   -9.692723   -2.958432
H    -1.908227   -9.217082   -0.564995
Cl   -5.807458   -5.614689   -1.819744
57
Optimized Geometry
Cl   -4.334178   -1.917948   -1.135050
Fe   -3.177223   -3.999587   -1.497972
H    -2.079800   -0.697034   -2.000660
C    -1.023281   -0.411988   -2.118264
N    -0.411180   -0.186921   -0.933667
C    -1.123763   -0.327401    0.328469
C     0.993952    0.182865   -0.867718
O    -0.483129   -0.336858   -3.227414
H    -0.614079   -1.058365    0.966518
H    -1.158438    0.631805    0.859335
H    -2.142031   -0.674716    0.140088
H     1.110657    1.145288   -0.355646
H     1.559004   -0.576261   -0.313366
H     1.384120    0.260253   -1.882574
H    -0.401646   -3.092513   -3.056880
C    -1.227641   -3.646894   -0.673091
N     0.050272   -3.472159   -1.063397
H    -5.331622   -5.028257    0.710308
N    -3.361066   -4.469555    0.717915
C    -4.502543   -4.766369    1.360212
N    -1.130672   -3.843940    0.681613
C     0.934004   -3.544778    0.009536
C    -2.285805   -4.135942    1.447212
H     2.000237   -3.430794   -0.111010
C    -4.605141   -4.750953    2.748227
C     0.190280   -3.781350    1.118855
H    -5.543410   -5.006100    3.227810
C    -2.292800   -4.076635    2.838877
C    -3.480252   -4.397292    3.494594
H     0.485899   -3.922656    2.145438
H    -1.411893   -3.777996    3.393709
H    -3.522611   -4.362936    4.578552
C     0.474618   -3.308956   -2.451749
H     0.952879   -4.228058   -2.800372
H     1.170282   -2.472598   -2.530095
H    -3.665205   -1.669446   -5.552066
H    -3.781600   -1.714511   -3.768967
C    -3.122382   -1.861985   -4.623724
H    -2.262956   -1.190608   -4.539008
H    -1.831999   -3.342110   -6.611824
C    -2.004930   -3.855460   -5.678737
N    -2.662770   -3.250641   -4.610090
C    -2.766802   -4.078845   -3.549863
C    -1.682807   -5.110866   -5.289059
H    -1.169944   -5.897992   -5.815920
N    -2.156738   -5.238251   -3.982749
C    -2.025010   -6.349127   -3.122558
N    -2.421116   -6.123139   -1.862432
H    -1.225654   -7.739053   -4.580559
C    -1.525496   -7.580248   -3.552251
C    -2.336491   -7.123402   -0.972740
H    -2.679005   -6.884730    0.027970
C    -1.434393   -8.606944   -2.616939
C    -1.845546   -8.381517   -1.300779
H    -1.049950   -9.576233   -2.917897
H    -1.790912   -9.160485   -0.548855
Cl   -5.787533   -5.546048   -1.815816
57
Optimized Geometry
Cl   -4.328108   -1.902287   -1.110763
Fe   -3.201169   -4.000437   -1.495745
H    -2.081279   -0.689426   -2.004978
C    -1.022847   -0.417014   -2.134633
N    -0.393944   -0.202046   -0.956897
C    -1.093811   -0.333946    0.313275
C     1.016389    0.149821   -0.906843
O    -0.494727   -0.346580   -3.249904
H    -0.585300   -1.070577    0.945723
H    -1.111383    0.625731    0.844161
H    -2.117932   -0.669883    0.136488
H     1.150985    1.114880   -0.404084
H     1.576283   -0.611971   -0.350865
H     1.398224    0.213515   -1.925819
H    -0.414310   -3.078629   -3.039950
C    -1.250695   -3.652512   -0.660212
N     0.029005   -3.486393   -1.049302
H    -5.357321   -5.034306    0.722285
N    -3.385896   -4.479323    0.728844
C    -4.528054   -4.771929    1.371429
N    -1.155249   -3.854541    0.693701
C     0.912057   -3.570145    0.023515
C    -2.312186   -4.141880    1.458363
H     1.979294   -3.465160   -0.096396
C    -4.633206   -4.749312    2.759211
C     0.166137   -3.804140    1.131830
H    -5.572401   -5.001601    3.238523
C    -2.321344   -4.074258    2.849767
C    -3.509588   -4.391461    3.505576
H     0.460166   -3.951377    2.158061
H    -1.441321   -3.771529    3.403833
H    -3.553859   -4.350670    4.589239
C     0.455343   -3.326339   -2.437344
H     0.905133   -4.256865   -2.793715
H     1.176921   -2.511718   -2.510750
H    -3.711243   -1.670973   -5.536909
H    -3.802631   -1.713426   -3.752191
C    -3.154058   -1.857126   -4.615756
H    -2.299151   -1.178789   -4.543821
H    -1.861847   -3.324909   -6.612103
C    -2.024424   -3.839891   -5.678028
N    -2.681726   -3.241363   -4.605349
C    -2.772306   -4.070344   -3.544497
C    -1.688630   -5.092204   -5.290444
H    -1.172916   -5.874851   -5.821124
N    -2.153676   -5.224300   -3.981066
C    -2.004562   -6.334047   -3.122262
N    -2.406614   -6.117268   -1.862537
H    -1.174703   -7.707619   -4.579441
C    -1.480766   -7.555336   -3.551989
C    -2.303118   -7.115909   -0.973219
H    -2.650130   -6.883698    0.027664
C    -1.371851   -8.581001   -2.617442
C    -1.788578   -8.364567   -1.301467
H    -0.968436   -9.542456   -2.918720
H    -1.719749   -9.142897   -0.550016
Cl   -5.736129   -5.467960   -1.851425
57
Optimized Geometry
Cl   -4.304278   -1.865153   -1.067544
Fe   -3.226145   -3.989524   -1.482659
H    -2.075341   -0.671450   -2.029549
C    -1.017488   -0.413037   -2.189638
N    -0.351035   -0.211412   -1.030103
C    -1.013950   -0.339607    0.260197
C     1.064323    0.122925   -1.021601
O    -0.520834   -0.346338   -3.319361
H    -0.497347   -1.086976    0.873361
H    -1.000851    0.617531    0.795771
H    -2.047791   -0.659572    0.113017
H     1.226798    1.080675   -0.513253
H     1.633051   -0.650977   -0.491584
H     1.414220    0.193073   -2.051574
H    -0.420302   -3.056445   -2.987721
C    -1.280886   -3.657812   -0.620847
N     0.003150   -3.498863   -0.999247
H    -5.400597   -5.050245    0.719925
N    -3.428344   -4.498372    0.744162
C    -4.574669   -4.796248    1.376484
N    -1.196154   -3.876638    0.731056
C     0.878548   -3.604873    0.078223
C    -2.359624   -4.168495    1.484217
H     1.947630   -3.509577   -0.033342
C    -4.689553   -4.786968    2.763728
C     0.122890   -3.844710    1.178581
H    -5.632020   -5.043386    3.234365
C    -2.378226   -4.113682    2.876243
C    -3.570865   -4.436622    3.521072
H     0.408506   -4.007343    2.204877
H    -1.501816   -3.816255    3.438924
H    -3.622456   -4.405962    4.604758
C     0.440027   -3.330223   -2.382769
H     0.871627   -4.265443   -2.749433
H     1.180794   -2.531672   -2.441750
H    -3.800337   -1.682692   -5.504361
H    -3.829283   -1.705346   -3.717235
C    -3.208104   -1.847636   -4.601061
H    -2.363634   -1.153806   -4.566206
H    -1.924023   -3.303379   -6.611103
C    -2.063456   -3.816654   -5.672340
N    -2.710246   -3.222610   -4.590696
C    -2.772407   -4.048290   -3.525334
C    -1.705064   -5.062889   -5.286065
H    -1.190905   -5.841555   -5.823982
N    -2.146070   -5.196268   -3.968153
C    -1.974228   -6.304177   -3.111398
N    -2.394026   -6.103782   -1.854826
H    -1.086404   -7.647908   -4.563176
C    -1.410288   -7.508490   -3.539384
C    -2.268615   -7.101432   -0.967351
H    -2.628941   -6.881703    0.031798
C    -1.281588   -8.534032   -2.607292
C    -1.716572   -8.334325   -1.294560
H    -0.847156   -9.482167   -2.907680
H    -1.632355   -9.112917   -0.544935
Cl   -5.694532   -5.353507   -1.898166
57
Optimized Geometry
Cl   -4.291591   -1.848060   -1.055294
Fe   -3.259486   -4.001281   -1.483488
H    -2.076595   -0.658206   -2.036463
C    -1.018086   -0.409591   -2.207246
N    -0.337084   -0.218781   -1.054273
C    -0.987444   -0.344174    0.242754
C     1.081373    0.101946   -1.060220
O    -0.532895   -0.344147   -3.342088
H    -0.470763   -1.097337    0.848724
H    -0.960457    0.611635    0.780249
H    -2.025353   -0.655241    0.105683
H     1.258805    1.055888   -0.549694
H     1.648644   -0.679548   -0.539825
H     1.420402    0.173062   -2.093751
H    -0.441239   -3.036338   -2.978602
C    -1.309952   -3.670004   -0.614585
N    -0.025827   -3.512623   -0.994961
H    -5.427784   -5.058342    0.748018
N    -3.454755   -4.510580    0.760615
C    -4.598399   -4.803557    1.399632
N    -1.222124   -3.889864    0.736946
C     0.851833   -3.622166    0.080423
C    -2.383411   -4.177768    1.494934
H     1.920902   -3.529268   -0.033319
C    -4.708325   -4.787473    2.787284
C     0.098029   -3.861378    1.181937
H    -5.649354   -5.040427    3.262694
C    -2.396332   -4.115690    2.886958
C    -3.586322   -4.434570    3.538490
H     0.385445   -4.025438    2.207506
H    -1.517564   -3.815560    3.444504
H    -3.633479   -4.398362    4.622222
C     0.410635   -3.344764   -2.378615
H     0.810419   -4.289559   -2.756820
H     1.177807   -2.571078   -2.431433
H    -3.831327   -1.690868   -5.494183
H    -3.844926   -1.707906   -3.706600
C    -3.229605   -1.845457   -4.595240
H    -2.393540   -1.141195   -4.569899
H    -1.904705   -3.275939   -6.596000
C    -2.048466   -3.795147   -5.661132
N    -2.713944   -3.213692   -4.583924
C    -2.778031   -4.044477   -3.522353
C    -1.679973   -5.038876   -5.276636
H    -1.151267   -5.808983   -5.812770
N    -2.134010   -5.183752   -3.964151
C    -1.956206   -6.293533   -3.111130
N    -2.395929   -6.107225   -1.859337
H    -1.025280   -7.614789   -4.557078
C    -1.366058   -7.486137   -3.537365
C    -2.265905   -7.107108   -0.975157
H    -2.642668   -6.897826    0.020320
C    -1.232902   -8.514239   -2.608777
C    -1.689064   -8.328997   -1.301007
H    -0.778219   -9.453226   -2.907971
H    -1.601824   -9.110187   -0.554418
Cl   -5.653061   -5.297044   -1.880605
57
Optimized Geometry
Cl   -4.283003   -1.839573   -1.046645
Fe   -3.288974   -4.018506   -1.489653
H    -2.075508   -0.653283   -2.036430
C    -1.016236   -0.411534   -2.212083
N    -0.327837   -0.229123   -1.062156
C    -0.973125   -0.350925    0.237792
C     1.092708    0.081896   -1.074457
O    -0.536461   -0.346350   -3.349333
H    -0.458246   -1.107411    0.841074
H    -0.937915    0.604566    0.775468
H    -2.013381   -0.655897    0.105117
H     1.279010    1.035349   -0.566105
H     1.656584   -0.702789   -0.555225
H     1.427947    0.149076   -2.109487
H    -0.460627   -3.036676   -2.976834
C    -1.335545   -3.683333   -0.612147
N    -0.051162   -3.528593   -0.994906
H    -5.447728   -5.074886    0.782715
N    -3.475344   -4.524421    0.778959
C    -4.615801   -4.809531    1.426583
N    -1.244432   -3.898649    0.739986
C     0.828658   -3.636941    0.078848
C    -2.403194   -4.178269    1.504903
H     1.897645   -3.546225   -0.037446
C    -4.722123   -4.772569    2.814231
C     0.076724   -3.871412    1.182384
H    -5.661286   -5.020211    3.296152
C    -2.411765   -4.093998    2.896081
C    -3.598741   -4.405477    3.556520
H     0.365737   -4.033342    2.207850
H    -1.532154   -3.782245    3.445911
H    -3.642747   -4.352171    4.639694
C     0.385670   -3.362953   -2.378598
H     0.769017   -4.312630   -2.761765
H     1.166615   -2.602952   -2.428447
H    -3.847302   -1.690940   -5.487641
H    -3.855789   -1.711882   -3.699707
C    -3.242374   -1.843940   -4.590511
H    -2.410434   -1.134743   -4.565889
H    -1.895449   -3.254479   -6.590231
C    -2.041535   -3.779643   -5.659031
N    -2.718146   -3.208802   -4.583063
C    -2.782735   -4.045171   -3.525569
C    -1.666426   -5.022582   -5.278683
H    -1.128587   -5.785837   -5.815536
N    -2.127643   -5.177804   -3.969687
C    -1.942250   -6.289560   -3.120803
N    -2.390060   -6.113884   -1.870560
H    -0.987444   -7.593988   -4.566977
C    -1.335074   -7.473296   -3.548597
C    -2.251571   -7.114968   -0.989195
H    -2.635413   -6.913229    0.005329
C    -1.193576   -8.503048   -2.623086
C    -1.657971   -8.328418   -1.316627
H    -0.725702   -9.435145   -2.923529
H    -1.564148   -9.111268   -0.572551
Cl   -5.600594   -5.260626   -1.862927
57
Optimized Geometry
Cl   -4.280138   -1.826227   -1.024424
Fe   -3.324981   -4.028755   -1.494247
H    -2.088018   -0.643999   -2.037011
C    -1.025351   -0.430649   -2.227849
N    -0.316158   -0.265286   -1.088171
C    -0.946755   -0.365774    0.220825
C     1.111975    0.006682   -1.121123
O    -0.559937   -0.380468   -3.372021
H    -0.441480   -1.131330    0.820686
H    -0.882271    0.591075    0.753432
H    -1.995269   -0.647825    0.103255
H     1.330722    0.961815   -0.628982
H     1.659683   -0.785810   -0.596717
H     1.436692    0.049350   -2.160788
H    -0.454290   -3.004361   -2.958695
C    -1.370722   -3.701995   -0.598977
N    -0.083903   -3.565515   -0.983242
H    -5.480864   -5.094892    0.825453
N    -3.509399   -4.540431    0.806921
C    -4.648189   -4.814000    1.461663
N    -1.280091   -3.910917    0.754062
C     0.795549   -3.680931    0.089987
C    -2.439007   -4.175336    1.524681
H     1.865487   -3.605766   -0.028220
C    -4.754694   -4.746721    2.848367
C     0.041731   -3.899155    1.195353
H    -5.692934   -4.986708    3.336022
C    -2.446949   -4.058483    2.913791
C    -3.632471   -4.358936    3.581883
H     0.328948   -4.059744    2.221542
H    -1.568232   -3.730116    3.455452
H    -3.676618   -4.280681    4.663555
C     0.356745   -3.422111   -2.368379
H     0.643978   -4.398416   -2.768715
H     1.209968   -2.743532   -2.409476
H    -3.910514   -1.690896   -5.469122
H    -3.891730   -1.709307   -3.680942
C    -3.289504   -1.831069   -4.580817
H    -2.470362   -1.107050   -4.569203
H    -1.914168   -3.205386   -6.585724
C    -2.051486   -3.738050   -5.657426
N    -2.738729   -3.185222   -4.578882
C    -2.789607   -4.028050   -3.525666
C    -1.655305   -4.976465   -5.284032
H    -1.106550   -5.727924   -5.826436
N    -2.114806   -5.147368   -3.976079
C    -1.905522   -6.258583   -3.132090
N    -2.378977   -6.107545   -1.888216
H    -0.876557   -7.518245   -4.568079
C    -1.248238   -7.417020   -3.556116
C    -2.219108   -7.108135   -1.010152
H    -2.624339   -6.924518   -0.020410
C    -1.085966   -8.447136   -2.634370
C    -1.578147   -8.298037   -1.334839
H    -0.579275   -9.359584   -2.932183
H    -1.468591   -9.081994   -0.594071
Cl   -5.552514   -5.221707   -1.841556
57
Optimized Geometry
Cl   -4.267244   -1.813666   -1.015382
Fe   -3.354172   -4.044084   -1.504543
H    -2.084324   -0.635219   -2.042247
C    -1.020047   -0.434838   -2.237928
N    -0.303540   -0.279189   -1.101465
C    -0.930141   -0.368654    0.210308
C     1.127544   -0.024374   -1.140807
O    -0.559257   -0.390107   -3.384266
H    -0.430459   -1.137495    0.810552
H    -0.853698    0.589268    0.739491
H    -1.981811   -0.640631    0.097511
H     1.359391    0.932681   -0.658352
H     1.666961   -0.818419   -0.610295
H     1.449822    0.004523   -2.181718
H    -0.470100   -3.007313   -2.951100
C    -1.400268   -3.718292   -0.590777
N    -0.112830   -3.582451   -0.976028
H    -5.500760   -5.126845    0.870583
N    -3.532350   -4.562331    0.834535
C    -4.666737   -4.830977    1.498101
N    -1.307497   -3.919132    0.763548
C     0.767563   -3.691957    0.096930
C    -2.463061   -4.177429    1.541788
H     1.837355   -3.617158   -0.022687
C    -4.770047   -4.739676    2.883838
C     0.014691   -3.904322    1.203778
H    -5.705147   -4.977054    3.378832
C    -2.467083   -4.034365    2.928887
C    -3.648167   -4.330809    3.606485
H     0.302416   -4.059787    2.230608
H    -1.589249   -3.688835    3.461316
H    -3.689613   -4.232608    4.686660
C     0.330061   -3.445699   -2.361050
H     0.594920   -4.427129   -2.764318
H     1.199259   -2.787551   -2.399647
H    -3.930613   -1.689003   -5.461771
H    -3.898121   -1.709372   -3.673524
C    -3.302197   -1.826820   -4.578217
H    -2.486888   -1.098450   -4.571910
H    -1.915224   -3.183107   -6.587076
C    -2.051012   -3.720962   -5.661534
N    -2.743473   -3.177559   -4.581620
C    -2.791014   -4.025382   -3.531919
C    -1.648132   -4.958748   -5.293427
H    -1.094729   -5.704408   -5.839122
N    -2.109082   -5.139050   -3.987097
C    -1.889408   -6.251348   -3.147190
N    -2.374153   -6.113701   -1.906270
H    -0.827881   -7.488238   -4.580036
C    -1.209552   -7.397122   -3.570849
C    -2.203444   -7.114466   -1.030657
H    -2.617856   -6.940248   -0.042831
C    -1.036894   -8.428030   -2.651850
C    -1.540458   -8.292355   -1.355128
H    -0.512628   -9.330574   -2.949476
H    -1.422687   -9.077248   -0.616595
Cl   -5.504175   -5.177127   -1.819563
57
Optimized Geometry
Cl   -4.256428   -1.801750   -1.013602
Fe   -3.380487   -4.059622   -1.518612
H    -2.078835   -0.623730   -2.045944
C    -1.012847   -0.435869   -2.244625
N    -0.290822   -0.291639   -1.110139
C    -0.915475   -0.370480    0.203309
C     1.143005   -0.053622   -1.153760
O    -0.554962   -0.395120   -3.392359
H    -0.422172   -1.142362    0.804789
H    -0.828424    0.588380    0.729241
H    -1.969906   -0.632720    0.093436
H     1.387123    0.904807   -0.680014
H     1.673736   -0.849351   -0.617151
H     1.463921   -0.037537   -2.195385
H    -0.488810   -3.008064   -2.942026
C    -1.430834   -3.735063   -0.581365
N    -0.143075   -3.597732   -0.968050
H    -5.517959   -5.166967    0.922503
N    -3.553445   -4.588877    0.866836
C    -4.682969   -4.852014    1.539722
N    -1.335072   -3.927008    0.774345
C     0.738776   -3.699269    0.104327
C    -2.486451   -4.179307    1.561512
H     1.808269   -3.623181   -0.017021
C    -4.783520   -4.731818    2.923728
C    -0.012441   -3.906457    1.212974
H    -5.715043   -4.966338    3.426870
C    -2.486844   -4.005090    2.945441
C    -3.662934   -4.297377    3.633524
H     0.276416   -4.056339    2.240319
H    -1.610804   -3.638912    3.467023
H    -3.701939   -4.175498    4.711401
C     0.301392   -3.465042   -2.352881
H     0.546377   -4.449874   -2.760248
H     1.184100   -2.824997   -2.388621
H    -3.938243   -1.682506   -5.459840
H    -3.900898   -1.709864   -3.671460
C    -3.307462   -1.822832   -4.578369
H    -2.493418   -1.092993   -4.571250
H    -1.923267   -3.168579   -6.595984
C    -2.054874   -3.709862   -5.671814
N    -2.746539   -3.172536   -4.588483
C    -2.788197   -4.023570   -3.540758
C    -1.647077   -4.947538   -5.308980
H    -1.093495   -5.689736   -5.859226
N    -2.104021   -5.134016   -4.002003
C    -1.874004   -6.247381   -3.166110
N    -2.366421   -6.121655   -1.927299
H    -0.787028   -7.464233   -4.597839
C    -1.175578   -7.382011   -3.590536
C    -2.184561   -7.122059   -1.053685
H    -2.605505   -6.955727   -0.067047
C    -0.992472   -8.413385   -2.674077
C    -1.503237   -8.289266   -1.378851
H    -0.453904   -9.307300   -2.972253
H    -1.376980   -9.074859   -0.642429
Cl   -5.450679   -5.137497   -1.797720
57
Optimized Geometry
Cl   -4.281148   -1.837727   -1.043689
Fe   -3.296501   -4.022906   -1.491485
H    -2.074985   -0.653203   -2.037322
C    -1.015090   -0.415106   -2.214192
N    -0.325015   -0.234136   -1.065040
C    -0.969596   -0.352660    0.235577
C     1.096513    0.072195   -1.078848
O    -0.536179   -0.352385   -3.351957
H    -0.456305   -1.109903    0.839242
H    -0.931313    0.603340    0.772154
H    -2.010759   -0.655021    0.104044
H     1.286375    1.025601   -0.571714
H     1.658226   -0.713733   -0.559158
H     1.431143    0.137063   -2.114221
H    -0.463990   -3.036146   -2.975183
C    -1.342815   -3.687377   -0.610394
N    -0.058192   -3.534397   -0.993697
H    -5.453020   -5.082139    0.793954
N    -3.481208   -4.528889    0.785399
C    -4.620763   -4.811938    1.435382
N    -1.251211   -3.900238    0.742089
C     0.821921   -3.641948    0.079887
C    -2.409480   -4.177026    1.508867
H     1.890970   -3.552720   -0.036972
C    -4.726630   -4.767121    2.822873
C     0.070129   -3.873673    1.184035
H    -5.665181   -5.013473    3.306668
C    -2.417454   -4.084299    2.899604
C    -3.603556   -4.393764    3.562499
H     0.359206   -4.034144    2.209715
H    -1.538135   -3.767561    3.447069
H    -3.647236   -4.333974    4.645353
C     0.379049   -3.371829   -2.377616
H     0.752626   -4.324846   -2.762208
H     1.167783   -2.619867   -2.426938
H    -3.854355   -1.690496   -5.485153
H    -3.859630   -1.712170   -3.697150
C    -3.247522   -1.842485   -4.589116
H    -2.417058   -1.131568   -4.565660
H    -1.894873   -3.246640   -6.589358
C    -2.040833   -3.773604   -5.659151
N    -2.719909   -3.206002   -4.583019
C    -2.783704   -4.044033   -3.526720
C    -1.663258   -5.016243   -5.280315
H    -1.123214   -5.777457   -5.817861
N    -2.125646   -5.174641   -3.972060
C    -1.937343   -6.286954   -3.124547
N    -2.387666   -6.114868   -1.874756
H    -0.974813   -7.585671   -4.570879
C    -1.324616   -7.467675   -3.552920
C    -2.246343   -7.116347   -0.994375
H    -2.632373   -6.917140   -0.000136
C    -1.180308   -8.498001   -2.628473
C    -1.647302   -8.326969   -1.322439
H    -0.708113   -9.427763   -2.929399
H    -1.551263   -9.110371   -0.579225
Cl   -5.585276   -5.252194   -1.857586
