# Supplementary material for: Synthetic Mechanism of a Fe(II) N‑Heterocyclic Carbene Bidentate Complex Revealed by Electronic Structure Methods
Source: Inorg Chem. 2026 Jun 22;65(26):15136–49. doi: 10.1021/acs.inorgchem.6c02095 (PMC13343516; doi:10.1021/acs.inorgchem.6c02095)
Supplement: Supplementary file 2 [file ic6c02095_si_002.zip › XYZ-PATHS-STRUCTURES/REACTION-5/FAC-Id-1.xyz]

66
Optimized Geometry
Fe    0.654463   -0.296349    0.766823
N    -1.900693   -1.741377    0.074068
N    -0.808934   -1.494980    2.096656
C    -2.398026   -3.411433    3.341201
C    -2.601568   -3.101460    1.998227
C    -1.779189   -2.131937    1.427273
C    -0.613321   -1.812979    3.385987
C    -1.387330   -2.759873    4.050867
C    -3.039648   -1.803773   -0.724220
C    -2.690406   -1.236597   -1.904747
N    -1.358667   -0.850602   -1.789676
C    -0.850185   -1.137520   -0.571974
C    -0.636599   -0.139674   -2.839433
N     0.601528    2.228159   -0.844616
C     1.163785    3.033426   -1.838186
N    -0.985101    1.416678    0.633247
C    -0.666082    2.379762   -0.239908
C    -2.171874    1.477352    1.253059
C    -3.090518    2.495891    1.025359
C    -2.749830    3.495843    0.111125
C    -1.518682    3.447170   -0.536452
C     2.359648    2.476113   -2.135475
N     2.496820    1.348699   -1.328615
C     1.428238    1.169831   -0.520864
C     3.692928    0.510783   -1.310730
H    -3.016795   -4.162593    3.821745
H    -3.356142   -3.610157    1.410871
H     0.183862   -1.261891    3.873007
H    -1.200799   -2.979459    5.096160
H    -3.973721   -2.226945   -0.392497
H    -3.259424   -1.083551   -2.808696
H     0.424550   -0.169266   -2.604662
H    -0.809094   -0.634879   -3.796873
H    -0.980238    0.896978   -2.892336
H     0.682221    3.907960   -2.242002
H    -2.373002    0.672254    1.952071
H    -4.040187    2.505018    1.548193
H    -3.434777    4.311500   -0.097495
H    -1.237845    4.217693   -1.243226
H     3.120235    2.775574   -2.839781
H     4.480164    0.994916   -0.725347
H     3.438843   -0.447888   -0.860284
H     4.044710    0.363751   -2.333582
Cl    1.357186    0.992953    2.962817
H     2.203826   -0.037903   -4.786449
C     1.578482   -2.584451   -3.204832
N     1.660797   -2.049742   -4.455588
H     1.081737   -5.693452    0.388109
N     0.823211   -4.649205   -1.369018
C     0.340933   -5.330661   -0.321177
N     0.470207   -3.403058   -3.324702
C     0.658057   -2.491910   -5.316281
C    -0.057547   -4.168142   -2.247214
H     0.586834   -2.176410   -6.346419
C    -1.014920   -5.588894   -0.120095
C    -0.104067   -3.351630   -4.599517
H    -1.347670   -6.147377    0.748232
C    -1.438901   -4.374714   -2.150052
C    -1.918448   -5.104881   -1.066615
H    -0.950999   -3.952342   -4.891498
H    -2.119855   -3.941379   -2.871808
H    -2.985600   -5.272477   -0.955552
C     2.645068   -1.040017   -4.821477
H     3.020734   -1.229929   -5.830385
H     3.469049   -1.095827   -4.110455
Cl    2.349553   -1.991764    0.968474
66
Optimized Geometry
Fe    0.660541   -0.318264    0.756091
N    -1.899766   -1.752621    0.073724
N    -0.793285   -1.514516    2.088831
C    -2.394073   -3.411564    3.347211
C    -2.603877   -3.101186    2.005355
C    -1.774424   -2.142256    1.426769
C    -0.591454   -1.833118    3.377102
C    -1.370613   -2.770924    4.048603
C    -3.043253   -1.806813   -0.718668
C    -2.696888   -1.239771   -1.900029
N    -1.362512   -0.861293   -1.791317
C    -0.849141   -1.153318   -0.576859
C    -0.643606   -0.149192   -2.842454
N     0.599196    2.215880   -0.844353
C     1.160638    3.027458   -1.833269
N    -0.987001    1.396604    0.629941
C    -0.667793    2.364730   -0.237348
C    -2.172418    1.455721    1.252248
C    -3.089582    2.477526    1.033045
C    -2.748706    3.482687    0.124686
C    -1.518844    3.435735   -0.525457
C     2.357217    2.473376   -2.133534
N     2.495661    1.341710   -1.332964
C     1.427099    1.156896   -0.526375
C     3.693238    0.506052   -1.319259
H    -3.017999   -4.154818    3.833343
H    -3.368523   -3.602042    1.424398
H     0.214009   -1.288581    3.857624
H    -1.178842   -2.991489    5.092738
H    -3.977868   -2.225723   -0.383152
H    -3.269629   -1.082287   -2.800845
H     0.418027   -0.177664   -2.609938
H    -0.817525   -0.643925   -3.799941
H    -0.988765    0.887057   -2.893794
H     0.677942    3.903471   -2.232458
H    -2.373850    0.647042    1.947034
H    -4.038112    2.485195    1.557970
H    -3.432273    4.301210   -0.077133
H    -1.237657    4.210583   -1.227344
H     3.117446    2.777597   -2.836197
H     4.480578    0.990006   -0.733848
H     3.441614   -0.454047   -0.870761
H     4.043627    0.362264   -2.343049
Cl    1.353413    0.990553    2.955772
H     2.219286   -0.042805   -4.821212
C     1.578599   -2.569224   -3.209529
N     1.669137   -2.048308   -4.465310
H     1.051109   -5.579420    0.447824
N     0.805499   -4.581348   -1.337339
C     0.317063   -5.248921   -0.283850
N     0.468845   -3.386708   -3.326530
C     0.670523   -2.497792   -5.326994
C    -0.066706   -4.137448   -2.243037
H     0.605630   -2.193258   -6.360850
C    -1.036871   -5.531396   -0.103431
C    -0.097394   -3.348166   -4.605465
H    -1.375413   -6.077379    0.770549
C    -1.445542   -4.369232   -2.167102
C    -1.930974   -5.086310   -1.077542
H    -0.943516   -3.950040   -4.897001
H    -2.122120   -3.965475   -2.909891
H    -2.996572   -5.273002   -0.983185
C     2.658750   -1.046108   -4.837349
H     3.043281   -1.251801   -5.839842
H     3.476085   -1.093190   -4.118115
Cl    2.370315   -1.989649    0.975829
66
Optimized Geometry
Fe    0.672136   -0.332448    0.744054
N    -1.896709   -1.745640    0.052130
N    -0.778639   -1.537974    2.064408
C    -2.414090   -3.405460    3.321815
C    -2.623534   -3.084260    1.982623
C    -1.775230   -2.142215    1.403328
C    -0.577441   -1.867093    3.350180
C    -1.372819   -2.791587    4.020940
C    -3.037381   -1.794578   -0.744928
C    -2.684299   -1.228023   -1.924375
N    -1.348998   -0.854087   -1.810060
C    -0.841351   -1.149798   -0.594318
C    -0.623026   -0.145315   -2.858680
N     0.589919    2.220888   -0.827701
C     1.142588    3.044999   -1.811248
N    -0.986211    1.382739    0.647322
C    -0.673802    2.360424   -0.211496
C    -2.167984    1.433867    1.277255
C    -3.088264    2.456157    1.074057
C    -2.754469    3.471234    0.174173
C    -1.528274    3.433079   -0.483335
C     2.339225    2.498581   -2.124638
N     2.486468    1.358879   -1.337263
C     1.423662    1.161624   -0.525913
C     3.685704    0.525491   -1.343555
H    -3.052480   -4.136571    3.807585
H    -3.402573   -3.565443    1.404308
H     0.240290   -1.340879    3.830233
H    -1.180575   -3.021632    5.062925
H    -3.975060   -2.210590   -0.414560
H    -3.252933   -1.068016   -2.827342
H     0.437243   -0.175214   -2.620287
H    -0.792222   -0.642168   -3.816050
H    -0.966366    0.891370   -2.914326
H     0.654689    3.923699   -2.197945
H    -2.364390    0.618307    1.965321
H    -4.033678    2.456585    1.604650
H    -3.440597    4.290571   -0.015283
H    -1.252638    4.215851   -1.178571
H     3.094046    2.813051   -2.828643
H     4.478780    1.006478   -0.763451
H     3.441145   -0.438602   -0.899774
H     4.024584    0.390299   -2.372450
Cl    1.367780    0.961557    2.958127
H     2.232298   -0.081341   -4.886286
C     1.584770   -2.570336   -3.211896
N     1.679635   -2.075886   -4.477453
H     1.019719   -5.465697    0.533326
N     0.791246   -4.518487   -1.280773
C     0.294883   -5.171679   -0.222613
N     0.474146   -3.389419   -3.313779
C     0.683190   -2.542386   -5.332547
C    -0.068977   -4.117553   -2.217518
H     0.621818   -2.260018   -6.372904
C    -1.055768   -5.481827   -0.065329
C    -0.087136   -3.377197   -4.595879
H    -1.401154   -6.015757    0.813348
C    -1.444757   -4.374314   -2.162753
C    -1.937878   -5.077254   -1.067531
H    -0.931621   -3.984943   -4.879486
H    -2.115006   -4.001322   -2.927048
H    -3.001220   -5.283788   -0.990797
C     2.672926   -1.084048   -4.867070
H     3.070192   -1.318791   -5.858207
H     3.481086   -1.108842   -4.136419
Cl    2.396361   -1.990292    0.943135
66
Optimized Geometry
Fe    0.681934   -0.356413    0.728811
N    -1.896907   -1.748787    0.040676
N    -0.760104   -1.560409    2.044126
C    -2.419166   -3.396323    3.316049
C    -2.634141   -3.071615    1.978661
C    -1.772722   -2.146737    1.391063
C    -0.553839   -1.892823    3.328299
C    -1.360135   -2.802580    4.005909
C    -3.040625   -1.787999   -0.752751
C    -2.687459   -1.221806   -1.932300
N    -1.349403   -0.856587   -1.821585
C    -0.839902   -1.158785   -0.608448
C    -0.622400   -0.148576   -2.870047
N     0.583194    2.214279   -0.819997
C     1.133417    3.050267   -1.794873
N    -0.991005    1.360950    0.649076
C    -0.679786    2.347023   -0.200210
C    -2.171172    1.407287    1.282143
C    -3.091133    2.432367    1.091558
C    -2.758600    3.456038    0.201117
C    -1.533857    3.423240   -0.459355
C     2.331689    2.510930   -2.113955
N     2.482156    1.363337   -1.338862
C     1.420050    1.154540   -0.529372
C     3.683572    0.533389   -1.355335
H    -3.067392   -4.114777    3.807632
H    -3.427485   -3.538112    1.407854
H     0.276375   -1.380567    3.801717
H    -1.163155   -3.036186    5.046201
H    -3.980021   -2.198735   -0.420804
H    -3.257879   -1.056744   -2.833221
H     0.437535   -0.178275   -2.630142
H    -0.790224   -0.645993   -3.827431
H    -0.965862    0.888055   -2.926579
H     0.642954    3.931526   -2.172343
H    -2.367087    0.585930    1.963374
H    -4.035160    2.428304    1.624622
H    -3.444287    4.277972    0.021560
H    -1.258991    4.213024   -1.146905
H     3.085487    2.835024   -2.814698
H     4.478187    1.013510   -0.776629
H     3.443974   -0.433435   -0.915135
H     4.017396    0.404175   -2.386615
Cl    1.365592    0.956285    2.951737
H     2.255311   -0.104716   -4.932995
C     1.590537   -2.563105   -3.212514
N     1.692682   -2.087634   -4.484516
H     0.986453   -5.369797    0.591094
N     0.773409   -4.457929   -1.242462
C     0.270310   -5.103377   -0.183044
N     0.476240   -3.378908   -3.306372
C     0.698226   -2.562889   -5.336982
C    -0.075294   -4.090894   -2.203189
H     0.642378   -2.295842   -6.381700
C    -1.076673   -5.437662   -0.045714
C    -0.078516   -3.383660   -4.591646
H    -1.428073   -5.964586    0.834752
C    -1.447676   -4.369701   -2.167024
C    -1.947609   -5.063899   -1.069351
H    -0.923531   -3.992118   -4.871770
H    -2.111872   -4.021306   -2.947987
H    -3.008460   -5.287604   -1.007834
C     2.693043   -1.107720   -4.886152
H     3.100003   -1.366050   -5.867487
H     3.493410   -1.117722   -4.146687
Cl    2.433072   -1.981110    0.947747
66
Optimized Geometry
Fe    0.691631   -0.379387    0.721806
N    -1.896516   -1.753339    0.039001
N    -0.743433   -1.576812    2.034153
C    -2.420469   -3.384112    3.322654
C    -2.640399   -3.059400    1.986157
C    -1.769063   -2.149785    1.389371
C    -0.532835   -1.908866    3.317816
C    -1.347346   -2.805103    4.003297
C    -3.043214   -1.787235   -0.750610
C    -2.691910   -1.221800   -1.930958
N    -1.351893   -0.861900   -1.824829
C    -0.839511   -1.167525   -0.614017
C    -0.625546   -0.155951   -2.875192
N     0.578133    2.202360   -0.813690
C     1.126882    3.047247   -1.781733
N    -0.992233    1.341364    0.655141
C    -0.684675    2.330043   -0.192077
C    -2.171511    1.383920    1.289941
C    -3.094360    2.407138    1.102994
C    -2.765790    3.433269    0.213998
C    -1.541850    3.404698   -0.448141
C     2.326642    2.513551   -2.104438
N     2.479961    1.361010   -1.337405
C     1.417939    1.142984   -0.530332
C     3.683310    0.534150   -1.359812
H    -3.076044   -4.091298    3.820782
H    -3.445128   -3.515157    1.422665
H     0.307161   -1.406553    3.784352
H    -1.146245   -3.039276    5.042666
H    -3.983061   -2.194841   -0.416188
H    -3.264772   -1.054268   -2.829854
H     0.434482   -0.185232   -2.635737
H    -0.793560   -0.655153   -3.831677
H    -0.969261    0.880508   -2.933562
H     0.634396    3.930043   -2.152845
H    -2.364937    0.561154    1.970153
H    -4.037500    2.399606    1.637609
H    -3.453888    4.253693    0.036740
H    -1.270366    4.196395   -1.134797
H     3.079849    2.844852   -2.802449
H     4.477820    1.013705   -0.780477
H     3.446829   -0.434831   -0.922847
H     4.015689    0.410272   -2.392263
Cl    1.371970    0.949421    2.949687
H     2.284591   -0.122558   -4.976050
C     1.594901   -2.555308   -3.221197
N     1.706296   -2.093683   -4.497231
H     0.949120   -5.249389    0.640540
N     0.750165   -4.386038   -1.217196
C     0.242492   -5.020622   -0.153986
N     0.474723   -3.364062   -3.311495
C     0.712898   -2.571127   -5.349684
C    -0.086001   -4.060856   -2.203163
H     0.663695   -2.314294   -6.397303
C    -1.098176   -5.386394   -0.036816
C    -0.072659   -3.379315   -4.600005
H    -1.454321   -5.904413    0.846961
C    -1.452666   -4.368901   -2.186204
C    -1.957151   -5.053025   -1.084179
H    -0.920001   -3.984619   -4.879592
H    -2.110712   -4.052438   -2.985731
H    -3.013655   -5.299775   -1.037993
C     2.716679   -1.126528   -4.904701
H     3.134806   -1.405284   -5.875734
H     3.507281   -1.126676   -4.154733
Cl    2.463302   -1.981300    0.963197
66
Optimized Geometry
Fe    0.692868   -0.409671    0.710583
N    -1.907671   -1.754937    0.026538
N    -0.740776   -1.598137    2.014901
C    -2.441268   -3.373981    3.314860
C    -2.664368   -3.045642    1.979860
C    -1.780191   -2.152951    1.376292
C    -0.527272   -1.933567    3.297269
C    -1.352879   -2.815074    3.988183
C    -3.054340   -1.784872   -0.763423
C    -2.701714   -1.218349   -1.942756
N    -1.360778   -0.861529   -1.836011
C    -0.849196   -1.171329   -0.626256
C    -0.632910   -0.154937   -2.884890
N     0.578325    2.185371   -0.807324
C     1.128629    3.035416   -1.769844
N    -0.993064    1.322974    0.660059
C    -0.684014    2.313331   -0.184355
C    -2.171163    1.367350    1.296750
C    -3.091545    2.393643    1.114237
C    -2.761694    3.421113    0.227335
C    -1.538768    3.390945   -0.436573
C     2.328213    2.502787   -2.094878
N     2.479443    1.345072   -1.335455
C     1.416737    1.123198   -0.530229
C     3.681823    0.517089   -1.361992
H    -3.106561   -4.068673    3.817657
H    -3.481337   -3.486998    1.422625
H     0.323961   -1.445169    3.757813
H    -1.149080   -3.052897    5.026187
H    -3.995083   -2.191464   -0.430514
H    -3.274143   -1.048002   -2.841389
H     0.426688   -0.184236   -2.643570
H    -0.799200   -0.653716   -3.841912
H    -0.976869    0.881463   -2.943264
H     0.637524    3.921146   -2.135720
H    -2.366329    0.543429    1.975051
H    -4.033798    2.387287    1.650451
H    -3.447912    4.243764    0.053107
H    -1.266395    4.183655   -1.121701
H     3.082344    2.837774   -2.790124
H     4.477328    0.994159   -0.781992
H     3.444746   -0.452774   -0.927594
H     4.013328    0.395891   -2.395101
Cl    1.366679    0.935416    2.958401
H     2.283371   -0.122327   -5.010311
C     1.598490   -2.537948   -3.229897
N     1.707623   -2.088917   -4.510507
H     0.960996   -5.137908    0.682874
N     0.756694   -4.321384   -1.194807
C     0.255513   -4.943540   -0.121611
N     0.479030   -3.349146   -3.310585
C     0.713964   -2.576298   -5.356913
C    -0.077942   -4.034828   -2.193437
H     0.662819   -2.330014   -6.406983
C    -1.077690   -5.336306   -0.006657
C    -0.069652   -3.377921   -4.598226
H    -1.429642   -5.842893    0.885355
C    -1.438354   -4.370193   -2.179129
C    -1.935799   -5.042417   -1.066505
H    -0.916633   -3.986377   -4.871739
H    -2.098287   -4.084359   -2.988569
H    -2.987309   -5.310055   -1.022090
C     2.716681   -1.124928   -4.928604
H     3.134715   -1.413428   -5.896854
H     3.507781   -1.116624   -4.179204
Cl    2.476294   -1.988602    0.985861
66
Optimized Geometry
Fe    0.693535   -0.436238    0.704819
N    -1.915641   -1.763552    0.026300
N    -0.739186   -1.611947    2.009265
C    -2.451675   -3.365076    3.323004
C    -2.677665   -3.039101    1.987933
C    -1.786873   -2.158189    1.376784
C    -0.522722   -1.945177    3.291743
C    -1.354128   -2.815655    3.989401
C    -3.064044   -1.790958   -0.761453
C    -2.712869   -1.224539   -1.941127
N    -1.370986   -0.870044   -1.837082
C    -0.857283   -1.182355   -0.628992
C    -0.645447   -0.160754   -2.885785
N     0.578333    2.165000   -0.806823
C     1.128799    3.014977   -1.769262
N    -0.993607    1.305789    0.662023
C    -0.682870    2.295873   -0.181808
C    -2.170205    1.353875    1.301028
C    -3.087533    2.383454    1.121278
C    -2.755974    3.410517    0.234602
C    -1.534362    3.376723   -0.431547
C     2.327874    2.481746   -2.095109
N     2.478645    1.323784   -1.336111
C     1.416089    1.102124   -0.530573
C     3.681007    0.495906   -1.362481
H    -3.121959   -4.050871    3.831352
H    -3.501712   -3.474092    1.436120
H     0.335421   -1.463282    3.746082
H    -1.147866   -3.052284    5.027187
H    -4.004715   -2.196428   -0.427099
H    -3.286798   -1.052906   -2.838545
H     0.414486   -0.189098   -2.645886
H    -0.812140   -0.657992   -3.843584
H    -0.991152    0.875201   -2.941821
H     0.638015    3.900978   -2.134891
H    -2.367066    0.530334    1.979296
H    -4.028679    2.379874    1.659473
H    -3.439673    4.235696    0.062408
H    -1.260569    4.169261   -1.116302
H     3.081789    2.816305   -2.790794
H     4.476898    0.973851   -0.783776
H     3.443761   -0.473118   -0.926729
H     4.011478    0.372774   -2.395633
Cl    1.361585    0.930571    2.965072
H     2.291091   -0.113501   -5.036153
C     1.602352   -2.514403   -3.238934
N     1.714955   -2.076429   -4.523062
H     0.948421   -5.016078    0.719572
N     0.750119   -4.247862   -1.177758
C     0.250352   -4.861930   -0.099760
N     0.483451   -3.327380   -3.316169
C     0.724627   -2.572187   -5.368411
C    -0.075592   -4.003725   -2.194348
H     0.676369   -2.334879   -6.420695
C    -1.073105   -5.289359    0.003211
C    -0.060433   -3.368241   -4.605558
H    -1.424670   -5.788445    0.899565
C    -1.427746   -4.372005   -2.191727
C    -1.923223   -5.036644   -1.073526
H    -0.905563   -3.979715   -4.877745
H    -2.084469   -4.118209   -3.014349
H    -2.968207   -5.330005   -1.038328
C     2.724480   -1.115402   -4.946857
H     3.143522   -1.410825   -5.912570
H     3.514718   -1.101496   -4.196699
Cl    2.487214   -1.995283    1.011103
66
Optimized Geometry
Fe    0.642927   -0.465741    0.751965
N    -1.967160   -1.796403    0.064711
N    -0.819738   -1.609956    2.061222
C    -2.516091   -3.387597    3.364175
C    -2.728858   -3.076483    2.023240
C    -1.847775   -2.181190    1.419070
C    -0.616129   -1.928196    3.349442
C    -1.440690   -2.809393    4.042091
C    -3.110585   -1.834404   -0.729769
C    -2.756865   -1.266248   -1.907808
N    -1.418362   -0.901907   -1.796615
C    -0.908355   -1.211260   -0.585619
C    -0.697679   -0.177906   -2.838673
N     0.632720    2.104131   -0.805423
C     1.219990    2.917797   -1.777230
N    -0.986154    1.305401    0.645369
C    -0.635888    2.275656   -0.206236
C    -2.174917    1.386491    1.257806
C    -3.065416    2.432890    1.043641
C    -2.692542    3.439795    0.150040
C    -1.458278    3.370423   -0.489701
C     2.406940    2.342870   -2.076100
N     2.513929    1.196657   -1.292120
C     1.434929    1.023055   -0.496841
C     3.690623    0.331966   -1.290644
H    -3.179136   -4.083579    3.868142
H    -3.536059   -3.531985    1.462831
H     0.226116   -1.427783    3.813646
H    -1.245110   -3.032942    5.084868
H    -4.050556   -2.244449   -0.398856
H    -3.327291   -1.097764   -2.808051
H     0.363988   -0.211513   -2.606889
H    -0.870913   -0.660233   -3.802936
H    -1.043725    0.858804   -2.877210
H     0.760415    3.810852   -2.165822
H    -2.402680    0.575853    1.942163
H    -4.017982    2.457444    1.560779
H    -3.354554    4.276660   -0.048574
H    -1.153011    4.145806   -1.180864
H     3.179069    2.640960   -2.768322
H     4.509895    0.817407   -0.752118
H     3.428877   -0.602959   -0.797536
H     3.998144    0.139790   -2.320303
Cl    1.277897    0.942917    3.019277
H     2.170162    0.002737   -5.149023
C     1.602463   -2.410069   -3.330859
N     1.660881   -1.974484   -4.619317
H     1.111337   -4.825102    0.692058
N     0.844797   -4.115120   -1.216980
C     0.392836   -4.728559   -0.117551
N     0.502188   -3.251854   -3.367755
C     0.655882   -2.498490   -5.429418
C    -0.007909   -3.930082   -2.223029
H     0.566471   -2.266881   -6.480311
C    -0.908191   -5.211231    0.018829
C    -0.082479   -3.311562   -4.638610
H    -1.222077   -5.705362    0.931819
C    -1.343152   -4.355692   -2.187018
C    -1.788199   -5.017133   -1.046147
H    -0.919195   -3.945868   -4.882620
H    -2.027199   -4.147152   -2.999961
H    -2.818820   -5.353844   -0.984676
C     2.630196   -0.988727   -5.079125
H     3.018543   -1.272983   -6.060848
H     3.448045   -0.957295   -4.359925
Cl    2.400442   -2.042025    1.149010
66
Optimized Geometry
Fe    0.629017   -0.488249    0.776265
N    -1.985264   -1.811227    0.083262
N    -0.841955   -1.613953    2.080570
C    -2.523032   -3.404515    3.383641
C    -2.736634   -3.098068    2.041725
C    -1.863763   -2.194871    1.437509
C    -0.637212   -1.927403    3.369806
C    -1.455070   -2.814186    4.062983
C    -3.128893   -1.858091   -0.710661
C    -2.781199   -1.283448   -1.887037
N    -1.446049   -0.906519   -1.775841
C    -0.931702   -1.215882   -0.566292
C    -0.736971   -0.167875   -2.815637
N     0.664039    2.065613   -0.804789
C     1.267238    2.862093   -1.780951
N    -0.972721    1.300262    0.643176
C    -0.610470    2.252628   -0.223368
C    -2.168814    1.394445    1.239184
C    -3.055700    2.436619    0.992190
C    -2.670499    3.425084    0.083212
C    -1.428057    3.342305   -0.538954
C     2.452493    2.274239   -2.061227
N     2.543732    1.138059   -1.260450
C     1.455069    0.981722   -0.475632
C     3.709127    0.258206   -1.241951
H    -3.180011   -4.106273    3.887587
H    -3.537357   -3.563691    1.480305
H     0.200323   -1.416488    3.830686
H    -1.260192   -3.033235    5.106835
H    -4.064981   -2.276839   -0.379612
H    -3.353357   -1.118566   -2.786844
H     0.326492   -0.195727   -2.591681
H    -0.912499   -0.643013   -3.783172
H    -1.092088    0.866141   -2.842935
H     0.819054    3.754663   -2.183828
H    -2.406108    0.596693    1.935564
H    -4.015241    2.471783    1.495671
H    -3.329699    4.257565   -0.141488
H    -1.113320    4.103155   -1.241899
H     3.234018    2.558211   -2.748867
H     4.567226    0.789798   -0.820845
H     3.473163   -0.609670   -0.628317
H     3.942378   -0.061820   -2.259398
Cl    1.255595    0.948304    3.048030
H     2.061672    0.067413   -5.242642
C     1.579054   -2.330546   -3.357584
N     1.626465   -1.908237   -4.650471
H     1.124771   -4.676871    0.711511
N     0.854138   -4.011370   -1.211722
C     0.414674   -4.628527   -0.109123
N     0.504290   -3.205097   -3.385092
C     0.639150   -2.472086   -5.455736
C     0.008534   -3.881107   -2.232175
H     0.544438   -2.255503   -6.509360
C    -0.865468   -5.165876    0.017891
C    -0.075335   -3.297786   -4.656339
H    -1.168761   -5.661083    0.933911
C    -1.309567   -4.358197   -2.203674
C    -1.740826   -5.021382   -1.058678
H    -0.891748   -3.959958   -4.894835
H    -1.992061   -4.188715   -3.026910
H    -2.757662   -5.398636   -1.003839
C     2.563752   -0.898458   -5.123177
H     2.991541   -1.200325   -6.083216
H     3.359589   -0.802078   -4.385307
Cl    2.380233   -2.066599    1.222805
66
Optimized Geometry
Fe    0.562075   -0.502217    0.822804
N    -2.040219   -1.837790    0.092962
N    -0.910901   -1.642937    2.097191
C    -2.588824   -3.450117    3.381828
C    -2.797399   -3.137219    2.040659
C    -1.926503   -2.225611    1.446220
C    -0.711278   -1.962285    3.385853
C    -1.527600   -2.857442    4.069826
C    -3.172020   -1.904775   -0.716419
C    -2.817421   -1.326308   -1.888638
N    -1.489763   -0.928562   -1.760219
C    -0.986678   -1.229190   -0.543627
C    -0.780432   -0.181535   -2.793723
N     0.652998    2.021690   -0.798671
C     1.240681    2.750526   -1.834099
N    -1.005207    1.305096    0.648110
C    -0.598644    2.265057   -0.189257
C    -2.186565    1.445181    1.262977
C    -3.015697    2.543407    1.061803
C    -2.582353    3.542666    0.186434
C    -1.352317    3.412992   -0.452165
C     2.391596    2.104475   -2.135285
N     2.480950    1.007651   -1.283338
C     1.417773    0.924513   -0.454408
C     3.547221    0.006093   -1.348263
H    -3.244389   -4.158265    3.878633
H    -3.593069   -3.603659    1.472767
H     0.120931   -1.449841    3.853853
H    -1.336615   -3.081428    5.113342
H    -4.105718   -2.337992   -0.397628
H    -3.380097   -1.170121   -2.795959
H     0.282740   -0.205985   -2.569067
H    -0.951392   -0.652465   -3.764193
H    -1.138939    0.851212   -2.817235
H     0.808368    3.641977   -2.256516
H    -2.459135    0.638863    1.936472
H    -3.967552    2.614334    1.576088
H    -3.193562    4.420661    0.002958
H    -0.994994    4.183404   -1.123941
H     3.152463    2.328462   -2.866743
H     4.444804    0.472321   -1.759797
H     3.742307   -0.363595   -0.342283
H     3.215796   -0.824858   -1.980383
Cl    1.048519    0.995456    3.114489
H     2.039468    0.147671   -5.374426
C     1.648214   -2.221750   -3.394541
N     1.676184   -1.811538   -4.690519
H     1.261571   -4.491305    0.726871
N     0.973081   -3.867370   -1.207384
C     0.554878   -4.487100   -0.097252
N     0.600763   -3.126650   -3.401760
C     0.701584   -2.414776   -5.482371
C     0.128416   -3.796498   -2.235023
H     0.594162   -2.213256   -6.537731
C    -0.702729   -5.074280    0.034477
C     0.016800   -3.251377   -4.668516
H    -0.988764   -5.565515    0.958162
C    -1.169603   -4.325327   -2.202056
C    -1.579954   -4.982154   -1.045899
H    -0.782437   -3.938333   -4.894175
H    -1.855050   -4.199538   -3.030560
H    -2.582535   -5.395298   -0.986497
C     2.583579   -0.783026   -5.183463
H     3.061416   -1.114121   -6.109745
H     3.345052   -0.605219   -4.424731
Cl    2.372945   -1.978123    1.396483
66
Optimized Geometry
Fe    0.564887   -0.520629    0.796940
N    -2.042599   -1.841118    0.069279
N    -0.894410   -1.661700    2.064071
C    -2.587366   -3.441395    3.365157
C    -2.804387   -3.125533    2.026083
C    -1.924377   -2.229055    1.422090
C    -0.686762   -1.983522    3.350943
C    -1.509786   -2.866166    4.042695
C    -3.175341   -1.910789   -0.738903
C    -2.824745   -1.328852   -1.910501
N    -1.498300   -0.925792   -1.783184
C    -0.992216   -1.228277   -0.568826
C    -0.793617   -0.170902   -2.814103
N     0.655687    2.016746   -0.802279
C     1.242730    2.752612   -1.832892
N    -0.999089    1.292079    0.643982
C    -0.593890    2.257553   -0.187498
C    -2.176800    1.430829    1.265857
C    -3.003991    2.532683    1.076930
C    -2.572472    3.537254    0.206755
C    -1.345724    3.409311   -0.438488
C     2.394620    2.109767   -2.137712
N     2.484824    1.007751   -1.292727
C     1.421404    0.918315   -0.464949
C     3.552825    0.008134   -1.361212
H    -3.249573   -4.138508    3.868711
H    -3.613297   -3.579353    1.466778
H     0.156818   -1.481927    3.810260
H    -1.312123   -3.093318    5.084271
H    -4.106698   -2.349040   -0.420379
H    -3.389418   -1.173034   -2.816636
H     0.268812   -0.184295   -2.585144
H    -0.956254   -0.642857   -3.785495
H    -1.162752    0.858142   -2.837865
H     0.809242    3.645934   -2.250120
H    -2.448197    0.620536    1.934977
H    -3.953003    2.602375    1.596617
H    -3.182314    4.418132    0.032785
H    -0.989314    4.183966   -1.105875
H     3.155372    2.339070   -2.867641
H     4.443429    0.472260   -1.789749
H     3.762671   -0.350797   -0.354212
H     3.213638   -0.829308   -1.980475
Cl    1.031818    1.007710    3.125711
H     2.049581    0.151144   -5.338355
C     1.640409   -2.214355   -3.371128
N     1.675353   -1.811176   -4.669047
H     1.214828   -4.408208    0.778591
N     0.939678   -3.813330   -1.165757
C     0.522805   -4.436824   -0.057357
N     0.589545   -3.115665   -3.377754
C     0.702037   -2.414994   -5.461858
C     0.113848   -3.782909   -2.210629
H     0.599101   -2.218130   -6.518548
C    -0.716461   -5.064950    0.057603
C     0.011251   -3.245292   -4.646833
H    -1.002338   -5.557431    0.980643
C    -1.167976   -4.351014   -2.193685
C    -1.577540   -5.009393   -1.037970
H    -0.789448   -3.929749   -4.874177
H    -1.842931   -4.257610   -3.034868
H    -2.567307   -5.453945   -0.991994
C     2.586779   -0.786673   -5.162958
H     3.049616   -1.113705   -6.098171
H     3.359598   -0.623198   -4.412549
Cl    2.390595   -1.960631    1.405530
66
Optimized Geometry
Fe    0.563795   -0.515754    0.787228
N    -2.032011   -1.850918    0.036205
N    -0.895730   -1.672100    2.038402
C    -2.600779   -3.445363    3.331504
C    -2.809722   -3.129928    1.991165
C    -1.923375   -2.237253    1.390554
C    -0.696553   -1.992677    3.327083
C    -1.525327   -2.872906    4.014767
C    -3.149911   -1.948179   -0.790368
C    -2.796084   -1.355788   -1.955496
N    -1.482231   -0.918719   -1.806715
C    -0.987937   -1.211728   -0.585896
C    -0.781520   -0.139553   -2.822057
N     0.668268    2.029502   -0.797871
C     1.252093    2.762531   -1.832062
N    -0.987727    1.303002    0.645531
C    -0.578220    2.273452   -0.177881
C    -2.162706    1.444165    1.271888
C    -2.982931    2.553155    1.094858
C    -2.546674    3.563060    0.233199
C    -1.322239    3.432917   -0.415965
C     2.399025    2.114134   -2.144221
N     2.489183    1.011584   -1.300093
C     1.430333    0.927284   -0.465445
C     3.552154    0.006957   -1.375610
H    -3.268205   -4.139723    3.831969
H    -3.617843   -3.581654    1.429126
H     0.144494   -1.491017    3.791201
H    -1.334176   -3.099713    5.057625
H    -4.073973   -2.412635   -0.488528
H    -3.350294   -1.213179   -2.870217
H     0.280365   -0.147947   -2.590750
H    -0.938227   -0.595678   -3.801633
H    -1.158700    0.886810   -2.828497
H     0.819713    3.657457   -2.247046
H    -2.437966    0.629706    1.934343
H    -3.930315    2.624335    1.617314
H    -3.150824    4.449760    0.069231
H    -0.961235    4.211779   -1.075985
H     3.156316    2.340003   -2.878813
H     4.438922    0.464745   -1.818617
H     3.773791   -0.346407   -0.369217
H     3.202772   -0.833591   -1.985065
Cl    1.002619    1.015115    3.152114
H     2.051828    0.141140   -5.325146
C     1.627738   -2.228965   -3.358465
N     1.645656   -1.813162   -4.652298
H     1.159385   -4.276732    0.843977
N     0.888550   -3.733324   -1.114350
C     0.491791   -4.370944   -0.006864
N     0.554104   -3.104954   -3.351111
C     0.642400   -2.385186   -5.430882
C     0.093517   -3.782995   -2.182914
H     0.520173   -2.172462   -6.482439
C    -0.701108   -5.085798    0.089297
C    -0.051288   -3.207224   -4.610499
H    -0.974021   -5.582979    1.013732
C    -1.143237   -4.444541   -2.186082
C    -1.534723   -5.110167   -1.027990
H    -0.878799   -3.860656   -4.830829
H    -1.798866   -4.428259   -3.046933
H    -2.489116   -5.627548   -1.000238
C     2.572398   -0.807027   -5.155416
H     3.019304   -1.142778   -6.095289
H     3.355309   -0.659183   -4.412319
Cl    2.409577   -1.918344    1.424554
66
Frame 8
 Fe         0.839185841268        0.469918189443        1.622178709512
 N         -1.759839329153       -0.824231896131        0.871431713596
 N         -0.615280644154       -0.655740683442        2.870422234975
 C         -2.353003041027       -2.380767411554        4.181426524627
 C         -2.559567428758       -2.072246042795        2.838960844272
 C         -1.656656639347       -1.203813452132        2.228510780356
 C         -0.419087919761       -0.967736892481        4.161995951302
 C         -1.264803912284       -1.824807461590        4.857987718784
 C         -2.869527155065       -0.932444188655        0.035484203781
 C         -2.509431837705       -0.344025279051       -1.130101730119
 N         -1.199869491335        0.102951319536       -0.972513942589
 C         -0.714976456124       -0.183438964616        0.252367763680
 C         -0.491508619805        0.881940577894       -1.983252725901
 N          0.978383840770        3.036338318933        0.103266208342
 C          1.556346320996        3.780363479914       -0.925609048187
 N         -0.643085096349        2.302423032959        1.580068545328
 C         -0.252980509991        3.278693621808        0.752928338116
 C         -1.799447927448        2.444624776391        2.241078149458
 C         -2.619892537491        3.557157244208        2.092635445164
 C         -2.205134179382        4.570846289286        1.224949998011
 C         -0.999081858826        4.441354597598        0.542225759340
 C          2.699114075987        3.131628453526       -1.254273739883
 N          2.791683805859        2.018280405939       -0.424976243458
 C          1.738763137264        1.928315681313        0.414824877002
 C          3.854439772922        1.014240084473       -0.511001736261
 H         -3.033476885213       -3.056950013920        4.689103955768
 H         -3.379251937953       -2.511670763778        2.284090854611
 H          0.431609577225       -0.477106715652        4.619568029737
 H         -1.076555927869       -2.046454494731        5.902428360281
 H         -3.793745167805       -1.400199080045        0.331517175853
 H         -3.057324400127       -0.208937306893       -2.049730567714
 H          0.566578831637        0.886272204842       -1.734383391009
 H         -0.627887116058        0.416573582225       -2.961468901193
 H         -0.879163093244        1.904194984777       -2.003174889137
 H          1.124386645153        4.682557309822       -1.325044008394
 H         -2.057848242793        1.628806645386        2.907520668616
 H         -3.551744890026        3.628123908427        2.642246638340
 H         -2.811209177824        5.459947404559        1.082709198991
 H         -0.653068425195        5.222605570889       -0.122983925709
 H          3.451950258602        3.364364458574       -1.991281765743
 H          4.739226915263        1.474797431681       -0.954898437379
 H          4.080123091982        0.657263714435        0.493317930521
 H          3.502119111112        0.177123140188       -1.123177193900
 Cl         1.224442451390        2.110118120752        4.265653237507
 H          2.334755271900        1.123014981994       -4.446163711797
 C          1.927282343352       -1.220294469031       -2.456597161127
 N          1.940941742384       -0.828613900065       -3.757714048737
 H          1.475481609172       -3.191809382913        1.787033979053
 N          1.199965466112       -2.684870463449       -0.180888351614
 C          0.811715607192       -3.311080212943        0.936361818148
 N          0.860111521768       -2.103634999197       -2.430970916416
 C          0.940503240599       -1.421824279368       -4.523981518533
 C          0.409131533938       -2.767821215778       -1.251193147502
 H          0.815111433500       -1.229255907769       -5.579031264429
 C         -0.368595348454       -4.045091969130        1.042075176798
 C          0.253751951039       -2.233429738509       -3.687590914198
 H         -0.635324394023       -4.530279499998        1.974631866499
 C         -0.815323975665       -3.451923749944       -1.245377378152
 C         -1.198532264444       -4.103529302347       -0.076634254075
 H         -0.569795336589       -2.895909279654       -3.895032894288
 H         -1.468026529404       -3.464723372443       -2.108390505872
 H         -2.143553410758       -4.637397266700       -0.042360624360
 C          2.858698151650        0.175973401954       -4.280396611836
 H          3.289845660110       -0.164364247561       -5.225849778415
 H          3.654399785608        0.328047313977       -3.551795400020
 Cl         2.703552111695       -0.822436343438        2.376838071581
66
Frame 7
 Fe         0.809805013039        0.467881932442        1.596882648415
 N         -1.769714385883       -0.854433672344        0.849826704221
 N         -0.650160835162       -0.628945526924        2.858937254293
 C         -2.370575754995       -2.359304987199        4.184413578275
 C         -2.569573557654       -2.080463807267        2.833015384262
 C         -1.674825800755       -1.209344625360        2.215182124131
 C         -0.468491463637       -0.901600716644        4.161450937381
 C         -1.302705012712       -1.765550496740        4.863501451035
 C         -2.867980892424       -0.992222700540        0.003221863339
 C         -2.507456614320       -0.407431296978       -1.164012369353
 N         -1.208175772709        0.066699666597       -0.997924851809
 C         -0.728972577067       -0.204785488204        0.232709172080
 C         -0.505646169780        0.857930259885       -2.003619176578
 N          0.978914099527        3.035147392650        0.099989219449
 C          1.563360651905        3.784104446363       -0.921543385885
 N         -0.635513992352        2.302497111847        1.584798559691
 C         -0.244366564298        3.284263710456        0.763232598565
 C         -1.777765459563        2.454786886046        2.269866250147
 C         -2.582392138679        3.582221275848        2.149076651683
 C         -2.174679422561        4.594108112034        1.275967970412
 C         -0.982018684826        4.455799785914        0.571247814760
 C          2.701020079178        3.128033538535       -1.256070068959
 N          2.784121551342        2.005868267992       -0.437245923796
 C          1.731386173707        1.919180332121        0.400961108322
 C          3.838740123263        0.993029822713       -0.524407494786
 H         -3.042902781636       -3.039251300137        4.697840667259
 H         -3.374967894683       -2.546240086886        2.277621082957
 H          0.366395747568       -0.385369647034        4.622057130440
 H         -1.125501677704       -1.958898560976        5.915831027409
 H         -3.787702929273       -1.471534903011        0.295329106892
 H         -3.048854362134       -0.293610632721       -2.091091428771
 H          0.552227318671        0.870149098196       -1.754213472686
 H         -0.638288835332        0.398331020533       -2.984609173223
 H         -0.901987617070        1.877097784414       -2.016824337471
 H          1.138402011737        4.693595389227       -1.312703986900
 H         -2.030426226197        1.640192013021        2.939715289073
 H         -3.489656648467        3.671979291188        2.736192770936
 H         -2.728745816345        5.529013847106        1.214186196147
 H         -0.634649179504        5.239515487467       -0.090012344875
 H          3.454529476962        3.359286644683       -1.992723813174
 H          4.730217312691        1.450230136291       -0.958322799573
 H          4.056656697552        0.627157971126        0.478823205751
 H          3.482434047850        0.163229464439       -1.144710341356
 Cl         1.203650601517        2.231535539976        4.396011535747
 H          2.333877827893        1.129763946415       -4.442440697180
 C          1.932277057666       -1.227005155696       -2.471705166057
 N          1.940092554950       -0.826696080124       -3.769676744376
 H          1.483807614532       -3.169555603885        1.776817447629
 N          1.200651250004       -2.667565849734       -0.192247767799
 C          0.824565791676       -3.303674927112        0.924567280118
 N          0.860794894207       -2.105791454431       -2.446535642991
 C          0.931988806862       -1.409211993680       -4.535045565193
 C          0.418632748117       -2.776370404198       -1.267006886805
 H          0.801299157304       -1.208725103197       -5.588278429768
 C         -0.339517220079       -4.064375094209        1.028583257970
 C          0.246303381232       -2.223007657188       -3.700654662174
 H         -0.601942194745       -4.547864662966        1.963491483154
 C         -0.787962473446       -3.493854384044       -1.264698275214
 C         -1.161321118555       -4.150349618957       -0.095295267195
 H         -0.583125805305       -2.877139444202       -3.911097242872
 H         -1.433753481806       -3.534256841895       -2.132556896712
 H         -2.092853255015       -4.708607593436       -0.063572588084
 C          2.856456390341        0.179356508837       -4.290829389031
 H          3.278575741425       -0.152199704987       -5.243748899810
 H          3.658802363179        0.323108725924       -3.567505191985
 Cl         2.665188130774       -0.769855387382        2.451581510495
66
Frame 6
 Fe         0.781157364274        0.464802850340        1.571535401715
 N         -1.779206144841       -0.883393818721        0.829586888990
 N         -0.684312529375       -0.603362656889        2.846477560953
 C         -2.387634493731       -2.337437940471        4.186698732131
 C         -2.577525607333       -2.088927803893        2.827379744716
 C         -1.691664616343       -1.214923227996        2.202026117037
 C         -0.515825940932       -0.839762134097        4.157799976893
 C         -1.340905124057       -1.707627799118        4.866589333999
 C         -2.865612104990       -1.050710217685       -0.026484963209
 C         -2.505549903812       -0.468900261563       -1.195448868966
 N         -1.217453833997        0.032344681205       -1.022083883239
 C         -0.743891507148       -0.223412703806        0.214233154669
 C         -0.521266696112        0.835338770098       -2.023169756393
 N          0.982431406405        3.033424580974        0.098625282426
 C          1.573781234277        3.787015899494       -0.915511211377
 N         -0.623042580692        2.304394010661        1.594422788475
 C         -0.230211405140        3.290842505076        0.778215451253
 C         -1.750115642257        2.467513055006        2.303109888635
 C         -2.540114093683        3.607227737212        2.205835393753
 C         -2.133226379830        4.621276096891        1.335236842099
 C         -0.955260322311        4.473406636381        0.608508086626
 C          2.704971215164        3.122610288266       -1.257334462425
 N          2.777695952751        1.991436811596       -0.449795651701
 C          1.725273129333        1.908327970973        0.387112023033
 C          3.823659317477        0.969433661556       -0.538393450987
 H         -3.052211011905       -3.020437862769        4.706138136849
 H         -3.367967466128       -2.580682248307        2.272488726815
 H          0.304099690273       -0.299726774896        4.620538928699
 H         -1.175339630344       -1.874408139812        5.925426666926
 H         -3.780227395316       -1.541840944761        0.262399060908
 H         -3.040402199676       -0.374708301799       -2.128624349761
 H          0.536480494582        0.855334952177       -1.773974423631
 H         -0.651149749330        0.381179395777       -3.006616624832
 H         -0.925781259608        1.851413018569       -2.029451018147
 H          1.157104370841        4.704203095877       -1.297752573865
 H         -2.001299354176        1.651758190172        2.971470899169
 H         -3.431699627087        3.707375347010        2.814904151231
 H         -2.670593447293        5.568395824911        1.298210574620
 H         -0.608024412292        5.258082834419       -0.051459168293
 H          3.459371044880        3.352413148101       -1.993431355437
 H          4.721931719850        1.422655710628       -0.961973726178
 H          4.032845863280        0.594191074697        0.463724677626
 H          3.463520876153        0.147984007596       -1.167921089799
 Cl         1.159397905546        2.350161717831        4.545101507375
 H          2.329903073672        1.137071293692       -4.440031790304
 C          1.935328107706       -1.232498473613       -2.488282976582
 N          1.935976218198       -0.823556775945       -3.782860595796
 H          1.490356290996       -3.140838643855        1.766708131786
 N          1.200317183690       -2.649081953260       -0.204508988896
 C          0.837030960160       -3.292951375290        0.912881076192
 N          0.859920350719       -2.106806548026       -2.462346768625
 C          0.919860179856       -1.395961361640       -4.546109286496
 C          0.427745571193       -2.783616200010       -1.282816030808
 H          0.783124134803       -1.187850623893       -5.597205028110
 C         -0.309271735944       -4.080112891244        1.015970350827
 C          0.236204178214       -2.212165002996       -3.713117810454
 H         -0.565691075714       -4.563634288991        1.952622780820
 C         -0.759038445659       -3.534242417680       -1.283324207620
 C         -1.122432084210       -4.193668932353       -0.112268403649
 H         -0.599122981327       -2.858588865676       -3.923967856166
 H         -1.396190511859       -3.601823707080       -2.156046113730
 H         -2.039153505913       -4.776103348948       -0.082364235143
 C          2.850995256431        0.183540516627       -4.302974930143
 H          3.263080212798       -0.139107161931       -5.263439750772
 H          3.660434806634        0.318842935710       -3.585665816711
 Cl         2.624416710204       -0.711127210506        2.524778831000
66
Frame 5
 Fe         0.753474356035        0.460942552957        1.546292400146
 N         -1.788013823670       -0.910946121314        0.811130219629
 N         -0.717810301325       -0.577856543314        2.833587970344
 C         -2.403745557940       -2.314426517508        4.188868072766
 C         -2.583335719913       -2.096614596896        2.822756912176
 C         -1.706937109491       -1.219591718096        2.189816345495
 C         -0.560820626648       -0.781015830231        4.151939988861
 C         -1.378654680321       -1.650791577721        4.867737213018
 C         -2.862069862821       -1.107728924654       -0.053285019913
 C         -2.503381152876       -0.528079483655       -1.224003224171
 N         -1.227263693583       -0.000162259880       -1.044630578216
 C         -0.759420782962       -0.239520786964        0.197179991924
 C         -0.537896208088        0.814278329377       -2.041404681650
 N          0.989028596741        3.031310356233        0.099056996369
 C          1.587658745178        3.788848609707       -0.907906466532
 N         -0.605241342077        2.307965380282        1.608904920994
 C         -0.210268385638        3.297990378787        0.797486139209
 C         -1.716304986486        2.482433662776        2.340294629822
 C         -2.492164152752        3.633079657979        2.264115829451
 C         -2.085504415175        4.648679911088        1.395526736328
 C         -0.920169713623        4.492028267411        0.650897515162
 C          2.711364487831        3.115495294819       -1.257852607625
 N          2.772628676796        1.975259616485       -0.462281439357
 C          1.720578591876        1.896296521486        0.373478541064
 C          3.809110367965        0.943468133471       -0.552792008845
 H         -3.060725384280       -3.000037478037        4.714573293226
 H         -3.357851674316       -2.614147285655        2.269521881919
 H          0.245638652452       -0.219336786984        4.615997472611
 H         -1.223545075724       -1.794478435478        5.931397627384
 H         -3.770783263602       -1.610982882511        0.233160244269
 H         -3.031726148988       -0.451681537913       -2.161945014340
 H          0.519858333620        0.841715002777       -1.793128373944
 H         -0.666107188874        0.365338827503       -3.027050539306
 H         -0.949939805994        1.827254783540       -2.040372223724
 H          1.180834635113        4.714137812856       -1.280578716394
 H         -1.969580217445        1.664372800434        3.004095754357
 H         -3.380810885713        3.733975930089        2.877088218994
 H         -2.636350857964        5.584897856027        1.341027771544
 H         -0.573716477259        5.277279888240       -0.008812766143
 H          3.466736813567        3.343662771291       -1.993389543269
 H          4.714267361206        1.391845655959       -0.965993657999
 H          4.008646057770        0.558701819180        0.448200170445
 H          3.445019192857        0.131607716258       -1.192387977298
 Cl         1.088200770701        2.464244017408        4.711568760925
 H          2.323197454802        1.144975198060       -4.438019733638
 C          1.936575572403       -1.237053337709       -2.506030215750
 N          1.928814098236       -0.819264223199       -3.796929098979
 H          1.495970516831       -3.109366319384        1.755511501599
 N          1.198655067651       -2.630060899710       -0.217814363112
 C          0.848737448797       -3.280295075402        0.900705960994
 N          0.857372125099       -2.106687315240       -2.478355529061
 C          0.904278151762       -1.381835828685       -4.556893027796
 C          0.436013548491       -2.789657829648       -1.298760080926
 H          0.760811586146       -1.166192265324       -5.605482888864
 C         -0.278344646395       -4.093046443733        1.003478180621
 C          0.223459064179       -2.200759416801       -3.724906872447
 H         -0.527450379730       -4.577837821048        1.941365957235
 C         -0.729288470536       -3.572555226258       -1.301646794083
 C         -1.082250832414       -4.233679162050       -0.128333876716
 H         -0.617525522070       -2.840470682696       -3.933772310198
 H         -1.355523399344       -3.666366198556       -2.179337847424
 H         -1.982886919449       -4.839960848516       -0.099813412115
 C          2.842500715352        0.188599400356       -4.316271457593
 H          3.243571741867       -0.124816484643       -5.284328582170
 H          3.659527139414        0.315064951602       -3.605708593825
 Cl         2.580879794748       -0.648446959027        2.593456304540
66
Frame 4
 Fe         0.732194354596        0.484134080459        1.538709420928
 N         -1.786608927812       -0.915638668273        0.780490237974
 N         -0.746682974605       -0.567337898438        2.816841924860
 C         -2.429576989909       -2.323116393502        4.151819912822
 C         -2.592992296382       -2.108556698352        2.783130811071
 C         -1.719324426599       -1.221437322584        2.160842168993
 C         -0.604393947433       -0.768073820657        4.137622772812
 C         -1.423029449509       -1.645333003844        4.843852598960
 C         -2.838527501001       -1.142934894274       -0.103630102919
 C         -2.471595206674       -0.561704760453       -1.271354320159
 N         -1.213797236354        0.000639373325       -1.068743329368
 C         -0.764346495916       -0.221533996074        0.182423010957
 C         -0.523270835232        0.827503805013       -2.054087943736
 N          0.994513752361        3.056313779966        0.110453752437
 C          1.594193643915        3.814214112364       -0.896338534492
 N         -0.588560993728        2.340231599054        1.636523109209
 C         -0.193083904492        3.330854281462        0.825122539605
 C         -1.690988261471        2.521547418527        2.380033536876
 C         -2.457927585394        3.678935201341        2.315735887093
 C         -2.043936930715        4.700065150512        1.457110894009
 C         -0.891933579186        4.532741598027        0.693962151514
 C          2.706920332611        3.129987547721       -1.261110505775
 N          2.760517248171        1.983373298886       -0.474176205066
 C          1.714231746316        1.910790961411        0.369295997841
 C          3.785249674213        0.940843217140       -0.574198493628
 H         -3.087141571764       -3.014157854799        4.669858398786
 H         -3.354641875103       -2.635118349574        2.221011985009
 H          0.187386323037       -0.195365845737        4.614026489542
 H         -1.281566672883       -1.784714562457        5.909951095319
 H         -3.741150067667       -1.665229647503        0.168196037232
 H         -2.982908959843       -0.502793886284       -2.220150082117
 H          0.535570977087        0.845527467906       -1.809567362444
 H         -0.658074215959        0.395142685970       -3.045460742875
 H         -0.929964613005        1.842607331804       -2.038640368412
 H          1.196221527197        4.747611920449       -1.258243036074
 H         -1.948109083425        1.700183999304        3.037277219811
 H         -3.342006415864        3.783043761928        2.934505483576
 H         -2.563639930107        5.655391738341        1.442555411712
 H         -0.545607643674        5.318047336305        0.034033373935
 H          3.459751060020        3.355379200890       -2.000074287114
 H          4.695424339620        1.381863683417       -0.984630502037
 H          3.982565310977        0.547583085312        0.424043638300
 H          3.412508599696        0.136986831228       -1.218406942511
 Cl         0.976468618140        2.491042609630        4.911631679840
 H          2.310856576513        1.107865242464       -4.481362389887
 C          1.937269628033       -1.271534828966       -2.530862638415
 N          1.904994461384       -0.848575536213       -3.819574147171
 H          1.487343364444       -3.036444030320        1.780505331734
 N          1.191322088019       -2.603955557095       -0.206367875260
 C          0.859295805319       -3.250572526642        0.920192968258
 N          0.846078694683       -2.125592067483       -2.479246310239
 C          0.854066448674       -1.394062583540       -4.557167393569
 C          0.449985751977       -2.813962627204       -1.294324335845
 H          0.686097206728       -1.170105987124       -5.601251374416
 C         -0.231849978959       -4.111953905085        1.024005216517
 C          0.181201062399       -2.205411292826       -3.711146193438
 H         -0.468865828793       -4.594655238509        1.966149069283
 C         -0.676280621560       -3.652222552294       -1.295684263230
 C         -1.016188868177       -4.307488421243       -0.114975552495
 H         -0.685764347718       -2.816626585911       -3.904082911982
 H         -1.288005715773       -3.795824167994       -2.177183187157
 H         -1.891120463507       -4.953193025154       -0.086145996772
 C          2.821925174092        0.146727560815       -4.359209059715
 H          3.207578217245       -0.178024327231       -5.330013361735
 H          3.648860403998        0.271030405915       -3.659910790227
 Cl         2.552872024728       -0.574957423251        2.645406413465
66
Frame 3
 Fe         0.715254085325        0.521162686408        1.540321715960
 N         -1.778920200437       -0.905388146233        0.743755321818
 N         -0.774190305543       -0.560397063428        2.798525617177
 C         -2.459631549396       -2.344406851257        4.093661652722
 C         -2.604052214828       -2.119492139265        2.724783924789
 C         -1.730812114285       -1.217758813381        2.123466729981
 C         -0.649259810162       -0.773058242669        4.119315639156
 C         -1.469350804689       -1.664314218464        4.805969486524
 C         -2.801109337268       -1.163854939292       -0.165844685081
 C         -2.422728147762       -0.572997238900       -1.325272407265
 N         -1.186589344991        0.023175966229       -1.092511071829
 C         -0.762093806248       -0.186082303463        0.168657675908
 C         -0.489736836173        0.862480148690       -2.062677149287
 N          1.001546618789        3.095296930844        0.128460228427
 C          1.600296789745        3.852972829236       -0.879506122862
 N         -0.570869841813        2.386344468936        1.670391515576
 C         -0.175067704020        3.377233392328        0.858087814475
 C         -1.664622909056        2.573936375065        2.425664690629
 C         -2.422379945601        3.737938098507        2.373109180716
 C         -2.004367412423        4.761426552238        1.519344839759
 C         -0.864693892691        4.585171193798        0.739523566417
 C          2.700541527378        3.157663577977       -1.260884123573
 N          2.747140528230        2.004702399876       -0.482711561579
 C          1.709313819345        1.939726790991        0.372003331512
 C          3.755084436332        0.948055854333       -0.600619005723
 H         -3.117419647211       -3.047150287418        4.595301996849
 H         -3.351783129613       -2.648613103881        2.147190375090
 H          0.130224221302       -0.198687799923        4.612983393168
 H         -1.341868363476       -1.811044641810        5.872740104754
 H         -3.693652755006       -1.712938268227        0.083295245808
 H         -2.911630943510       -0.528896572247       -2.286392747266
 H          0.570838036257        0.860095050441       -1.824915338610
 H         -0.636290978584        0.453439818639       -3.061652681342
 H         -0.882052635899        1.882419350348       -2.024878600884
 H          1.210698981434        4.793942481401       -1.230519404697
 H         -1.923713320517        1.750482137221        3.079085305959
 H         -3.299994614427        3.846594265130        3.000121635404
 H         -2.511686495651        5.723816912968        1.519297111771
 H         -0.519808004890        5.369387066417        0.077390181951
 H          3.447895921019        3.378690124882       -2.006778487551
 H          4.669349992940        1.378412665797       -1.013562629347
 H          3.953557338674        0.543974460926        0.393047465648
 H          3.368708132991        0.153567182059       -1.248196067625
 Cl         0.840260293871        2.457490137502        5.120388664615
 H          2.294199046998        1.042923629664       -4.545625243235
 C          1.933721674463       -1.322801595086       -2.557865927773
 N          1.867143195406       -0.895870783989       -3.844124660180
 H          1.453804879918       -2.942255291797        1.818849969088
 N          1.163189186266       -2.563617925596       -0.180627099782
 C          0.856485543594       -3.211254016198        0.952420142534
 N          0.824701478955       -2.149611492197       -2.468861842751
 C          0.780188776183       -1.416487002450       -4.545769508464
 C          0.459038646089       -2.842496272311       -1.277297715350
 H          0.577144494157       -1.180199620717       -5.580842731997
 C         -0.181268291430       -4.135005332048        1.056664880825
 C          0.117344798394       -2.212504476755       -3.677327479806
 H         -0.408054965308       -4.608785033319        2.005822064152
 C         -0.604291581030       -3.756520541469       -1.280835390894
 C         -0.927215230417       -4.405330757438       -0.091799687536
 H         -0.778342366063       -2.790259592759       -3.837290240829
 H         -1.180349645987       -3.966553552864       -2.171526498201
 H         -1.757767988423       -5.106529603735       -0.064556726051
 C          2.791022041737        0.075200253065       -4.415985546617
 H          3.154827591272       -0.272099275916       -5.387228232126
 H          3.631074552847        0.196175538184       -3.732235560345
 Cl         2.533070504921       -0.500635543593        2.687080707293
66
Frame 2
 Fe         0.699428707237        0.563834427613        1.545161042386
 N         -1.769652356940       -0.888467792848        0.703977576212
 N         -0.801323245755       -0.556463416854        2.778568986480
 C         -2.491174582435       -2.373400262130        4.024642461253
 C         -2.615604909901       -2.131404950609        2.657067218731
 C         -1.742175830667       -1.212765159871        2.081554215705
 C         -0.694425977238       -0.788196692122        4.098088389150
 C         -1.517443639737       -1.694929704997        4.760815314679
 C         -2.758818522824       -1.178061788323       -0.233006575199
 C         -2.367279788533       -0.575731220658       -1.382349248513
 N         -1.154835855365        0.054652498850       -1.116790291334
 C         -0.758764480595       -0.141615936578        0.155078720708
 C         -0.449036131283        0.905004997885       -2.071164001576
 N          1.008533206823        3.140091712238        0.148358260794
 C          1.605454398883        3.897535471844       -0.861044918319
 N         -0.552119763024        2.438816528366        1.707731194674
 C         -0.156759048074        3.429457298843        0.893345360013
 C         -1.637606654379        2.631995751943        2.474027921312
 C         -2.386376405856        3.802408961277        2.433033744958
 C         -1.966322327300        4.826496007128        1.581157206335
 C         -0.838049907950        4.642652340059        0.786224833447
 C          2.692172416008        3.190900470861       -1.260480724317
 N          2.732299487065        2.031563515213       -0.491161646483
 C          1.704039720984        1.974350292463        0.376143513388
 C          3.722416962528        0.960542929834       -0.629278012813
 H         -3.149951951802       -3.089426498899        4.506250189345
 H         -3.349023596440       -2.660253946817        2.061049735730
 H          0.071915499609       -0.214551362096        4.611589548910
 H         -1.404053670957       -1.854323359454        5.827357158119
 H         -3.640309731112       -1.755245167261       -0.009245315372
 H         -2.831871125433       -0.544318018127       -2.355925060175
 H          0.613119781793        0.879160617226       -1.840724963716
 H         -0.608120029873        0.519938663718       -3.077616972147
 H         -0.823635635488        1.930408062834       -2.009607034060
 H          1.224780995762        4.846646806604       -1.199760263243
 H         -1.897326945691        1.807356332053        3.125622125687
 H         -3.257061613164        3.915815926814        3.068973125624
 H         -2.465769700174        5.793604010628        1.589260237005
 H         -0.494537046028        5.425835316071        0.122002385798
 H          3.433088948665        3.407565018208       -2.014184903528
 H          4.640007836866        1.379687856256       -1.046713478750
 H          3.923155131731        0.545356591874        0.359447473461
 H          3.321759701122        0.175261806359       -1.279524180530
 Cl         0.695892930138        2.391961901655        5.330386097515
 H          2.271713907957        0.965873344251       -4.619205161557
 C          1.929074988582       -1.380805185225       -2.585141046024
 N          1.823386480400       -0.950794345042       -3.868731838605
 H          1.413984302497       -2.845317048182        1.860914476647
 N          1.132387908516       -2.524455858123       -0.150789472853
 C          0.850608990711       -3.170125514039        0.989892274414
 N          0.803662415768       -2.179373786087       -2.453738811447
 C          0.698002538041       -1.445129241951       -4.528284790894
 C          0.469013953603       -2.873361709475       -1.254014943314
 H          0.458030079188       -1.198418696601       -5.553116094333
 C         -0.129170474701       -4.156411715366        1.095944029379
 C          0.048370975924       -2.224042297162       -3.633974389220
 H         -0.343938238362       -4.622074462108        2.051953859220
 C         -0.525417651595       -3.863154969489       -1.258567280747
 C         -0.832383837506       -4.502675343200       -0.060212001228
 H         -0.874636180098       -2.769338297817       -3.751711973857
 H         -1.057975480507       -4.140953745075       -2.159393378029
 H         -1.613616305325       -5.260573603354       -0.033170455331
 C          2.753675035254       -0.007740037245       -4.478034946657
 H          3.093530126958       -0.382293723740       -5.448260765242
 H          3.607744333648        0.111027301662       -3.811566644474
 Cl         2.515316879849       -0.429607903706        2.720872906807
66
Frame 1
 Fe         0.679306598403        0.602422828436        1.543646845681
 N         -1.767038036765       -0.871882150418        0.662652047216
 N         -0.832010838175       -0.553246867319        2.754803717887
 C         -2.523302138380       -2.402283582900        3.954155825071
 C         -2.626306030124       -2.147360738763        2.587579725806
 C         -1.754901427589       -1.211447820954        2.036802893257
 C         -0.740392578410       -0.804471845501        4.072232011489
 C         -1.569119319916       -1.721598903913        4.713302832281
 C         -2.723186698978       -1.191762228125       -0.299038736290
 C         -2.317193761602       -0.584063590858       -1.440669233483
 N         -1.133028643511        0.085015651003       -1.143664109401
 C         -0.768161240157       -0.091768314421        0.139703045950
 C         -0.417586333491        0.941763104927       -2.085439528568
 N          1.018089910286        3.183298554457        0.168871958072
 C          1.610687471822        3.938958709239       -0.844578088722
 N         -0.526934739131        2.491609096676        1.750062718593
 C         -0.134841638973        3.480250214182        0.930193551794
 C         -1.607137056094        2.688180377857        2.523443965732
 C         -2.346287846794        3.865201234216        2.494588949539
 C         -1.923544461809        4.890252658419        1.645381885016
 C         -0.807394480754        4.698772016438        0.834877062072
 C          2.680769842496        3.219270267101       -1.265547887592
 N          2.715469343225        2.054419961834       -0.504025141664
 C          1.696972246787        2.004393647601        0.375698987175
 C          3.692246645060        0.973268466602       -0.656667284062
 H         -3.184418324760       -3.128468844228        4.417369876465
 H         -3.346146906191       -2.675553237148        1.974606245371
 H          0.003799846322       -0.221905836641        4.606247543993
 H         -1.470753063836       -1.890627727504        5.779790849818
 H         -3.593435426171       -1.793695278087       -0.097803089460
 H         -2.757855885981       -0.566112303837       -2.425602477375
 H          0.644880467295        0.899053126563       -1.858199887096
 H         -0.584066311273        0.573166984636       -3.096624490793
 H         -0.777803353991        1.971080225736       -2.008335699525
 H          1.240238566142        4.896910100130       -1.169511248189
 H         -1.863331526045        1.865180693700        3.178387557586
 H         -3.210705264743        3.982736742327        3.138431452542
 H         -2.413717093032        5.862570619497        1.663137892847
 H         -0.465192214667        5.481081492517        0.168797305914
 H          3.419187082558        3.435305825023       -2.021938927626
 H          4.612353271775        1.383767910679       -1.077421719093
 H          3.894228676151        0.550324181353        0.328590548997
 H          3.282236185670        0.193896330166       -1.308218910710
 Cl         0.559542053675        2.308661472832        5.540850661458
 H          2.237767048002        0.893346474070       -4.693119981080
 C          1.925222600879       -1.432441042683       -2.609944609308
 N          1.779586364568       -1.000553870930       -3.890002924327
 H          1.372995509587       -2.755296907064        1.900219769467
 N          1.118134632171       -2.501650626982       -0.125420318110
 C          0.845232508758       -3.130906508737        1.026371078064
 N          0.793860937436       -2.214378849846       -2.438708789209
 C          0.621523650437       -1.474837892727       -4.506876883979
 C          0.489765675928       -2.907298148269       -1.230644638811
 H          0.346632929665       -1.221342186601       -5.521345832975
 C         -0.077037108766       -4.172104976429        1.135947513350
 C         -0.006708281974       -2.245060355792       -3.589418650925
 H         -0.276834413615       -4.633808440162        2.097130158826
 C         -0.445807673120       -3.953621049826       -1.231208189727
 C         -0.737487903262       -4.584872931045       -0.024596265058
 H         -0.948790963022       -2.766020224430       -3.664090860078
 H         -0.938159734808       -4.284851393083       -2.138136240410
 H         -1.472510980610       -5.389328960164        0.005226550157
 C          2.710342745146       -0.082630007063       -4.537623392974
 H          3.028730301295       -0.484152394271       -5.504724504388
 H          3.576911761180        0.039439804141       -3.888246146305
 Cl         2.492414827800       -0.362192735636        2.748291659828
66
Frame 0
 Fe         0.662470636364        0.649617166667        1.549481060606
 N         -1.758964363636       -0.842242833333        0.619515060606
 N         -0.861622363636       -0.548475833333        2.731155060606
 C         -2.553276363636       -2.436171833333        3.870357060606
 C         -2.635751363636       -2.159124833333        2.507276060606
 C         -1.767093363636       -1.202059833333        1.988475060606
 C         -0.788759363636       -0.824865833333        4.044453060606
 C         -1.619400363636       -1.759022833333        4.656269060606
 C         -2.678087363636       -1.188197833333       -0.368016939394
 C         -2.257117363636       -0.566855833333       -1.497314939394
 N         -1.097979363636        0.129770166667       -1.169627939394
 C         -0.768078363636       -0.034450833333        0.124864060606
 C         -0.368031363636        0.991154166667       -2.097068939394
 N          1.025931636364        3.232180166667        0.190940060606
 C          1.617716636364        3.988691166667       -0.821449939394
 N         -0.504180363636        2.549456166667        1.791135060606
 C         -0.114763363636        3.537451166667        0.967246060606
 C         -1.567319363636        2.753770166667        2.585104060606
 C         -2.292575363636        3.939776166667        2.574203060606
 C         -1.888594363636        4.954309166667        1.704090060606
 C         -0.778862363636        4.760564166667        0.884666060606
 C          2.674658636364        3.259098166667       -1.257202939394
 N          2.700499636364        2.086075166667       -0.507898939394
 C          1.691231636364        2.043132166667        0.382106060606
 C          3.655688636364        0.989199166667       -0.685566939394
 H         -3.212453363636       -3.178513833333        4.308944060606
 H         -3.338275363636       -2.685252833333        1.873234060606
 H         -0.056239363636       -0.248250833333        4.599288060606
 H         -1.533900363636       -1.947254833333        5.720512060606
 H         -3.533008363636       -1.819559833333       -0.192772939394
 H         -2.670673363636       -0.561558833333       -2.493360939394
 H          0.694773636364        0.923222166667       -1.876649939394
 H         -0.545594363636        0.644338166667       -3.114959939394
 H         -0.705483363636        2.025499166667       -1.993829939394
 H          1.256748636364        4.954323166667       -1.134141939394
 H         -1.822619363636        1.929483166667        3.239799060606
 H         -3.146826363636        4.062818166667        3.229952060606
 H         -2.427634363636        5.895430166667        1.664463060606
 H         -0.441776363636        5.539791166667        0.212645060606
 H          3.407500636364        3.472569166667       -2.019740939394
 H          4.577782636364        1.386862166667       -1.113503939394
 H          3.858564636364        0.552861166667        0.293686060606
 H          3.230679636364        0.219924166667       -1.341402939394
 Cl         0.405659636364        2.184960166667        5.721215060606
 H          2.197045636364        0.798519166667       -4.770958939394
 C          1.913951636364       -1.496283833333       -2.633682939394
 N          1.722799636364       -1.062171833333       -3.908625939394
 H          1.315956636364       -2.668419833333        1.934360060606
 N          1.080028636364       -2.470073833333       -0.095744939394
 C          0.827010636364       -3.094843833333        1.062760060606
 N          0.770326636364       -2.246033833333       -2.413804939394
 C          0.529074636364       -1.507327833333       -4.472716939394
 C          0.497925636364       -2.940378833333       -1.199946939394
 H          0.218734636364       -1.246932833333       -5.473581939394
 C         -0.027486363636       -4.190065833333        1.176985060606
 C         -0.077706363636       -2.262774833333       -3.527992939394
 H         -0.216434363636       -4.641678833333        2.144864060606
 C         -0.355547363636       -4.052668833333       -1.201447939394
 C         -0.626675363636       -4.675072833333        0.014145060606
 H         -1.031136363636       -2.764823833333       -3.544313939394
 H         -0.781238363636       -4.435219833333       -2.121333939394
 H         -1.290696363636       -5.533621833333        0.045834060606
 C          2.655064636364       -0.181059833333       -4.600021939394
 H          2.944327636364       -0.613021833333       -5.562383939394
 H          3.538283636364       -0.062961833333       -3.972518939394
 Cl         2.471424636364       -0.307549833333        2.769565060606
66
Optimized Geometry
Fe    0.377495   -0.394511    0.604670
N    -2.078135   -1.840892   -0.313472
N    -1.144392   -1.592874    1.787959
C    -2.853644   -3.464935    2.926729
C    -2.951674   -3.167043    1.569150
C    -2.072898   -2.219391    1.050262
C    -1.057758   -1.888379    3.096182
C    -1.895881   -2.815937    3.707661
C    -3.016728   -2.157912   -1.292653
C    -2.602737   -1.525830   -2.418567
N    -1.428323   -0.851703   -2.097258
C    -1.082178   -1.041069   -0.810699
C    -0.700073    0.016183   -3.019748
N     0.739541    2.205063   -0.727440
C     1.342095    2.979080   -1.720002
N    -0.790249    1.507940    0.867048
C    -0.406224    2.499992    0.045704
C    -1.856858    1.703380    1.658447
C    -2.590810    2.884076    1.647763
C    -2.192985    3.902366    0.779264
C    -1.080149    3.717775   -0.038037
C     2.404239    2.257412   -2.156374
N     2.421985    1.071555   -1.427595
C     1.402978    1.012951   -0.549882
C     3.385315   -0.018445   -1.604837
H    -3.519664   -4.201253    3.365100
H    -3.673434   -3.671189    0.938839
H    -0.307310   -1.332652    3.647873
H    -1.798079   -3.020364    4.767837
H    -3.878944   -2.778308   -1.113955
H    -3.030978   -1.498286   -3.408095
H     0.363697   -0.059965   -2.805599
H    -0.885543   -0.318081   -4.040361
H    -1.031376    1.051040   -2.902402
H     0.985118    3.950336   -2.019409
H    -2.107812    0.876500    2.311603
H    -3.447104    3.000046    2.302140
H    -2.739463    4.839156    0.738878
H    -0.749043    4.499677   -0.709916
H     3.145648    2.484390   -2.906614
H     4.284243    0.377374   -2.080730
H     3.632509   -0.421220   -0.621264
H     2.945035   -0.812488   -2.219477
Cl    0.103352    1.129789    4.810153
H     1.884290   -0.204214   -5.604445
C     1.596931   -2.494941   -3.470097
N     1.405154   -2.066171   -4.746806
H     1.005187   -3.680450    1.101095
N     0.758151   -3.464858   -0.925477
C     0.522165   -4.107967    0.227051
N     0.453091   -3.242281   -3.245769
C     0.210607   -2.513253   -5.307759
C     0.187841   -3.941844   -2.033613
H    -0.100728   -2.256623   -6.309279
C    -0.308702   -5.221888    0.333002
C    -0.395736   -3.264007   -4.359116
H    -0.484410   -5.686575    1.297186
C    -0.644611   -5.069747   -2.042710
C    -0.902716   -5.707240   -0.832100
H    -1.350079   -3.764475   -4.370837
H    -1.061744   -5.453753   -2.965936
H    -1.550160   -6.578537   -0.806626
C     2.336888   -1.187892   -5.442579
H     2.613829   -1.617288   -6.409631
H     3.226975   -1.078682   -4.823291
Cl    2.185955   -1.323712    1.841620
66
Optimized Geometry
Fe    0.401797   -0.400382    0.456697
N    -2.087748   -1.770933   -0.489845
N    -1.120563   -1.620645    1.605103
C    -2.832234   -3.522687    2.689748
C    -2.946136   -3.167709    1.347274
C    -2.066273   -2.206783    0.855865
C    -1.020767   -1.969086    2.899120
C    -1.858962   -2.913921    3.483550
C    -3.056811   -2.017534   -1.459837
C    -2.646439   -1.352079   -2.567566
N    -1.445487   -0.727753   -2.244493
C    -1.078368   -0.980670   -0.974390
C    -0.713152    0.157878   -3.146029
N     0.792417    2.273042   -0.730187
C     1.437028    3.118642   -1.634191
N    -0.756563    1.495147    0.807523
C    -0.363107    2.527938    0.043036
C    -1.832653    1.650348    1.594852
C    -2.565857    2.830713    1.637949
C    -2.158780    3.891620    0.826757
C    -1.037569    3.748033    0.012705
C     2.494019    2.413971   -2.108299
N     2.464558    1.165658   -1.492605
C     1.425402    1.055131   -0.643608
C     3.427607    0.083589   -1.713798
H    -3.497869   -4.271911    3.106207
H    -3.679669   -3.640687    0.706436
H    -0.258055   -1.443513    3.463172
H    -1.749258   -3.161957    4.533182
H    -3.935853   -2.615516   -1.286351
H    -3.093332   -1.270892   -3.545854
H     0.348154    0.085063   -2.918415
H    -0.885491   -0.161252   -4.174004
H    -1.052412    1.189062   -3.017474
H     1.109237    4.120894   -1.854120
H    -2.092324    0.790685    2.200639
H    -3.428992    2.913454    2.288342
H    -2.705616    4.829049    0.827164
H    -0.703182    4.561216   -0.619123
H     3.258315    2.690212   -2.817988
H     4.195018    0.431027   -2.407163
H     3.886206   -0.186406   -0.760604
H     2.912323   -0.789037   -2.129616
Cl    0.131798    1.001982    4.767266
H     1.692496   -0.225512   -5.371822
C     1.487659   -2.529098   -3.261540
N     1.277912   -2.116000   -4.540714
H     0.956819   -3.733474    1.308648
N     0.686652   -3.527857   -0.714081
C     0.498329   -4.189345    0.436056
N     0.377387   -3.324000   -3.033963
C     0.101449   -2.614713   -5.098040
C     0.150527   -4.038844   -1.823460
H    -0.221431   -2.375219   -6.100106
C    -0.254229   -5.357927    0.538785
C    -0.471234   -3.385765   -4.145224
H    -0.394740   -5.838502    1.500926
C    -0.606872   -5.218078   -1.836002
C    -0.819264   -5.875646   -0.626888
H    -1.404388   -3.924827   -4.151058
H    -0.998063   -5.625274   -2.760803
H    -1.407398   -6.788124   -0.603395
C     2.169949   -1.202627   -5.242690
H     2.427689   -1.606000   -6.225890
H     3.075530   -1.085538   -4.648122
Cl    2.211848   -1.303679    1.705115
66
Optimized Geometry
Fe    0.353149   -0.388922    0.243327
N    -2.136185   -1.757431   -0.720746
N    -1.181082   -1.646833    1.383837
C    -2.885597   -3.585919    2.414551
C    -2.985453   -3.210024    1.076177
C    -2.113942   -2.227336    0.614688
C    -1.094769   -2.015571    2.672716
C    -1.932603   -2.977049    3.231326
C    -3.109276   -1.977689   -1.693190
C    -2.703050   -1.283590   -2.784776
N    -1.501809   -0.667669   -2.450020
C    -1.131524   -0.951465   -1.187057
C    -0.765190    0.230781   -3.334723
N     0.877356    2.376547   -0.659879
C     1.622701    3.315612   -1.373748
N    -0.716596    1.496744    0.776415
C    -0.271590    2.591439    0.135786
C    -1.793564    1.609754    1.570440
C    -2.471072    2.810497    1.749203
C    -2.008263    3.937882    1.068926
C    -0.889570    3.836256    0.244866
C     2.635065    2.622243   -1.949037
N     2.476153    1.287602   -1.584519
C     1.404869    1.113220   -0.787920
C     3.390184    0.205752   -1.950443
H    -3.547087   -4.350578    2.809007
H    -3.705549   -3.679658    0.417822
H    -0.342300   -1.497144    3.256788
H    -1.835111   -3.238813    4.278832
H    -3.987404   -2.580594   -1.532512
H    -3.152559   -1.178607   -3.759664
H     0.284384    0.211331   -3.049005
H    -0.871407   -0.114715   -4.363585
H    -1.154286    1.248572   -3.245032
H     1.385354    4.365702   -1.410906
H    -2.100198    0.698705    2.069117
H    -3.334619    2.857281    2.402550
H    -2.511369    4.893538    1.175634
H    -0.517912    4.699099   -0.293181
H     3.445555    2.956280   -2.578063
H     3.913815    0.481695   -2.867790
H     4.118784    0.047833   -1.150887
H     2.816208   -0.710378   -2.118019
Cl   -0.172026    0.750380    4.897215
H     1.513572   -0.407927   -5.406364
C     1.410955   -2.590306   -3.138349
N     1.158403   -2.240771   -4.428718
H     1.064379   -3.654442    1.478759
N     0.716789   -3.524291   -0.537623
C     0.601726   -4.159912    0.636335
N     0.333744   -3.411622   -2.851342
C    -0.012158   -2.803662   -4.936585
C     0.171581   -4.094079   -1.612931
H    -0.364862   -2.619270   -5.940188
C    -0.088680   -5.359155    0.798845
C    -0.535927   -3.551382   -3.938669
H    -0.171963   -5.817857    1.778072
C    -0.531208   -5.305793   -1.564665
C    -0.670628   -5.935561   -0.330699
H    -1.451060   -4.118897   -3.897924
H    -0.935049   -5.757161   -2.463124
H    -1.215383   -6.872216   -0.260017
C     2.019524   -1.357596   -5.203876
H     2.286408   -1.828053   -6.154324
H     2.923039   -1.169229   -4.625253
Cl    2.127169   -1.078620    1.676878
66
Optimized Geometry
Fe    0.332957   -0.405394    0.198141
N    -2.174679   -1.755219   -0.768144
N    -1.231433   -1.663168    1.342969
C    -2.934375   -3.622227    2.341915
C    -3.022875   -3.235875    1.005541
C    -2.155562   -2.241070    0.562003
C    -1.157538   -2.041677    2.629522
C    -1.996000   -3.011149    3.173343
C    -3.151769   -1.957731   -1.740638
C    -2.745586   -1.251401   -2.824094
N    -1.540576   -0.645704   -2.484876
C    -1.168531   -0.946586   -1.226197
C    -0.799874    0.255457   -3.363297
N     0.908009    2.360413   -0.674044
C     1.678232    3.303073   -1.355326
N    -0.682787    1.487424    0.769549
C    -0.230993    2.582211    0.133856
C    -1.747883    1.608311    1.578569
C    -2.404452    2.817148    1.779493
C    -1.936529    3.943891    1.101810
C    -0.831321    3.833898    0.260774
C     2.680541    2.605024   -1.942263
N     2.491103    1.264648   -1.616140
C     1.409565    1.089761   -0.833486
C     3.393210    0.178551   -1.997702
H    -3.593513   -4.395653    2.723017
H    -3.732688   -3.705052    0.335764
H    -0.411130   -1.529041    3.225373
H    -1.907826   -3.278172    4.220330
H    -4.032337   -2.558410   -1.585038
H    -3.197032   -1.132119   -3.796458
H     0.248126    0.235777   -3.071659
H    -0.900261   -0.087777   -4.393582
H    -1.189952    1.272837   -3.273531
H     1.463756    4.358722   -1.363275
H    -2.061321    0.697301    2.073133
H    -3.256872    2.869959    2.446826
H    -2.425102    4.905262    1.223560
H    -0.456736    4.695789   -0.276777
H     3.502839    2.939337   -2.555610
H     3.903921    0.451957   -2.923238
H     4.134489    0.017663   -1.210066
H     2.810728   -0.733951   -2.156230
Cl   -0.477606    0.582161    5.094655
H     1.441136   -0.421990   -5.442661
C     1.404604   -2.569831   -3.135994
N     1.118674   -2.238680   -4.424344
H     1.101588   -3.548998    1.519174
N     0.736296   -3.452848   -0.496613
C     0.659167   -4.083424    0.684102
N     0.339468   -3.391582   -2.811788
C    -0.060288   -2.815313   -4.895910
C     0.215102   -4.061788   -1.563056
H    -0.438481   -2.645945   -5.892870
C     0.026931   -5.311831    0.862127
C    -0.555056   -3.552770   -3.875589
H    -0.028022   -5.763855    1.846422
C    -0.429140   -5.304537   -1.498302
C    -0.534028   -5.927067   -0.257542
H    -1.465853   -4.124325   -3.802439
H    -0.813531   -5.782208   -2.391808
H    -1.033654   -6.887460   -0.173861
C     1.957583   -1.364375   -5.233283
H     2.207784   -1.850621   -6.180304
H     2.871742   -1.159469   -4.677488
Cl    2.026620   -0.953325    1.776313
66
Optimized Geometry
Fe    0.333611   -0.445431    0.171562
N    -2.204734   -1.759848   -0.770765
N    -1.251055   -1.676378    1.336032
C    -2.946850   -3.641567    2.334905
C    -3.039494   -3.252628    0.999453
C    -2.176695   -2.253513    0.556554
C    -1.175007   -2.055454    2.622222
C    -2.010106   -3.027788    3.166228
C    -3.197278   -1.943271   -1.731680
C    -2.803095   -1.224036   -2.810943
N    -1.589700   -0.629720   -2.480948
C    -1.200531   -0.950828   -1.232636
C    -0.858617    0.282054   -3.356241
N     0.940489    2.320876   -0.689880
C     1.740494    3.262078   -1.337684
N    -0.672812    1.462738    0.736807
C    -0.211177    2.550667    0.097373
C    -1.752472    1.591544    1.524827
C    -2.412149    2.802323    1.702857
C    -1.932700    3.922326    1.021891
C    -0.813952    3.803595    0.200277
C     2.749383    2.558710   -1.906505
N     2.534285    1.216869   -1.603416
C     1.429537    1.045354   -0.852653
C     3.438089    0.126659   -1.968612
H    -3.602364   -4.418225    2.715702
H    -3.749808   -3.721879    0.330189
H    -0.428220   -1.542134    3.217167
H    -1.920103   -3.295678    4.212847
H    -4.079003   -2.540950   -1.571010
H    -3.268249   -1.087990   -3.774642
H     0.190316    0.268239   -3.067160
H    -0.959463   -0.055245   -4.388466
H    -1.256287    1.295797   -3.258838
H     1.539660    4.320466   -1.335645
H    -2.075850    0.684543    2.020435
H    -3.276138    2.861670    2.354619
H    -2.423762    4.884622    1.124985
H    -0.431748    4.658989   -0.342369
H     3.592444    2.890009   -2.492727
H     3.969846    0.399530   -2.882578
H     4.161802   -0.039220   -1.165715
H     2.851911   -0.780963   -2.141567
Cl   -0.492791    0.590503    5.084143
H     1.372906   -0.367571   -5.428962
C     1.384843   -2.517022   -3.119945
N     1.081441   -2.185707   -4.404178
H     1.099635   -3.505826    1.545679
N     0.725899   -3.403280   -0.468178
C     0.677619   -4.049420    0.706502
N     0.331742   -3.348968   -2.785709
C    -0.096810   -2.773357   -4.863814
C     0.232257   -4.027397   -1.539891
H    -0.487767   -2.605265   -5.856048
C     0.096800   -5.304080    0.873910
C    -0.572876   -3.517939   -3.839649
H     0.063447   -5.766484    1.854354
C    -0.360544   -5.295672   -1.485011
C    -0.440611   -5.932480   -0.249888
H    -1.476891   -4.098973   -3.755994
H    -0.723735   -5.780074   -2.383799
H    -0.900524   -6.913111   -0.173962
C     1.903328   -1.302327   -5.220732
H     2.153736   -1.787448   -6.168285
H     2.818273   -1.083760   -4.671533
Cl    2.009158   -0.944296    1.789494
66
Optimized Geometry
Fe    0.347178   -0.488769    0.150312
N    -2.228371   -1.757494   -0.766447
N    -1.263045   -1.688987    1.335848
C    -2.965707   -3.647669    2.335378
C    -3.060521   -3.255110    1.001069
C    -2.194754   -2.258356    0.558272
C    -1.186803   -2.069428    2.621436
C    -2.025274   -3.038625    3.166050
C    -3.233466   -1.922747   -1.717919
C    -2.846203   -1.195091   -2.793913
N    -1.624108   -0.614076   -2.471670
C    -1.222818   -0.952082   -1.231848
C    -0.896963    0.302707   -3.344922
N     0.962426    2.281809   -0.706010
C     1.774414    3.223600   -1.337492
N    -0.659403    1.432649    0.715645
C    -0.197466    2.514938    0.067974
C    -1.748339    1.565456    1.489877
C    -2.415812    2.774988    1.646907
C    -1.934842    3.889401    0.957900
C    -0.807296    3.766231    0.149149
C     2.790593    2.520197   -1.892880
N     2.567673    1.177762   -1.598642
C     1.450240    1.005182   -0.866594
C     3.478761    0.089001   -1.949323
H    -3.623356   -4.422555    2.716134
H    -3.775542   -3.718901    0.332990
H    -0.436175   -1.560600    3.215360
H    -1.934694   -3.308293    4.212162
H    -4.118419   -2.514494   -1.552934
H    -3.321573   -1.044495   -3.750450
H     0.152787    0.288870   -3.058474
H    -1.000042   -0.029629   -4.378564
H    -1.296175    1.315280   -3.241598
H     1.575725    4.282396   -1.333184
H    -2.073598    0.662486    1.991375
H    -3.287151    2.837448    2.288562
H    -2.432033    4.850236    1.044029
H    -0.424404    4.616368   -0.401290
H     3.643883    2.851745   -2.463965
H     4.024345    0.362894   -2.854929
H     4.190193   -0.075064   -1.135072
H     2.894533   -0.818099   -2.131348
Cl   -0.511523    0.602189    5.072242
H     1.331879   -0.329600   -5.425705
C     1.370706   -2.473540   -3.107648
N     1.058417   -2.143973   -4.390030
H     1.090059   -3.468295    1.566263
N     0.708325   -3.356863   -0.445781
C     0.685206   -4.017328    0.722719
N     0.323213   -3.308755   -2.766613
C    -0.119795   -2.737498   -4.842356
C     0.240268   -3.992420   -1.523324
H    -0.517300   -2.571434   -5.832308
C     0.148745   -5.292571    0.879167
C    -0.586565   -3.483649   -3.814978
H     0.134491   -5.764313    1.855615
C    -0.309731   -5.279958   -1.478195
C    -0.369169   -5.929542   -0.248835
H    -1.486739   -4.069739   -3.724440
H    -0.654634   -5.767947   -2.382262
H    -0.795619   -6.925720   -0.180892
C     1.871954   -1.257394   -5.211533
H     2.128275   -1.745562   -6.155966
H     2.784022   -1.025832   -4.662799
Cl    2.008105   -0.944375    1.803456
66
Optimized Geometry
Fe    0.351886   -0.536463    0.130601
N    -2.257627   -1.763456   -0.760468
N    -1.276034   -1.712613    1.335011
C    -2.990048   -3.658347    2.340177
C    -3.088343   -3.262869    1.006901
C    -2.216996   -2.271953    0.561487
C    -1.197970   -2.094217    2.620037
C    -2.041609   -3.057206    3.167641
C    -3.277529   -1.906844   -1.700097
C    -2.899805   -1.166646   -2.770798
N    -1.668491   -0.599929   -2.457570
C    -1.252285   -0.959557   -1.229047
C    -0.947797    0.326763   -3.325759
N     0.993045    2.236053   -0.718048
C     1.832260    3.175576   -1.316025
N    -0.653249    1.402534    0.683670
C    -0.182199    2.476461    0.029869
C    -1.758984    1.542830    1.431972
C    -2.432619    2.752593    1.558729
C    -1.940757    3.858780    0.863807
C    -0.797087    3.727124    0.079552
C     2.856881    2.467112   -1.849016
N     2.611744    1.124371   -1.575393
C     1.471704    0.955688   -0.877565
C     3.523754    0.030465   -1.907064
H    -3.652078   -4.428461    2.723014
H    -3.811504   -3.718717    0.342068
H    -0.439811   -1.592486    3.210447
H    -1.948971   -3.328429    4.213170
H    -4.165083   -2.493477   -1.530813
H    -3.387806   -0.997877   -3.717923
H     0.103714    0.311276   -3.045327
H    -1.056577    0.005549   -4.362379
H    -1.348368    1.337431   -3.209466
H     1.644686    4.236339   -1.303991
H    -2.092301    0.645778    1.939215
H    -3.317132    2.821599    2.181443
H    -2.442575    4.819082    0.925741
H    -0.406407    4.569220   -0.477913
H     3.729994    2.795205   -2.391450
H     4.102857    0.308114   -2.790527
H     4.205158   -0.148859   -1.070639
H     2.934481   -0.866838   -2.118692
Cl   -0.513416    0.612363    5.075813
H     1.247630   -0.294929   -5.461579
C     1.357778   -2.422168   -3.110541
N     1.022593   -2.091829   -4.386706
H     1.124051   -3.423014    1.573897
N     0.722912   -3.306728   -0.434531
C     0.727741   -3.976837    0.729911
N     0.322384   -3.265169   -2.754671
C    -0.157428   -2.694641   -4.821908
C     0.265651   -3.951665   -1.512594
H    -0.572011   -2.529248   -5.804922
C     0.227710   -5.266864    0.882607
C    -0.602344   -3.446379   -3.788877
H     0.235486   -5.743924    1.856518
C    -0.249865   -5.253206   -1.469596
C    -0.283342   -5.911340   -0.244089
H    -1.496411   -4.039499   -3.683980
H    -0.587824   -5.743972   -2.374794
H    -0.683108   -6.918631   -0.178425
C     1.816746   -1.197942   -5.219258
H     2.102500   -1.698271   -6.148891
H     2.712569   -0.921880   -4.664222
Cl    1.996860   -0.927968    1.825013
66
Optimized Geometry
Fe    0.367485   -0.587784    0.103697
N    -2.291878   -1.754257   -0.748167
N    -1.285265   -1.743002    1.337005
C    -3.022190   -3.670242    2.340170
C    -3.125234   -3.261388    1.011194
C    -2.242381   -2.279662    0.567485
C    -1.201691   -2.138647    2.617397
C    -2.056920   -3.091932    3.164411
C    -3.335814   -1.854176   -1.667455
C    -2.966666   -1.097761   -2.729622
N    -1.716671   -0.564224   -2.431836
C    -1.280661   -0.961324   -1.221988
C    -0.998417    0.372357   -3.291227
N     1.026407    2.183063   -0.751969
C     1.890407    3.119334   -1.318521
N    -0.643434    1.372840    0.634772
C    -0.169602    2.431283   -0.040274
C    -1.770933    1.521482    1.348046
C    -2.462042    2.725826    1.420457
C    -1.966278    3.816264    0.702969
C    -0.801946    3.674604   -0.048107
C     2.927186    2.406021   -1.820640
N     2.664738    1.063962   -1.560604
C     1.501535    0.899673   -0.900438
C     3.582629   -0.033169   -1.865357
H    -3.693623   -4.432678    2.722040
H    -3.861547   -3.699210    0.348548
H    -0.427070   -1.659235    3.205271
H    -1.959678   -3.373676    4.206731
H    -4.232119   -2.424937   -1.490163
H    -3.472536   -0.896396   -3.660912
H     0.057304    0.336553   -3.028863
H    -1.128520    0.077325   -4.333191
H    -1.383370    1.385258   -3.144759
H     1.710367    4.181454   -1.304738
H    -2.109158    0.633862    1.870007
H    -3.363791    2.802783    2.017028
H    -2.482428    4.770796    0.720418
H    -0.409226    4.501719   -0.626400
H     3.820242    2.730290   -2.332022
H     4.196331    0.247708   -2.724183
H     4.230546   -0.221559   -1.004639
H     2.994015   -0.923735   -2.105777
Cl   -0.486264    0.467077    5.185316
H     1.171650   -0.228542   -5.439014
C     1.343616   -2.365531   -3.091356
N     0.980465   -2.024659   -4.356903
H     1.161370   -3.394522    1.598539
N     0.738496   -3.266334   -0.405040
C     0.777780   -3.951311    0.750948
N     0.320126   -3.216235   -2.722467
C    -0.205573   -2.629285   -4.773063
C     0.296151   -3.915730   -1.487754
H    -0.641744   -2.455788   -5.745243
C     0.325181   -5.259830    0.890807
C    -0.625433   -3.393097   -3.738198
H     0.359599   -5.748147    1.858524
C    -0.174088   -5.234167   -1.456011
C    -0.174425   -5.908151   -0.238804
H    -1.514574   -3.990976   -3.617961
H    -0.502828   -5.723352   -2.365547
H    -0.538750   -6.929279   -0.181924
C     1.755882   -1.121994   -5.197684
H     2.043309   -1.620808   -6.127648
H     2.650955   -0.830922   -4.648955
Cl    1.981975   -0.896918    1.846401
66
Optimized Geometry
Fe    0.355857   -0.608424    0.074189
N    -2.333814   -1.749227   -0.768738
N    -1.342763   -1.780202    1.322706
C    -3.024717   -3.799140    2.240347
C    -3.127898   -3.347944    0.924802
C    -2.275439   -2.320573    0.527537
C    -1.259435   -2.217566    2.588686
C    -2.088985   -3.216063    3.094377
C    -3.399331   -1.794581   -1.667264
C    -3.039641   -1.004166   -2.707431
N    -1.773824   -0.504820   -2.416970
C    -1.319451   -0.954820   -1.231882
C    -1.057345    0.450116   -3.256945
N     1.090293    2.140841   -0.786032
C     1.978942    3.059190   -1.341739
N    -0.618341    1.369108    0.574122
C    -0.108705    2.417713   -0.087902
C    -1.747996    1.541187    1.277477
C    -2.406787    2.763603    1.352431
C    -1.874955    3.844952    0.647141
C    -0.707176    3.677735   -0.093784
C     3.008580    2.325653   -1.829610
N     2.717899    0.989796   -1.571010
C     1.542912    0.847485   -0.926255
C     3.618821   -0.123868   -1.868232
H    -3.671914   -4.598047    2.588095
H    -3.837894   -3.788938    0.235646
H    -0.507590   -1.733047    3.199900
H    -1.993131   -3.529434    4.127800
H    -4.302876   -2.353355   -1.487514
H    -3.562134   -0.756600   -3.618217
H     0.003331    0.385559   -3.021004
H    -1.216663    0.197918   -4.306301
H    -1.419358    1.463896   -3.064471
H     1.819068    4.124538   -1.332270
H    -2.112111    0.658913    1.791235
H    -3.311196    2.861412    1.941926
H    -2.365099    4.813069    0.666924
H    -0.286736    4.498926   -0.660892
H     3.913841    2.632158   -2.330334
H     4.267408    0.160204   -2.699911
H     4.233175   -0.345419   -0.990869
H     3.014178   -0.992519   -2.147394
Cl   -1.042387    0.375228    5.181906
H     0.988304   -0.208108   -5.456366
C     1.301255   -2.314424   -3.081723
N     0.876853   -1.983939   -4.330627
H     1.247795   -3.286548    1.641776
N     0.779619   -3.190588   -0.354339
C     0.884748   -3.868924    0.802453
N     0.311223   -3.180444   -2.665252
C    -0.314944   -2.611996   -4.692164
C     0.354559   -3.871076   -1.426636
H    -0.797441   -2.449140   -5.644131
C     0.517006   -5.202325    0.953116
C    -0.674271   -3.380306   -3.637805
H     0.603408   -5.684404    1.920656
C    -0.036962   -5.213804   -1.380430
C     0.030874   -5.883410   -0.162734
H    -1.545329   -3.994657   -3.474994
H    -0.357952   -5.722202   -2.282333
H    -0.270433   -6.924172   -0.095351
C     1.605171   -1.077234   -5.208658
H     1.888404   -1.587508   -6.133712
H     2.501925   -0.745761   -4.685784
Cl    1.828559   -0.752518    1.973517
66
Optimized Geometry
Fe    0.350811   -0.647618    0.073996
N    -2.370644   -1.732998   -0.764729
N    -1.365988   -1.821890    1.319690
C    -3.077383   -3.831191    2.207076
C    -3.180976   -3.350559    0.902165
C    -2.312725   -2.330368    0.520012
C    -1.281467   -2.289259    2.574921
C    -2.124607   -3.283738    3.065755
C    -3.445318   -1.741263   -1.653869
C    -3.080910   -0.937478   -2.681859
N    -1.803389   -0.467248   -2.394164
C    -1.346230   -0.948577   -1.222397
C    -1.078844    0.492516   -3.221576
N     1.112655    2.093241   -0.805348
C     2.017829    3.001257   -1.351033
N    -0.612449    1.352774    0.551246
C    -0.095404    2.385591   -0.128418
C    -1.749112    1.539998    1.238649
C    -2.409181    2.763575    1.278093
C    -1.870367    3.828376    0.552944
C    -0.694252    3.644938   -0.170902
C     3.054051    2.257295   -1.808657
N     2.750958    0.925954   -1.542389
C     1.560859    0.795990   -0.923177
C     3.652114   -0.196475   -1.805883
H    -3.736960   -4.625097    2.542825
H    -3.903509   -3.764241    0.209147
H    -0.517010   -1.831728    3.191141
H    -2.026318   -3.621205    4.091332
H    -4.357550   -2.286540   -1.476537
H    -3.607380   -0.662565   -3.582477
H    -0.016486    0.400872   -3.003032
H    -1.258135    0.269054   -4.274235
H    -1.417333    1.508631   -3.000549
H     1.864100    4.067567   -1.354852
H    -2.118527    0.669061    1.768267
H    -3.320056    2.875035    1.855133
H    -2.361631    4.796097    0.544024
H    -0.268248    4.452690   -0.753035
H     3.971685    2.553920   -2.292526
H     4.361352    0.096834   -2.582709
H     4.199473   -0.449782   -0.893523
H     3.051344   -1.045551   -2.146764
Cl   -1.088920    0.306814    5.162196
H     0.882008   -0.192020   -5.491476
C     1.278725   -2.263565   -3.090460
N     0.819898   -1.947324   -4.330569
H     1.309711   -3.212419    1.654413
N     0.806509   -3.124719   -0.334392
C     0.958895   -3.805144    0.817536
N     0.308421   -3.135387   -2.642302
C    -0.373856   -2.590743   -4.657175
C     0.395489   -3.821186   -1.404008
H    -0.881873   -2.440289   -5.597828
C     0.650854   -5.153208    0.966888
C    -0.698636   -3.354609   -3.588396
H     0.774626   -5.634478    1.930736
C     0.059806   -5.178420   -1.355835
C     0.173931   -5.850027   -0.142949
H    -1.557758   -3.978160   -3.398495
H    -0.253674   -5.694447   -2.255984
H    -0.083403   -6.902445   -0.075218
C     1.519816   -1.042724   -5.233577
H     1.805074   -1.564660   -6.151534
H     2.414279   -0.682537   -4.725691
Cl    1.792215   -0.697237    2.015101
66
Optimized Geometry
Fe    0.334910   -0.691566    0.083127
N    -2.408639   -1.721579   -0.763918
N    -1.386022   -1.875381    1.307658
C    -3.123584   -3.876173    2.165033
C    -3.231720   -3.362767    0.873080
C    -2.348363   -2.350149    0.505487
C    -1.299105   -2.372870    2.550874
C    -2.152708   -3.365796    3.026273
C    -3.496515   -1.680189   -1.636463
C    -3.132031   -0.849211   -2.642239
N    -1.841305   -0.412877   -2.358861
C    -1.376136   -0.941871   -1.210828
C    -1.116740    0.571166   -3.156928
N     1.165596    2.027416   -0.814360
C     2.102484    2.909647   -1.348236
N    -0.610552    1.343483    0.505354
C    -0.057578    2.353257   -0.178924
C    -1.763862    1.558676    1.154616
C    -2.407265    2.792029    1.149010
C    -1.831057    3.833957    0.419186
C    -0.635980    3.620137   -0.264735
C     3.138823    2.139706   -1.761446
N     2.804953    0.819189   -1.480179
C     1.594408    0.720767   -0.896556
C     3.687128   -0.327100   -1.703343
H    -3.793960   -4.665846    2.489211
H    -3.968938   -3.746274    0.178143
H    -0.522562   -1.939132    3.168851
H    -2.050569   -3.728808    4.042702
H    -4.416048   -2.214503   -1.463486
H    -3.666635   -0.533971   -3.524684
H    -0.051147    0.445957   -2.974090
H    -1.329999    0.406630   -4.214088
H    -1.425387    1.581866   -2.875256
H     1.968442    3.978297   -1.375141
H    -2.159868    0.703649    1.691988
H    -3.333390    2.928730    1.695609
H    -2.307788    4.807996    0.375844
H    -0.181470    4.410231   -0.849623
H     4.075247    2.411955   -2.223147
H     4.462527   -0.039818   -2.416187
H     4.153841   -0.619523   -0.758670
H     3.082639   -1.143694   -2.109969
Cl   -1.486872    0.287522    5.066302
H     0.635877   -0.192166   -5.571396
C     1.215101   -2.179892   -3.103100
N     0.694337   -1.886353   -4.324021
H     1.419065   -3.127567    1.658779
N     0.857932   -3.053093   -0.316616
C     1.089080   -3.734250    0.823669
N     0.297541   -3.085173   -2.613369
C    -0.486855   -2.575148   -4.599322
C     0.465684   -3.768396   -1.382711
H    -1.038950   -2.446918   -5.518055
C     0.882520   -5.101886    0.964336
C    -0.738701   -3.346621   -3.516365
H     1.069631   -5.582221    1.918374
C     0.225357   -5.145450   -1.338716
C     0.422182   -5.820279   -0.138599
H    -1.564369   -4.001883   -3.287887
H    -0.079804   -5.671102   -2.236110
H     0.241003   -6.888691   -0.075879
C     1.334868   -0.974973   -5.263700
H     1.675090   -1.516708   -6.151191
H     2.190057   -0.520861   -4.763076
Cl    1.687134   -0.626577    2.110726
66
Frame 0
 Fe         0.641215681818        0.274589212121        0.962709030303
 N         -2.135434318182       -0.687247787879        0.127100030303
 N         -1.101178318182       -0.886763787879        2.189224030303
 C         -2.883671318182       -2.848890787879        3.042784030303
 C         -2.988895318182       -2.320758787879        1.756604030303
 C         -2.081365318182       -1.328973787879        1.390278030303
 C         -1.016785318182       -1.398403787879        3.426743030303
 C         -1.891836318182       -2.373332787879        3.900226030303
 C         -3.229437318182       -0.612391787879       -0.735785969697
 C         -2.855572318182        0.222179212121       -1.734827969697
 N         -1.553416318182        0.627578212121       -1.457421969697
 C         -1.089613318182        0.075152212121       -0.319749969697
 C         -0.817606318182        1.607818212121       -2.249601969697
 N          1.481438681818        3.010706212121        0.092513030303
 C          2.430831681818        3.891801212121       -0.420546969697
 N         -0.311468318182        2.332897212121        1.391623030303
 C          0.250962681818        3.340001212121        0.712789030303
 C         -1.472025318182        2.550680212121        2.026092030303
 C         -2.114181318182        3.784864212121        2.009687030303
 C         -1.527699318182        4.824560212121        1.284684030303
 C         -0.324270318182        4.607839212121        0.616392030303
 C          3.468590681818        3.119525212121       -0.826051969697
 N          3.123132681818        1.798831212121       -0.560678969697
 C          1.903972681818        1.702640212121        0.005458030303
 C          3.999231681818        0.648212212121       -0.784231969697
 H         -3.572649318182       -3.622901787879        3.365757030303
 H         -3.742560318182       -2.677657787879        1.065139030303
 H         -0.224674318182       -0.989673787879        4.042268030303
 H         -1.790948318182       -2.748783787879        4.912263030303
 H         -4.158798318182       -1.128747787879       -0.561100969697
 H         -3.390675318182        0.559225212121       -2.608875969697
 H          0.246613681818        1.468150212121       -2.069619969697
 H         -1.034848318182        1.453802212121       -3.307547969697
 H         -1.113055318182        2.620217212121       -1.959966969697
 H          2.303280681818        4.961413212121       -0.439335969697
 H         -1.875854318182        1.697125212121        2.560201030303
 H         -3.047004318182        3.924110212121        2.544209030303
 H         -2.003049318182        5.798879212121        1.232832030303
 H          0.138273681818        5.395665212121        0.034601030303
 H          4.413079681818        3.390335212121       -1.271874969697
 H          4.792443681818        0.939522212121       -1.475483969697
 H          4.442816681818        0.335426212121        0.165073030303
 H          3.395223681818       -0.155315787879       -1.216245969697
 Cl        -1.197557318182        1.272178212121        5.957639030303
 H          0.860549681818        0.802641212121       -4.712325969697
 C          1.499950681818       -1.138938787879       -2.217832969697
 N          0.953852681818       -0.865581787879       -3.432301969697
 H          1.766464681818       -2.050029787879        2.565213030303
 N          1.175806681818       -1.985990787879        0.596878030303
 C          1.448289681818       -2.664515787879        1.731771030303
 N          0.597792681818       -2.042952787879       -1.698417969697
 C         -0.227554318182       -1.566081787879       -3.675395969697
 C          0.800481681818       -2.715826787879       -0.467807969697
 H         -0.798240318182       -1.453805787879       -4.584746969697
 C          1.296518681818       -4.038940787879        1.869082030303
 C         -0.453307318182       -2.324802787879       -2.577768969697
 H          1.516291681818       -4.513700787879        2.818903030303
 C          0.611460681818       -4.100271787879       -0.423333969697
 C          0.847785681818       -4.771801787879        0.771185030303
 H         -1.268486318182       -2.984077787879       -2.324247969697
 H          0.315165681818       -4.632626787879       -1.319750969697
 H          0.707345681818       -5.846325787879        0.832684030303
 C          1.572105681818        0.033898212121       -4.398131969697
 H          1.906980681818       -0.521688787879       -5.279057969697
 H          2.428377681818        0.507333212121       -3.917681969697
 Cl         1.957390681818        0.418007212121        3.027149030303
66
Frame 1
 Fe         0.589559608904        0.273872469527        0.931912077740
 N         -2.199002056943       -0.629695871871        0.080469589696
 N         -1.124417273720       -0.968894947006        2.100351559445
 C         -2.922090085098       -2.954199200703        2.874184759566
 C         -3.053577732747       -2.337752733031        1.630921421278
 C         -2.132349698202       -1.344217403769        1.302018350927
 C         -1.019273493827       -1.562779020037        3.298860698205
 C         -1.896003229983       -2.555291126924        3.731018057318
 C         -3.298401836481       -0.495684383751       -0.767105466973
 C         -2.916001122922        0.374383500411       -1.732507300282
 N         -1.600717401832        0.734197599184       -1.454606138334
 C         -1.135330942819        0.116400887704       -0.351454440956
 C         -0.851836653765        1.736593753725       -2.204692485380
 N          1.557091809416        3.002862222153        0.128170209354
 C          2.563272949565        3.838770254085       -0.352828423858
 N         -0.331475665141        2.396385587205        1.326567025598
 C          0.331365759934        3.391814740106        0.726180627660
 C         -1.505102697064        2.663801186228        1.915108462853
 C         -2.054924291976        3.942846614758        1.944431811027
 C         -1.363325403162        4.972314273067        1.302812035371
 C         -0.146674352100        4.702348132833        0.678376077068
 C          3.566337237717        3.017955807865       -0.751646092853
 N          3.151520217298        1.715291079652       -0.499872155644
 C          1.912671861960        1.676745811649        0.029518185098
 C          3.968009060165        0.521982130432       -0.724494183778
 H         -3.619638646061       -3.733284384002        3.166899511708
 H         -3.838942901075       -2.629443779431        0.943198570999
 H         -0.215477692023       -1.197978435706        3.926509642859
 H         -1.773719836304       -3.000598747265        4.712284860774
 H         -4.238148076669       -0.997013533901       -0.604403802841
 H         -3.453031995926        0.760826976081       -2.584801235366
 H          0.211166482563        1.552071120386       -2.059649712125
 H         -1.101457626091        1.654083875662       -3.263157725522
 H         -1.108621999190        2.739021772128       -1.851389628687
 H          2.493706592866        4.913814347640       -0.359129717139
 H         -1.989376809977        1.817178137413        2.391095468732
 H         -2.994522834913        4.123789814611        2.455447503701
 H         -1.763672352076        5.981529200097        1.290027045732
 H          0.396143812947        5.482741428793        0.159100005021
 H          4.518830256944        3.242158836156       -1.207220371715
 H          4.783393046830        0.776950730889       -1.404564767099
 H          4.379537243213        0.170790755224        0.225614966479
 H          3.327867152075       -0.244018548169       -1.170615501409
 Cl        -2.189466105965        0.851603269978        5.523721257889
 H          0.499594943578        0.697341242336       -4.708004767586
 C          1.383930192610       -1.130365077722       -2.223360814035
 N          0.751998537204       -0.941835795256       -3.411635936708
 H          2.005630608598       -1.861849954216        2.555181249277
 N          1.284649672147       -1.903103581366        0.630298570553
 C          1.694277491512       -2.523437766931        1.756779652966
 N          0.580715769552       -2.074619212270       -1.621585414820
 C         -0.398330507626       -1.718191422674       -3.553079927383
 C          0.917459967633       -2.694611689274       -0.393307728941
 H         -1.037659054786       -1.663730890086       -4.421190121054
 C          1.683894301869       -3.902556814235        1.930683617904
 C         -0.507746167709       -2.446384084884       -2.416956981378
 H          2.011560045665       -4.330188828510        2.872098146907
 C          0.857460632642       -4.088252396469       -0.307762714204
 C          1.233429042197       -4.703428784219        0.881641275635
 H         -1.262410632058       -3.141691893219       -2.083433505664
 H          0.551952160842       -4.668304926778       -1.171702759365
 H          1.191786098423       -5.784243351203        0.975879513625
 C          1.255991458451       -0.047867026081       -4.446416583092
 H          1.521857733686       -0.614416903263       -5.344117778922
 H          2.141171303888        0.452768187266       -4.053550491049
 Cl         1.724894123334        0.594696768976        3.102882865199
66
Frame 2
 Fe         0.539158286324        0.268313797623        0.909544273175
 N         -2.253273644066       -0.593519253541        0.028176509615
 N         -1.149150097336       -1.070210007515        2.000513750234
 C         -2.955831542014       -3.083321078329        2.681878475140
 C         -3.106804357452       -2.383703317216        1.485835147574
 C         -2.178678261333       -1.381061610089        1.202253901471
 C         -1.025059068541       -1.744742012314        3.153282978020
 C         -1.900895317590       -2.757883418717        3.536113359942
 C         -3.353346574336       -0.409532029283       -0.807753323830
 C         -2.967522704337        0.506548685322       -1.728457887804
 N         -1.646396187773        0.836473655469       -1.441499999358
 C         -1.184130529732        0.163965403831       -0.369375563795
 C         -0.885887198083        1.861228580548       -2.147583589159
 N          1.635415570293        2.987556438848        0.182570423874
 C          2.690905949964        3.775478121280       -0.273381383244
 N         -0.345473331270        2.466862897961        1.271433927027
 C          0.415359088030        3.436638826933        0.752624500902
 C         -1.521223205972        2.792446380836        1.824263708916
 C         -1.984033800804        4.105414818271        1.886474696714
 C         -1.191055438183        5.109734049286        1.328444341246
 C          0.034598784946        4.780207870809        0.751507534744
 C          3.659301110551        2.909736430604       -0.663151189583
 N          3.177486347744        1.628277007736       -0.426108805004
 C          1.923656398859        1.647327946834        0.069035748071
 C          3.929415404058        0.397320399909       -0.670426034779
 H         -3.657915338822       -3.870684714457        2.940124979862
 H         -3.917267182886       -2.613349428541        0.803511213480
 H         -0.201385518159       -1.433479027584        3.784485276629
 H         -1.762972848487       -3.266793723203        4.483961387776
 H         -4.298762432248       -0.905497930993       -0.663194270545
 H         -3.502770290819        0.935376099782       -2.561571943942
 H          0.174953790286        1.648776012243       -2.023329708834
 H         -1.152829842156        1.841439622125       -3.204608016612
 H         -1.116946848067        2.849509172215       -1.740864046799
 H          2.675398168382        4.852593116253       -0.273986750101
 H         -2.086657958527        1.965991259293        2.243406773091
 H         -2.935855867188        4.328682687261        2.356843577936
 H         -1.515809063902        6.146116690129        1.355642102329
 H          0.659824860118        5.542850575764        0.303075459961
 H          4.623646125402        3.089632879453       -1.113738727703
 H          4.757429465627        0.618425556686       -1.347222472986
 H          4.319820522732        0.005424887471        0.272395620003
 H          3.251479704011       -0.324240573591       -1.132356688300
 Cl        -3.097776945652        0.756486538379        4.934346649363
 H          0.111631986004        0.576818805338       -4.665654343836
 C          1.247342376275       -1.117068769855       -2.205677578755
 N          0.536444458799       -1.018830332889       -3.359842688981
 H          2.224985755866       -1.658132120440        2.528895163622
 N          1.382641539455       -1.817383701168        0.660546756078
 C          1.922823024369       -2.366946336908        1.768593759244
 N          0.561822115251       -2.106717837355       -1.535187360619
 C         -0.576662837067       -1.859407482052       -3.394135984050
 C          1.026827785422       -2.666263789305       -0.320715797476
 H         -1.262098889518       -1.889344040550       -4.228177259675
 C          2.067085344198       -3.736245571205        1.962585095198
 C         -0.556058098255       -2.564710079982       -2.238663869671
 H          2.486115251416       -4.106409413881        2.892340638459
 C          1.103812810362       -4.056237654994       -0.205577974823
 C          1.601874195581       -4.602825093493        0.973062638703
 H         -1.229552043821       -3.307519972201       -1.840071356747
 H          0.780378268202       -4.683342796234       -1.029974185726
 H          1.684203600746       -5.680121581999        1.083286339381
 C          0.914066856607       -0.136141799553       -4.456170267327
 H          1.119556565364       -0.717730628362       -5.360272577229
 H          1.812486477249        0.402258108162       -4.154065258042
 Cl         1.468135275901        0.695483805143        3.171740197558
66
Frame 3
 Fe         0.494704767992        0.257289900735        0.859847672059
 N         -2.308675610718       -0.537096154252       -0.069417024926
 N         -1.189861243055       -1.182038257169        1.841845476933
 C         -3.019287202772       -3.217502422107        2.390597927731
 C         -3.176945271126       -2.422174851114        1.256771218207
 C         -2.238889398007       -1.409416789882        1.042341844278
 C         -1.060786832071       -1.946845229978        2.935280341566
 C         -1.948628401502       -2.972190084630        3.253259359701
 C         -3.400019389768       -0.300222959496       -0.902838928754
 C         -3.005290775515        0.673436381254       -1.757985512497
 N         -1.685373445691        0.979715459211       -1.440182938627
 C         -1.235811548422        0.245640531806       -0.403715644504
 C         -0.902535826948        2.020741737934       -2.094443640920
 N          1.716359417159        2.982324454825        0.255192311520
 C          2.799713870488        3.726405216377       -0.209125716927
 N         -0.349931823481        2.555646073516        1.223521442042
 C          0.519603894416        3.490138991676        0.829931973171
 C         -1.526845321975        2.939061679102        1.734400622760
 C         -1.872414794093        4.279809419063        1.904915742315
 C         -0.959780302610        5.251067470011        1.489997344325
 C          0.264801736759        4.859183641212        0.950880294795
 C          3.730223387159        2.823857636241       -0.606955023867
 N          3.185343133792        1.563434903208       -0.396967548902
 C          1.933861337964        1.633070951614        0.102513813444
 C          3.870439799282        0.306281451906       -0.696716712885
 H         -3.722940251110       -4.020767991540        2.591254919382
 H         -4.006002822519       -2.580738538056        0.576134228067
 H         -0.216035771773       -1.705100718226        3.568815751292
 H         -1.808732127913       -3.552292045881        4.159424960738
 H         -4.347899447569       -0.801139451446       -0.797484401358
 H         -3.526829429740        1.143210317876       -2.577847967668
 H          0.152844722869        1.780962340466       -1.971728761654
 H         -1.161408587924        2.051820264473       -3.153111130451
 H         -1.118473569066        2.994474705722       -1.646430900409
 H          2.831598751291        4.803198884101       -0.209135174095
 H         -2.190432018218        2.137949479695        2.045841814398
 H         -2.829502165517        4.549064817716        2.340715729477
 H         -1.192655206580        6.306570648077        1.609309925022
 H          0.983347997113        5.597728543456        0.615382082332
 H          4.705482758667        2.966765370940       -1.047926047233
 H          4.689399336538        0.506717497151       -1.391373681875
 H          4.270328532610       -0.130243971199        0.222244616455
 H          3.149714590166       -0.366565836641       -1.165589876518
 Cl        -3.870341049711        0.799502154816        4.096962178883
 H         -0.433380872186        0.323920843336       -4.542417891110
 C          1.068607872007       -1.162939641401       -2.135968068115
 N          0.268925510565       -1.166534952977       -3.233769821124
 H          2.424129974043       -1.400136663810        2.501379502116
 N          1.481768001910       -1.737524842842        0.707140743892
 C          2.141257869253       -2.174441877366        1.800411713550
 N          0.549626611413       -2.208127825106       -1.404096294330
 C         -0.730235481900       -2.139219275988       -3.183991311602
 C          1.148951081007       -2.666214574492       -0.207674271403
 H         -1.473473955136       -2.254416255586       -3.959133992774
 C          2.452635058098       -3.509637871845        2.034504625240
 C         -0.552032600252       -2.807437956497       -2.020994343186
 H          2.961587965213       -3.790038966419        2.951080273767
 C          1.395517301092       -4.031788175124       -0.050205696210
 C          2.025818222089       -4.466054558668        1.112272369407
 H         -1.104213746339       -3.614325041501       -1.566200539226
 H          1.085369682969       -4.728735875249       -0.822921059485
 H          2.239117343205       -5.521474384535        1.255112401261
 C          0.464145951306       -0.277959291668       -4.371688272731
 H          0.671500577900       -0.858812224257       -5.276137315900
 H          1.311354221079        0.368659564005       -4.144399303162
 Cl         1.177585013794        0.742504225426        3.199289594299
66
Frame 4
 Fe         0.456028228405        0.221486651228        0.760070837105
 N         -2.366981735825       -0.482198505593       -0.210850192883
 N         -1.230776966051       -1.305593993837        1.618466557760
 C         -3.151852325134       -3.269585657940        2.108877299048
 C         -3.299205041502       -2.399560250785        1.029556739007
 C         -2.314844750217       -1.423953239526        0.844189081538
 C         -1.112461797186       -2.138124052703        2.662907354396
 C         -2.039489784619       -3.140145150923        2.944293912179
 C         -3.446000045861       -0.187592832466       -1.042019518005
 C         -3.038691280552        0.841387809795       -1.823264130179
 N         -1.720018375486        1.117649543491       -1.473355102370
 C         -1.288296629611        0.319986815327       -0.477010825718
 C         -0.907431548609        2.162994899342       -2.083215951955
 N          1.765224378967        2.974500600017        0.319438944798
 C          2.858237770857        3.697588038369       -0.155691696844
 N         -0.380061663082        2.644052033607        1.156493592774
 C          0.603621428196        3.517314868798        0.938402215383
 C         -1.534529732601        3.082775757622        1.673784605353
 C         -1.744504474244        4.417265849979        2.029942025134
 C         -0.708365040330        5.325619371293        1.805615785528
 C          0.495364747307        4.874126274340        1.265860953313
 C          3.750977578951        2.780374967935       -0.602925239337
 N          3.161415836993        1.533862710314       -0.437267164749
 C          1.925908333293        1.626536081584        0.102661393382
 C          3.797406589482        0.271420091883       -0.813207441055
 H         -3.890752558633       -4.047974003747        2.283418867752
 H         -4.158552731698       -2.471950729765        0.372171952485
 H         -0.234668804410       -1.982138195084        3.278453092103
 H         -1.901021931496       -3.788090454479        3.804800753811
 H         -4.400399942415       -0.682845719569       -0.975319367062
 H         -3.540888266458        1.352105095032       -2.630923527862
 H          0.141433230303        1.909306536629       -1.932478452375
 H         -1.129676345615        2.212004791716       -3.150353700987
 H         -1.120289782392        3.128082445743       -1.615559357239
 H          2.929977381659        4.772105894340       -0.116764503025
 H         -2.303254201557        2.333492417949        1.839755799662
 H         -2.688562479260        4.727461753768        2.468011365554
 H         -0.833565667922        6.371361024349        2.083288006964
 H          1.316865304388        5.559259872502        1.088509656164
 H          4.730881442768        2.905738759365       -1.039767075379
 H          4.579544232883        0.474141460174       -1.549508006624
 H          4.242388177456       -0.201245156732        0.066700969867
 H          3.036300847181       -0.372151187011       -1.258046169143
 Cl        -4.371744462902        1.005200846042        3.326238296182
 H         -0.940915564206       -0.015042133105       -4.339681504654
 C          0.894231381164       -1.251479802569       -2.030568577122
 N          0.040958666125       -1.380047655346       -3.078383043461
 H          2.552705060883       -1.115977109858        2.465402427473
 N          1.573922052230       -1.662805704083        0.743360360422
 C          2.318036745874       -1.960115368651        1.829759415473
 N          0.577437556728       -2.352394757454       -1.267308784711
 C         -0.806464645657       -2.483065693101       -2.964146989004
 C          1.290712838393       -2.678921174562       -0.092531179958
 H         -1.555188362145       -2.721214518894       -3.705931547985
 C          2.779000076743       -3.239345760819        2.122621807465
 C         -0.468599136322       -3.103940449499       -1.810551774227
 H          3.372317615108       -3.407009130642        3.017015079866
 C          1.702474998830       -3.996223642435        0.118544290910
 C          2.431556167126       -4.288146015978        1.268418069689
 H         -0.869822312343       -3.979951494533       -1.325421548109
 H          1.420464627790       -4.771226994961       -0.588830527939
 H          2.776627732944       -5.302533390954        1.449645633939
 C          0.038077329470       -0.492323687670       -4.233603343088
 H          0.248523308527       -1.059598459621       -5.145964323342
 H          0.810817727891        0.258571974630       -4.073948342138
 Cl         0.878438991429        0.736736837736        3.157721766049
66
Frame 5
 Fe         0.402162448244        0.160911468808        0.614059025276
 N         -2.455992595387       -0.432098501863       -0.348162728228
 N         -1.283694144614       -1.442166380548        1.361575769988
 C         -3.313207081230       -3.288208812637        1.861798225322
 C         -3.454498042595       -2.350659721017        0.840227896554
 C         -2.414406388194       -1.435813680400        0.648810529868
 C         -1.178794356387       -2.325373658838        2.365086467195
 C         -2.150432850594       -3.286596540627        2.636517493723
 C         -3.530442832188       -0.082204714460       -1.163373903576
 C         -3.123810185023        1.004057404968       -1.863033075636
 N         -1.799774284256        1.243165264010       -1.505571546466
 C         -1.375332612244        0.386261113562       -0.556554434944
 C         -0.963588076832        2.283364403774       -2.093072546503
 N          1.798523199813        2.941954597845        0.365548514633
 C          2.907707523089        3.648053685511       -0.096361410121
 N         -0.425897683484        2.773131559084        1.047410182592
 C          0.677360418303        3.515271962385        1.034460420810
 C         -1.539556729861        3.275708259969        1.594115658970
 C         -1.591899236225        4.543897879740        2.178288369305
 C         -0.427505530043        5.314201142314        2.171687930729
 C          0.736373265516        4.789915069590        1.611263476693
 C          3.755405210565        2.725416827099       -0.613239227753
 N          3.113759930096        1.498310909663       -0.517362823305
 C          1.896767896934        1.604394333458        0.067213922866
 C          3.700733410221        0.240488940923       -0.977017693092
 H         -4.093570923875       -4.025576253480        2.033699664992
 H         -4.350829490891       -2.328738350261        0.231027942845
 H         -0.262524014083       -2.268161100125        2.940102873028
 H         -2.009006657654       -3.997936403117        3.445284366759
 H         -4.488996109023       -0.572494129033       -1.127178928245
 H         -3.612002268327        1.549159179561       -2.656574114766
 H          0.078624087700        2.032818126017       -1.898961340500
 H         -1.143297458672        2.317995252492       -3.169374265517
 H         -1.187026542655        3.250815272937       -1.636716290642
 H          3.020571238480        4.715547692465        0.003520168382
 H         -2.418210933904        2.637694850264        1.596642515163
 H         -2.510481566871        4.901977638074        2.634397409191
 H         -0.428592012628        6.295207056980        2.646037666228
 H          1.664407952727        5.352146180450        1.613022019674
 H          4.736463996613        2.835275956524       -1.051436633124
 H          4.430287428151        0.454043506153       -1.762476549713
 H          4.202754674709       -0.264932756574       -0.148115964074
 H          2.900583057915       -0.382219560460       -1.378471776185
 Cl        -4.713760968709        1.454808515683        2.728465343590
 H         -1.379435195159       -0.390841279751       -4.060080189526
 C          0.730799961248       -1.346382628643       -1.882305411488
 N         -0.107724354220       -1.611695053033       -2.912828692038
 H          2.569426430297       -0.829608817808        2.446776366064
 N          1.641840835135       -1.586559350516        0.774404052665
 C          2.425401101123       -1.731776097546        1.865075728623
 N          0.658823157981       -2.500195186992       -1.139803825566
 C         -0.729015382036       -2.855702129904       -2.801771782875
 C          1.449733509904       -2.680829850831        0.013775788129
 H         -1.447498936794       -3.210083156884       -3.527413168124
 C          3.039052471249       -2.929301660165        2.215799394158
 C         -0.248670819437       -3.420421672187       -1.670226567281
 H          3.683432905675       -2.970888343502        3.090391960271
 C          2.038649997948       -3.919558096559        0.271370261763
 C          2.817813894744       -4.055489723395        1.418527821807
 H         -0.471548324061       -4.361240167948       -1.192597679080
 H          1.832586466722       -4.765890048394       -0.379034521662
 H          3.291018021218       -5.007856450290        1.641776202764
 C         -0.334353663318       -0.713124518135       -4.036770359782
 H         -0.115986855858       -1.228369911322       -4.977221595391
 H          0.326237372233        0.141817334517       -3.912479501823
 Cl         0.554063242779        0.711183322422        3.047427116409
66
Frame 6
 Fe         0.345945151203        0.076253829902        0.446904272035
 N         -2.563323639783       -0.381022060404       -0.441284849580
 N         -1.341685721773       -1.585989167349        1.105768495122
 C         -3.486183504104       -3.257673664053        1.715345533341
 C         -3.628244127304       -2.256949978362        0.756483942469
 C         -2.525589419661       -1.435605987642        0.503629610549
 C         -1.236812086209       -2.518595235147        2.063046452460
 C         -2.262826211353       -3.408314302203        2.373024758631
 C         -3.648826808886        0.032698712412       -1.211227551484
 C         -3.231414827553        1.135264764269       -1.878018561062
 N         -1.895806951906        1.331193266717       -1.539283793307
 C         -1.473689587869        0.432383343788       -0.628282315070
 C         -1.043107171229        2.356268621475       -2.130579840452
 N          1.809190130175        2.883093380285        0.384501635114
 C          2.949702363564        3.569555937632       -0.025202626478
 N         -0.469870703269        2.929465320363        0.908941779381
 C          0.725642919894        3.475413602815        1.101989471361
 C         -1.534177287285        3.493672635766        1.493614701311
 C         -1.445672576274        4.625734429029        2.307571432590
 C         -0.183755686012        5.188655804521        2.508537686969
 C          0.929409622921        4.596242692845        1.915270581129
 C          3.760085858604        2.649120640393       -0.601939244946
 N          3.065425390602        1.448234667469       -0.590419863104
 C          1.851668759401        1.563570462606        0.005212019245
 C          3.609886164689        0.202526835325       -1.126671396055
 H         -4.315650110457       -3.926366456772        1.929443561351
 H         -4.572181750567       -2.117997621168        0.242612348229
 H         -0.274411590004       -2.576828336576        2.559202409178
 H         -2.115690116404       -4.178007481970        3.124573328331
 H         -4.611567086552       -0.449987418365       -1.191873528754
 H         -3.717530453166        1.711668988689       -2.650261059537
 H         -0.007834593547        2.119904765464       -1.889596633337
 H         -1.184916463921        2.352573894696       -3.213732073554
 H         -1.284873028074        3.335979320344       -1.713422151475
 H          3.100387746295        4.623191095032        0.147458139782
 H         -2.499457151757        3.021354861027        1.332883002777
 H         -2.334417541371        5.032376947801        2.781284849144
 H         -0.078074580809        6.052684320735        3.162656608251
 H          1.930986528944        4.982034852211        2.076265987846
 H          4.752055794645        2.741579738811       -1.018070746735
 H          4.293040116198        0.435534836185       -1.947006251392
 H          4.156586606700       -0.334590467659       -0.347461949963
 H          2.781454086404       -0.400818185924       -1.497207632959
 Cl        -4.985583478666        2.083141097125        2.229652369654
 H         -1.713936425045       -0.731581281262       -3.725682687060
 C          0.609148442276       -1.434958012988       -1.731905864972
 N         -0.182854774517       -1.808156185414       -2.763584524217
 H          2.505165490104       -0.579078096164        2.432719164817
 N          1.688133605126       -1.515044962490        0.792356914964
 C          2.480099189475       -1.514441245521        1.886926162973
 N          0.795713589896       -2.614597433030       -1.053266757574
 C         -0.542783110678       -3.154184949738       -2.704814019290
 C          1.622544704162       -2.660083198703        0.085612025443
 H         -1.193990609930       -3.607903491532       -3.438048389524
 C          3.235280045195       -2.611353837622        2.283667262875
 C          0.075980962641       -3.669453614087       -1.617111978951
 H          3.888429036826       -2.533214158205        3.147790911467
 C          2.350482510242       -3.807997380778        0.398358483440
 C          3.151864683054       -3.790082053680        1.537233379730
 H          0.057991494824       -4.660280111116       -1.191006290663
 H          2.266750658403       -4.693666474499       -0.224159280647
 H          3.738418830269       -4.666073231146        1.799690477904
 C         -0.639648213422       -0.912825291834       -3.819036569203
 H         -0.455026333506       -1.369768234279       -4.795399483565
 H         -0.088445751473        0.019962811202       -3.726412955516
 Cl         0.242388991603        0.662153130751        2.891741110566
66
Frame 7
 Fe         0.294239195140       -0.007950026265        0.323831577310
 N         -2.664536477433       -0.307605208743       -0.442547891223
 N         -1.411062821879       -1.696869762824        0.920536155567
 C         -3.623757213130       -3.228269843466        1.635821252593
 C         -3.768924837707       -2.152913396260        0.762972436095
 C         -2.627227382504       -1.411960613408        0.445227897827
 C         -1.294175302492       -2.710084224186        1.789805549145
 C         -2.361179914552       -3.527684733857        2.153104530822
 C         -3.750204994931        0.131816308355       -1.198505497098
 C         -3.305144290873        1.199901236209       -1.901825139153
 N         -1.965379827945        1.373818382398       -1.569383942345
 C         -1.552654118200        0.469190745106       -0.659112232564
 C         -1.101209806577        2.375603874893       -2.184421648858
 N          1.807794824147        2.820874975091        0.390564215219
 C          3.004431579752        3.460558371866        0.080703407954
 N         -0.489589803747        3.148614453973        0.734418127078
 C          0.745716134299        3.446657658138        1.116181150331
 C         -1.506420759287        3.754509603326        1.362139385286
 C         -1.326987983898        4.676757130163        2.395579336597
 C         -0.020931806323        4.979787187791        2.784622089209
 C          1.042311036482        4.340520710402        2.150236214809
 C          3.771472712534        2.543823054170       -0.557607144800
 N          3.015997955518        1.383637181095       -0.635752177323
 C          1.795555625642        1.521174912007       -0.052439994291
 C          3.510319810263        0.152629361329       -1.247203794119
 H         -4.486426749100       -3.833996155840        1.897888427792
 H         -4.742289124001       -1.899014760906        0.360704553618
 H         -0.296561383213       -2.887279202755        2.179064694093
 H         -2.211442972634       -4.360231423618        2.832915190000
 H         -4.721327153385       -0.333253208478       -1.173839789346
 H         -3.799228170661        1.811497946557       -2.640885323727
 H         -0.073453658138        2.163684270825       -1.895617334692
 H         -1.207127547359        2.315960649232       -3.270680978258
 H         -1.367768815181        3.372901114963       -1.831127216072
 H          3.200844304542        4.488713433643        0.340304388957
 H         -2.513449138649        3.489440231411        1.049979837037
 H         -2.187237435081        5.118615690437        2.889551255347
 H          0.157455137046        5.670558813148        3.605861352561
 H          2.070844140093        4.510375732771        2.452388732939
 H          4.761417305662        2.619190618080       -0.980974518982
 H          4.156522459070        0.406790220152       -2.090329637011
 H          4.078720311484       -0.428142857123       -0.516339629567
 H          2.654477560482       -0.424079343084       -1.595160930968
 Cl        -5.139851481789        2.797225543516        1.677959516190
 H         -1.980207492937       -1.040688508632       -3.365902228273
 C          0.502186258441       -1.509631269827       -1.585065708810
 N         -0.233664834043       -1.955317545993       -2.627374053888
 H          2.411619860415       -0.375843611176        2.423696824221
 N          1.694609423387       -1.451793265292        0.821949319294
 C          2.503796681000       -1.317520694758        1.895866768764
 N          0.931553460822       -2.671110180419       -0.991523888524
 C         -0.324940802231       -3.345911878281       -2.656138957327
 C          1.768812484343       -2.609840603458        0.136333904381
 H         -0.894683987851       -3.867486783021       -3.411177963638
 C          3.382500765879       -2.308122305420        2.313221704091
 C          0.419704102719       -3.804793874060       -1.622712754977
 H          4.022187167491       -2.133087853113        3.171390361870
 C          2.614277684261       -3.662657509899        0.482923884193
 C          3.427661050654       -3.510526205074        1.602235677407
 H          0.608019435246       -4.808763180723       -1.275300855845
 H          2.650615196967       -4.558922248722       -0.126600229478
 H          4.113836140048       -4.303766696822        1.884179979220
 C         -0.911657893305       -1.094584105681       -3.589499757565
 H         -0.787343193669       -1.503717579352       -4.595418494723
 H         -0.459993242720       -0.106993391793       -3.535821226217
 Cl        -0.011457386401        0.605584641275        2.762131241845
66
Frame 8
 Fe         0.291502941572       -0.118962515059        0.183273762147
 N         -2.727941324653       -0.215746009429       -0.361074572364
 N         -1.464741116643       -1.792113026730        0.780296349851
 C         -3.718171514519       -3.090790567756        1.762730597661
 C         -3.856264115376       -1.962184704129        0.958378755931
 C         -2.691066613076       -1.354266623939        0.485218144400
 C         -1.346284368518       -2.871820766172        1.562309807246
 C         -2.441397064905       -3.563708613246        2.071979788445
 C         -3.835845340587        0.271447003271       -1.055677885281
 C         -3.379313899280        1.300111639115       -1.809147935543
 N         -2.016264613825        1.412022790292       -1.556661599706
 C         -1.591731577333        0.496585769073       -0.662003825497
 C         -1.144241557269        2.352750464669       -2.252245295625
 N          1.806453464716        2.729742765236        0.427122162518
 C          3.039335564749        3.340391624104        0.221651292996
 N         -0.471317477026        3.266058700562        0.556449390810
 C          0.728760202757        3.378256687351        1.110793276271
 C         -1.500596476635        3.853908845964        1.181084598693
 C         -1.357039683034        4.598740604820        2.351925433771
 C         -0.081910133840        4.726413567710        2.904951331167
 C          0.991828798414        4.095849975464        2.280036677468
 C          3.797994219956        2.446359488911       -0.456935328144
 N          3.010546610350        1.319746272383       -0.640027556270
 C          1.772125062648        1.459652670092       -0.093474480366
 C          3.501915805717        0.111098382833       -1.296404573077
 H         -4.602089391190       -3.589408704334        2.147623053272
 H         -4.836994554573       -1.567704044213        0.723077611603
 H         -0.329653281851       -3.182104561714        1.783920009472
 H         -2.296579975076       -4.438537429825        2.696033308638
 H         -4.825570963040       -0.144124750247       -0.967289175443
 H         -3.896398641468        1.955210424867       -2.492869473062
 H         -0.121431263741        2.164479641465       -1.933925809992
 H         -1.243430978634        2.204131472291       -3.331487151318
 H         -1.413481008942        3.377323047684       -1.992400313819
 H          3.244349047596        4.350614985220        0.537997675369
 H         -2.482240963676        3.726315593260        0.729096566303
 H         -2.224689407189        5.060641037639        2.811471007255
 H          0.075745943446        5.292372949028        3.818153865294
 H          1.992249317729        4.135123218754        2.696737119713
 H          4.806856504447        2.514198320040       -0.833482470973
 H          4.173631560466        0.393827782441       -2.109079582764
 H          4.040990002642       -0.516406408205       -0.581309532852
 H          2.651525382642       -0.437517039334       -1.697667323658
 Cl        -5.259612826369        3.764893983584        1.033507801545
 H         -2.122796198917       -1.206023766579       -2.985734041541
 C          0.456865717078       -1.585947575455       -1.492147368760
 N         -0.238973670120       -2.048416057638       -2.553431916155
 H          2.299381276223       -0.332047170395        2.431231329442
 N          1.696667179234       -1.467677407274        0.827781193708
 C          2.495180264783       -1.253035702426        1.897110618324
 N          1.088764263371       -2.709707491041       -1.015511146131
 C         -0.065048658201       -3.418243696994       -2.733862357168
 C          1.900632253599       -2.601590888522        0.125660250219
 H         -0.545919781020       -3.960249574143       -3.533542189985
 C          3.474679670129       -2.147366103367        2.303671597018
 C          0.777768553049       -3.844401615602       -1.762241793144
 H          4.083006241050       -1.922073517582        3.172293117828
 C          2.853689651604       -3.561735769154        0.462010603586
 C          3.650040394281       -3.329577495920        1.578348074739
 H          1.159720822235       -4.827220190312       -1.539527610160
 H          2.984175666350       -4.448251585076       -0.146783187124
 H          4.406083647774       -4.052604593253        1.866368040204
 C         -1.106819556443       -1.224257270077       -3.389667507477
 H         -1.125782461712       -1.633735921181       -4.401051898240
 H         -0.708311158771       -0.211830166141       -3.419028472247
 Cl        -0.182514413152        0.533119614345        2.615399160979
66
Optimized Geometry
Fe   -0.106772   -1.086650   -0.724702
N    -3.100959   -1.168399   -1.313458
N    -1.844099   -2.681165   -0.085647
C    -4.094084   -4.036128    0.821524
C    -4.234147   -2.928348   -0.011170
C    -3.069728   -2.290375   -0.444338
C    -1.723426   -3.742201    0.721593
C    -2.817446   -4.459872    1.196270
C    -4.198821   -0.691860   -2.030181
C    -3.730777    0.323918   -2.794813
N    -2.371582    0.439225   -2.526575
C    -1.959871   -0.463189   -1.613784
C    -1.486487    1.367266   -3.223098
N     1.478360    1.696895   -0.476163
C     2.725724    2.286200   -0.654398
N    -0.796789    2.250394   -0.405954
C     0.393012    2.369211    0.169480
C    -1.834882    2.861443    0.180780
C    -1.710701    3.633528    1.336049
C    -0.446602    3.765646    1.913128
C     0.635960    3.114404    1.325954
C     3.488692    1.372199   -1.300042
N     2.689121    0.255018   -1.490867
C     1.438421    0.419394   -0.980975
C     3.183739   -0.965190   -2.121256
H    -4.977273   -4.557571    1.176659
H    -5.216194   -2.574240   -0.299075
H    -0.707000   -4.009199    0.992653
H    -2.672556   -5.317409    1.843854
H    -5.191278   -1.101694   -1.945834
H    -4.239388    0.970579   -3.492668
H    -0.470135    1.184840   -2.881240
H    -1.565667    1.199296   -4.301089
H    -1.761361    2.396329   -2.986886
H     2.937724    3.297498   -0.346242
H    -2.806970    2.736164   -0.292762
H    -2.584336    4.113927    1.764166
H    -0.304250    4.352243    2.815753
H     1.627269    3.157734    1.763348
H     4.508454    1.419619   -1.649383
H     3.848330   -0.698533   -2.945410
H     3.730405   -1.572787   -1.395068
H     2.334105   -1.527228   -2.502996
Cl   -5.553294    3.091991   -0.320226
H    -2.363494   -2.299960   -3.797409
C     0.177322   -2.657882   -2.255252
N    -0.461727   -3.102097   -3.360463
H     2.034030   -1.545372    1.739569
N     1.476144   -2.612565    0.081105
C     2.254923   -2.435199    1.161488
N     0.862635   -3.768658   -1.820007
C    -0.205739   -4.447961   -3.607427
C     1.688100   -3.696168   -0.677501
H    -0.636511   -4.972588   -4.446136
C     3.253263   -3.332058    1.526493
C     0.635208   -4.875448   -2.636257
H     3.855790   -3.146999    2.408715
C     2.661031   -4.656695   -0.395942
C     3.452153   -4.465041    0.733428
H     1.067225   -5.846061   -2.456877
H     2.813018   -5.510149   -1.045333
H     4.222548   -5.187987    0.981955
C    -1.343577   -2.285776   -4.190707
H    -1.342344   -2.681805   -5.207421
H    -0.971758   -1.263015   -4.203489
Cl   -0.419700   -0.466472    1.725320
66
Optimized Geometry
Fe   -0.107014   -1.063014   -0.718221
N    -3.099040   -1.173404   -1.310622
N    -1.831939   -2.660208   -0.063559
C    -4.069618   -4.050969    0.821120
C    -4.218443   -2.949275   -0.017902
C    -3.059871   -2.292546   -0.438798
C    -1.703252   -3.715621    0.750074
C    -2.790477   -4.450316    1.213905
C    -4.198833   -0.706418   -2.031097
C    -3.737332    0.313964   -2.793349
N    -2.380133    0.441788   -2.520197
C    -1.963335   -0.458310   -1.607091
C    -1.501612    1.380591   -3.210671
N     1.501241    1.693634   -0.463738
C     2.751609    2.277615   -0.636545
N    -0.784804    2.172559   -0.385422
C     0.406624    2.361433    0.167539
C    -1.837385    2.774987    0.182898
C    -1.728941    3.603372    1.300148
C    -0.464764    3.803072    1.857169
C     0.634856    3.164276    1.287804
C     3.513966    1.358439   -1.275863
N     2.710522    0.244357   -1.469833
C     1.458603    0.416178   -0.967115
C     3.200772   -0.978408   -2.098749
H    -4.947938   -4.586569    1.167148
H    -5.202807   -2.613952   -0.319934
H    -0.686026   -3.963016    1.035567
H    -2.638685   -5.302250    1.867279
H    -5.188004   -1.124668   -1.950101
H    -4.249571    0.956866   -3.491991
H    -0.481462    1.192386   -2.883050
H    -1.592087    1.230369   -4.290242
H    -1.773353    2.406146   -2.955569
H     2.967325    3.289073   -0.331861
H    -2.808605    2.598113   -0.275475
H    -2.613937    4.074628    1.714696
H    -0.334279    4.433595    2.731511
H     1.627248    3.261960    1.713733
H     4.535839    1.400906   -1.619623
H     3.873108   -0.714967   -2.917605
H     3.737821   -1.591299   -1.369898
H     2.349344   -1.533099   -2.487303
Cl   -5.562206    3.066444   -0.330244
H    -2.363193   -2.244866   -3.812064
C     0.167473   -2.634744   -2.254704
N    -0.473147   -3.069032   -3.363544
H     2.040562   -1.559250    1.744571
N     1.467000   -2.614486    0.083790
C     2.251772   -2.448227    1.161589
N     0.839951   -3.754937   -1.822344
C    -0.230782   -4.416691   -3.614665
C     1.667707   -3.695615   -0.681030
H    -0.664888   -4.933658   -4.456412
C     3.244321   -3.354923    1.518407
C     0.602748   -4.856566   -2.642920
H     3.852079   -3.178644    2.398850
C     2.633356   -4.665871   -0.407332
C     3.430238   -4.486238    0.719889
H     1.023656   -5.832428   -2.465673
H     2.775888   -5.517359   -1.061389
H     4.195281   -5.216937    0.962215
C    -1.340352   -2.241362   -4.197852
H    -1.336696   -2.635726   -5.215243
H    -0.956914   -1.222892   -4.207097
Cl   -0.388203   -0.461027    1.756795
66
Optimized Geometry
Fe   -0.111011   -1.028580   -0.711237
N    -3.094229   -1.188147   -1.330906
N    -1.822534   -2.634484   -0.043157
C    -4.048128   -4.072633    0.797830
C    -4.202277   -2.982153   -0.054427
C    -3.049609   -2.300526   -0.451735
C    -1.689448   -3.679365    0.783795
C    -2.769857   -4.436410    1.226648
C    -4.190166   -0.741743   -2.070209
C    -3.735615    0.288764   -2.822657
N    -2.385943    0.442845   -2.525884
C    -1.967259   -0.452170   -1.608199
C    -1.515108    1.403420   -3.196115
N     1.527048    1.700486   -0.474567
C     2.778395    2.278244   -0.658800
N    -0.766712    2.106163   -0.353436
C     0.431729    2.367857    0.152948
C    -1.825188    2.699575    0.212482
C    -1.717461    3.591476    1.279690
C    -0.447182    3.863619    1.789978
C     0.659970    3.233226    1.225517
C     3.535364    1.348112   -1.288835
N     2.727418    0.234601   -1.467540
C     1.478128    0.418098   -0.964021
C     3.210592   -0.997886   -2.082997
H    -4.921551   -4.626915    1.126389
H    -5.186414   -2.673762   -0.384489
H    -0.674459   -3.898732    1.097787
H    -2.613877   -5.278239    1.892034
H    -5.172657   -1.178080   -2.005590
H    -4.247600    0.921614   -3.530676
H    -0.493700    1.220886   -2.868934
H    -1.599912    1.272346   -4.278525
H    -1.799143    2.421521   -2.924079
H     2.999531    3.293042   -0.369942
H    -2.801632    2.461112   -0.204480
H    -2.607265    4.054344    1.693056
H    -0.316664    4.543469    2.626534
H     1.657761    3.387011    1.621055
H     4.556415    1.382708   -1.635844
H     3.893078   -0.747081   -2.897361
H     3.734479   -1.610903   -1.344777
H     2.356673   -1.546296   -2.475053
Cl   -5.582534    2.762762   -0.016240
H    -2.345891   -2.181032   -3.858809
C     0.158185   -2.602911   -2.252606
N    -0.474290   -3.025623   -3.371031
H     2.022698   -1.562795    1.761163
N     1.440809   -2.607597    0.096984
C     2.223764   -2.453957    1.178011
N     0.808279   -3.734999   -1.815413
C    -0.248740   -4.376158   -3.623043
C     1.628691   -3.690397   -0.668663
H    -0.679530   -4.884176   -4.471927
C     3.200676   -3.376248    1.538242
C     0.565211   -4.830980   -2.641996
H     3.807386   -3.210119    2.421367
C     2.577368   -4.676249   -0.390852
C     3.371734   -4.510128    0.740112
H     0.968840   -5.813584   -2.461971
H     2.709507   -5.529472   -1.044788
H     4.123694   -5.253307    0.985452
C    -1.313785   -2.183776   -4.219054
H    -1.288780   -2.569992   -5.239350
H    -0.920845   -1.169017   -4.211271
Cl   -0.375445   -0.433717    1.787172
66
Optimized Geometry
Fe   -0.116512   -1.006891   -0.726343
N    -3.103658   -1.183616   -1.323544
N    -1.818587   -2.622912   -0.042630
C    -4.032134   -4.081809    0.797083
C    -4.195888   -2.990696   -0.052299
C    -3.049169   -2.298266   -0.448558
C    -1.676751   -3.668503    0.782229
C    -2.750386   -4.435440    1.224161
C    -4.207877   -0.730537   -2.047216
C    -3.760562    0.302337   -2.800237
N    -2.406433    0.452001   -2.519313
C    -1.978992   -0.448736   -1.610762
C    -1.541852    1.415078   -3.194302
N     1.559495    1.681570   -0.448318
C     2.820844    2.245514   -0.602901
N    -0.737724    2.029983   -0.350080
C     0.449677    2.348895    0.149396
C    -1.817397    2.611144    0.185882
C    -1.744053    3.547721    1.216780
C    -0.485521    3.878284    1.721708
C     0.644947    3.261858    1.188133
C     3.579181    1.309681   -1.222915
N     2.761298    0.207549   -1.427453
C     1.505075    0.403554   -0.947951
C     3.239553   -1.024442   -2.047452
H    -4.900575   -4.644444    1.124650
H    -5.182755   -2.690370   -0.381532
H    -0.660212   -3.879729    1.095918
H    -2.586574   -5.277214    1.887744
H    -5.190588   -1.164715   -1.972313
H    -4.279380    0.939388   -3.499442
H    -0.516428    1.229642   -2.881133
H    -1.639494    1.290992   -4.276333
H    -1.821396    2.432268   -2.913457
H     3.049588    3.255706   -0.304474
H    -2.782565    2.324261   -0.226001
H    -2.651511    3.996778    1.605663
H    -0.380993    4.593993    2.531567
H     1.633993    3.463169    1.583956
H     4.607845    1.334037   -1.547636
H     3.939517   -0.773710   -2.846822
H     3.742745   -1.652134   -1.307135
H     2.385388   -1.557085   -2.460548
Cl   -5.544753    2.858994    0.022377
H    -2.356628   -2.159600   -3.869202
C     0.152368   -2.584965   -2.261141
N    -0.489180   -3.009209   -3.374139
H     2.005790   -1.564430    1.764486
N     1.424176   -2.604632    0.098057
C     2.215272   -2.447790    1.172440
N     0.792648   -3.721643   -1.819937
C    -0.278926   -4.363961   -3.618159
C     1.620287   -3.677507   -0.678893
H    -0.719474   -4.873086   -4.461362
C     3.209426   -3.358632    1.514863
C     0.534501   -4.820834   -2.637706
H     3.822447   -3.191205    2.393381
C     2.586306   -4.651387   -0.419447
C     3.389242   -4.483020    0.705223
H     0.926868   -5.806759   -2.450175
H     2.725546   -5.495115   -1.084192
H     4.155222   -5.216390    0.936364
C    -1.322863   -2.164625   -4.224938
H    -1.294452   -2.549501   -5.245730
H    -0.927367   -1.150862   -4.214219
Cl   -0.378656   -0.441032    1.809039
66
Optimized Geometry
Fe   -0.130523   -0.962706   -0.715015
N    -3.111574   -1.197299   -1.325933
N    -1.811433   -2.595604   -0.016190
C    -3.986937   -4.164298    0.720266
C    -4.167291   -3.071846   -0.123636
C    -3.039516   -2.320615   -0.464134
C    -1.654491   -3.643126    0.803875
C    -2.708236   -4.462552    1.196114
C    -4.221987   -0.755498   -2.047329
C    -3.791319    0.292956   -2.787945
N    -2.440691    0.464080   -2.501600
C    -1.999133   -0.439444   -1.601839
C    -1.593025    1.448968   -3.167018
N     1.596080    1.676841   -0.440001
C     2.865227    2.224634   -0.588389
N    -0.701950    1.979915   -0.327679
C     0.483332    2.351017    0.140939
C    -1.789105    2.565329    0.187447
C    -1.727374    3.554557    1.168571
C    -0.472072    3.933780    1.646369
C     0.667398    3.316407    1.132921
C     3.614715    1.277191   -1.201444
N     2.783835    0.184978   -1.409021
C     1.528200    0.398810   -0.937453
C     3.248494   -1.052942   -2.027307
H    -4.840258   -4.771625    1.004966
H    -5.152540   -2.817912   -0.493941
H    -0.642364   -3.812095    1.154219
H    -2.531955   -5.302950    1.858251
H    -5.198777   -1.203030   -1.974566
H    -4.319867    0.929319   -3.480422
H    -0.563913    1.278802   -2.857456
H    -1.689624    1.335298   -4.250201
H    -1.890430    2.458318   -2.875495
H     3.107119    3.232166   -0.291703
H    -2.751231    2.239728   -0.201176
H    -2.641502    4.004368    1.540305
H    -0.375725    4.690331    2.419274
H     1.654440    3.559786    1.509291
H     4.645648    1.287498   -1.519657
H     3.953300   -0.811008   -2.825162
H     3.742333   -1.686466   -1.285694
H     2.388512   -1.574728   -2.442215
Cl   -5.492358    2.823588    0.083920
H    -2.366457   -2.116829   -3.888713
C     0.134031   -2.555738   -2.244994
N    -0.512469   -2.974965   -3.357363
H     2.013072   -1.554388    1.777401
N     1.409333   -2.590301    0.116288
C     2.209936   -2.439823    1.184039
N     0.755859   -3.700693   -1.798698
C    -0.324465   -4.334237   -3.594822
C     1.590024   -3.664513   -0.661726
H    -0.772645   -4.840220   -4.435932
C     3.198606   -3.359647    1.519537
C     0.480386   -4.799513   -2.611336
H     3.819958   -3.197421    2.393182
C     2.548778   -4.647431   -0.409299
C     3.361579   -4.486166    0.709417
H     0.855729   -5.790979   -2.417985
H     2.675622   -5.492203   -1.075176
H     4.122380   -5.226595    0.935136
C    -1.324148   -2.119903   -4.218730
H    -1.271296   -2.492956   -5.243034
H    -0.926922   -1.107328   -4.186434
Cl   -0.367341   -0.424112    1.844898
66
Optimized Geometry
Fe   -0.139797   -0.924969   -0.704793
N    -3.117869   -1.213392   -1.324846
N    -1.805598   -2.580751    0.004501
C    -3.954028   -4.205851    0.699641
C    -4.146428   -3.117656   -0.146901
C    -3.032101   -2.336887   -0.464990
C    -1.637808   -3.624040    0.828010
C    -2.677359   -4.470497    1.200177
C    -4.232391   -0.787163   -2.049136
C    -3.817181    0.273179   -2.781380
N    -2.471182    0.466698   -2.487065
C    -2.017383   -0.435166   -1.590951
C    -1.640036    1.473264   -3.140716
N     1.625259    1.672980   -0.433895
C     2.899285    2.210953   -0.576628
N    -0.674097    1.919666   -0.300256
C     0.506597    2.349670    0.129516
C    -1.771097    2.503081    0.195242
C    -1.726092    3.545819    1.120037
C    -0.476411    3.982937    1.561459
C     0.674449    3.370846    1.066754
C     3.645468    1.254097   -1.178876
N     2.807808    0.166662   -1.386662
C     1.551389    0.392714   -0.924781
C     3.265786   -1.076295   -1.999597
H    -4.796468   -4.835670    0.967392
H    -5.130543   -2.889179   -0.536286
H    -0.628922   -3.766547    1.198103
H    -2.491954   -5.306022    1.865998
H    -5.201398   -1.252297   -1.983423
H    -4.353507    0.904645   -3.472316
H    -0.607783    1.315766   -2.835040
H    -1.735664    1.372471   -4.225145
H    -1.953444    2.474145   -2.836214
H     3.148904    3.217588   -0.283826
H    -2.728215    2.131996   -0.162858
H    -2.649358    3.989663    1.475961
H    -0.391977    4.782264    2.291514
H     1.657795    3.663530    1.416398
H     4.678801    1.254896   -1.489406
H     3.979999   -0.841787   -2.791272
H     3.746740   -1.714143   -1.253296
H     2.404343   -1.589512   -2.422095
Cl   -5.450728    2.781612    0.129068
H    -2.356785   -2.056260   -3.917011
C     0.124560   -2.523944   -2.239021
N    -0.518809   -2.931382   -3.357808
H     2.016821   -1.564972    1.791830
N     1.398571   -2.585099    0.126652
C     2.202786   -2.449322    1.193315
N     0.730252   -3.678150   -1.793945
C    -0.345675   -4.291883   -3.599639
C     1.565136   -3.657049   -0.656774
H    -0.794414   -4.789182   -4.445639
C     3.181439   -3.382383    1.522608
C     0.446805   -4.770432   -2.612663
H     3.806362   -3.231890    2.395819
C     2.512602   -4.652776   -0.411128
C     3.329376   -4.506799    0.706806
H     0.808581   -5.767191   -2.420663
H     2.628599   -5.495515   -1.081492
H     4.081699   -5.257406    0.927336
C    -1.308104   -2.062631   -4.226066
H    -1.237298   -2.425614   -5.252960
H    -0.904365   -1.053323   -4.175811
Cl   -0.352961   -0.423149    1.881893
66
Optimized Geometry
Fe   -0.149223   -0.893582   -0.688636
N    -3.120778   -1.228789   -1.331893
N    -1.801067   -2.550326    0.034402
C    -3.916023   -4.237364    0.684564
C    -4.119681   -3.161169   -0.174567
C    -3.022330   -2.347371   -0.467599
C    -1.623304   -3.581608    0.871095
C    -2.645849   -4.457319    1.222002
C    -4.237642   -0.817639   -2.061229
C    -3.836531    0.255783   -2.782400
N    -2.496536    0.471540   -2.476142
C    -2.032595   -0.429738   -1.584419
C    -1.680907    1.503436   -3.109327
N     1.644989    1.669256   -0.435740
C     2.919735    2.204502   -0.582886
N    -0.653737    1.849685   -0.256750
C     0.521469    2.342611    0.119143
C    -1.759405    2.423181    0.230056
C    -1.730625    3.516491    1.094751
C    -0.487389    4.017554    1.482990
C     0.673594    3.418430    0.995677
C     3.664490    1.240543   -1.175451
N     2.825230    0.152094   -1.373971
C     1.569822    0.384436   -0.914844
C     3.279602   -1.096263   -1.978449
H    -4.744988   -4.892179    0.933781
H    -5.099274   -2.966473   -0.592694
H    -0.621142   -3.687194    1.269834
H    -2.452729   -5.281203    1.900029
H    -5.198437   -1.300794   -2.005530
H    -4.379158    0.883022   -3.472249
H    -0.646334    1.356349   -2.805891
H    -1.772715    1.422452   -4.195607
H    -2.011059    2.493240   -2.786148
H     3.173034    3.212402   -0.298157
H    -2.709564    2.001860   -0.087549
H    -2.661117    3.949616    1.444655
H    -0.414877    4.858521    2.166008
H     1.652730    3.765026    1.305162
H     4.698265    1.236714   -1.484501
H     3.999793   -0.869313   -2.766891
H     3.752206   -1.733740   -1.226576
H     2.417599   -1.606014   -2.403968
Cl   -5.434383    2.803956    0.107985
H    -2.344295   -2.002063   -3.945726
C     0.113662   -2.497279   -2.228161
N    -0.520769   -2.889193   -3.357942
H     2.032546   -1.584747    1.805013
N     1.393901   -2.587229    0.137153
C     2.202684   -2.469314    1.202247
N     0.706576   -3.660683   -1.788993
C    -0.354989   -4.248363   -3.611975
C     1.540921   -3.658199   -0.650631
H    -0.798675   -4.733895   -4.467426
C     3.166152   -3.420107    1.526383
C     0.423774   -4.742317   -2.622044
H     3.795699   -3.283245    2.398542
C     2.470855   -4.671871   -0.409857
C     3.292262   -4.544322    0.706881
H     0.777011   -5.743473   -2.437718
H     2.571070   -5.514848   -1.082370
H     4.031275   -5.309188    0.923472
C    -1.288931   -2.006534   -4.231023
H    -1.195970   -2.355531   -5.261048
H    -0.884018   -0.999117   -4.158192
Cl   -0.312921   -0.426141    1.934105
66
Optimized Geometry
Fe   -0.153643   -0.854915   -0.674880
N    -3.118726   -1.246119   -1.341130
N    -1.791271   -2.507698    0.072311
C    -3.861186   -4.267647    0.675208
C    -4.077952   -3.208694   -0.201958
C    -3.003824   -2.355930   -0.468167
C    -1.602015   -3.522052    0.927450
C    -2.601887   -4.431858    1.256332
C    -4.238445   -0.857888   -2.078244
C    -3.856567    0.228673   -2.790413
N    -2.524803    0.474154   -2.470654
C    -2.047498   -0.421586   -1.580316
C    -1.730201    1.535060   -3.082164
N     1.667311    1.669785   -0.440110
C     2.943099    2.203000   -0.587684
N    -0.629294    1.786950   -0.220596
C     0.536633    2.338171    0.103112
C    -1.744745    2.348411    0.258025
C    -1.736635    3.485069    1.064786
C    -0.503958    4.046347    1.400409
C     0.667487    3.463004    0.919017
C     3.689120    1.231692   -1.166625
N     2.849580    0.141436   -1.357435
C     1.593693    0.379978   -0.905808
C     3.301855   -1.113017   -1.950753
H    -4.671915   -4.951840    0.904703
H    -5.049693   -3.056348   -0.654576
H    -0.610236   -3.583170    1.359244
H    -2.399904   -5.239625    1.950957
H    -5.188456   -1.362889   -2.031866
H    -4.407754    0.846789   -3.481715
H    -0.691659    1.399210   -2.786639
H    -1.823709    1.478237   -4.169610
H    -2.076966    2.511081   -2.734769
H     3.198624    3.212500   -0.310877
H    -2.685101    1.880704   -0.020222
H    -2.674713    3.904742    1.410449
H    -0.447095    4.923907    2.037258
H     1.638972    3.860616    1.187934
H     4.724507    1.223454   -1.470186
H     4.026995   -0.894561   -2.737071
H     3.767431   -1.747650   -1.192151
H     2.439563   -1.621548   -2.377252
Cl   -5.427112    2.744172    0.109654
H    -2.325126   -1.932235   -3.991916
C     0.102813   -2.463842   -2.220892
N    -0.524795   -2.837218   -3.361159
H     2.059726   -1.606115    1.810669
N     1.390260   -2.588185    0.142972
C     2.204488   -2.493852    1.206098
N     0.672777   -3.640371   -1.785212
C    -0.378296   -4.196789   -3.624270
C     1.506247   -3.661577   -0.645837
H    -0.820195   -4.668255   -4.488455
C     3.141673   -3.471495    1.528156
C     0.381469   -4.710604   -2.630087
H     3.776746   -3.352631    2.398968
C     2.407058   -4.702018   -0.406708
C     3.233697   -4.598731    0.708571
H     0.717114   -5.718632   -2.451123
H     2.482194   -5.548085   -1.078506
H     3.950350   -5.384980    0.923857
C    -1.261101   -1.936294   -4.242718
H    -1.136229   -2.267855   -5.275236
H    -0.854480   -0.932319   -4.139620
Cl   -0.243315   -0.413056    1.992231
66
Optimized Geometry
Fe   -0.157137   -0.818018   -0.658035
N    -3.122521   -1.242756   -1.337073
N    -1.790589   -2.471741    0.099725
C    -3.810085   -4.315617    0.619755
C    -4.039111   -3.256840   -0.254549
C    -2.991553   -2.359493   -0.475508
C    -1.590514   -3.486356    0.952384
C    -2.565469   -4.435876    1.241693
C    -4.250878   -0.854582   -2.060730
C    -3.883984    0.245675   -2.759612
N    -2.552303    0.498542   -2.445334
C    -2.061106   -0.405062   -1.570554
C    -1.771739    1.578220   -3.041557
N     1.696121    1.664573   -0.441559
C     2.972952    2.195251   -0.591108
N    -0.595832    1.722125   -0.175555
C     0.558054    2.332523    0.083713
C    -1.720840    2.279405    0.286515
C    -1.736351    3.469936    1.010307
C    -0.517233    4.092225    1.281210
C     0.664511    3.514795    0.817670
C     3.720088    1.215277   -1.153797
N     2.879961    0.123140   -1.334525
C     1.623545    0.368951   -0.891021
C     3.329566   -1.137920   -1.915822
H    -4.599947   -5.034073    0.814751
H    -4.998832   -3.140281   -0.742153
H    -0.611215   -3.513206    1.414368
H    -2.355414   -5.241430    1.936501
H    -5.197407   -1.365736   -2.010283
H    -4.445530    0.868264   -3.438545
H    -0.727669    1.438302   -2.767567
H    -1.881422    1.549064   -4.128423
H    -2.115859    2.543987   -2.663846
H     3.230395    3.207019   -0.325106
H    -2.650351    1.762634    0.066480
H    -2.684391    3.878391    1.341774
H    -0.477890    5.014412    1.852995
H     1.625599    3.964847    1.035924
H     4.757143    1.201719   -1.451446
H     4.062888   -0.928785   -2.697071
H     3.784168   -1.771099   -1.149451
H     2.467758   -1.643249   -2.347180
Cl   -5.353412    2.512266    0.433490
H    -2.322222   -1.853982   -4.014140
C     0.087961   -2.428402   -2.214596
N    -0.542272   -2.782660   -3.359989
H     2.080725   -1.640060    1.818581
N     1.382438   -2.595322    0.147304
C     2.205258   -2.524924    1.205439
N     0.635381   -3.618463   -1.786187
C    -0.420509   -4.142862   -3.632027
C     1.473524   -3.663916   -0.650390
H    -0.868251   -4.599877   -4.500919
C     3.126250   -3.522411    1.513840
C     0.326559   -4.677291   -2.639300
H     3.769156   -3.422254    2.381279
C     2.356206   -4.723203   -0.425520
C     3.191732   -4.644650    0.685107
H     0.642679   -5.692629   -2.466327
H     2.411749   -5.565063   -1.104441
H     3.894789   -5.445964    0.889519
C    -1.253253   -1.862937   -4.242775
H    -1.109663   -2.180325   -5.277442
H    -0.840788   -0.864058   -4.116446
Cl   -0.192635   -0.421207    2.050344
66
Frame 0
 Fe         0.132465757576        0.242811090909        0.253514969697
 N         -2.813967242424       -0.258955909091       -0.461892030303
 N         -1.474974242424       -1.395603909091        1.042705969697
 C         -3.401910242424       -3.354158909091        1.491976969697
 C         -3.651508242424       -2.322154909091        0.591471969697
 C         -2.652869242424       -1.362650909091        0.411025969697
 C         -1.257670242424       -2.383197909091        1.923201969697
 C         -2.186917242424       -3.386510909091        2.179451969697
 C         -3.948713242424        0.088030090909       -1.195724030303
 C         -3.622427242424        1.213368090909       -1.874730030303
 N         -2.307798242424        1.520821090909       -1.538593030303
 C         -1.787746242424        0.627355090909       -0.670312030303
 C         -1.576332242424        2.653286090909       -2.098058030303
 N          2.030082757576        2.663960090909        0.467082969697
 C          3.313203757576        3.183574090909        0.328109969697
 N         -0.257164242424        2.680580090909        0.771717969697
 C          0.886281757576        3.335719090909        0.970611969697
 C         -1.389357242424        3.239421090909        1.216188969697
 C         -1.423617242424        4.472099090909        1.863740969697
 C         -0.217389242424        5.142336090909        2.069489969697
 C          0.971055757576        4.567492090909        1.620763969697
 C          4.056977757576        2.194084090909       -0.221886030303
 N          3.209145757576        1.107737090909       -0.406446030303
 C          1.951769757576        1.366678090909        0.024070969697
 C          3.650143757576       -0.157326909091       -0.985569030303
 H         -4.154066242424       -4.119063909091        1.657090969697
 H         -4.589613242424       -2.273197909091        0.052997969697
 H         -0.304545242424       -2.339119909091        2.434937969697
 H         -1.964462242424       -4.166537909091        2.899082969697
 H         -4.873019242424       -0.463660909091       -1.162722030303
 H         -4.202614242424        1.820007090909       -2.552409030303
 H         -0.531964242424        2.568606090909       -1.803583030303
 H         -1.659732242424        2.639426090909       -3.187508030303
 H         -1.984968242424        3.589953090909       -1.710622030303
 H          3.580155757576        4.191842090909        0.597427969697
 H         -2.308147242424        2.688126090909        1.041672969697
 H         -2.376671242424        4.877023090909        2.184519969697
 H         -0.193229242424        6.101952090909        2.576808969697
 H          1.921517757576        5.060971090909        1.783524969697
 H          5.097353757576        2.169779090909       -0.507083030303
 H          4.393185757576        0.045086090909       -1.759377030303
 H          4.089965757576       -0.797518909091       -0.216491030303
 H          2.786968757576       -0.651855909091       -1.426792030303
 Cl        -5.017570242424        3.488887090909        1.281016969697
 H         -2.001912242424       -0.755321909091       -3.176108030303
 C          0.367421757576       -1.370812909091       -1.307112030303
 N         -0.254979242424       -1.702616909091       -2.463459030303
 H          2.395181757576       -0.646220909091        2.723338969697
 N          1.665331757576       -1.577897909091        1.052996969697
 C          2.494557757576       -1.532053909091        2.107136969697
 N          0.885255757576       -2.575521909091       -0.882128030303
 C         -0.159398242424       -3.062946909091       -2.744944030303
 C          1.723175757576       -2.646747909091        0.253332969697
 H         -0.606600242424       -3.503511909091       -3.622562030303
 C          3.389396757576       -2.554994909091        2.409894969697
 C          0.564134757576       -3.620635909091       -1.747772030303
 H          4.039254757576       -2.473644909091        3.274136969697
 C          2.576608757576       -3.731045909091        0.473083969697
 C          3.419271757576       -3.677524909091        1.579843969697
 H          0.856245757576       -4.643917909091       -1.579803030303
 H          2.605796757576       -4.573772909091       -0.206316030303
 H          4.100393757576       -4.498653909091        1.779972969697
 C         -0.923431242424       -0.759474909091       -3.354431030303
 H         -0.731253242424       -1.049422909091       -4.389457030303
 H         -0.516582242424        0.234772090909       -3.181615030303
 Cl         0.172819757576        0.612474090909        3.047556969697
66
Frame 1
 Fe         0.133864476369        0.193596286686        0.156937846500
 N         -2.816951923460       -0.174814613206       -0.532040827720
 N         -1.509047809576       -1.283463824992        1.023257495762
 C         -3.534479921011       -3.102658949865        1.626173453323
 C         -3.741738844397       -2.115532127712        0.663945099230
 C         -2.698866225740       -1.220614338523        0.412866482417
 C         -1.316698501535       -2.251787956048        1.931600821590
 C         -2.289654115444       -3.197323336839        2.252158522603
 C         -3.950875030554        0.210616686861       -1.252451062485
 C         -3.581822073820        1.301072512631       -1.967512619501
 N         -2.249054818585        1.558483913071       -1.650151858893
 C         -1.746660943756        0.644295721915       -0.794585688077
 C         -1.473329729531        2.659059891930       -2.210500635172
 N          2.005231345740        2.609254629324        0.504214037841
 C          3.284376278432        3.145082350917        0.394800383247
 N         -0.268658257887        2.536413643414        0.893730675620
 C          0.854283612789        3.241704084857        1.042942953876
 C         -1.410580470456        3.052600593833        1.364914677469
 C         -1.475829295749        4.292977093054        1.998355631485
 C         -0.291516004231        5.019031914487        2.150474167385
 C          0.905181550618        4.490250930452        1.664850911985
 C          4.038006232743        2.191277015915       -0.205060555795
 N          3.199174412306        1.109556924052       -0.450358227348
 C          1.939516273002        1.337482230945       -0.012907790007
 C          3.651284339749       -0.129133341622       -1.078050750855
 H         -4.309434149658       -3.847551475703        1.813116419970
 H         -4.694980330032       -2.034873877475        0.155339601517
 H         -0.345369624119       -2.247650718462        2.410131611519
 H         -2.088198305912       -3.958397700325        2.998482624907
 H         -4.903794580814       -0.286372149538       -1.176906435479
 H         -4.147793612447        1.929714649812       -2.636520010521
 H         -0.442660745521        2.562554238433       -1.869954820500
 H         -1.514636879783        2.616862740541       -3.301990026302
 H         -1.881451856912        3.611743828931       -1.860901279778
 H          3.538658313518        4.153285093091        0.683934220250
 H         -2.303555111348        2.450287594360        1.235942128711
 H         -2.436510348693        4.663405216100        2.339387061053
 H         -0.298180754825        6.006129920318        2.605382755079
 H          1.833258683744        5.040866333928        1.765190455864
 H          5.084468093133        2.183080636677       -0.469627230971
 H          4.380080457210        0.108606274697       -1.856053347561
 H          4.109545638048       -0.788508105225       -0.336222252054
 H          2.788761744953       -0.621133661437       -1.521837192113
 Cl        -5.037745892577        3.182640847606        1.518747954665
 H         -2.012999117486       -0.911267557208       -3.203269943523
 C          0.367205355556       -1.443505229778       -1.350168748249
 N         -0.236066014297       -1.807519636239       -2.506771024778
 H          2.346135686620       -0.641205631790        2.713830537578
 N          1.663734769994       -1.591597649155        1.027260956111
 C          2.492072016043       -1.509356630529        2.080981920536
 N          0.938489942205       -2.619801117549       -0.917871638374
 C         -0.098649362174       -3.168255960571       -2.768721770230
 C          1.778278005581       -2.651173462062        0.219913825113
 H         -0.515924495261       -3.632793575899       -3.650084618076
 C          3.422215667372       -2.499269764163        2.391264890090
 C          0.648143036547       -3.686999367769       -1.766747708448
 H          4.054709074240       -2.396480023543        3.266819560374
 C          2.690537392653       -3.688667726733        0.431308997536
 C          3.523679089984       -3.604332692023        1.543485929536
 H          0.972358994796       -4.698489808741       -1.583117457794
 H          2.773027263740       -4.518703782002       -0.260882366038
 H          4.253906632498       -4.386085354047        1.733655251105
 C         -0.938206704961       -0.896426153040       -3.406956689204
 H         -0.766362994066       -1.208764989399       -4.439628807054
 H         -0.545546839286        0.109118921667       -3.270112574728
 Cl         0.203647305724        0.609459568707        3.292566095781
66
Frame 2
 Fe         0.124054836324        0.149156389281        0.069426733580
 N         -2.826475661280       -0.095488033385       -0.587574394087
 N         -1.549806939434       -1.195783756330        1.000301994893
 C         -3.641572914325       -2.903334445606        1.692074764638
 C         -3.823132689675       -1.936777942219        0.704085782183
 C         -2.748686780751       -1.093827174885        0.410836110384
 C         -1.379291295097       -2.152902834284        1.925516556000
 C         -2.388061637188       -3.041837560227        2.292604912542
 C         -3.953462931071        0.330553307045       -1.296437343467
 C         -3.544915867137        1.386447334377       -2.041503024145
 N         -2.200608816309        1.597997565249       -1.736152725226
 C         -1.723670036107        0.666479062689       -0.886250580392
 C         -1.383146447897        2.661532567581       -2.308569043756
 N          1.982188680824        2.544701874008        0.530943275472
 C          3.260325736105        3.088473669607        0.453718945363
 N         -0.270556157425        2.388198221000        1.011623813853
 C          0.830549306210        3.136360642096        1.112886797938
 C         -1.415633572210        2.866529299183        1.514627047963
 C         -1.505875925711        4.112488732632        2.134273707988
 C         -0.343333421346        4.880447451737        2.244404539972
 C          0.854347120779        4.393050871468        1.719520138654
 C          4.015934223777        2.174544423638       -0.204288674638
 N          3.179347572480        1.107604686086       -0.513879622281
 C          1.919808723646        1.308152864198       -0.065804356774
 C          3.631638979753       -0.098128276646       -1.203147445786
 H         -4.445312097102       -3.608204435665        1.913426554971
 H         -4.780583181000       -1.828174046054        0.208824014135
 H         -0.396151387967       -2.185675553152        2.378332547707
 H         -2.206207940823       -3.790078596155        3.056990935984
 H         -4.929080197313       -0.113540003148       -1.188055733576
 H         -4.092348129159        2.029376781214       -2.712560292651
 H         -0.367739397297        2.556818806481       -1.925601344521
 H         -1.390487547106        2.584912416944       -3.399057037203
 H         -1.780654658735        3.633909230032       -2.003513784420
 H          3.516407726741        4.076452048380        0.807311588384
 H         -2.288045588386        2.229768272294        1.414873710725
 H         -2.469133775219        4.452782240046        2.498755960012
 H         -0.369027417764        5.868369353318        2.698963653129
 H          1.763062053718        4.980911288475        1.780612504360
 H          5.062783266568        2.184116951649       -0.467420769948
 H          4.334931418592        0.180090326416       -1.991322973846
 H          4.117765280531       -0.778600871803       -0.499028749817
 H          2.763373993466       -0.585170902265       -1.640923950563
 Cl        -5.038302069425        2.938156733119        1.692584115415
 H         -2.031102988712       -1.077715014833       -3.223541476542
 C          0.354359791619       -1.518517062028       -1.375354675472
 N         -0.221258304898       -1.912385261422       -2.535416306094
 H          2.351003485802       -0.538666037873        2.627225933983
 N          1.642954576246       -1.593272255351        1.009229899594
 C          2.481621335087       -1.446583200909        2.048032631455
 N          0.989054566771       -2.660193278496       -0.941283159618
 C         -0.028902956789       -3.268784047091       -2.783943822984
 C          1.819320904317       -2.648030565163        0.205021975703
 H         -0.434476388505       -3.760967086180       -3.656235698309
 C          3.416474740359       -2.416804039460        2.404466300614
 C          0.749338715299       -3.744497336574       -1.783629235214
 H          4.021909176545       -2.280524701382        3.295375974129
 C          2.783019074271       -3.635151742481        0.427317470438
 C          3.599459414823       -3.505383707927        1.548587145171
 H          1.116965051760       -4.739258564892       -1.590163811657
 H          2.916703079640       -4.459071293415       -0.265080861796
 H          4.373677411494       -4.242721283816        1.743547811965
 C         -0.959690574749       -1.035133453514       -3.441010772737
 H         -0.790652155649       -1.355560232349       -4.471771321696
 H         -0.595502010917       -0.016116468797       -3.325113995888
 Cl         0.340509616923        0.754477655533        3.487311135807
66
Frame 3
 Fe         0.109475291793        0.107488210238       -0.016077738882
 N         -2.835318938273       -0.004353927687       -0.640300164809
 N         -1.587149142409       -1.111167054007        0.966694715260
 C         -3.740054934450       -2.705061570069        1.733624285722
 C         -3.893318242379       -1.761773572897        0.718728200600
 C         -2.788196077617       -0.975491502703        0.385969879254
 C         -1.443057444316       -2.052367621974        1.913251886824
 C         -2.483837348131       -2.886001309805        2.317515880254
 C         -3.953455143524        0.466822712693       -1.334925236967
 C         -3.508382147178        1.491519255436       -2.102388720885
 N         -2.149946637994        1.643383785786       -1.822122723049
 C         -1.704198398532        0.703687443542       -0.965832084694
 C         -1.288728403205        2.658322602167       -2.418172980524
 N          1.958105420509        2.474605934480        0.547984709215
 C          3.236302167268        3.021764519808        0.505254485479
 N         -0.263841253299        2.224569896876        1.126723344765
 C          0.809230493115        3.018309185158        1.179843913281
 C         -1.410872282340        2.664315508124        1.660435204787
 C         -1.529329325810        3.913441304922        2.269342974682
 C         -0.392267713023        4.723170926803        2.341702969422
 C          0.803418485071        4.280975175545        1.774036841998
 C          3.990874116469        2.152780584758       -0.213273850613
 N          3.155017630227        1.105238970696       -0.585255803323
 C          1.896271191098        1.278621098644       -0.126402870238
 C          3.605668424586       -0.063356667813       -1.337206528173
 H         -4.571913363969       -3.365740986399        1.988161402881
 H         -4.853080084699       -1.621429638509        0.236143331291
 H         -0.453857673758       -2.120355408528        2.348799183300
 H         -2.322807138716       -3.622165956125        3.098380027724
 H         -4.948171481083        0.076431354961       -1.197263488976
 H         -4.036800019835        2.151391307275       -2.772307250381
 H         -0.283307247054        2.531500965328       -2.014738052844
 H         -1.280244826585        2.545157237078       -3.505591583860
 H         -1.658235612395        3.653146209872       -2.152618488706
 H          3.496258537909        3.981312275716        0.929582943125
 H         -2.261643324384        1.995781168368        1.587396449509
 H         -2.493749409773        4.220586620184        2.659399099995
 H         -0.440622770576        5.713775586342        2.790475552524
 H          1.690306740663        4.904025038474        1.800180897556
 H          5.037099809466        2.180515268610       -0.477736580515
 H          4.281722739671        0.257182950603       -2.133282049371
 H          4.119956426180       -0.764013229458       -0.674059589156
 H          2.732192299955       -0.544466799739       -1.770854467889
 Cl        -5.028949489559        2.673232631159        1.861532417944
 H         -2.063429146261       -1.259267922762       -3.213363358805
 C          0.346734767246       -1.587427672771       -1.398172455073
 N         -0.209486529629       -2.016062825902       -2.554486793887
 H          2.326040770049       -0.436406638643        2.554431338190
 N          1.615799144025       -1.587451791071        0.998313051399
 C          2.457338246590       -1.374079179721        2.023672291227
 N          1.042067729997       -2.690074419699       -0.958849426782
 C          0.043427106020       -3.364784787598       -2.789032751530
 C          1.859181768734       -2.632141377158        0.196635848673
 H         -0.333739436057       -3.881995814228       -3.659755943485
 C          3.418677479648       -2.306168545828        2.411022655144
 C          0.853650680317       -3.791638663295       -1.791129427457
 H          3.976144543569       -2.149314977498        3.329350361093
 C          2.872712098688       -3.564380969824        0.432074319853
 C          3.667720268308       -3.388012068267        1.563159130311
 H          1.263123373085       -4.767277090228       -1.584345978405
 H          3.050868106069       -4.387257370311       -0.252162735018
 H          4.479753175698       -4.080809649192        1.768464790823
 C         -0.999730636890       -1.181620653870       -3.457684558266
 H         -0.841463635149       -1.510655871724       -4.487541181801
 H         -0.672179497940       -0.147541228742       -3.366696969236
 Cl         0.530225724769        0.889059034399        3.755347449494
66
Frame 4
 Fe         0.089141099470        0.073996961768       -0.092723179545
 N         -2.846670497615        0.083095856631       -0.686870363222
 N         -1.626549601200       -1.055219105284        0.919910580118
 C         -3.830271368544       -2.552239266137        1.729569858550
 C         -3.957899381523       -1.619012613894        0.702739232758
 C         -2.824357544554       -0.889930488658        0.338411605694
 C         -1.510341666558       -1.982236710032        1.884877284293
 C         -2.579281096968       -2.764151673158        2.314688614012
 C         -3.952979621686        0.599317453803       -1.367163491184
 C         -3.477011981370        1.603688764401       -2.142512974618
 N         -2.107411682699        1.692246318622       -1.891397513025
 C         -1.692928681178        0.745977463893       -1.027818040745
 C         -1.207190252905        2.653094232552       -2.519539709465
 N          1.940792213432        2.403711839171        0.548244327772
 C          3.219942283652        2.950105353412        0.529314548860
 N         -0.243244994354        2.065316549461        1.224831285175
 C          0.800686588352        2.900030669021        1.232263736362
 C         -1.387276950880        2.471013885717        1.792564842711
 C         -1.523252868464        3.713302029352        2.411369257704
 C         -0.410286832972        4.557292480208        2.450633902254
 C          0.777654520387        4.156310172938        1.838772999085
 C          3.965145351516        2.128496271504       -0.252691604885
 N          3.123354639409        1.107636066363       -0.681573148846
 C          1.870601787753        1.252936529074       -0.199138661306
 C          3.562637296934       -0.016914238589       -1.504314302883
 H         -4.689084415607       -3.159879256271        2.018096436090
 H         -4.916633632320       -1.444361382154        0.229885460823
 H         -0.520543550446       -2.080585432492        2.313265469671
 H         -2.439591597362       -3.493010756374        3.106424256851
 H         -4.962695637407        0.261653913169       -1.202812680096
 H         -3.986262878810        2.278716464052       -2.812413246472
 H         -0.206796659492        2.495740997207       -2.113807640449
 H         -1.202021426261        2.506897877675       -3.603065944602
 H         -1.535900887241        3.669772383582       -2.285598527461
 H          3.491243661861        3.867731815909        1.032036269900
 H         -2.222434462904        1.781193265285        1.738678447970
 H         -2.484136299150        3.989948475985        2.831451865102
 H         -0.467444256852        5.535659757384        2.926087022677
 H          1.644796194487        4.807597438997        1.835106424561
 H          5.008144645724        2.173285897710       -0.527325048837
 H          4.199458417742        0.350472043530       -2.312506128777
 H          4.114212734740       -0.736291831470       -0.893260445075
 H          2.679886045952       -0.491929658694       -1.925787905901
 Cl        -4.999209648205        2.447168803414        2.009294556387
 H         -2.090301298982       -1.461202909622       -3.205616114469
 C          0.344055675759       -1.646116975306       -1.411112502624
 N         -0.190525546445       -2.111647822445       -2.562428336517
 H          2.262276233599       -0.309332569054        2.484492126115
 N          1.575134552816       -1.564498471396        0.997045501819
 C          2.414586646162       -1.271026875083        2.004307826059
 N          1.098385559972       -2.705227872369       -0.964039803490
 C          0.127907365535       -3.448768563040       -2.782412457252
 C          1.887068595347       -2.602457423870        0.208669695454
 H         -0.230215289744       -3.995793555662       -3.642924641685
 C          3.400367995411       -2.157551905577        2.435096584983
 C          0.966737200678       -3.822387989982       -1.785919649979
 H          3.910745280125       -1.964964181924        3.373689129134
 C          2.934107341863       -3.486001447684        0.480064548041
 C          3.701097294713       -3.252430702885        1.621149457544
 H          1.418045254219       -4.776002710643       -1.564371104226
 H          3.158765991827       -4.311801568484       -0.186969159136
 H          4.534212657396       -3.909267092197        1.857410874799
 C         -1.035104833448       -1.327221190685       -3.461738340552
 H         -0.867339104901       -1.648297899333       -4.492694341392
 H         -0.766059193074       -0.275504297523       -3.378864878669
 Cl         0.768064515288        1.009858406183        4.060967858054
66
Frame 5
 Fe         0.064072695572        0.047179340460       -0.158668004031
 N         -2.864025075403        0.159030701252       -0.729334062793
 N         -1.673556839483       -1.032847839249        0.860439085929
 C         -3.923748875741       -2.445629976198        1.687870866501
 C         -4.025970702864       -1.506870683444        0.664350506802
 C         -2.867724395773       -0.827675826896        0.283156253249
 C         -1.587177911591       -1.950900452106        1.837582339833
 C         -2.680119235799       -2.692398580523        2.275243754294
 C         -3.956479767214        0.720183431328       -1.394780412886
 C         -3.453769507885        1.719216705214       -2.159635065533
 N         -2.076613161570        1.742605002496       -1.939768496450
 C         -1.691346977642        0.785647793103       -1.074952632196
 C         -1.144014648454        2.650973673921       -2.599047843592
 N          1.930436090972        2.335759159459        0.528585854781
 C          3.210523212388        2.880610917951        0.515759969239
 N         -0.209858702786        1.917314887884        1.301233193410
 C          0.805782933402        2.787697608982        1.266380312357
 C         -1.342798074275        2.289928925763        1.914555029961
 C         -1.481684583198        3.515766594333        2.564025880412
 C         -0.390247164633        4.387464420339        2.572261027478
 C          0.780581900149        4.027367503199        1.905300329729
 C          3.934305242579        2.111028215236       -0.336691785665
 N          3.079823630136        1.120105416686       -0.809281504815
 C          1.841862514814        1.231350060124       -0.283112476209
 C          3.494903417570        0.048401702588       -1.711516054221
 H         -4.804973858208       -3.004954593025        1.998251555058
 H         -4.981108744054       -1.295351354293        0.199877198094
 H         -0.600470610281       -2.079730304074        2.265102838255
 H         -2.561700548319       -3.424972394718        3.066666734850
 H         -4.977155863998        0.429579176748       -1.210021885497
 H         -3.943679252633        2.408350710727       -2.829747935077
 H         -0.145929339376        2.456717154967       -2.203618979666
 H         -1.156371747328        2.482531433684       -3.679236305691
 H         -1.425841165941        3.685645754441       -2.384537858052
 H          3.501488742307        3.746545907719        1.092433798898
 H         -2.169569203778        1.589261711840        1.871147519725
 H         -2.432030429098        3.762778819387        3.024056400247
 H         -0.445348317868        5.347855033586        3.083771339422
 H          1.631607405334        4.699487119002        1.878210844948
 H          4.969470924234        2.175084747596       -0.635907552973
 H          4.071080884582        0.469359251755       -2.538977194007
 H          4.099981022799       -0.683103976518       -1.169490154140
 H          2.599101593348       -0.428062017292       -2.102979349550
 Cl        -4.945646375887        2.255468067321        2.162942157433
 H         -2.086482223104       -1.694437644503       -3.236884573345
 C          0.348223944437       -1.695159846064       -1.413205212394
 N         -0.151112837860       -2.196655081232       -2.564473176040
 H          2.159938456998       -0.167311202671        2.424450363539
 N          1.518449269746       -1.523503876080        1.008067849685
 C          2.337115825793       -1.153408204714        2.006871804442
 N          1.153384765525       -2.708239346656       -0.949466462780
 C          0.239054416018       -3.517322743241       -2.768953492546
 C          1.894690541923       -2.563744944295        0.249731705536
 H         -0.092541264289       -4.094831267249       -3.619869601231
 C          3.337192515348       -1.991986387925        2.495854221290
 C          1.086848181764       -3.838550445244       -1.761112394609
 H          3.796753748473       -1.753390609345        3.449362930135
 C          2.965412196203       -3.399161868174        0.573675131168
 C          3.680432503209       -3.114419982983        1.737622834347
 H          1.576347142804       -4.768326459419       -1.520669285541
 H          3.223399284540       -4.247080587061       -0.052041793024
 H          4.523950645650       -3.739104849581        2.019190535419
 C         -1.041095976522       -1.467640776598       -3.466750901516
 H         -0.825869625023       -1.747003418854       -4.501337304719
 H         -0.865179794847       -0.398500731267       -3.358201096747
 Cl         1.165027154107        1.165981322398        4.380238681065
66
Frame 6
 Fe         0.039670805992        0.026828584749       -0.216645957551
 N         -2.884570360686        0.241677168359       -0.760321754276
 N         -1.727282209685       -1.027313472593        0.793535066085
 C         -4.023479395641       -2.363618175356        1.618546961404
 C         -4.097968745044       -1.404299874393        0.612856383280
 C         -2.916993403723       -0.768050802624        0.228683827422
 C         -1.669565259985       -1.960244949594        1.758815046165
 C         -2.787368637522       -2.660487986306        2.198524844098
 C         -3.961602965253        0.857855589892       -1.400233003159
 C         -3.428092916574        1.836171269650       -2.170598718509
 N         -2.046944120444        1.788146377474       -1.986707461507
 C         -1.692234848815        0.823589108390       -1.117105101711
 C         -1.085806973046        2.638271334558       -2.682549804236
 N          1.920215621346        2.284019320270        0.485320032714
 C          3.203249138782        2.822135336719        0.470645747922
 N         -0.170215177735        1.790061089354        1.350444350349
 C          0.818224121791        2.691483904768        1.280812860476
 C         -1.280808942182        2.123031736159        2.026301170918
 C         -1.409804619513        3.323491682631        2.722098251142
 C         -0.338384304163        4.218446236700        2.702841818785
 C          0.804906803266        3.903979982761        1.968879227958
 C          3.895998967049        2.106362890912       -0.451458229166
 N          3.022740641711        1.148961120087       -0.957877913815
 C          1.806721135235        1.223187575728       -0.378463693597
 C          3.400014923255        0.139090099717       -1.944139554416
 H         -4.923474166978       -2.884987204253        1.934835799022
 H         -5.047000336907       -1.151716155045        0.156971237896
 H         -0.685822095296       -2.134070450090        2.177594776009
 H         -2.692728013373       -3.402780857974        2.983566784278
 H         -4.990841795952        0.613671315351       -1.197389623550
 H         -3.898314147548        2.546367824436       -2.832862471758
 H         -0.090137546068        2.403113564006       -2.303798347469
 H         -1.126024557366        2.449010283242       -3.758507509140
 H         -1.314325443697        3.689215150105       -2.485952011394
 H          3.517621892378        3.638010387225        1.103482212170
 H         -2.100546425041        1.413764963919        1.993624039678
 H         -2.340223868002        3.536622915993        3.235881777142
 H         -0.384420942116        5.156772800179        3.252910114019
 H          1.641078971886        4.593112348710        1.921128783491
 H          4.920184972171        2.189072843656       -0.781720995250
 H          3.892731772721        0.619658986458       -2.792729924523
 H          4.072318024124       -0.593036691519       -1.489273926693
 H          2.492446713053       -0.353671287216       -2.286160356000
 Cl        -4.868288292257        2.072867091472        2.348969073964
 H         -2.043943958455       -1.973848477604       -3.313523325478
 C          0.361913468933       -1.735017167159       -1.408095306862
 N         -0.099091790969       -2.279537153607       -2.554971553051
 H          1.976148494817       -0.068341124884        2.453685176924
 N          1.458406121180       -1.461247563580        1.026497565568
 C          2.211026696256       -1.051829391988        2.060551047721
 N          1.205716331142       -2.700535621328       -0.912917027201
 C          0.359232524340       -3.582529588069       -2.731807658693
 C          1.897265640169       -2.506258704922        0.308697989988
 H          0.055834514064       -4.195526299467       -3.567886379677
 C          3.235001057951       -1.831828538217        2.593128734340
 C          1.201169234737       -3.848226450239       -1.702914042804
 H          3.649965797451       -1.548695543513        3.554476161468
 C          2.972664912752       -3.304312651555        0.700687599018
 C          3.642799317168       -2.958526647697        1.874611184680
 H          1.730239770292       -4.749828152921       -1.440611483896
 H          3.283866522845       -4.154707614843        0.104471250315
 H          4.485750059913       -3.556828657099        2.208962443459
 C         -1.022880545286       -1.614001533615       -3.471794095531
 H         -0.724444450377       -1.806453538734       -4.505912998235
 H         -0.982470226215       -0.538474797427       -3.304785638778
 Cl         1.680976513145        1.262782241797        4.696676528056
66
Frame 7
 Fe         0.023815179633        0.016485781771       -0.269753148913
 N         -2.905540513051        0.309345802243       -0.760360162771
 N         -1.764882928881       -1.030529555728        0.745774760369
 C         -4.085875281907       -2.340147180033        1.546391609864
 C         -4.144562714442       -1.351396355229        0.569191348138
 C         -2.953440364626       -0.723903878850        0.203201036842
 C         -1.724888295510       -1.985031334456        1.690998034995
 C         -2.854531255174       -2.674012263499        2.116142526772
 C         -3.974483890557        0.973114675527       -1.363702655348
 C         -3.424505473495        1.926953630295       -2.152772390590
 N         -2.042081170911        1.819970975988       -2.013880282911
 C         -1.701173940920        0.837382028527       -1.158270987350
 C         -1.070926420581        2.649844271574       -2.720693841235
 N          1.914299524660        2.257464415947        0.415374208026
 C          3.189649658092        2.810972831333        0.360446494612
 N         -0.124836201626        1.699403265513        1.365190826826
 C          0.846337052989        2.619950550531        1.276848401266
 C         -1.200913862724        1.987707185122        2.114389442532
 C         -1.311765879111        3.162434670993        2.854583370813
 C         -0.265309159760        4.084288528112        2.796665477695
 C          0.842291627402        3.815482032648        1.993168163415
 C          3.846025174475        2.135879360126       -0.617168951699
 N          2.957374290078        1.192710556731       -1.123083706177
 C          1.768981036401        1.234594088133       -0.487646986082
 C          3.289210875647        0.236196478179       -2.176762708767
 H         -4.994579605891       -2.849150033275        1.853975297591
 H         -5.088660267841       -1.072441794249        0.118802421403
 H         -0.743688059903       -2.195333097925        2.099831816452
 H         -2.771757324206       -3.438873251691        2.880307547481
 H         -5.006514190949        0.761813581710       -1.139625547384
 H         -3.885387982183        2.660342963366       -2.796046107894
 H         -0.074823077698        2.379865906729       -2.367667487254
 H         -1.140907836438        2.475253832799       -3.797507262897
 H         -1.261683781491        3.704743525266       -2.507603695081
 H          3.524964329664        3.601795550058        1.012676496975
 H         -2.007008087035        1.262452987983        2.106773782250
 H         -2.213025940420        3.338989925169        3.429922191264
 H         -0.304315592539        5.008715042142        3.367617174537
 H          1.657291563904        4.526048468396        1.912505449040
 H          4.853308350966        2.240341689702       -0.989920107814
 H          3.672290324230        0.767185451823       -3.051559679395
 H          4.040878558433       -0.470203226042       -1.814176937202
 H          2.380411023711       -0.299532632075       -2.445702207183
 Cl        -4.763499851514        1.900595813045        2.545451886674
 H         -1.864511117114       -2.208570902480       -3.520099437201
 C          0.383497930562       -1.763098146483       -1.398717080079
 N          0.011155426563       -2.321062296800       -2.570178416904
 H          1.763058602761       -0.015882897402        2.548528130815
 N          1.405242277363       -1.377696058044        1.043940241353
 C          2.057142687452       -0.980052968860        2.148220196530
 N          1.219216935097       -2.703532157909       -0.844800258795
 C          0.496673765876       -3.619874247631       -2.701225119917
 C          1.856095039928       -2.464039677509        0.397963890675
 H          0.238674044362       -4.253503911744       -3.536782508474
 C          3.064909916101       -1.736477985091        2.739972495905
 C          1.278150646576       -3.860447281300       -1.619784599678
 H          3.469161194124       -1.401631919096        3.688616497101
 C          2.891489440421       -3.264085761527        0.880949090774
 C          3.494208616557       -2.891182263723        2.082501635387
 H          1.821235622600       -4.744220280774       -1.327695626011
 H          3.220852246144       -4.142627479415        0.338491608779
 H          4.307244366442       -3.489746536297        2.483276360962
 C         -0.898963726560       -1.694097274145       -3.526283173279
 H         -0.471562946237       -1.733600897031       -4.532205161954
 H         -1.038602922264       -0.648832921400       -3.252566010551
 Cl         2.294072334347        1.346492600232        4.855552332677
66
Frame 8
 Fe         0.024291753167        0.016897540033       -0.320528009936
 N         -2.909767576556        0.378784822534       -0.757249484470
 N         -1.787725094155       -1.025791272462        0.702478075742
 C         -4.128511290157       -2.322941124716        1.465495483922
 C         -4.173291140528       -1.299347160648        0.524644008924
 C         -2.973478450145       -0.676110206613        0.181502245409
 C         -1.760825352671       -2.016818116933        1.609837286539
 C         -2.902667150137       -2.690266969576        2.025839765576
 C         -3.968825295062        1.082979891610       -1.329655476238
 C         -3.406239136921        2.001488839168       -2.151034196134
 N         -2.026296928656        1.836407859113       -2.059102066594
 C         -1.698280844601        0.845750421755       -1.206740356603
 C         -1.047307941633        2.630741918876       -2.795643666472
 N          1.912896048862        2.247421109584        0.365928454356
 C          3.176371667979        2.822279137886        0.272208904782
 N         -0.085452606349        1.630332255204        1.369032964641
 C          0.884116920009        2.554254149164        1.294829669995
 C         -1.119186281274        1.863969465119        2.193371689803
 C         -1.209387722561        3.005177678862        2.984670016034
 C         -0.185757795657        3.949049924138        2.906387597919
 C          0.883640231782        3.731740457834        2.038182272737
 C          3.795281484014        2.194842596247       -0.759381382056
 N          2.896183635354        1.261024088448       -1.261763985709
 C          1.733226911016        1.273086821184       -0.581511712894
 C          3.180133570465        0.362197121782       -2.377296219134
 H         -5.044025548402       -2.827207714700        1.757286207231
 H         -5.110954341838       -0.999515653033        0.074730144908
 H         -0.780879897893       -2.260284745061        2.004100325413
 H         -2.831130866613       -3.480158502526        2.764872701695
 H         -5.002412127049        0.895927061888       -1.091894560069
 H         -3.857017217453        2.754155460704       -2.778966697721
 H         -0.051794482155        2.328455392008       -2.468860695461
 H         -1.152888413933        2.454638588879       -3.869188837946
 H         -1.195770571862        3.692165868303       -2.583249480839
 H          3.529909395064        3.589604686249        0.940891678316
 H         -1.905906648795        1.119034840306        2.209583680888
 H         -2.076903291753        3.138958998725        3.619728603509
 H         -0.219252777619        4.856175487347        3.501340985163
 H          1.675930554671        4.462903119989        1.934809691913
 H          4.783935742686        2.324771312398       -1.171307092376
 H          3.431463290280        0.942853224312       -3.267982984681
 H          4.014866524338       -0.294923994132       -2.120913478622
 H          2.289111011097       -0.236455400320       -2.563643497705
 Cl        -4.650340461063        1.718798421811        2.742874918020
 H         -1.656419651396       -2.423174747214       -3.768422058853
 C          0.410849499855       -1.777362615224       -1.391231422955
 N          0.041643899532       -2.387048181103       -2.535657868105
 H          1.550496754850        0.018585882333        2.654190153155
 N          1.368703198929       -1.284503333621        1.055590401000
 C          1.912823889307       -0.908492862810        2.224511237416
 N          1.204236921995       -2.708759247498       -0.765164697741
 C          0.582879173451       -3.665718278077       -2.639218973099
 C          1.806987212396       -2.416407826730        0.482546921632
 H          0.394589031758       -4.305161049849       -3.487641476005
 C          2.895851234435       -1.650478122801        2.870709394051
 C          1.316465634995       -3.875625826485       -1.519588462063
 H          3.296557560421       -1.281719818709        3.807661460454
 C          2.786813057492       -3.228640329545        1.050569033386
 C          3.332430416441       -2.832152310468        2.270986242997
 H          1.874815230197       -4.740026683554       -1.200631861127
 H          3.127699843251       -4.130056285824        0.556538067048
 H          4.099717735405       -3.441307777920        2.738338706125
 C         -0.805513759107       -1.772306617938       -3.553703454846
 H         -0.231849221683       -1.607604891891       -4.469460978974
 H         -1.161379070152       -0.818201393382       -3.166587616518
 Cl         2.902519920333        1.399114617565        4.816953761248
66
Frame 0
 Fe         0.026482727273        0.015829060606       -0.320409000000
 N         -2.902158272727        0.396357060606       -0.777194000000
 N         -1.799168272727       -1.011669939394        0.693687000000
 C         -4.153609272727       -2.290772939394        1.445070000000
 C         -4.185335272727       -1.269554939394        0.501111000000
 C         -2.979117272727       -0.655431939394        0.164047000000
 C         -1.784883272727       -2.000294939394        1.603948000000
 C         -2.933946272727       -2.664815939394        2.014387000000
 C         -3.952675272727        1.106096060606       -1.358423000000
 C         -3.378550272727        2.018453060606       -2.178673000000
 N         -2.000386272727        1.844285060606       -2.077316000000
 C         -1.684639272727        0.853834060606       -1.220095000000
 C         -1.011270272727        2.629888060606       -2.809680000000
 N          1.925709727273        2.235430060606        0.372117000000
 C          3.193642727273        2.801447060606        0.285017000000
 N         -0.083244272727        1.634726060606        1.363920000000
 C          0.893040727273        2.551844060606        1.293457000000
 C         -1.120687272727        1.877685060606        2.180871000000
 C         -1.208259272727        3.021704060606        2.968397000000
 C         -0.177754272727        3.958394060606        2.894151000000
 C          0.895746727273        3.731397060606        2.033521000000
 C          3.814947727273        2.166926060606       -0.740784000000
 N          2.912800727273        1.237809060606       -1.246407000000
 C          1.745568727273        1.259669060606       -0.573764000000
 C          3.197860727273        0.333938060606       -2.357572000000
 H         -5.074400272727       -2.787999939394        1.732302000000
 H         -5.118004272727       -0.964645939394        0.044282000000
 H         -0.809190272727       -2.249283939394        2.005246000000
 H         -2.872569272727       -3.453087939394        2.756058000000
 H         -4.989028272727        0.926722060606       -1.126867000000
 H         -3.820125272727        2.772384060606       -2.811608000000
 H         -0.019972272727        2.321785060606       -2.475596000000
 H         -1.111085272727        2.451479060606       -3.883396000000
 H         -1.153891272727        3.692888060606       -2.601201000000
 H          3.548044727273        3.568241060606        0.953852000000
 H         -1.912539272727        1.138147060606        2.194036000000
 H         -2.078943272727        3.163150060606        3.597430000000
 H         -0.208940272727        4.867399060606        3.486355000000
 H          1.693639727273        4.456880060606        1.933272000000
 H          4.807110727273        2.288991060606       -1.146634000000
 H          3.458896727273        0.910365060606       -3.248214000000
 H          4.026430727273       -0.328098939394       -2.093947000000
 H          2.304017727273       -0.259185939394       -2.548045000000
 Cl        -4.656233272727        1.757994060606        2.707812000000
 H         -1.648388272727       -2.422506939394       -3.772371000000
 C          0.407771727273       -1.784019939394       -1.383595000000
 N          0.041856727273       -2.394412939394       -2.528701000000
 H          1.533353727273        0.015560060606        2.664150000000
 N          1.353074727273       -1.290767939394        1.068024000000
 C          1.892150727273       -0.915159939394        2.239409000000
 N          1.190738727273       -2.719002939394       -0.749803000000
 C          0.575051727273       -3.677007939394       -2.625194000000
 C          1.787362727273       -2.427226939394        0.500984000000
 H          0.387923727273       -4.317548939394       -3.473045000000
 C          2.865905727273       -1.661964939394        2.894039000000
 C          1.299923727273       -3.888724939394       -1.500241000000
 H          3.263027727273       -1.293290939394        3.832549000000
 C          2.757945727273       -3.244475939394        1.077614000000
 C          3.298323727273       -2.848255939394        2.300447000000
 H          1.850308727273       -4.755986939394       -1.175265000000
 H          3.095894727273       -4.149569939394        0.588312000000
 H          4.058409727273       -3.461276939394        2.774465000000
 C         -0.794489272727       -1.776816939394       -3.553933000000
 H         -0.213796272727       -1.618587939394       -4.466396000000
 H         -1.146365272727       -0.819234939394       -3.171787000000
 Cl         2.880680727273        1.392986060606        4.831817000000
66
Frame 1
 Fe         0.025759048734        0.006187302480       -0.279022728950
 N         -2.862315185194        0.376011037111       -0.797016699133
 N         -1.775640133738       -1.016291442099        0.693757441471
 C         -4.134556326530       -2.301442456446        1.426835706865
 C         -4.159197665960       -1.287908625299        0.473920088202
 C         -2.952029873637       -0.669666837689        0.147413671531
 C         -1.768470147770       -1.998635773724        1.611296734910
 C         -2.920286304867       -2.662106436785        2.015710625628
 C         -3.902009720040        1.074864486755       -1.409300028848
 C         -3.310836643199        1.994123813395       -2.208848459397
 N         -1.933454857441        1.833813030845       -2.070032259646
 C         -1.636193555525        0.844795986790       -1.204287265364
 C         -0.939206663530        2.637634404108       -2.772405630105
 N          1.888396634412        2.236263398621        0.337174172304
 C          3.136336693797        2.834910730377        0.196238706357
 N         -0.092761908787        1.614206234426        1.359817977959
 C          0.873116380835        2.543177442660        1.277493205675
 C         -1.118911039847        1.843370965025        2.195512050001
 C         -1.203331155145        2.981341263893        2.991594345198
 C         -0.182672288334        3.928106158481        2.908603642725
 C          0.876878823245        3.717466022617        2.026479333825
 C          3.745437436921        2.187301070560       -0.827521937386
 N          2.858721720946        1.217453094175       -1.282874399056
 C          1.711121954592        1.229472939537       -0.576540654768
 C          3.146450482019        0.292922644715       -2.375307560454
 H         -5.055359625696       -2.805294954981        1.701857615124
 H         -5.087950336527       -0.989840952055        0.003637004688
 H         -0.797113867736       -2.242386757501        2.025205140501
 H         -2.864921237318       -3.439426498956        2.769940858051
 H         -4.943677152011        0.893283247021       -1.201201048949
 H         -3.738847886871        2.768583114676       -2.825363693724
 H          0.050821917263        2.257386864751       -2.552044026027
 H         -1.092149970276        2.564769710785       -3.857371336486
 H         -0.990859143637        3.680856830570       -2.444664728863
 H          3.498630567987        3.617009498200        0.844648358234
 H         -1.906440313460        1.100103172777        2.215417827383
 H         -2.063927603168        3.107946030946        3.638489237490
 H         -0.215948623522        4.835335024483        3.503128083363
 H          1.665793842741        4.451783621224        1.917897668612
 H          4.737317460039        2.298836696976       -1.238453207505
 H          3.491208519900        0.843441498008       -3.256351843110
 H          3.905929561050       -0.431394038656       -2.071810008709
 H          2.235676842597       -0.236073962535       -2.632645625391
 Cl        -4.639885920901        1.690896513938        2.811079584476
 H         -1.739885468946       -2.306997906488       -3.638695790133
 C          0.400915407077       -1.752942660725       -1.355938110008
 N          0.037462871309       -2.348834004676       -2.509619064354
 H          1.525175781545        0.038875171984        2.679158645489
 N          1.346829132152       -1.266814156849        1.081247508828
 C          1.879626981075       -0.893642953164        2.256540268795
 N          1.193468809697       -2.689458913612       -0.736777017047
 C          0.581733173066       -3.625128861165       -2.622625482616
 C          1.780067523226       -2.407417501262        0.518750423349
 H          0.373205662490       -4.265469489365       -3.465069881847
 C          2.842242736280       -1.647487263725        2.919485423267
 C          1.313621510734       -3.846317290064       -1.504919035500
 H          3.230781479040       -1.282709158010        3.863371394411
 C          2.735747945772       -3.233663177897        1.107325027591
 C          3.263414210799       -2.844227647287        2.338230625655
 H          1.867457739408       -4.715991070835       -1.192028180481
 H          3.061055920512       -4.149382184531        0.629051510814
 H          4.024040853567       -3.455127987227        2.813525449544
 C         -0.812819056732       -1.736660850359       -3.524607873464
 H         -0.281429399486       -1.677174451958       -4.481473404040
 H         -1.060161943032       -0.729019078734       -3.222227798831
 Cl         2.878805394036        1.412406321752        4.837209421878
66
Frame 2
 Fe         0.023241530860       -0.002364917767       -0.236360081042
 N         -2.825165549035        0.344838594352       -0.827505412991
 N         -1.755017386119       -1.019829296880        0.695183206681
 C         -4.118761286932       -2.306125384864        1.416185942810
 C         -4.137072275242       -1.299013954426        0.455890386666
 C         -2.927866435305       -0.682937117995        0.132900798726
 C         -1.754663515092       -1.995270307922        1.620601458678
 C         -2.908674517785       -2.659092215335        2.017756695428
 C         -3.852868426313        1.053278501850       -1.448951203268
 C         -3.245695908105        1.990701899752       -2.214595980288
 N         -1.870661890067        1.823678184187       -2.059275696605
 C         -1.591382789107        0.835082717899       -1.186116141603
 C         -0.866151904196        2.616174441868       -2.760106160272
 N          1.846618883374        2.242448352259        0.298788588820
 C          3.081916329717        2.856100441149        0.120274184710
 N         -0.102381053030        1.595053591424        1.356886817614
 C          0.851919314943        2.536343913180        1.261346750387
 C         -1.116649282212        1.811002319822        2.210984116382
 C         -1.196196541663        2.942613328173        3.016132124674
 C         -0.185736208146        3.899377401756        2.923177996706
 C          0.859829891054        3.703852556365        2.021089114118
 C          3.683116689497        2.190788567800       -0.896067686768
 N          2.803399214759        1.199112859559       -1.316253538883
 C          1.674947944925        1.202163418872       -0.578599786436
 C          3.085081642071        0.261536977257       -2.398661353164
 H         -5.039559510602       -2.814345296487        1.682191799636
 H         -5.063067680236       -1.001198619674       -0.020390030114
 H         -0.785745433978       -2.241612565804        2.037883412247
 H         -2.858997262879       -3.427022904471        2.782187167450
 H         -4.898489937084        0.867283525123       -1.265784396757
 H         -3.661698632009        2.761695146013       -2.843134038567
 H          0.107231982746        2.168673260114       -2.643790433372
 H         -1.082046060855        2.638977163081       -3.833409050252
 H         -0.820341878022        3.626728827983       -2.355030270188
 H          3.444666744681        3.658064976783        0.743234326957
 H         -1.900437683900        1.064592899962        2.236124516591
 H         -2.045416349883        3.055068064002        3.680618345219
 H         -0.219239513027        4.804234686966        3.520963920609
 H          1.644636846336        4.442202784205        1.909591941169
 H          4.662484843040        2.313060037750       -1.333077566758
 H          3.512125804584        0.787291699978       -3.256168238633
 H          3.770795856383       -0.516349011416       -2.064680658989
 H          2.162162492263       -0.201972494406       -2.717588926945
 Cl        -4.613240768079        1.609479693615        2.940553562206
 H         -1.785778693133       -2.163398242957       -3.544563326122
 C          0.392834110129       -1.720131163601       -1.327740734474
 N          0.033226462932       -2.301760368399       -2.490693521301
 H          1.517220393946        0.062614510960        2.693295609395
 N          1.339671094861       -1.243432056846        1.094819694158
 C          1.862616022856       -0.875451226456        2.276590917695
 N          1.208500533701       -2.652309487546       -0.731138240614
 C          0.570457201969       -3.580719355583       -2.610746282796
 C          1.776598412744       -2.384782610852        0.533910267511
 H          0.365422030579       -4.210845698704       -3.461326014209
 C          2.812974077281       -1.636913905734        2.948238556333
 C          1.322302962061       -3.804477861973       -1.507143811830
 H          3.194866136016       -1.274424570809        3.895738228175
 C          2.715118777616       -3.221353902466        1.134964836306
 C          3.229882335207       -2.838404116738        2.373374361397
 H          1.878400738154       -4.676278377299       -1.204000966919
 H          3.032184144079       -4.143142616149        0.662647757854
 H          3.987504346796       -3.450088621831        2.852319261378
 C         -0.810033493097       -1.680241222872       -3.505676882015
 H         -0.324977324822       -1.723669218060       -4.484469037737
 H         -0.957687707308       -0.641125163744       -3.274060026377
 Cl         2.867747105102        1.425968532010        4.850658831601
66
Frame 3
 Fe         0.022901100477       -0.010219211573       -0.199468173209
 N         -2.785989616581        0.325363175045       -0.849174925061
 N         -1.732105294343       -1.022811246219        0.693243890560
 C         -4.101153155827       -2.309644313734        1.401332203466
 C         -4.112115824416       -1.310302359517        0.432384564405
 C         -2.901382479559       -0.693579451340        0.116720427589
 C         -1.738851320130       -1.993013414485        1.624641571842
 C         -2.895835213079       -2.654553649673        2.016561922048
 C         -3.800743262923        1.028007799439       -1.496740198888
 C         -3.177692822200        1.964965774014       -2.249392018041
 N         -1.806324324140        1.809974081083       -2.056003143165
 C         -1.545490154093        0.824139295105       -1.173080558545
 C         -0.792459973259        2.619796947200       -2.721228464795
 N          1.808940655933        2.243219024553        0.263151472097
 C          3.025826690794        2.877556060086        0.040889109600
 N         -0.111542357915        1.575988402540        1.350189502644
 C          0.832993016986        2.527603313255        1.243997306160
 C         -1.113983539274        1.779860843997        2.221609495994
 C         -1.189582851817        2.906750818568        3.033278352142
 C         -0.187483661636        3.871527248724        2.932662897452
 C          0.844686310444        3.689493555610        2.012476413468
 C          3.617232627037        2.199458649094       -0.971968916854
 N          2.752462707754        1.177617578726       -1.347502798519
 C          1.641983258630        1.175199967481       -0.582049825997
 C          3.031735932765        0.222946258187       -2.415013311206
 H         -5.021967655000       -2.822162830895        1.657979294684
 H         -5.034286395728       -1.015877906795       -0.053657620120
 H         -0.774646126535       -2.232782479186        2.055418807968
 H         -2.852790989012       -3.411629973451        2.792377468997
 H         -4.849879687550        0.839201972485       -1.337861099262
 H         -3.581830195359        2.739021261601       -2.881382457516
 H          0.159450219987        2.126933979946       -2.704886292354
 H         -1.044232894501        2.754454023516       -3.774814430806
 H         -0.673207688552        3.578022997605       -2.227964607676
 H          3.386796681218        3.700389166150        0.636617227927
 H         -1.892249683533        1.028675012462        2.255114253944
 H         -2.026837289193        3.005461867005        3.715082336103
 H         -0.221585023700        4.774801847782        3.532465747142
 H          1.623761167630        4.433057143489        1.895342270942
 H          4.585504951847        2.328846626997       -1.430853429108
 H          3.535211373642        0.716087870195       -3.247664538458
 H          3.643950786278       -0.597355531708       -2.051007340146
 H          2.106632508054       -0.181160651527       -2.791891889151
 Cl        -4.580480807832        1.523844402605        3.066701704283
 H         -1.836977976998       -2.039915792448       -3.426204918854
 C          0.387774173989       -1.688291520107       -1.302917681593
 N          0.030278776371       -2.256841782321       -2.473788295158
 H          1.508166961912        0.085529534226        2.706035102798
 N          1.332999658562       -1.219640482322        1.105848806688
 C          1.848797765443       -0.854991743669        2.292197142697
 N          1.210622158395       -2.623186058050       -0.719693347636
 C          0.578708534446       -3.529343839018       -2.610513861215
 C          1.768734338444       -2.365072222360        0.549583387761
 H          0.368956674240       -4.153491360257       -3.463925024455
 C          2.786618464123       -1.624123367951        2.972451672093
 C          1.329489581069       -3.765220573340       -1.509284659088
 H          3.160901436875       -1.264496862123        3.924096439975
 C          2.693698730968       -3.209248096396        1.160448199641
 C          3.197237785822       -2.831478284858        2.405084222749
 H          1.890858026708       -4.637606382270       -1.217475614251
 H          3.003468433919       -4.136224986137        0.693266629239
 H          3.950218249080       -3.445112243352        2.888639860574
 C         -0.830877018768       -1.637831313385       -3.474500673561
 H         -0.416240536400       -1.772940019775       -4.473636349644
 H         -0.888994700698       -0.581954841375       -3.317701923331
 Cl         2.852220780712        1.438308292847        4.865358681991
66
Frame 4
 Fe         0.022346808907       -0.017428646351       -0.162884073169
 N         -2.747617145177        0.310224295949       -0.866881345608
 N         -1.709791089685       -1.024865000038        0.691676099500
 C         -4.083749633505       -2.314010126027        1.384014248535
 C         -4.087887855290       -1.319067660782        0.410119245613
 C         -2.875668748528       -0.701647341608        0.102410073644
 C         -1.723725334863       -1.990810322844        1.627969708190
 C         -2.883356111265       -2.651869311785        2.012443857130
 C         -3.748692579816        1.005985849248       -1.542130330019
 C         -3.109619623784        1.942397857543       -2.281582607821
 N         -1.742511010272        1.796840306569       -2.051945803215
 C         -1.500360465376        0.813325404922       -1.159901287487
 C         -0.718500181014        2.619580688484       -2.684744827000
 N          1.772670167036        2.242413430948        0.229435632045
 C          2.970164890808        2.896814770354       -0.036786297786
 N         -0.120558485916        1.557463403329        1.343547121090
 C          0.815194086126        2.518300514655        1.227528998019
 C         -1.110954153694        1.749956196868        2.231944908722
 C         -1.183202424890        2.873425464950        3.048245378040
 C         -0.188983580285        3.845625827019        2.939577430094
 C          0.830374968265        3.675638255792        2.002850397468
 C          3.551309529528        2.206622758252       -1.046870908547
 N          2.701854285016        1.155970277471       -1.377496775557
 C          1.609163614299        1.148890801545       -0.585197789143
 C          2.977995025119        0.184046219024       -2.430079404095
 H         -5.004620256913       -2.830957108773        1.630921281877
 H         -5.005753690616       -1.028593247211       -0.086680173436
 H         -0.764478570156       -2.223871034329        2.072550151978
 H         -2.847292143557       -3.398341344552        2.799098077678
 H         -4.800892134576        0.813265167954       -1.409043830433
 H         -3.501324589160        2.713770438491       -2.924272371338
 H          0.208157852942        2.086090630438       -2.768040211402
 H         -1.006763864481        2.864384889441       -3.709513387220
 H         -0.526827024902        3.519667526670       -2.111736278796
 H          3.328779258741        3.739788502595        0.531971354878
 H         -1.882543087577        0.992879888633        2.275744530678
 H         -2.007857309349        2.958714779750        3.747314689671
 H         -0.223166313871        4.747409971498        3.541369288696
 H          1.603899042994        4.424024860542        1.879296062792
 H          4.505276795196        2.346177113981       -1.531830850588
 H          3.556044775530        0.642694015181       -3.233799767739
 H          3.516241310821       -0.673674558224       -2.037399718515
 H          2.053976309435       -0.161558616654       -2.863708684010
 Cl        -4.540730062312        1.430553667241        3.201313659661
 H         -1.879042612198       -1.911714443569       -3.312827149733
 C          0.382227400981       -1.656416568929       -1.277919587894
 N          0.025397091686       -2.212644302869       -2.455864634117
 H          1.497606542971        0.107482115220        2.719632611439
 N          1.325913871678       -1.195899321330        1.116900600198
 C          1.833963560659       -0.835208236736        2.308302274100
 N          1.209287595334       -2.595724021572       -0.706636772276
 C          0.583120658687       -3.479547084854       -2.608576011493
 C          1.760013161283       -2.345560062226        0.565325131956
 H          0.375234597319       -4.094657929235       -3.468701597066
 C          2.760223949733       -1.611252794067        2.996273415842
 C          1.335716024335       -3.726175844013       -1.511320882764
 H          3.126723964165       -1.254615345161        3.952115608027
 C          2.673166190802       -3.196140681831        1.184569788866
 C          3.168098589045       -2.821834216334        2.433629030024
 H          1.905080581965       -4.597578323810       -1.232101068204
 H          2.977669917819       -4.126659137585        0.720783104688
 H          3.913390063760       -3.439570716053        2.923697753157
 C         -0.850529431737       -1.593380534456       -3.443403319575
 H         -0.508931444702       -1.820351538538       -4.454400494110
 H         -0.821333921663       -0.527407457121       -3.362153706186
 Cl         2.830982398146        1.448606988911        4.883860432048
66
Frame 5
 Fe         0.021316615987       -0.023602646053       -0.127192036374
 N         -2.711310714576        0.300090850527       -0.879934224429
 N         -1.688448759954       -1.025498542212        0.690662511369
 C         -4.067273929759       -2.316361539440        1.367315584696
 C         -4.064526146004       -1.325351617871        0.389220089359
 C         -2.851166545123       -0.706920322386        0.090148283525
 C         -1.709426142336       -1.988030250367        1.630834865636
 C         -2.871520644780       -2.649320351935        2.007032570818
 C         -3.697641322457        0.988511891982       -1.583164882783
 C         -3.042595574789        1.921383132957       -2.312674474530
 N         -1.680890004033        1.783805519200       -2.047318803821
 C         -1.457303436383        0.803502562469       -1.145586151030
 C         -0.645597055729        2.612897470214       -2.653588018957
 N          1.740343037851        2.237866499996        0.200548219637
 C          2.918887278063        2.908852464891       -0.106850435875
 N         -0.129187896673        1.539554044585        1.337172908609
 C          0.799381596890        2.507895743974        1.212543604693
 C         -1.107977051083        1.722424092798        2.241128125013
 C         -1.177447718301        2.844354311396        3.059339415687
 C         -0.190473371242        3.823004688957        2.942043979378
 C          0.817396360793        3.662468896505        1.991530934490
 C          3.488241539336        2.208255791293       -1.115903385244
 N          2.652287106779        1.134027616751       -1.404793189485
 C          1.577199405044        1.123357726715       -0.587255404792
 C          2.922848654477        0.146893197883       -2.444947505918
 H         -4.988702406415       -2.835421206537        1.606975083342
 H         -4.977748942144       -1.038464881274       -0.118146514565
 H         -0.755090369999       -2.215459689840        2.088282097159
 H         -2.841591040602       -3.389691458953        2.799483224523
 H         -4.751845488963        0.790169670505       -1.477775482677
 H         -3.420556755832        2.683923819121       -2.973717307880
 H          0.250673666371        2.048922640123       -2.827269982984
 H         -0.967147219640        2.960166709515       -3.635129614970
 H         -0.389866335906        3.450328609211       -2.018439517134
 H          3.271996566338        3.771751644739        0.434014617405
 H         -1.871655326594        0.958443405218        2.297141844114
 H         -1.990397008101        2.918689306405        3.773089069836
 H         -0.223171344940        4.723076704198        3.546347771451
 H          1.585991422401        4.414699205001        1.860781681997
 H          4.419921128146        2.364058692409       -1.636483817593
 H          3.569990814516        0.570925933973       -3.212138635755
 H          3.388268762397       -0.740230705155       -2.028138384662
 H          2.004708628396       -0.142960821375       -2.930543430920
 Cl        -4.487620894020        1.326851702332        3.347977801495
 H         -1.903438243795       -1.782405325884       -3.213518818791
 C          0.375556365989       -1.624741910853       -1.253068028142
 N          0.019771606986       -2.168813898492       -2.438047301985
 H          1.483679038831        0.127281536385        2.734674035497
 N          1.318012511128       -1.172578255820        1.127571340970
 C          1.817732458156       -0.816456654202        2.324431855158
 N          1.205529501532       -2.569341413428       -0.693297053856
 C          0.586798161316       -3.430037632392       -2.607207582288
 C          1.751063070060       -2.325865534342        0.579998996813
 H          0.386780084363       -4.033190460974       -3.477528608067
 C          2.733427679742       -1.598666678673        3.019109835995
 C          1.338438894490       -3.688590703979       -1.512284772223
 H          3.093485435323       -1.244186990532        3.978128124586
 C          2.654054216187       -3.181722203776        1.206134509264
 C          3.142243001489       -2.809737754328        2.458229021880
 H          1.917238188382       -4.557792369542       -1.245955534883
 H          2.957675530326       -4.112532782516        0.742323076852
 H          3.877218039905       -3.433385761693        2.956151951242
 C         -0.866426121415       -1.545930349529       -3.414704531406
 H         -0.600484434899       -1.859520638575       -4.422554710584
 H         -0.758969570029       -0.481066722051       -3.403621481268
 Cl         2.799341448528        1.455441992749        4.908412593385
66
Frame 6
 Fe         0.020093548808       -0.028923335928       -0.092149983183
 N         -2.676758359584        0.295989565430       -0.886976543348
 N         -1.667428350397       -1.024950370338        0.690408730390
 C         -4.049726952887       -2.321261207356        1.347181285185
 C         -4.041366278327       -1.330511220519        0.368996747634
 C         -2.827351450659       -0.709932586830        0.079972649827
 C         -1.695360600916       -1.984169243978        1.634456520840
 C         -2.859311256121       -2.647984553520        1.999898192064
 C         -3.647507662720        0.972998752287       -1.622370685686
 C         -2.976545490215        1.900917994744       -2.343531860549
 N         -1.620789216043        1.770948075651       -2.042425573374
 C         -1.415466310945        0.794594863704       -1.130628178579
 C         -0.574413833407        2.605544131327       -2.623274600841
 N          1.714004573722        2.228366030536        0.177510235944
 C          2.871572402292        2.916356429326       -0.172846415359
 N         -0.137247081111        1.522308849395        1.330710655124
 C          0.786359977534        2.496230144047        1.199189957152
 C         -1.104924335117        1.696904155628        2.249247462252
 C         -1.172253828880        2.818593020572        3.067399939015
 C         -0.194170916078        3.804843870611        2.937865886500
 C          0.805763812515        3.650036278604        1.978606881257
 C          3.426681770538        2.207672824274       -1.183773998766
 N          2.603013775254        1.111937549235       -1.431697332879
 C          1.545942504333        1.098328870461       -0.589212100914
 C          2.867523014341        0.109794789989       -2.459509732652
 H         -4.972597963438       -2.839824654273        1.582581536175
 H         -4.949545193983       -1.048053211090       -0.149693748424
 H         -0.745773035937       -2.207164480174        2.103421115435
 H         -2.833246628623       -3.390627607029        2.789939460728
 H         -4.702957316157        0.767859616215       -1.545682267217
 H         -3.339851027677        2.651650974041       -3.026265256510
 H          0.289890222216        2.015812453074       -2.884929515008
 H         -0.929024321428        3.053586176698       -3.552562799915
 H         -0.259159527990        3.377748799648       -1.929494087670
 H          3.217244309642        3.800168414138        0.338332193452
 H         -1.859807043089        0.925245020420        2.319088400997
 H         -1.976567479906        2.885540434255        3.791445991255
 H         -0.223353287140        4.702321859509        3.546344164972
 H          1.568797079016        4.406242295494        1.838959605006
 H          4.337657538322        2.374932947485       -1.736594293714
 H          3.582041876662        0.498177523585       -3.185569558175
 H          3.259924241387       -0.803505942011       -2.019700500294
 H          1.957622139288       -0.125508843106       -2.995698255047
 Cl        -4.425284869764        1.218719372581        3.499625097202
 H         -1.922888565894       -1.653325043222       -3.116507222108
 C          0.367793185162       -1.593191108138       -1.228166300152
 N          0.012614983249       -2.125287598916       -2.419816354298
 H          1.466440003478        0.145328426199        2.751427495791
 N          1.309909741691       -1.149071624383        1.137861342903
 C          1.800804661192       -0.797978702589        2.340627608613
 N          1.198637736829       -2.544310863116       -0.678946110974
 C          0.588741507547       -3.380969979234       -2.605635018561
 C          1.742015274950       -2.305794083889        0.594068913941
 H          0.398667584622       -3.970871316453       -3.487369062346
 C          2.707734793654       -1.585176411332        3.040724331473
 C          1.340985029497       -3.650597720190       -1.513869502574
 H          3.061570003276       -1.232652073097        4.002696025968
 C          2.636294784080       -3.165944689615        1.225991593315
 C          3.118564725692       -2.795765123909        2.480556779833
 H          1.930065041096       -4.516814244075       -1.260643755035
 H          2.942034840044       -4.095039573187        0.760184105755
 H          3.841794515706       -3.426308754874        2.987045635263
 C         -0.882859552409       -1.498206196015       -3.386094045264
 H         -0.694903360933       -1.897463168150       -4.383081807093
 H         -0.700059202347       -0.439127735053       -3.444614368574
 Cl         2.759699102484        1.460612756428        4.936964293819
66
Frame 7
 Fe         0.018413541060       -0.033439486487       -0.058331497830
 N         -2.644750490639        0.296695721957       -0.890096179226
 N         -1.647228862536       -1.023153869103        0.690228744514
 C         -4.032580920249       -2.324545573423        1.327092813889
 C         -4.018513379647       -1.334710990171        0.348330468581
 C         -2.804401451811       -0.711495338829        0.070118497589
 C         -1.681746633437       -1.979768474589        1.637237475462
 C         -2.847156546623       -2.647190467642        1.990857036862
 C         -3.598896640765        0.961432355624       -1.658379213583
 C         -2.911645867424        1.880728238275       -2.375036175457
 N         -1.562958990185        1.758183504635       -2.037220570858
 C         -1.375691936178        0.786852616265       -1.114746831494
 C         -0.505412089282        2.596004001657       -2.595508697425
 N          1.693709379157        2.214431468467        0.160393412543
 C          2.829634223714        2.917625366186       -0.231824385200
 N         -0.144941329483        1.505586125906        1.323888758110
 C          0.774291576134        2.484323001097        1.185675970697
 C         -1.102290841818        1.673255180357        2.255447669502
 C         -1.167696605820        2.795357434010        3.072738737729
 C         -0.200189398661        3.790029151137        2.928219708740
 C          0.792961562198        3.639385432234        1.961968408862
 C          3.367719736949        2.203265916942       -1.247642320819
 N          2.554868590623        1.089360525210       -1.456440530445
 C          1.515808206764        1.073503472471       -0.590211871719
 C          2.811867166513        0.073540026119       -2.473665553945
 H         -4.958050419564       -2.839040761454        1.562038784771
 H         -4.921478216086       -1.056141614831       -0.181131361448
 H         -0.736939929094       -2.198720725885        2.117529180353
 H         -2.823553055102       -3.396011235606        2.774572933813
 H         -4.653908611097        0.747260462480       -1.612339496154
 H         -3.257324486363        2.616376202861       -3.083086608142
 H          0.324631986678        1.988994772591       -2.935781499392
 H         -0.889474653695        3.136042956584       -3.459271578752
 H         -0.139710693057        3.300499166389       -1.853082037383
 H          3.165384164545        3.821179901996        0.249557334163
 H         -1.847666940816        0.893532280626        2.340066667221
 H         -1.967313787443        2.858389946338        3.801947240123
 H         -0.223957756710        4.684116916046        3.542175247751
 H          1.551097389618        4.398706540461        1.813337024510
 H          4.256286379986        2.379299518873       -1.832713331876
 H          3.587846629977        0.426472818419       -3.151573379529
 H          3.133105641453       -0.858841598236       -2.013294604795
 H          1.914263665684       -0.110552413021       -3.055350213775
 Cl        -4.344809600988        1.102399413891        3.658002204072
 H         -1.931200036305       -1.527107510941       -3.027958599901
 C          0.358588016963       -1.562239378480       -1.203496054303
 N          0.004366488295       -2.082485024412       -2.401748857396
 H          1.447092305765        0.162521683930        2.768260458192
 N          1.301058992361       -1.125971810102        1.147427664988
 C          1.783284591958       -0.779715537909        2.355883427974
 N          1.189836206875       -2.520435068324       -0.664890179422
 C          0.590538775771       -3.332151442652       -2.605292351941
 C          1.732800218560       -2.285541083571        0.606764915808
 H          0.412741912916       -3.906376615197       -3.500183028969
 C          2.681523617230       -1.571750102601        3.061183962204
 C          1.341773727098       -3.613490577102       -1.515756372908
 H          3.030388138974       -1.220299026239        4.025165674437
 C          2.621407383864       -3.147827741599        1.242356906356
 C          3.097694154809       -2.779583381823        2.499343533688
 H          1.942087052019       -4.475495040010       -1.275765872104
 H          2.931749465113       -4.073565402425        0.773018841729
 H          3.807504022348       -3.417986957146        3.014983988118
 C         -0.898538720041       -1.450027047158       -3.359231296701
 H         -0.790319939703       -1.928950328098       -4.330424239748
 H         -0.648579968980       -0.405017960734       -3.482560054282
 Cl         2.712603887629        1.464277465765        4.968221153568
66
Frame 8
 Fe         0.016368684505       -0.037576053019       -0.024675228707
 N         -2.614468256065        0.302509501621       -0.888940176471
 N         -1.628045449849       -1.019874731996        0.691030744949
 C         -4.015724488523       -2.328810982378        1.304379654216
 C         -3.995489963791       -1.340181812992        0.324845996450
 C         -2.782291377593       -0.711287485393        0.061148186433
 C         -1.669305620869       -1.974524036857        1.640326561622
 C         -2.835521519474       -2.648037288194        1.979164407731
 C         -3.550707351944        0.953141884752       -1.691929483420
 C         -2.846253861719        1.860521589239       -2.407142742710
 N         -1.505710447291        1.746119183739       -2.031154731234
 C         -1.336867060807        0.780612215373       -1.097516750565
 C         -0.437297277282        2.587210836248       -2.567439649172
 N          1.679230179440        2.196267839819        0.148730349649
 C          2.791796007749        2.914294868292       -0.286259768942
 N         -0.151748024127        1.488951357917        1.317808914224
 C          0.763217883060        2.472284697587        1.172333012722
 C         -1.099378155835        1.650858472021        2.261358612558
 C         -1.163228028459        2.774017641436        3.076865156146
 C         -0.207806990920        3.777901457249        2.914955468365
 C          0.777749470932        3.631494093836        1.940955503919
 C          3.309203488420        2.196688295793       -1.310361174193
 N          2.507405841751        1.065461608935       -1.479733269583
 C          1.487015374931        1.047751693854       -0.589772667621
 C          2.757274862335        0.035981654415       -2.486272756597
 H         -4.944180806068       -2.838349934684        1.539367337593
 H         -4.893048209103       -1.064727931556       -0.214955350097
 H         -0.729777513455       -2.188903888977        2.132960985148
 H         -2.813820252439       -3.405284742890        2.754151364940
 H         -4.604164035422        0.728304395813       -1.678171566113
 H         -3.172145762734        2.578290941284       -3.143314335229
 H          0.357781599340        1.966860028022       -2.982910654812
 H         -0.849855029672        3.214785602901       -3.357395195788
 H         -0.025686847829        3.222850343924       -1.781178653126
 H          3.114218936088        3.838982300305        0.162576137713
 H         -1.835300430239        0.863357866931        2.361068580439
 H         -1.962345499808        2.836535855651        3.806240328502
 H         -0.226105482518        4.669101480533        3.533696527069
 H          1.531336033254        4.393366891812        1.783185599379
 H          4.172210447637        2.382043421706       -1.930155200477
 H          3.591223409562        0.353335733347       -3.112360192092
 H          3.008911223061       -0.911470194767       -2.006081271485
 H          1.873911615120       -0.099117419380       -3.111692972879
 Cl        -4.250501185077        0.981987137606        3.822025888603
 H         -1.936177462509       -1.404015716949       -2.942521772935
 C          0.347485423323       -1.532152505554       -1.178263257537
 N         -0.005787305365       -2.040348077293       -2.383049681040
 H          1.427647493875        0.179238425208        2.785065217431
 N          1.290886391951       -1.103877615235        1.157353067341
 C          1.765474911243       -0.762069576597        2.370977488840
 N          1.178059008635       -2.498178450585       -0.650001637733
 C          0.593333577548       -3.282174696434       -2.606356947141
 C          1.721505630427       -2.266548680797        0.619844457474
 H          0.429472561354       -3.838839908448       -3.515534303461
 C          2.655602416900       -1.558681096584        3.080961867973
 C          1.342135049843       -3.576169828207       -1.518323394797
 H          2.999414633185       -1.208436805135        4.046996352431
 C          2.609506221668       -3.127837876424        1.256024784721
 C          3.079712579435       -2.761928629683        2.515583224565
 H          1.954811430122       -4.432933999173       -1.292133143552
 H          2.925682483433       -4.049288006050        0.782281685412
 H          3.773841806763       -3.409623099820        3.041252667319
 C         -0.916149544709       -1.402597596799       -3.331996937417
 H         -0.889103559278       -1.958534741304       -4.269227217529
 H         -0.602853044606       -0.375528805955       -3.518967474613
 Cl         2.663419168490        1.466802898938        5.000273427192
