# Supplementary material for: Synthetic Mechanism of a Fe(II) N‑Heterocyclic Carbene Bidentate Complex Revealed by Electronic Structure Methods
Source: Inorg Chem. 2026 Jun 22;65(26):15136–49. doi: 10.1021/acs.inorgchem.6c02095 (PMC13343516; doi:10.1021/acs.inorgchem.6c02095)
Supplement: Supplementary file 2 [file ic6c02095_si_002.zip › XYZ-PATHS-STRUCTURES/REACTION-5/FAC-Id-2.xyz]

66
Optimized Geometry
Fe    0.349940   -0.294931    0.887904
N    -2.206968   -1.723344    0.092144
N    -1.286707   -1.361089    2.185659
C    -2.955248   -3.236285    3.389936
C    -3.046729   -2.997810    2.019898
C    -2.190952   -2.044188    1.470782
C    -1.200483   -1.609621    3.501648
C    -2.018690   -2.532238    4.148303
C    -3.250150   -1.919398   -0.810155
C    -2.825697   -1.386206   -1.982616
N    -1.544005   -0.890909   -1.760175
C    -1.140423   -1.083363   -0.487019
C    -0.772429   -0.167828   -2.766055
N     0.619540    2.123456   -0.833082
C     1.241537    2.766077   -1.905642
N    -1.049438    1.560517    0.666609
C    -0.613887    2.453552   -0.231865
C    -2.217451    1.784586    1.284918
C    -3.002228    2.903057    1.027762
C    -2.540575    3.829464    0.088813
C    -1.325857    3.611957   -0.555123
C     2.360576    2.050448   -2.167217
N     2.398031    0.999040   -1.254584
C     1.330887    1.010025   -0.427402
C     3.434082   -0.034538   -1.242409
H    -3.604632   -3.971852    3.853939
H    -3.748217   -3.545533    1.402022
H    -0.447775   -1.028475    4.023908
H    -1.920150   -2.694360    5.215856
H    -4.182524   -2.391678   -0.547753
H    -3.312725   -1.317833   -2.943083
H     0.282423   -0.243095   -2.513100
H    -0.941984   -0.622190   -3.742610
H    -1.076249    0.881846   -2.788958
H     0.853119    3.653673   -2.376272
H    -2.514615    1.026926    2.002798
H    -3.943063    3.044367    1.547619
H    -3.118559    4.719080   -0.140390
H    -0.947531    4.324846   -1.277097
H     3.132246    2.198000   -2.906961
H     3.466706   -0.475087   -0.247073
H     3.182141   -0.815608   -1.968128
H     4.395929    0.422838   -1.485279
Cl    1.797961   -2.202798    1.106569
H     1.809526    0.256174   -5.097104
C     1.808805   -2.370459   -3.453846
N     1.573032   -1.793728   -4.665781
H     2.347265   -6.005627   -0.280253
N     1.639269   -4.739322   -1.744825
C     1.453179   -5.531554   -0.679780
N     0.773833   -3.279460   -3.369234
C     0.450676   -2.306516   -5.312978
C     0.563053   -4.133549   -2.247106
H     0.131708   -1.970600   -6.288320
C     0.209018   -5.770054   -0.096143
C    -0.064661   -3.249356   -4.487155
H     0.121214   -6.427799    0.762179
C    -0.730419   -4.292120   -1.738777
C    -0.905184   -5.133278   -0.643160
H    -0.908001   -3.912043   -4.605018
H    -1.565728   -3.754682   -2.171824
H    -1.893688   -5.273420   -0.216080
C     2.363257   -0.684535   -5.184791
H     2.611635   -0.857176   -6.235588
H     3.280355   -0.616162   -4.599671
Cl    1.139449    0.904866    3.093009
66
Optimized Geometry
Fe    0.369716   -0.313697    0.884444
N    -2.194218   -1.735294    0.107462
N    -1.253483   -1.374928    2.191746
C    -2.921785   -3.237980    3.414552
C    -3.023891   -3.002067    2.044845
C    -2.167473   -2.054767    1.486058
C    -1.157050   -1.620935    3.507558
C    -1.974622   -2.537651    4.163194
C    -3.251309   -1.915061   -0.781831
C    -2.835806   -1.381829   -1.957366
N    -1.545643   -0.902531   -1.749771
C    -1.127679   -1.105231   -0.482646
C    -0.780899   -0.183253   -2.763492
N     0.621389    2.106628   -0.839745
C     1.244618    2.756072   -1.907539
N    -1.047106    1.535967    0.658116
C    -0.617345    2.427755   -0.244279
C    -2.219926    1.751795    1.270184
C    -3.015303    2.860454    1.003116
C    -2.559586    3.785650    0.060149
C    -1.340162    3.576637   -0.577661
C     2.370183    2.049122   -2.164432
N     2.410151    0.995923   -1.253987
C     1.338461    0.997434   -0.432675
C     3.453542   -0.030253   -1.238624
H    -3.571438   -3.968580    3.885966
H    -3.734490   -3.546437    1.434504
H    -0.397605   -1.041362    4.021723
H    -1.868048   -2.697799    5.230270
H    -4.185413   -2.377937   -0.508958
H    -3.334348   -1.303641   -2.911174
H     0.275121   -0.251641   -2.513661
H    -0.951849   -0.644710   -3.736695
H    -1.090182    0.864754   -2.792622
H     0.853174    3.642564   -2.377721
H    -2.512488    0.995638    1.991546
H    -3.959687    2.995076    1.518294
H    -3.145990    4.667570   -0.177278
H    -0.967133    4.288332   -1.303512
H     3.144883    2.203979   -2.899500
H     3.492714   -0.464537   -0.240761
H     3.204213   -0.816899   -1.959071
H     4.411149    0.432811   -1.487221
Cl    1.835587   -2.200924    1.119800
H     1.831784    0.271354   -5.094524
C     1.799956   -2.346999   -3.443743
N     1.589068   -1.777762   -4.663541
H     2.279608   -5.916238   -0.200880
N     1.598617   -4.681683   -1.704362
C     1.390951   -5.465046   -0.637128
N     0.764936   -3.257607   -3.375615
C     0.481360   -2.295981   -5.331265
C     0.529937   -4.102246   -2.251572
H     0.182462   -1.966405   -6.315090
C     0.132110   -5.721343   -0.094159
C    -0.049441   -3.235398   -4.511508
H     0.026657   -6.371211    0.768156
C    -0.777091   -4.279744   -1.785760
C    -0.973881   -5.112316   -0.687357
H    -0.887930   -3.901211   -4.644736
H    -1.607247   -3.761937   -2.251241
H    -1.974123   -5.267597   -0.294203
C     2.387420   -0.669167   -5.171365
H     2.653246   -0.843710   -6.217556
H     3.294739   -0.599122   -4.571401
Cl    1.160690    0.910250    3.082335
66
Optimized Geometry
Fe    0.395533   -0.325473    0.889336
N    -2.174467   -1.742970    0.133660
N    -1.211508   -1.386906    2.208294
C    -2.873384   -3.245608    3.446633
C    -2.988663   -3.008230    2.078303
C    -2.134717   -2.063490    1.511488
C    -1.102552   -1.634140    3.522977
C    -1.916333   -2.548826    4.186033
C    -3.243962   -1.910930   -0.742900
C    -2.837259   -1.380755   -1.922700
N    -1.539607   -0.915621   -1.730724
C    -1.108651   -1.123108   -0.468602
C    -0.778187   -0.209754   -2.756444
N     0.615345    2.095067   -0.842438
C     1.233591    2.751131   -1.909167
N    -1.045537    1.513751    0.659996
C    -0.628241    2.403439   -0.250062
C    -2.221933    1.717940    1.269138
C    -3.033375    2.812321    0.991614
C    -2.590822    3.735154    0.040147
C    -1.368024    3.538129   -0.594985
C     2.366819    2.056067   -2.164556
N     2.416302    1.003152   -1.254240
C     1.343827    0.993650   -0.434197
C     3.467741   -0.014652   -1.238926
H    -3.520348   -3.974646    3.924122
H    -3.706355   -3.550439    1.474412
H    -0.337130   -1.057042    4.031094
H    -1.799368   -2.710084    5.251857
H    -4.179890   -2.363215   -0.458648
H    -3.346421   -1.296809   -2.870395
H     0.277636   -0.265720   -2.503083
H    -0.942637   -0.690556   -3.721692
H    -1.095562    0.835107   -2.805841
H     0.834412    3.634327   -2.379052
H    -2.504273    0.964226    1.997097
H    -3.980014    2.937683    1.505002
H    -3.190298    4.605731   -0.206345
H    -1.005918    4.247577   -1.328467
H     3.140936    2.219110   -2.898470
H     3.515813   -0.443808   -0.239215
H     3.219935   -0.806308   -1.954298
H     4.420497    0.454163   -1.495172
Cl    1.884421   -2.191855    1.138790
H     1.877595    0.268717   -5.124877
C     1.798824   -2.335685   -3.445037
N     1.621621   -1.774104   -4.673445
H     2.167061   -5.805367   -0.095416
N     1.537411   -4.621140   -1.660164
C     1.292682   -5.381033   -0.583984
N     0.761413   -3.245574   -3.398913
C     0.531935   -2.295713   -5.367749
C     0.487182   -4.072012   -2.270166
H     0.260897   -1.972951   -6.361868
C     0.014085   -5.644205   -0.092871
C    -0.021454   -3.229774   -4.557056
H    -0.121278   -6.272703    0.781036
C    -0.837772   -4.263699   -1.863277
C    -1.072631   -5.072126   -0.754551
H    -0.855850   -3.896269   -4.710539
H    -1.653916   -3.771694   -2.378424
H    -2.087808   -5.236708   -0.406022
C     2.436522   -0.671905   -5.168661
H     2.739400   -0.860875   -6.202246
H     3.322112   -0.592388   -4.538319
Cl    1.181366    0.923529    3.077965
66
Optimized Geometry
Fe    0.408146   -0.337504    0.890633
N    -2.161318   -1.758425    0.147106
N    -1.189064   -1.396469    2.216145
C    -2.841221   -3.255596    3.466338
C    -2.963578   -3.021371    2.098095
C    -2.114256   -2.076299    1.525123
C    -1.073266   -1.640436    3.530877
C    -1.882024   -2.555288    4.199730
C    -3.237198   -1.923271   -0.722151
C    -2.837695   -1.392490   -1.904000
N    -1.537672   -0.930483   -1.720825
C    -1.098299   -1.140197   -0.461861
C    -0.782568   -0.225755   -2.752045
N     0.617214    2.084161   -0.842978
C     1.236008    2.744461   -1.906783
N    -1.043697    1.497391    0.657440
C    -0.628976    2.387414   -0.253386
C    -2.222335    1.696890    1.263698
C    -3.038624    2.786797    0.982693
C    -2.598778    3.709960    0.030315
C    -1.373815    3.517676   -0.602096
C     2.372395    2.053988   -2.160396
N     2.423371    0.999721   -1.251725
C     1.348782    0.984862   -0.434620
C     3.476147   -0.016772   -1.237987
H    -3.484370   -3.984930    3.948515
H    -3.682682   -3.566207    1.498274
H    -0.306842   -1.059846    4.033445
H    -1.759728   -2.714045    5.265329
H    -4.172035   -2.373918   -0.431708
H    -3.353105   -1.306782   -2.848157
H     0.273599   -0.269894   -2.497974
H    -0.941788   -0.715464   -3.713916
H    -1.110032    0.815637   -2.809642
H     0.835178    3.627312   -2.375910
H    -2.502569    0.943176    1.992495
H    -3.986838    2.908435    1.494072
H    -3.202090    4.577038   -0.219138
H    -1.014086    4.227171   -1.336690
H     3.147805    2.221073   -2.892035
H     3.525867   -0.446483   -0.238577
H     3.227137   -0.807750   -1.953812
H     4.428026    0.453252   -1.495216
Cl    1.908581   -2.190409    1.156742
H     1.894058    0.271616   -5.152017
C     1.790371   -2.318513   -3.447479
N     1.634854   -1.766618   -4.682931
H     2.097792   -5.681816   -0.005280
N     1.496689   -4.551259   -1.619568
C     1.231666   -5.292700   -0.535708
N     0.753718   -3.230371   -3.413192
C     0.558788   -2.295133   -5.393023
C     0.456914   -4.042377   -2.279830
H     0.305762   -1.980872   -6.394599
C    -0.057094   -5.578695   -0.085669
C    -0.007431   -3.224573   -4.586036
H    -0.209001   -6.190412    0.797366
C    -0.877187   -4.260849   -1.918117
C    -1.132374   -5.050310   -0.800325
H    -0.836719   -3.894351   -4.752133
H    -1.686459   -3.800165   -2.471225
H    -2.155413   -5.233151   -0.485340
C     2.457368   -0.667163   -5.171669
H     2.785314   -0.866806   -6.195561
H     3.327463   -0.576969   -4.521515
Cl    1.189982    0.934257    3.075208
66
Optimized Geometry
Fe    0.422422   -0.316938    0.870653
N    -2.156042   -1.727747    0.146707
N    -1.181864   -1.356899    2.211493
C    -2.794265   -3.253610    3.459607
C    -2.925052   -3.016249    2.092902
C    -2.097825   -2.050590    1.522360
C    -1.058811   -1.603399    3.525131
C    -1.848415   -2.535950    4.192955
C    -3.237385   -1.888609   -0.714601
C    -2.843616   -1.359556   -1.898951
N    -1.540749   -0.904555   -1.725277
C    -1.095239   -1.114816   -0.468016
C    -0.788946   -0.211534   -2.766854
N     0.630442    2.079603   -0.875332
C     1.254215    2.754368   -1.926473
N    -0.964602    1.429775    0.634105
C    -0.614288    2.344193   -0.275615
C    -2.135451    1.569572    1.265340
C    -3.008093    2.624641    1.011051
C    -2.632445    3.575014    0.055604
C    -1.414175    3.443229   -0.604819
C     2.403749    2.075035   -2.164806
N     2.448153    1.017091   -1.257320
C     1.361361    0.995648   -0.460722
C     3.505295    0.005341   -1.222866
H    -3.420151   -3.998651    3.940502
H    -3.631553   -3.575230    1.491141
H    -0.302392   -1.010809    4.027753
H    -1.721041   -2.695188    5.257906
H    -4.172514   -2.334177   -0.416900
H    -3.365200   -1.271463   -2.839482
H     0.267959   -0.247892   -2.514023
H    -0.947549   -0.715313   -3.721254
H    -1.121718    0.827343   -2.839126
H     0.850855    3.634092   -2.398193
H    -2.365687    0.797387    1.993774
H    -3.949288    2.698702    1.544196
H    -3.280454    4.414925   -0.174048
H    -1.104138    4.172347   -1.342420
H     3.188570    2.250436   -2.884292
H     3.554431   -0.407662   -0.216567
H     3.261271   -0.797442   -1.927101
H     4.456057    0.474174   -1.485829
Cl    1.903767   -2.171737    1.169615
H     1.913926    0.263793   -5.170040
C     1.767542   -2.301768   -3.430233
N     1.641581   -1.766806   -4.676186
H     1.982617   -5.552239    0.113890
N     1.427344   -4.481884   -1.556342
C     1.131993   -5.197526   -0.463231
N     0.734522   -3.219707   -3.411517
C     0.588138   -2.310288   -5.407902
C     0.406399   -4.012531   -2.273098
H     0.360422   -2.009530   -6.419646
C    -0.168650   -5.497186   -0.057792
C     0.004802   -3.232022   -4.604562
H    -0.345380   -6.085514    0.836434
C    -0.937910   -4.250547   -1.961190
C    -1.223340   -5.012628   -0.831958
H    -0.814942   -3.909378   -4.786311
H    -1.733974   -3.823369   -2.559254
H    -2.255145   -5.207752   -0.555131
C     2.476622   -0.675501   -5.161524
H     2.829095   -0.891127   -6.173953
H     3.330862   -0.576171   -4.492439
Cl    1.200645    0.965878    3.044872
66
Optimized Geometry
Fe    0.442466   -0.322918    0.906866
N    -2.095900   -1.794958    0.165178
N    -1.112867   -1.431044    2.225978
C    -2.705078   -3.343255    3.473911
C    -2.849126   -3.097335    2.109883
C    -2.029421   -2.125665    1.538566
C    -0.974780   -1.687018    3.536107
C    -1.753558   -2.628410    4.203610
C    -3.187656   -1.941596   -0.686569
C    -2.803138   -1.402713   -1.869413
N    -1.496882   -0.953122   -1.704009
C    -1.038108   -1.176874   -0.453512
C    -0.757618   -0.245189   -2.744449
N     0.607852    2.087393   -0.850136
C     1.206419    2.743635   -1.927609
N    -1.058361    1.466203    0.629962
C    -0.640913    2.376591   -0.258533
C    -2.240485    1.649482    1.234026
C    -3.057415    2.743826    0.972922
C    -2.612735    3.690782    0.046449
C    -1.383828    3.515128   -0.583127
C     2.347840    2.063776   -2.187173
N     2.421367    1.019603   -1.268796
C     1.356739    1.001593   -0.438130
C     3.479630    0.008398   -1.267039
H    -3.324527   -4.093163    3.955560
H    -3.560299   -3.653422    1.510971
H    -0.217840   -1.093253    4.036717
H    -1.614668   -2.796227    5.265779
H    -4.120535   -2.388867   -0.384478
H    -3.332895   -1.304041   -2.804306
H     0.300738   -0.274898   -2.498357
H    -0.917190   -0.742452   -3.702911
H    -1.099508    0.791381   -2.806079
H     0.787672    3.614615   -2.403215
H    -2.521911    0.880354    1.946137
H    -4.008975    2.851828    1.481124
H    -3.214681    4.564047   -0.183960
H    -1.018152    4.244591   -1.294952
H     3.112337    2.231372   -2.930073
H     3.572051   -0.392655   -0.258880
H     3.206523   -0.802936   -1.950253
H     4.417610    0.475242   -1.575713
Cl    2.055538   -2.066257    1.289849
H     1.968246    0.246141   -5.149000
C     1.759295   -2.311392   -3.422854
N     1.674614   -1.786819   -4.676329
H     1.830033   -5.394000    0.244612
N     1.340736   -4.408213   -1.496381
C     1.004058   -5.091006   -0.394020
N     0.722222   -3.224968   -3.427492
C     0.638668   -2.329221   -5.433891
C     0.351038   -3.996927   -2.288575
H     0.443113   -2.037071   -6.454825
C    -0.308329   -5.417145   -0.053042
C     0.028220   -3.242752   -4.641783
H    -0.520980   -5.974214    0.853225
C    -1.000582   -4.271636   -2.048309
C    -1.328268   -5.000166   -0.908849
H    -0.787846   -3.918055   -4.845400
H    -1.773402   -3.890667   -2.704182
H    -2.367949   -5.220095   -0.686093
C     2.523795   -0.697463   -5.141927
H     2.885995   -0.907567   -6.151979
H     3.371437   -0.609600   -4.462639
Cl    1.086924    1.054361    3.086599
66
Optimized Geometry
Fe    0.462910   -0.328254    0.900027
N    -2.075798   -1.800042    0.168277
N    -1.076649   -1.442798    2.221758
C    -2.647219   -3.370471    3.472863
C    -2.804576   -3.117913    2.111542
C    -1.995731   -2.138213    1.538783
C    -0.925169   -1.705120    3.529162
C    -1.693273   -2.654166    4.198165
C    -3.176957   -1.937132   -0.672649
C    -2.801497   -1.395481   -1.857097
N    -1.491402   -0.953237   -1.703180
C    -1.021486   -1.183766   -0.457886
C    -0.758470   -0.246825   -2.749122
N     0.603780    2.088419   -0.852557
C     1.197595    2.752777   -1.927696
N    -1.055805    1.452617    0.628877
C    -0.647476    2.366135   -0.260504
C    -2.239865    1.624657    1.232321
C    -3.067713    2.710527    0.970029
C    -2.632338    3.660954    0.042722
C    -1.401647    3.496862   -0.586467
C     2.344006    2.082222   -2.189484
N     2.425243    1.035559   -1.274685
C     1.360819    1.007093   -0.444023
C     3.489622    0.030857   -1.276808
H    -3.257812   -4.126836    3.955731
H    -3.516076   -3.675730    1.514717
H    -0.166508   -1.109879    4.025512
H    -1.544198   -2.827173    5.258121
H    -4.108841   -2.381131   -0.362654
H    -3.339444   -1.291889   -2.786753
H     0.300317   -0.268278   -2.503958
H    -0.915016   -0.751209   -3.704561
H    -1.107673    0.786951   -2.816843
H     0.772617    3.622362   -2.400316
H    -2.514054    0.853407    1.944974
H    -4.020509    2.809362    1.477785
H    -3.243003    4.527834   -0.188876
H    -1.043414    4.228793   -1.299518
H     3.107473    2.258183   -2.931473
H     3.602620   -0.355939   -0.265098
H     3.209581   -0.791371   -1.943777
H     4.419021    0.498922   -1.608504
Cl    2.096446   -2.047067    1.292280
H     2.006252    0.230143   -5.145950
C     1.748638   -2.307911   -3.402475
N     1.695121   -1.797991   -4.663484
H     1.704592   -5.285220    0.342842
N     1.270407   -4.351590   -1.440489
C     0.900479   -5.014263   -0.336413
N     0.711120   -3.221094   -3.421277
C     0.676987   -2.347973   -5.439428
C     0.307494   -3.975417   -2.281477
H     0.505621   -2.066795   -6.467753
C    -0.419127   -5.355735   -0.041285
C     0.046904   -3.252009   -4.652127
H    -0.659728   -5.894169    0.869211
C    -1.048268   -4.269003   -2.089751
C    -1.409696   -4.977915   -0.948304
H    -0.763878   -3.929296   -4.869448
H    -1.800830   -3.915060   -2.783350
H    -2.453918   -5.211364   -0.763397
C     2.557412   -0.715751   -5.121735
H     2.936450   -0.935260   -6.123556
H     3.393432   -0.626158   -4.428486
Cl    1.098877    1.058358    3.083766
66
Optimized Geometry
Fe    0.470426   -0.340828    0.912547
N    -2.067153   -1.813219    0.182156
N    -1.064689   -1.450727    2.232904
C    -2.632285   -3.375866    3.491276
C    -2.791629   -3.127286    2.129453
C    -1.984318   -2.148557    1.553034
C    -0.911223   -1.709166    3.540958
C    -1.677982   -2.656728    4.213444
C    -3.172540   -1.945937   -0.653883
C    -2.800359   -1.404990   -1.839542
N    -1.488132   -0.967301   -1.691287
C    -1.013366   -1.200146   -0.448002
C    -0.759137   -0.261360   -2.740360
N     0.604110    2.072846   -0.844886
C     1.195637    2.736569   -1.921707
N    -1.054203    1.435290    0.637384
C    -0.647900    2.348465   -0.253239
C    -2.239002    1.605129    1.239945
C    -3.069776    2.688222    0.975310
C    -2.636612    3.638222    0.046571
C    -1.405052    3.476516   -0.581592
C     2.342528    2.067191   -2.184228
N     2.426259    1.021711   -1.268290
C     1.363149    0.993139   -0.436110
C     3.489705    0.016042   -1.273353
H    -3.241619   -4.131332    3.977137
H    -3.503148   -3.687083    1.534471
H    -0.152653   -1.111282    4.034234
H    -1.527719   -2.826521    5.273751
H    -4.104485   -2.386822   -0.339659
H    -3.341709   -1.299802   -2.767020
H     0.300386   -0.279906   -2.498259
H    -0.916330   -0.767600   -3.694854
H    -1.111394    0.771333   -2.809326
H     0.768924    3.605100   -2.394708
H    -2.511497    0.834394    1.953778
H    -4.023180    2.785175    1.482295
H    -3.249718    4.502829   -0.187079
H    -1.048652    4.208030   -1.295976
H     3.104405    2.242870   -2.927925
H     3.593044   -0.382527   -0.265088
H     3.213425   -0.797440   -1.952740
H     4.422646    0.486757   -1.591202
Cl    2.114598   -2.043941    1.337280
H     2.017718    0.221541   -5.220185
C     1.746723   -2.288257   -3.425717
N     1.707990   -1.795511   -4.693625
H     1.639109   -5.122772    0.410075
N     1.236376   -4.261916   -1.415728
C     0.850348   -4.900932   -0.303519
N     0.712121   -3.205469   -3.445289
C     0.702001   -2.359427   -5.475523
C     0.291570   -3.938999   -2.298113
H     0.543413   -2.092740   -6.509743
C    -0.467872   -5.271345   -0.039206
C     0.064749   -3.255113   -4.684705
H    -0.722686   -5.787802    0.880106
C    -1.061304   -4.264573   -2.138880
C    -1.438779   -4.949271   -0.987910
H    -0.740404   -3.937920   -4.905277
H    -1.802049   -3.952345   -2.864384
H    -2.481848   -5.205082   -0.827680
C     2.574834   -0.718941   -5.156416
H     2.982805   -0.960986   -6.141628
H     3.390785   -0.605276   -4.443048
Cl    1.099390    1.066775    3.093575
66
Optimized Geometry
Fe    0.482299   -0.357379    0.904299
N    -2.062131   -1.816460    0.178940
N    -1.045863   -1.466306    2.224610
C    -2.619226   -3.383414    3.487410
C    -2.784767   -3.130642    2.127141
C    -1.974018   -2.156204    1.548236
C    -0.886749   -1.728352    3.531361
C    -1.656009   -2.672321    4.205877
C    -3.172021   -1.941767   -0.652357
C    -2.803171   -1.398375   -1.837883
N    -1.488698   -0.965979   -1.694211
C    -1.009030   -1.205127   -0.453995
C    -0.762433   -0.258734   -2.744317
N     0.604459    2.066030   -0.843179
C     1.194939    2.737705   -1.915659
N    -1.050820    1.420176    0.639153
C    -0.648961    2.335326   -0.251264
C    -2.236565    1.584159    1.241362
C    -3.072877    2.662997    0.976543
C    -2.644323    3.615131    0.047886
C    -1.411736    3.459636   -0.579841
C     2.344785    2.074165   -2.180100
N     2.431352    1.024338   -1.269530
C     1.367074    0.987038   -0.439242
C     3.498195    0.022147   -1.278886
H    -3.230822   -4.135892    3.975060
H    -3.503298   -3.684274    1.534860
H    -0.122104   -1.135581    4.021475
H    -1.501088   -2.845483    5.264966
H    -4.103767   -2.381247   -0.335655
H    -3.348190   -1.288552   -2.762660
H     0.297793   -0.277906   -2.505196
H    -0.922514   -0.763509   -3.699207
H    -1.114887    0.774081   -2.810717
H     0.765501    3.606991   -2.384762
H    -2.505645    0.812138    1.955109
H    -4.027004    2.754934    1.483119
H    -3.261864    4.476467   -0.186193
H    -1.059101    4.192785   -1.294386
H     3.106979    2.256729   -2.921774
H     3.609480   -0.374126   -0.270560
H     3.219773   -0.793049   -1.955257
H     4.427386    0.495437   -1.603771
Cl    2.142134   -2.040011    1.340098
H     2.037400    0.209069   -5.243116
C     1.741952   -2.278658   -3.421091
N     1.715951   -1.800188   -4.694539
H     1.583861   -5.018626    0.469898
N     1.201817   -4.197149   -1.377392
C     0.806275   -4.828440   -0.264423
N     0.704027   -3.192584   -3.438815
C     0.715179   -2.369837   -5.478927
C     0.271230   -3.911878   -2.287145
H     0.566372   -2.114342   -6.517422
C    -0.508564   -5.225847   -0.023743
C     0.068145   -3.254452   -4.683785
H    -0.772071   -5.734544    0.897425
C    -1.077831   -4.263664   -2.151246
C    -1.465120   -4.938845   -0.997930
H    -0.736329   -3.937599   -4.905332
H    -1.810198   -3.979176   -2.896350
H    -2.505826   -5.214371   -0.855839
C     2.590878   -0.732205   -5.161982
H     3.007941   -0.987784   -6.139956
H     3.399894   -0.612196   -4.441817
Cl    1.109319    1.058693    3.091418
66
Optimized Geometry
Fe    0.490106   -0.378423    0.898983
N    -2.062727   -1.825881    0.184085
N    -1.030402   -1.480535    2.222295
C    -2.611405   -3.381181    3.499629
C    -2.783970   -3.129970    2.139979
C    -1.968508   -2.164174    1.553203
C    -0.864916   -1.740784    3.528732
C    -1.637388   -2.676869    4.210247
C    -3.177522   -1.946717   -0.641392
C    -2.813625   -1.402738   -1.828042
N    -1.497221   -0.974033   -1.691037
C    -1.011367   -1.217042   -0.454073
C    -0.775707   -0.265659   -2.743624
N     0.606722    2.051307   -0.843218
C     1.199005    2.728203   -1.911389
N    -1.048847    1.402392    0.637738
C    -0.647507    2.318506   -0.251717
C    -2.234951    1.564879    1.239420
C    -3.072210    2.643181    0.975217
C    -2.644334    3.596195    0.047191
C    -1.411375    3.442170   -0.580180
C     2.350402    2.067335   -2.175759
N     2.435905    1.013657   -1.269632
C     1.369550    0.971491   -0.442384
C     3.505017    0.013993   -1.278983
H    -3.226344   -4.127150    3.993044
H    -3.511737   -3.678308    1.554110
H    -0.093332   -1.151948    4.012415
H    -1.477181   -2.848894    5.268730
H    -4.108543   -2.384674   -0.320564
H    -3.363226   -1.290204   -2.749758
H     0.285573   -0.284235   -2.508916
H    -0.939001   -0.770107   -3.698181
H    -1.129622    0.766805   -2.808094
H     0.770114    3.599379   -2.377448
H    -2.503798    0.792246    1.952629
H    -4.026520    2.733936    1.481669
H    -3.262671    4.456998   -0.186752
H    -1.059528    4.175823   -1.294594
H     3.114265    2.254140   -2.914651
H     3.613937   -0.385176   -0.271469
H     3.230009   -0.799232   -1.959056
H     4.434187    0.490599   -1.599098
Cl    2.168815   -2.030661    1.370630
H     2.046936    0.209773   -5.274045
C     1.737635   -2.257958   -3.424444
N     1.724548   -1.792920   -4.702856
H     1.530668   -4.899630    0.520110
N     1.172343   -4.125896   -1.351313
C     0.766967   -4.748213   -0.237042
N     0.701929   -3.174766   -3.443732
C     0.733989   -2.373263   -5.492259
C     0.257984   -3.882533   -2.288972
H     0.596270   -2.129317   -6.535051
C    -0.542036   -5.177585   -0.021197
C     0.080528   -3.251299   -4.695278
H    -0.814403   -5.677362    0.902264
C    -1.085045   -4.265958   -2.177879
C    -1.481930   -4.931851   -1.022471
H    -0.719312   -3.938674   -4.919942
H    -1.807641   -4.013899   -2.943986
H    -2.518394   -5.231568   -0.899766
C     2.602449   -0.728269   -5.172287
H     3.034146   -0.995534   -6.140757
H     3.400838   -0.595532   -4.442571
Cl    1.110179    1.066711    3.088332
66
Optimized Geometry
Fe    0.494864   -0.397253    0.884817
N    -2.064438   -1.835249    0.175703
N    -1.013099   -1.505138    2.206185
C    -2.601929   -3.393461    3.491611
C    -2.783529   -3.136854    2.134206
C    -1.963187   -2.177887    1.543035
C    -0.838495   -1.770972    3.510331
C    -1.614420   -2.701325    4.195674
C    -3.184967   -1.947650   -0.643237
C    -2.826065   -1.400279   -1.829763
N    -1.507018   -0.977582   -1.699166
C    -1.014333   -1.228782   -0.466632
C    -0.791407   -0.261983   -2.750833
N     0.611931    2.041051   -0.847871
C     1.209070    2.725118   -1.908642
N    -1.051611    1.383688    0.620335
C    -0.643361    2.307155   -0.257815
C    -2.238151    1.545622    1.220829
C    -3.069433    2.630902    0.966151
C    -2.634286    3.591855    0.049746
C    -1.400405    3.438441   -0.575968
C     2.362505    2.066932   -2.171104
N     2.444291    1.007838   -1.271129
C     1.373620    0.959588   -0.449966
C     3.514395    0.009065   -1.280513
H    -3.220361   -4.134308    3.988359
H    -3.521395   -3.676636    1.553024
H    -0.057638   -1.191503    3.990204
H    -1.446693   -2.878119    5.252204
H    -4.115976   -2.382684   -0.318484
H    -3.381052   -1.281105   -2.747402
H     0.271359   -0.283802   -2.522913
H    -0.962180   -0.758473   -3.708365
H    -1.144712    0.771346   -2.804601
H     0.781344    3.598288   -2.372047
H    -2.512420    0.767257    1.925740
H    -4.024572    2.721092    1.471158
H    -3.247456    4.458499   -0.176118
H    -1.042395    4.178550   -1.280617
H     3.130021    2.258944   -2.904851
H     3.626036   -0.388013   -0.272411
H     3.237415   -0.804834   -1.958972
H     4.442291    0.486093   -1.603626
Cl    2.206114   -2.001932    1.408977
H     2.042705    0.211745   -5.282952
C     1.725049   -2.237188   -3.413254
N     1.721176   -1.786841   -4.696762
H     1.491735   -4.800275    0.574000
N     1.146937   -4.062951   -1.314152
C     0.738319   -4.681349   -0.198916
N     0.693555   -3.158701   -3.430484
C     0.739960   -2.380547   -5.487852
C     0.244535   -3.857214   -2.272047
H     0.609807   -2.148869   -6.534408
C    -0.562930   -5.141527   -0.000456
C     0.083760   -3.252573   -4.686727
H    -0.838949   -5.636246    0.924616
C    -1.091042   -4.270570   -2.177774
C    -1.491326   -4.930798   -1.020298
H    -0.710639   -3.946089   -4.911419
H    -1.806983   -4.045827   -2.958530
H    -2.522655   -5.252462   -0.910381
C     2.599248   -0.724531   -5.171108
H     3.035242   -0.999148   -6.135571
H     3.394594   -0.584449   -4.439441
Cl    1.076399    1.088007    3.073465
66
Optimized Geometry
Fe    0.521645   -0.409702    0.878379
N    -2.045777   -1.833202    0.174924
N    -0.966680   -1.526657    2.193789
C    -2.568581   -3.394533    3.491706
C    -2.763178   -3.129727    2.137800
C    -1.934747   -2.182171    1.539428
C    -0.779312   -1.800592    3.494531
C    -1.560764   -2.721613    4.185817
C    -3.175221   -1.931007   -0.633824
C    -2.822850   -1.380541   -1.820617
N    -1.498917   -0.969787   -1.700440
C    -0.996368   -1.231826   -0.474050
C    -0.789336   -0.253247   -2.755416
N     0.609780    2.038520   -0.846499
C     1.201828    2.733238   -1.903221
N    -1.049042    1.363074    0.619331
C    -0.649365    2.290848   -0.257788
C    -2.238397    1.511806    1.217360
C    -3.081765    2.587271    0.960488
C    -2.655747    3.552732    0.044577
C    -1.418630    3.413400   -0.578079
C     2.360713    2.086029   -2.168983
N     2.450653    1.022512   -1.275191
C     1.380249    0.961175   -0.454563
C     3.526365    0.029755   -1.291049
H    -3.192607   -4.127242    3.993492
H    -3.516609   -3.655711    1.564042
H     0.015540   -1.234602    3.966983
H    -1.382285   -2.905736    5.239319
H    -4.106592   -2.360505   -0.302884
H    -3.384959   -1.252761   -2.732731
H     0.274002   -0.270395   -2.530059
H    -0.960013   -0.752148   -3.711794
H    -1.147691    0.778300   -2.810152
H     0.767553    3.605691   -2.361801
H    -2.505340    0.730938    1.922335
H    -4.039124    2.666451    1.463159
H    -3.278631    4.411844   -0.183522
H    -1.068100    4.157182   -1.282613
H     3.126894    2.288633   -2.901216
H     3.660666   -0.352996   -0.280006
H     3.240881   -0.794751   -1.952926
H     4.444700    0.507407   -1.639305
Cl    2.270937   -1.967714    1.433006
H     2.076144    0.192901   -5.281789
C     1.710521   -2.232878   -3.392874
N     1.735085   -1.798258   -4.681450
H     1.373733   -4.695693    0.639774
N     1.073990   -4.003124   -1.272298
C     0.644123   -4.612584   -0.160413
N     0.676072   -3.151650   -3.420542
C     0.768866   -2.398522   -5.485953
C     0.201330   -3.837053   -2.264461
H     0.661318   -2.178983   -6.537686
C    -0.650551   -5.103982    0.001725
C     0.093264   -3.258891   -4.688687
H    -0.945142   -5.590721    0.925224
C    -1.127387   -4.278944   -2.205689
C    -1.549416   -4.930968   -1.051140
H    -0.697211   -3.953349   -4.923547
H    -1.823867   -4.083559   -3.011608
H    -2.576101   -5.275078   -0.969201
C     2.626340   -0.744635   -5.150724
H     3.077735   -1.031032   -6.104592
H     3.409501   -0.600490   -4.406934
Cl    1.072647    1.102950    3.065922
66
Optimized Geometry
Fe    0.526602   -0.414418    0.870294
N    -2.037620   -1.828900    0.138816
N    -0.958964   -1.552797    2.161907
C    -2.590492   -3.405433    3.443780
C    -2.780265   -3.126514    2.092185
C    -1.935663   -2.188506    1.501054
C    -0.776895   -1.839673    3.460671
C    -1.572161   -2.754732    4.143813
C    -3.159228   -1.926850   -0.681001
C    -2.798229   -1.369090   -1.861523
N    -1.477013   -0.953438   -1.727055
C    -0.984522   -1.220168   -0.497814
C    -0.762018   -0.227286   -2.771694
N     0.610410    2.052424   -0.828496
C     1.194444    2.753868   -1.885000
N    -1.048080    1.357213    0.628256
C    -0.646208    2.299555   -0.231789
C    -2.234420    1.500784    1.233274
C    -3.073045    2.585128    0.999430
C    -2.644647    3.566020    0.101087
C    -1.410000    3.432467   -0.527705
C     2.351212    2.108266   -2.163780
N     2.447800    1.039037   -1.277767
C     1.383722    0.972802   -0.448808
C     3.521831    0.044611   -1.311260
H    -3.226745   -4.131899    3.939255
H    -3.541978   -3.636330    1.514889
H     0.024250   -1.287410    3.938351
H    -1.396945   -2.950557    5.195743
H    -4.091596   -2.363091   -0.362150
H    -3.352313   -1.239160   -2.778228
H     0.300041   -0.246305   -2.541172
H    -0.927541   -0.718341   -3.733059
H    -1.120408    0.804604   -2.819141
H     0.755946    3.628580   -2.335234
H    -2.502388    0.708762    1.925260
H    -4.028429    2.659666    1.506577
H    -3.263451    4.432910   -0.107899
H    -1.056542    4.188756   -1.217346
H     3.111751    2.315490   -2.900544
H     3.673819   -0.337176   -0.302370
H     3.224304   -0.780648   -1.967130
H     4.434316    0.520671   -1.676576
Cl    2.309745   -1.923212    1.447482
H     2.063564    0.134549   -5.370278
C     1.699949   -2.243073   -3.395500
N     1.718928   -1.829647   -4.690668
H     1.355345   -4.567448    0.708390
N     1.054549   -3.929533   -1.221021
C     0.634502   -4.534065   -0.102932
N     0.659986   -3.156225   -3.400389
C     0.745291   -2.438644   -5.479448
C     0.192184   -3.824114   -2.230847
H     0.632042   -2.235831   -6.533949
C    -0.640761   -5.075871    0.052002
C     0.070369   -3.282182   -4.664174
H    -0.927822   -5.556124    0.981173
C    -1.120124   -4.313958   -2.177541
C    -1.531831   -4.957728   -1.014659
H    -0.725148   -3.975033   -4.885534
H    -1.814153   -4.165007   -2.995184
H    -2.545732   -5.339218   -0.938677
C     2.615940   -0.792247   -5.184091
H     3.093263   -1.116633   -6.113012
H     3.378587   -0.610376   -4.427350
Cl    1.025458    1.091822    3.090900
66
Optimized Geometry
Fe    0.545289   -0.439600    0.848272
N    -2.032894   -1.827666    0.122874
N    -0.933299   -1.574383    2.137532
C    -2.588094   -3.397554    3.430808
C    -2.783992   -3.113382    2.081279
C    -1.926560   -2.191263    1.483537
C    -0.745617   -1.866205    3.434442
C    -1.551654   -2.767367    4.123077
C    -3.158472   -1.918723   -0.692553
C    -2.801464   -1.356112   -1.871790
N    -1.478618   -0.943822   -1.741166
C    -0.980975   -1.218695   -0.515922
C    -0.768690   -0.210340   -2.783958
N     0.616767    2.048813   -0.825936
C     1.202418    2.764369   -1.872027
N    -1.040129    1.341229    0.627166
C    -0.642830    2.286708   -0.231228
C    -2.228840    1.476482    1.229232
C    -3.074678    2.555000    0.993983
C    -2.651277    3.538913    0.096647
C    -1.414159    3.414229   -0.529074
C     2.362374    2.126026   -2.153980
N     2.459213    1.046844   -1.280322
C     1.392325    0.967368   -0.456046
C     3.536159    0.055717   -1.321416
H    -3.234053   -4.112217    3.930860
H    -3.560075   -3.608140    1.510165
H     0.068561   -1.327972    3.905650
H    -1.371293   -2.967751    5.173269
H    -4.090247   -2.355089   -0.372351
H    -3.359467   -1.219950   -2.785197
H     0.293499   -0.224174   -2.553830
H    -0.932045   -0.699102   -3.746930
H    -1.133408    0.819557   -2.827522
H     0.763383    3.643233   -2.313447
H    -2.493461    0.682276    1.920045
H    -4.031826    2.622542    1.498802
H    -3.276031    4.401052   -0.114343
H    -1.065405    4.172756   -1.218617
H     3.125053    2.344720   -2.885170
H     3.708358   -0.314824   -0.311567
H     3.229396   -0.777355   -1.963065
H     4.439791    0.531135   -1.708631
Cl    2.347027   -1.923963    1.429411
H     2.060410    0.125629   -5.376490
C     1.681647   -2.229400   -3.372259
N     1.711753   -1.828673   -4.671228
H     1.304515   -4.494101    0.756032
N     1.017658   -3.881411   -1.182576
C     0.595905   -4.488076   -0.066467
N     0.643437   -3.144745   -3.377751
C     0.746578   -2.447153   -5.462917
C     0.170202   -3.807844   -2.207555
H     0.642297   -2.254638   -6.520274
C    -0.667286   -5.061338    0.072896
C     0.066080   -3.284254   -4.645864
H    -0.956111   -5.542312    1.001133
C    -1.131600   -4.326690   -2.168974
C    -1.545293   -4.971295   -1.007172
H    -0.725629   -3.980798   -4.868938
H    -1.816919   -4.201184   -2.997716
H    -2.551098   -5.375778   -0.942985
C     2.612778   -0.796331   -5.167758
H     3.104583   -1.133625   -6.084471
H     3.363683   -0.600431   -4.402941
Cl    1.039123    1.074228    3.088104
66
Optimized Geometry
Fe    0.555439   -0.465063    0.822855
N    -2.034744   -1.829172    0.103307
N    -0.912688   -1.594330    2.107324
C    -2.584066   -3.388704    3.417516
C    -2.789868   -3.100590    2.070373
C    -1.922446   -2.194245    1.462928
C    -0.715337   -1.890020    3.401949
C    -1.528778   -2.777793    4.098747
C    -3.164236   -1.916274   -0.707519
C    -2.812324   -1.349458   -1.886154
N    -1.488429   -0.938415   -1.760099
C    -0.985089   -1.219601   -0.539024
C    -0.784068   -0.196942   -2.800899
N     0.620648    2.042521   -0.826791
C     1.208379    2.769564   -1.863668
N    -1.035145    1.324784    0.622623
C    -0.639662    2.275064   -0.230960
C    -2.223324    1.455830    1.226302
C    -3.070777    2.534494    0.997167
C    -2.649558    3.523079    0.104007
C    -1.412711    3.402945   -0.523206
C     2.370620    2.136397   -2.148061
N     2.466485    1.048650   -1.285129
C     1.396942    0.958988   -0.465387
C     3.545855    0.060316   -1.330264
H    -3.237244   -4.091873    3.924438
H    -3.580852   -3.581558    1.508045
H     0.112547   -1.364585    3.863179
H    -1.340218   -2.982334    5.146686
H    -4.094691   -2.353720   -0.385163
H    -3.374383   -1.209781   -2.796538
H     0.277877   -0.202533   -2.569397
H    -0.942527   -0.684585   -3.765256
H    -1.157448    0.830020   -2.841831
H     0.769040    3.651808   -2.297923
H    -2.486568    0.658271    1.913782
H    -4.027473    2.598458    1.503330
H    -3.275711    4.385270   -0.102599
H    -1.065720    4.165153   -1.209571
H     3.135459    2.364258   -2.874176
H     3.735939   -0.297260   -0.318871
H     3.230981   -0.780935   -1.956945
H     4.441472    0.533797   -1.737767
Cl    2.372960   -1.917551    1.427547
H     2.061302    0.121205   -5.372869
C     1.668857   -2.214771   -3.348508
N     1.709291   -1.826303   -4.650932
H     1.260064   -4.425016    0.801782
N     0.985861   -3.833091   -1.144334
C     0.563796   -4.444131   -0.030933
N     0.632043   -3.131951   -3.354283
C     0.752503   -2.454343   -5.445213
C     0.153837   -3.790577   -2.183569
H     0.656895   -2.272111   -6.505217
C    -0.685851   -5.049615    0.093253
C     0.066616   -3.285004   -4.626281
H    -0.975553   -5.532920    1.019985
C    -1.136411   -4.338581   -2.159051
C    -1.550958   -4.985799   -0.998865
H    -0.721714   -3.984873   -4.850547
H    -1.813299   -4.235033   -2.997600
H    -2.547659   -5.413806   -0.945912
C     2.613050   -0.797961   -5.150643
H     3.112187   -1.143889   -6.060148
H     3.357970   -0.593666   -4.382289
Cl    1.039388    1.072989    3.088063
66
Optimized Geometry
Fe    0.553982   -0.475986    0.802608
N    -2.036727   -1.833375    0.079795
N    -0.901115   -1.612123    2.077766
C    -2.587144   -3.383678    3.398639
C    -2.798817   -3.092029    2.053240
C    -1.922669   -2.198469    1.439290
C    -0.698419   -1.910803    3.371015
C    -1.518310   -2.788437    4.072721
C    -3.163666   -1.928971   -0.734040
C    -2.813680   -1.358760   -1.911451
N    -1.493304   -0.936558   -1.781967
C    -0.990557   -1.215933   -0.560772
C    -0.792711   -0.185987   -2.818789
N     0.623742    2.040602   -0.829565
C     1.208228    2.770295   -1.866076
N    -1.027439    1.317353    0.621732
C    -0.633007    2.273022   -0.226195
C    -2.210705    1.449114    1.234694
C    -3.054601    2.533372    1.019590
C    -2.634836    3.527191    0.131493
C    -1.402504    3.406730   -0.504484
C     2.369555    2.137515   -2.155783
N     2.467849    1.047411   -1.296298
C     1.400600    0.955913   -0.473689
C     3.547099    0.058729   -1.346194
H    -3.246745   -4.077608    3.909953
H    -3.601013   -3.561643    1.497274
H     0.138595   -1.395035    3.826703
H    -1.324953   -2.996500    5.119081
H    -4.090929   -2.375392   -0.415059
H    -3.374652   -1.223523   -2.823163
H     0.268519   -0.183046   -2.584047
H    -0.944384   -0.672161   -3.784949
H    -1.174594    0.837951   -2.857389
H     0.767102    3.653252   -2.297096
H    -2.472700    0.647720    1.918090
H    -4.007536    2.597790    1.532738
H    -3.258363    4.393891   -0.063884
H    -1.055717    4.173186   -1.186236
H     3.132111    2.367069   -2.883752
H     3.760874   -0.279596   -0.332855
H     3.217944   -0.793681   -1.950305
H     4.432604    0.525040   -1.782823
Cl    2.389332   -1.889656    1.439775
H     2.074078    0.123321   -5.340585
C     1.664703   -2.211781   -3.330127
N     1.708146   -1.827104   -4.633298
H     1.207537   -4.322529    0.856149
N     0.948689   -3.768445   -1.102073
C     0.530211   -4.384107    0.009963
N     0.620585   -3.121451   -3.332880
C     0.747087   -2.450290   -5.426025
C     0.140544   -3.777733   -2.161127
H     0.651775   -2.269055   -6.486219
C    -0.694452   -5.041771    0.116095
C     0.055441   -3.274102   -4.605347
H    -0.982496   -5.526229    1.042709
C    -1.127348   -4.376604   -2.153863
C    -1.539031   -5.025447   -0.993387
H    -0.738312   -3.967203   -4.830469
H    -1.790929   -4.316196   -3.006987
H    -2.517932   -5.494134   -0.955636
C     2.617645   -0.804581   -5.134864
H     3.099808   -1.147693   -6.054452
H     3.375591   -0.616456   -4.375168
Cl    1.009094    1.088489    3.113047
66
Optimized Geometry
Fe    0.559026   -0.480549    0.783037
N    -2.029578   -1.837816    0.049874
N    -0.896203   -1.622969    2.050180
C    -2.595672   -3.382003    3.369552
C    -2.803596   -3.089855    2.023771
C    -1.920487   -2.202919    1.409998
C    -0.698054   -1.921036    3.344394
C    -1.524298   -2.793164    4.045266
C    -3.145838   -1.954200   -0.776547
C    -2.794552   -1.376088   -1.949541
N    -1.483858   -0.927853   -1.805416
C    -0.989133   -1.200283   -0.580083
C    -0.786755   -0.159826   -2.831696
N     0.633207    2.050461   -0.828921
C     1.214919    2.782661   -1.865044
N    -1.015780    1.323160    0.622622
C    -0.620991    2.283171   -0.220024
C    -2.196479    1.455031    1.240332
C    -3.037523    2.543392    1.034829
C    -2.617337    3.541687    0.151944
C    -1.387288    3.421396   -0.488473
C     2.373415    2.148010   -2.162321
N     2.472403    1.054190   -1.307821
C     1.408292    0.962238   -0.480819
C     3.550304    0.064228   -1.364014
H    -3.260856   -4.071041    3.880254
H    -3.608636   -3.554686    1.468018
H     0.139794   -1.407671    3.801471
H    -1.334339   -3.001373    5.092207
H    -4.067318   -2.419980   -0.468920
H    -3.348578   -1.250280   -2.866828
H     0.273199   -0.147750   -2.591936
H    -0.929109   -0.638222   -3.802862
H    -1.178717    0.860567   -2.862019
H     0.773961    3.668204   -2.290896
H    -2.459059    0.650096    1.919335
H    -3.988711    2.607517    1.551263
H    -3.238660    4.411640   -0.035870
H    -1.039795    4.191257   -1.166035
H     3.133362    2.378516   -2.892717
H     3.790006   -0.254128   -0.350048
H     3.207548   -0.799839   -1.943315
H     4.424213    0.521906   -1.831827
Cl    2.415921   -1.857646    1.434772
H     2.087225    0.124291   -5.285388
C     1.654950   -2.227070   -3.307983
N     1.687949   -1.829799   -4.607241
H     1.143706   -4.217131    0.917093
N     0.895706   -3.703546   -1.052175
C     0.491015   -4.332589    0.057314
N     0.589824   -3.113433   -3.303460
C     0.701637   -2.422618   -5.391940
C     0.119337   -3.780418   -2.132754
H     0.593282   -2.226709   -6.448265
C    -0.692413   -5.064157    0.144303
C     0.004083   -3.239735   -4.569962
H    -0.972366   -5.553463    1.070842
C    -1.107723   -4.459699   -2.146162
C    -1.507916   -5.115390   -0.985366
H    -0.813519   -3.904560   -4.793065
H    -1.749511   -4.465389   -3.017519
H    -2.454934   -5.646498   -0.965592
C     2.611493   -0.821045   -5.111161
H     3.061930   -1.158185   -6.048804
H     3.392485   -0.666994   -4.367304
Cl    0.998161    1.089086    3.130257
66
Frame 0
 Fe         0.872745621212        0.491397787879        1.628105803030
 N         -1.737796378788       -0.818775212121        0.903861803030
 N         -0.570779378788       -0.648972212121        2.889259803030
 C         -2.307458378788       -2.355861212121        4.226614803030
 C         -2.527261378788       -2.049174212121        2.886049803030
 C         -1.623495378788       -1.190994212121        2.261554803030
 C         -0.361533378788       -0.960802212121        4.178574803030
 C         -1.205067378788       -1.809091212121        4.887746803030
 C         -2.855636378788       -0.929865212121        0.078537803030
 C         -2.503804378788       -0.352009212121       -1.094439196970
 N         -1.191152378788        0.091735787879       -0.951679196970
 C         -0.696107378788       -0.185062212121        0.271793803030
 C         -0.490399378788        0.856816787879       -1.977822196970
 N          0.926740621212        3.053148787879        0.060336803030
 C          1.501834621212        3.802381787879       -0.967108196970
 N         -0.705604378788        2.309029787879        1.522362803030
 C         -0.323141378788        3.276045787879        0.682191803030
 C         -1.880096378788        2.433653787879        2.153196803030
 C         -2.727168378788        3.520188787879        1.963146803030
 C         -2.320035378788        4.525155787879        1.081822803030
 C         -1.096118378788        4.413138787879        0.428352803030
 C          2.662927621212        3.177940787879       -1.276064196970
 N          2.769564621212        2.072896787879       -0.437318196970
 C          1.707944621212        1.964323787879        0.390942803030
 C          3.857204621212        1.093900787879       -0.501126196970
 H         -2.988193378788       -3.023899212121        4.744663803030
 H         -3.357391378788       -2.483003212121        2.342403803030
 H          0.499806621212       -0.477956212121        4.624688803030
 H         -1.005102378788       -2.030513212121        5.930073803030
 H         -3.778709378788       -1.392464212121        0.385997803030
 H         -3.058801378788       -0.223137212121       -2.010715196970
 H          0.567557621212        0.875438787879       -1.729651196970
 H         -0.623335378788        0.371987787879       -2.947114196970
 H         -0.886486378788        1.875313787879       -2.016872196970
 H          1.055393621212        4.691320787879       -1.379857196970
 H         -2.133326378788        1.624339787879        2.830396803030
 H         -3.673053378788        3.577689787879        2.490002803030
 H         -2.946541378788        5.393767787879        0.905324803030
 H         -0.758638378788        5.188242787879       -0.248285196970
 H          3.419807621212        3.422781787879       -2.005001196970
 H          4.135583621212        0.806522787879        0.512197803030
 H          3.507045621212        0.210623787879       -1.045415196970
 H          4.708842621212        1.548882787879       -1.010500196970
 Cl         2.759288621212       -0.833899212121        2.284885803030
 H          2.417219621212        1.100091787879       -4.373739196970
 C          1.956875621212       -1.233974212121       -2.386765196970
 N          1.998793621212       -0.847823212121       -3.689027196970
 H          1.409478621212       -3.168815212121        1.856639803030
 N          1.170736621212       -2.670879212121       -0.117013196970
 C          0.766917621212       -3.301375212121        0.991732803030
 N          0.885354621212       -2.112678212121       -2.379572196970
 C          1.012133621212       -1.440329212121       -4.473384196970
 C          0.410245621212       -2.773525212121       -1.207113196970
 H          0.909196621212       -1.251580212121       -5.531550196970
 C         -0.403088378788       -4.055083212121        1.071033803030
 C          0.305049621212       -2.245669212121       -3.648017196970
 H         -0.683640378788       -4.543319212121        1.997951803030
 C         -0.804127378788       -3.475056212121       -1.228444196970
 C         -1.205604378788       -4.128386212121       -0.066611196970
 H         -0.517238378788       -2.904889212121       -3.870108196970
 H         -1.434776378788       -3.502935212121       -2.107415196970
 H         -2.142692378788       -4.676987212121       -0.053282196970
 C          2.932054621212        0.150073787879       -4.196801196970
 H          3.378283621212       -0.194782212121       -5.133593196970
 H          3.715115621212        0.298739787879       -3.454080196970
 Cl         1.303658621212        2.075993787879        4.053038803030
66
Frame 1
 Fe         0.811912413660        0.526725180066        1.618999065501
 N         -1.749048925569       -0.844274907737        0.876791417372
 N         -0.628776830103       -0.605164151765        2.885647643428
 C         -2.309532948648       -2.385500170324        4.200102867056
 C         -2.517371767841       -2.096262744195        2.853486846179
 C         -1.643299470854       -1.200213239315        2.240511643346
 C         -0.430145208014       -0.897035396786        4.181795815747
 C         -1.246750208802       -1.782390357418        4.879178441430
 C         -2.841805670784       -1.009949404877        0.027184693975
 C         -2.487827970849       -0.429623206910       -1.145050682088
 N         -1.200474937690        0.075486887366       -0.974522656957
 C         -0.722692851992       -0.173464165875        0.259898842579
 C         -0.511460004997        0.873226903007       -1.985234314179
 N          0.944799536305        3.073263837656        0.059004377972
 C          1.541411033508        3.814814807626       -0.961317153845
 N         -0.696362738741        2.357172132300        1.526289230388
 C         -0.299302156985        3.319166552641        0.685507344971
 C         -1.864852325169        2.502528924114        2.165629547261
 C         -2.691095746452        3.606149059839        1.982310957370
 C         -2.261074989584        4.613779251713        1.113351431013
 C         -1.051059936694        4.471496540312        0.439154289887
 C          2.690271587921        3.165085989424       -1.268856137018
 N          2.769100298006        2.051887423835       -0.436637817102
 C          1.701085856983        1.966451647669        0.385704737318
 C          3.835691434215        1.046264307624       -0.497080214118
 H         -2.967341721650       -3.084482917201        4.708343890885
 H         -3.317306040882       -2.570423070614        2.297127489160
 H          0.395098435944       -0.366224140096        4.647305072212
 H         -1.059642385891       -1.984469509947        5.928065396297
 H         -3.756627209995       -1.498189018232        0.322725035471
 H         -3.025326660838       -0.330960950273       -2.076584397265
 H          0.545943173331        0.901672194299       -1.737169209414
 H         -0.639083796673        0.405861108243       -2.962567041533
 H         -0.922314188583        1.886874527432       -2.008923862501
 H          1.119986299818        4.719508131423       -1.367095453226
 H         -2.125463928032        1.696934481876        2.844015471012
 H         -3.579562580938        3.729773450478        2.594558462869
 H         -2.806335189546        5.554010902458        1.041846926051
 H         -0.698751989763        5.242175122757       -0.234901587024
 H          3.456712890920        3.399348325553       -1.991267830059
 H          4.102129743164        0.755757069962        0.518660504707
 H          3.474034011395        0.167655049816       -1.043207584768
 H          4.702017617545        1.484968587544       -0.996894527443
 Cl         2.689101877116       -0.730750952570        2.407828406079
 H          2.384933245086        1.106475137408       -4.376750968098
 C          1.948743147939       -1.258295626845       -2.413606565952
 N          1.956962053351       -0.848019341496       -3.709464647871
 H          1.365197087196       -3.051004216309        1.892306649762
 N          1.144908989557       -2.613061018715       -0.103981956842
 C          0.767803887930       -3.259714555542        1.006877972838
 N          0.870693632478       -2.128537712250       -2.391773763525
 C          0.937815724208       -1.409647701405       -4.476012348066
 C          0.433781941850       -2.813625066832       -1.219417581164
 H          0.793853362847       -1.187163308710       -5.525823393669
 C         -0.332982277120       -4.118859861989        1.069609597642
 C          0.247220249837       -2.221556316536       -3.642835988003
 H         -0.598791457978       -4.608750127378        2.000621984953
 C         -0.709048352813       -3.635387806132       -1.258015042459
 C         -1.093917164519       -4.292881479644       -0.091365229787
 H         -0.617913440046       -2.824917625661       -3.864027321225
 H         -1.318022211980       -3.762586106237       -2.147788582772
 H         -1.987836337110       -4.920264726331       -0.088214314391
 C          2.890039657777        0.145416033128       -4.228793680134
 H          3.307422050300       -0.189777133590       -5.183190147167
 H          3.694226490431        0.269935854501       -3.504304124518
 Cl         1.186303893506        2.203562613662        4.252234071454
66
Frame 2
 Fe         0.763577617111        0.555088163153        1.608712860166
 N         -1.761528177741       -0.853471289408        0.849230747073
 N         -0.680797254082       -0.573958710318        2.875420616180
 C         -2.322567859549       -2.407395854681        4.165870021576
 C         -2.513953577751       -2.132535747153        2.813785206635
 C         -1.664970706268       -1.204079473335        2.215329431577
 C         -0.497820145394       -0.851339481614        4.177361029977
 C         -1.294921220272       -1.764809967134        4.861684406952
 C         -2.827970079093       -1.063393789954       -0.022858296303
 C         -2.467825856054       -0.477857895693       -1.191614240812
 N         -1.205126987518        0.075578585583       -0.995184797341
 C         -0.746851961884       -0.152223593281        0.248919804669
 C         -0.521977627116        0.899269466971       -1.989874697072
 N          0.968868413029        3.095780714218        0.070076952372
 C          1.579685426592        3.830526883329       -0.946689798490
 N         -0.672207992913        2.403792164728        1.549827141173
 C         -0.264062373997        3.362839189263        0.709714140900
 C         -1.839882681071        2.560976358358        2.189484064821
 C         -2.640893259779        3.685391990993        2.025731897975
 C         -2.198871250286        4.689159429886        1.158731093057
 C         -0.996294041974        4.529162266743        0.475337712264
 C          2.713979034461        3.157997535047       -1.260581864701
 N          2.769942933326        2.036821663601       -0.436550551401
 C          1.700647743668        1.970647523818        0.385312748734
 C          3.811987823611        1.004828038651       -0.503938882322
 H         -2.962292392713       -3.129730097862        4.664207601128
 H         -3.285651708624       -2.637015735673        2.243950472079
 H          0.298968037619       -0.290085043641        4.659392338086
 H         -1.120642267023       -1.957580337719        5.914539945038
 H         -3.730128472448       -1.583627314417        0.254385959615
 H         -2.987147221862       -0.399848060463       -2.135121289011
 H          0.536210659215        0.927961688257       -1.744334666071
 H         -0.650843494118        0.449829240756       -2.975174376980
 H         -0.939065414838        1.910406010374       -1.992132901453
 H          1.179183672167        4.748420039486       -1.344128681997
 H         -2.103122810079        1.762355734143        2.874634913537
 H         -3.533343199212        3.813103291941        2.630400005003
 H         -2.736051962963        5.634488745491        1.084568074784
 H         -0.637964623367        5.293663670315       -0.202663614832
 H          3.483803466742        3.380832877703       -1.983077027219
 H          4.070783275472        0.704562645501        0.511571216880
 H          3.434102948200        0.135431115817       -1.054275886450
 H          4.688687818215        1.425711462146       -1.000839239958
 Cl         2.626037743539       -0.636267470781        2.508262361713
 H          2.347489275366        1.098532571233       -4.389824187893
 C          1.936931627775       -1.284996863813       -2.441235438091
 N          1.908536921199       -0.856183336830       -3.730498194447
 H          1.342231658892       -2.966057417155        1.908056568949
 N          1.117331568792       -2.564384259107       -0.094946428479
 C          0.775934508490       -3.229590683568        1.017005995050
 N          0.849403060698       -2.139181460759       -2.395719344464
 C          0.857133958272       -1.394186638280       -4.470206004212
 C          0.449880438790       -2.840909805133       -1.221230304141
 H          0.680573700524       -1.155761633517       -5.511099229933
 C         -0.261834867932       -4.161492026985        1.074579969119
 C          0.180333609062       -2.204543422398       -3.623261642317
 H         -0.511585504366       -4.651019924857        2.010190497733
 C         -0.613868098863       -3.759344311128       -1.272288772155
 C         -0.979022627927       -4.416488086059       -0.098541292493
 H         -0.711269773764       -2.779725232635       -3.813244774995
 H         -1.178066496237       -3.966383389601       -2.177836026779
 H         -1.817219511087       -5.113879132178       -0.101365032776
 C          2.841939792622        0.128716802833       -4.264474994823
 H          3.229965997262       -0.202331338071       -5.232408231653
 H          3.665022958069        0.234973805391       -3.558491527798
 Cl         1.068467811385        2.294829149467        4.439436445044
66
Frame 3
 Fe         0.710146668979        0.585228599506        1.597484404405
 N         -1.774657422576       -0.866977729121        0.822811431600
 N         -0.740963065410       -0.534685792781        2.866287810494
 C         -2.326470438416       -2.430588459901        4.135575935178
 C         -2.506598595549       -2.168301575313        2.779441757370
 C         -1.688469481879       -1.206366961145        2.192727361937
 C         -0.567569563599       -0.800347852542        4.172258076113
 C         -1.340127761326       -1.742564564157        4.846234994490
 C         -2.811023173353       -1.126016865900       -0.071089665374
 C         -2.449420537435       -0.530509334689       -1.235314915044
 N         -1.215799551863        0.074661212834       -1.014505288987
 C         -0.776455016704       -0.131165911761        0.238467880781
 C         -0.541236868100        0.922817367432       -1.995298065621
 N          0.992885028510        3.115659899861        0.077250073833
 C          1.621229825356        3.842100312539       -0.934652297386
 N         -0.649078578307        2.452988787372        1.570145662226
 C         -0.227594561709        3.407102273542        0.729766360587
 C         -1.804402935478        2.635216608608        2.226476850508
 C         -2.580562321850        3.777980156473        2.075510853296
 C         -2.128037665458        4.772410911817        1.203620394993
 C         -0.936068105237        4.589387697354        0.507755364414
 C          2.738811152746        3.144090267977       -1.254018171351
 N          2.768018403951        2.015592479350       -0.438009518051
 C          1.696884812467        1.971497308115        0.382245017325
 C          3.786041182067        0.958682686377       -0.506153516464
 H         -2.941746953869       -3.179032761876        4.625478841439
 H         -3.244321069841       -2.708338814259        2.197292568763
 H          0.200104266495       -0.208883694295        4.667811726723
 H         -1.177160527938       -1.924633330919        5.902802636729
 H         -3.698043060661       -1.678586616361        0.189707987483
 H         -2.950422315931       -0.474191607940       -2.189977742377
 H          0.517653582157        0.955486588025       -1.752641438837
 H         -0.670445770259        0.488046146256       -2.986847892881
 H         -0.965836903134        1.930393923324       -1.977574525789
 H          1.245708746090        4.774386902870       -1.322922934652
 H         -2.079828575945        1.837534412770        2.907152258774
 H         -3.479206274127        3.911063352717        2.668422151640
 H         -2.658612647596        5.721048459353        1.119657951113
 H         -0.568445475501        5.347528215925       -0.172441657168
 H          3.514584643514        3.354880916689       -1.973748870831
 H          4.031472388644        0.649025395096        0.510423886109
 H          3.395528084782        0.098056547544       -1.061883496920
 H          4.674973757453        1.361774060246       -0.995777930362
 Cl         2.550673684714       -0.547283265466        2.596057177905
 H          2.304148283860        1.093958263910       -4.403067128538
 C          1.923455370505       -1.308135890840       -2.469702668637
 N          1.856569021717       -0.861077289746       -3.751133179448
 H          1.276518986140       -2.871050425566        1.926587196264
 N          1.077510550248       -2.518646783007       -0.087538383401
 C          0.758988574317       -3.193321253122        1.026072028988
 N          0.831574675791       -2.151496686605       -2.400901598498
 C          0.774907228173       -1.378374104180       -4.461801528621
 C          0.469698950264       -2.870277329813       -1.226186759515
 H          0.559270740512       -1.116687680324       -5.488979266816
 C         -0.197252962852       -4.205870817810        1.070418244780
 C          0.116672763449       -2.191294864931       -3.601854599206
 H         -0.433090729461       -4.698820070052        2.007791978629
 C         -0.499113253491       -3.884075300090       -1.295589697850
 C         -0.848253886345       -4.545044174989       -0.118601886030
 H         -0.793482718076       -2.748187080431       -3.756178453439
 H         -0.997112372820       -4.167716197919       -2.219896539823
 H         -1.616155196140       -5.316014876817       -0.132581249940
 C          2.788029119484        0.116074084385       -4.301677651211
 H          3.144337346770       -0.209495700354       -5.283287109950
 H          3.631036792290        0.203845209601       -3.617018952089
 Cl         0.925631706792        2.385542617155        4.659117716221
66
Frame 4
 Fe         0.662896249486        0.612385259563        1.584813576383
 N         -1.787394862922       -0.876488467755        0.794295805257
 N         -0.797848658356       -0.501244637826        2.853068998000
 C         -2.337222548141       -2.448139405959        4.102773611056
 C         -2.505453247680       -2.196392494630        2.743040679587
 C         -1.712788016665       -1.206878766757        2.167307558789
 C         -0.635402509562       -0.756793919594        4.162758510244
 C         -1.389694349503       -1.720961179008        4.827560586827
 C         -2.792947467041       -1.181295301685       -0.120683882348
 C         -2.429217512082       -0.576457680510       -1.280196786558
 N         -1.224011170257        0.076029894233       -1.036174497594
 C         -0.804351612107       -0.108760658282        0.225673636358
 C         -0.555012466315        0.943283895691       -2.004938557473
 N          1.012464975647        3.135882489498        0.085313102878
 C          1.654511633945        3.856495889109       -0.922283526146
 N         -0.624908273858        2.498259536785        1.594933507835
 C         -0.194468489557        3.448209849958        0.753111849846
 C         -1.766370872259        2.702765805006        2.270197270900
 C         -2.520148502137        3.862287620603        2.134553484473
 C         -2.062779920977        4.847517054682        1.255111144070
 C         -0.881450757601        4.645150290981        0.546001049734
 C          2.755032908475        3.135332919924       -1.251451038507
 N          2.761999584897        2.000077096360       -0.443690031007
 C          1.691646326885        1.974463614466        0.377921878512
 C          3.759532390262        0.922832852439       -0.513496288839
 H         -2.933847673505       -3.216165728933        4.585499453407
 H         -3.211550213967       -2.766675977071        2.149551281369
 H          0.107075411854       -0.141146644566        4.670337508047
 H         -1.237646980624       -1.894583126387        5.887255649448
 H         -3.665234256626       -1.763737951860        0.124166698908
 H         -2.912399922080       -0.539718422592       -2.244783566621
 H          0.504671470328        0.977411031490       -1.765131177750
 H         -0.685786070463        0.521406317394       -3.001805284093
 H         -0.983239320274        1.948626803804       -1.968784085930
 H          1.301504149838        4.802334105277       -1.299268681702
 H         -2.052127947426        1.904932835220        2.945910736122
 H         -3.420528385795        4.001216691255        2.722809345687
 H         -2.584321436092        5.799466858568        1.168619701028
 H         -0.506921174941        5.398956862888       -0.135530137626
 H          3.534906567677        3.336554685377       -1.969560518101
 H          3.993783929522        0.604205769540        0.503513550954
 H          3.358293272149        0.070472040087       -1.074453082598
 H          4.658440784605        1.310899515218       -0.997054617279
 Cl         2.482557964355       -0.466335912523        2.670065609815
 H          2.264295004195        1.078935149112       -4.428528535721
 C          1.910814458202       -1.331148397703       -2.497007048244
 N          1.808990453970       -0.872564166665       -3.772432191609
 H          1.211156384536       -2.784838493736        1.942631788225
 N          1.041860591385       -2.481178575969       -0.080999843430
 C          0.740623937953       -3.160131287457        1.035817070628
 N          0.815508961677       -2.164829848253       -2.403666035000
 C          0.699850907667       -1.373483857212       -4.453277075676
 C          0.488941090936       -2.897049548889       -1.227831190546
 H          0.448526766054       -1.092870164406       -5.466951194227
 C         -0.136290767789       -4.242896670577        1.070016556052
 C          0.060591115681       -2.188534054318       -3.580082100073
 H         -0.360357393993       -4.736898555328        2.009675300565
 C         -0.389620751291       -3.991932139599       -1.311454728797
 C         -0.720454567900       -4.657748478515       -0.131584807324
 H         -0.861317635378       -2.735784044932       -3.698531774682
 H         -0.819653658674       -4.339345093799       -2.251775970534
 H         -1.416648917994       -5.494430599891       -0.154360479867
 C          2.738618589569        0.094739577186       -4.342468463849
 H          3.067313893349       -0.231344945762       -5.333707192359
 H          3.598614487314        0.170117992930       -3.677133458131
 Cl         0.784394049421        2.457534894306        4.876771349232
66
Frame 5
 Fe         0.632152144789        0.632599492624        1.568441778496
 N         -1.794850100196       -0.880134193398        0.758834961574
 N         -0.841401204772       -0.484675420350        2.829999454899
 C         -2.366307030359       -2.454117007507        4.062349282015
 C         -2.518216972735       -2.209641165459        2.699230488836
 C         -1.734683957572       -1.207320849372        2.133376479893
 C         -0.695405489847       -0.733399806731        4.143046513181
 C         -1.444716363085       -1.707335039816        4.799278148596
 C         -2.771818826677       -1.217465851218       -0.174936314213
 C         -2.401909043795       -0.605619390073       -1.329118152192
 N         -1.220050452289        0.079526486310       -1.064431524270
 C         -0.821397485949       -0.088954130632        0.206009801001
 C         -0.548987844550        0.956737649405       -2.023031973643
 N          1.021814273601        3.158379720832        0.095892892760
 C          1.667183758830        3.879588075773       -0.909601821834
 N         -0.600634925896        2.530919558152        1.626466688002
 C         -0.170650972387        3.481451138334        0.783767227805
 C         -1.725476288387        2.749203572928        2.325862786679
 C         -2.465320231977        3.919812202834        2.209580904438
 C         -2.014049061337        4.900579558092        1.322323714907
 C         -0.845517519368        4.687893987428        0.594507229340
 C          2.753972730225        3.144960828831       -1.254738297878
 N          2.749922775473        2.002497266614       -0.456868435368
 C          1.685344571919        1.984657536052        0.371599293947
 C          3.732774974889        0.912831171355       -0.536306027493
 H         -2.957182961189       -3.229945500939        4.538756610708
 H         -3.203288366997       -2.795223006779        2.096591188813
 H          0.030954111228       -0.106837106930        4.660492118418
 H         -1.306871720273       -1.874793909527        5.861919068401
 H         -3.631216416897       -1.825057735089        0.053147534899
 H         -2.867266763619       -0.584649190968       -2.302400611804
 H          0.511997329734        0.983207686454       -1.786539045605
 H         -0.685673423333        0.547510805090       -3.024501069165
 H         -0.971658095071        1.963256281151       -1.969919935897
 H          1.326222757960        4.834355326744       -1.274333503042
 H         -2.015215324730        1.948308278082        2.995927085876
 H         -3.364665485395        4.059141864993        2.799086156092
 H         -2.522023983228        5.861460973427        1.252358561903
 H         -0.471235929108        5.441814597366       -0.087210423236
 H          3.531491111858        3.341368089620       -1.976810514396
 H          3.961335619832        0.582084614360        0.478554424967
 H          3.322533623588        0.070260882122       -1.104649583601
 H          4.636899962523        1.292332111525       -1.016631083637
 Cl         2.436519786271       -0.398539897482        2.716418348101
 H          2.233330014838        1.040438602634       -4.474151018985
 C          1.906128862208       -1.362396185740       -2.522179188662
 N          1.774675769856       -0.901632659110       -3.794360195166
 H          1.184423120526       -2.728759524757        1.952679104182
 N          1.025306616246       -2.461223881848       -0.074426157817
 C          0.739436823188       -3.136915701474        1.048722400024
 N          0.804684132511       -2.182389103775       -2.400246440357
 C          0.642928421802       -1.392722659481       -4.444682810319
 C          0.503945948266       -2.916681166180       -1.219310256632
 H          0.368088225868       -1.109238764746       -5.449805786077
 C         -0.084471189117       -4.257923085790        1.085332027748
 C          0.018289371315       -2.202753386497       -3.555449990665
 H         -0.297899491517       -4.748220228712        2.029222377948
 C         -0.310270426556       -4.057035505352       -1.303440419814
 C         -0.622594830305       -4.721347007447       -0.118053964646
 H         -0.908073544619       -2.749281236501       -3.636568845758
 H         -0.682613088104       -4.441321697971       -2.253737564963
 H         -1.262240210123       -5.598358730072       -0.140509096907
 C          2.701805787851        0.053555478984       -4.387601639205
 H          3.011743277557       -0.283321301165       -5.381149737251
 H          3.572598669643        0.128934908174       -3.736237917658
 Cl         0.657350446966        2.485562282600        5.084164693707
66
Frame 6
 Fe         0.638479502606        0.642988048505        1.551657231667
 N         -1.783120899543       -0.877269439075        0.712997909123
 N         -0.848854531543       -0.498328616243        2.795186020645
 C         -2.426445115592       -2.435709898021        4.013276870498
 C         -2.553885394176       -2.193263308796        2.646812629559
 C         -1.744318190322       -1.206857677334        2.088166620825
 C         -0.729836662702       -0.742332003939        4.111647193885
 C         -1.503681951547       -1.701145514610        4.761297233645
 C         -2.739221018603       -1.227934487573       -0.237721535684
 C         -2.354946108251       -0.617503769491       -1.387310857243
 N         -1.184670819395        0.080620166870       -1.104089943940
 C         -0.807289674892       -0.078054630697        0.175329884783
 C         -0.500261414981        0.954084644261       -2.055711736926
 N          1.008441151835        3.189247393501        0.112395413813
 C          1.635441655246        3.924252236413       -0.895879030867
 N         -0.584947648766        2.538982408900        1.664813373086
 C         -0.172466628761        3.501532377569        0.825184637097
 C         -1.695452618471        2.748505628181        2.390944486479
 C         -2.437878092649        3.920881716063        2.305020346276
 C         -2.006461165411        4.912324063338        1.419688081333
 C         -0.852576234716        4.709520345893        0.664536318200
 C          2.717417512940        3.195423424100       -1.268400233787
 N          2.726645362877        2.043647022587       -0.484093647075
 C          1.677405828780        2.012804986313        0.362937578498
 C          3.709441220021        0.957981947471       -0.588141155577
 H         -3.038303575086       -3.199051181479        4.483737104843
 H         -3.243817966404       -2.766368849907        2.038655642151
 H         -0.002652163214       -0.125681246917        4.636293124327
 H         -1.383698627333       -1.865846930830        5.826519422742
 H         -3.593874706227       -1.848158193165       -0.025555228511
 H         -2.803176447451       -0.609890146509       -2.369180146595
 H          0.562135373597        0.957335690491       -1.823723874405
 H         -0.648942414151        0.560587432874       -3.061572415526
 H         -0.902530527772        1.968278413286       -1.991227800563
 H          1.284259458561        4.881213031878       -1.245249508133
 H         -1.967799151358        1.942041273135        3.061524855386
 H         -3.323216823911        4.053698910159        2.917395809878
 H         -2.476792813117        5.898980481667        1.420800238160
 H         -0.495560057729        5.470477394674       -0.018889095590
 H          3.482051983832        3.400110947476       -2.002066985893
 H          3.947479890867        0.611439407356        0.419242452957
 H          3.293493314937        0.124897199713       -1.165136785922
 H          4.610064139806        1.344454824484       -1.069777941854
 Cl         2.446834030001       -0.357081016153        2.723695225195
 H          2.233961770464        0.959699617967       -4.557742649581
 C          1.919461999049       -1.408244384653       -2.540491534617
 N          1.774711806036       -0.961091334532       -3.816456211380
 H          1.218088758821       -2.704229635626        1.966625793833
 N          1.042607839519       -2.464362438890       -0.063893582733
 C          0.766921703098       -3.123855013933        1.071147418189
 N          0.806688488288       -2.212239039694       -2.390689253323
 C          0.628449693813       -1.447457913027       -4.444478892073
 C          0.512583316634       -2.932478843207       -1.198315461372
 H          0.347074499388       -1.176469356402       -5.451285059266
 C         -0.058693897560       -4.243667365131        1.130656955985
 C          0.007100348685       -2.240195116409       -3.537760799003
 H         -0.266493456751       -4.720705160525        2.082797593215
 C         -0.305324362496       -4.071321045905       -1.257772664591
 C         -0.604835891551       -4.722612190111       -0.062455926831
 H         -0.925292697317       -2.778603307314       -3.601501735164
 H         -0.686549461756       -4.460801438395       -2.199836980633
 H         -1.246389820764       -5.598754163460       -0.068929306623
 C          2.702841164623       -0.024287264410       -4.438571875495
 H          3.015210602736       -0.393337866822       -5.420742842633
 H          3.572292299906        0.072469209702       -3.788080923750
 Cl         0.612674315304        2.456709544358        5.251750156885
66
Frame 7
 Fe         0.646679187174        0.653615524822        1.535243920602
 N         -1.770726040532       -0.870243032722        0.668996857638
 N         -0.854794130440       -0.508753393035        2.762089421882
 C         -2.481960270710       -2.415005055909        3.962964571654
 C         -2.587830797166       -2.171745394580        2.594769502687
 C         -1.752810797559       -1.201684832824        2.044687670430
 C         -0.759188745979       -0.751630105630        4.080573867571
 C         -1.557166369930       -1.695128528413        4.722333509410
 C         -2.705669617174       -1.234736323410       -0.297377424737
 C         -2.308343702640       -0.625102838588       -1.442347570513
 N         -1.149209828441        0.084783454190       -1.142666061161
 C         -0.793471769372       -0.063492517870        0.145422048687
 C         -0.450578217013        0.952816022568       -2.088306606350
 N          0.996162476100        3.217838869748        0.129640997597
 C          1.604959709737        3.967411461499       -0.879074608882
 N         -0.563154519593        2.546598217934        1.707330165473
 C         -0.169474531051        3.520705995775        0.870609355021
 C         -1.655181797597        2.747853708639        2.463323324895
 C         -2.398302578657        3.921912937418        2.409698452549
 C         -1.996021762948        4.917746407462        1.516238812037
 C         -0.852764940980        4.730356590685        0.741160004226
 C          2.680955264475        3.244691557517       -1.279219561277
 N          2.703419396305        2.082904858797       -0.510969508114
 C          1.670353149138        2.039213456685        0.353699145725
 C          3.684955288359        1.000882770467       -0.641798555082
 H         -3.114978012645       -3.165182130224        4.426544845814
 H         -3.282399060242       -2.731414283004        1.980270485497
 H         -0.030488065105       -0.146033338864        4.612781145884
 H         -1.454698693111       -1.858059900917        5.789461402320
 H         -3.554873449539       -1.866989766917       -0.099108735961
 H         -2.739464221934       -0.631118305707       -2.431612722315
 H          0.612813210650        0.932561981849       -1.861213152293
 H         -0.610687918013        0.574290731086       -3.097932173006
 H         -0.831015584879        1.974618573907       -2.012093486494
 H          1.243486885123        4.926107732804       -1.212541945689
 H         -1.911707324919        1.934238404301        3.131206589646
 H         -3.270532612011        4.045994851284        3.041843371490
 H         -2.501541934286        5.885052984018        1.498387652564
 H         -0.513035097926        5.498879368742        0.057558181091
 H          3.431601777912        3.458043609420       -2.024733627255
 H          3.932617752198        0.638142491018        0.357384968619
 H          3.263319001182        0.177187429605       -1.228347283750
 H          4.581204728832        1.394288532111       -1.125661959735
 Cl         2.458641887590       -0.316244050810        2.730569652742
 H          2.234656493220        0.875722207468       -4.637597019175
 C          1.932185063538       -1.453342191665       -2.557020668142
 N          1.774073712961       -1.019078093466       -3.836026364256
 H          1.248610687562       -2.677403420213        1.978943455229
 N          1.059181692394       -2.466450452335       -0.054143270117
 C          0.791144761340       -3.108292072479        1.092228709584
 N          0.808049611825       -2.239530906745       -2.380612299064
 C          0.613630867287       -1.498014946357       -4.442448849058
 C          0.519551214948       -2.945601741183       -1.177698182353
 H          0.326297479045       -1.239144467309       -5.450688523849
 C         -0.037322762181       -4.225483907647        1.174202466071
 C         -0.004142619450       -2.273541807535       -3.519676198162
 H         -0.239643386669       -4.689464285158        2.133860973612
 C         -0.303697529369       -4.080909317258       -1.212979118784
 C         -0.593361205597       -4.717554517234       -0.008106525747
 H         -0.942560065556       -2.802369664333       -3.567031881400
 H         -0.693880013709       -4.474438421939       -2.146864798001
 H         -1.236220199335       -5.592721852065        0.000735679596
 C          2.703864302533       -0.103160326859       -4.486060111765
 H          3.017789224240       -0.503620046752       -5.455209099092
 H          3.572587659158        0.013072821146       -3.837979919337
 Cl         0.560107689425        2.405152684995        5.430386603075
66
Frame 8
 Fe         0.654962827072        0.665178864676        1.517056235298
 N         -1.757880012784       -0.861683789844        0.624924074610
 N         -0.860414440596       -0.516159950090        2.729004639295
 C         -2.535072428858       -2.390789050982        3.911415960049
 C         -2.620748937501       -2.145739252060        2.542454769723
 C         -1.760608543549       -1.193212023176        2.001305936017
 C         -0.784898237389       -0.760583222623        4.048394337732
 C         -1.607283387519       -1.687515135100        4.681804680074
 C         -2.671419223111       -1.240891914346       -0.355677984648
 C         -2.261525608174       -0.633115454807       -1.496509113156
 N         -1.114010578963        0.088831226195       -1.182457327356
 C         -0.780174557181       -0.047866168162        0.114077073747
 C         -0.401270082727        0.950603227404       -2.123010817314
 N          0.981245773018        3.244853447516        0.144072557438
 C          1.570813135513        4.008795980440       -0.864042534067
 N         -0.539221515964        2.552948424906        1.749282316882
 C         -0.167212014816        3.537638974640        0.913939249827
 C         -1.608714738462        2.745654467037        2.537358510943
 C         -2.357253222228        3.916769867024        2.509936617495
 C         -1.970680116751        4.928336870729        1.628431422402
 C         -0.855257190654        4.746361291299        0.814143082922
 C          2.641901916843        3.294196053092       -1.289797280766
 N          2.677804645773        2.121948989329       -0.539751752326
 C          1.661667252155        2.065335868029        0.341612140384
 C          3.658109092727        1.044258788394       -0.697910726780
 H         -3.187764482250       -3.128380205071        4.367346166301
 H         -3.320170234920       -2.691016564571        1.921357753543
 H         -0.055993302829       -0.164892725286        4.588561351400
 H         -1.520638297147       -1.850821832248        5.750052473794
 H         -3.515210873973       -1.883903319978       -0.168997002582
 H         -2.676151396445       -0.652875621965       -2.491931902649
 H          0.662651599901        0.908006273904       -1.900784632972
 H         -0.571578703451        0.585763576881       -3.135872011415
 H         -0.759891296968        1.979272812835       -2.035001457388
 H          1.199497207395        4.969305519067       -1.180214035031
 H         -1.851415097958        1.923309836008        3.199165663405
 H         -3.216091626957        4.030853661055        3.161316081645
 H         -2.528482372999        5.857795074374        1.575338931278
 H         -0.533113752345        5.523184412318        0.132104673350
 H          3.378477529809        3.517725303619       -2.045797627371
 H          3.915079328162        0.665638648866        0.292696350598
 H          3.231782612690        0.229323876710       -1.294860672023
 H          4.549056679356        1.445165889546       -1.184498949260
 Cl         2.470270346062       -0.273164336292        2.736687189751
 H          2.236831022699        0.786894917089       -4.714575985121
 C          1.945225792344       -1.497833651166       -2.570653597889
 N          1.774323510849       -1.076980888273       -3.852692295572
 H          1.278556264843       -2.648242478087        1.990761816166
 N          1.075158108395       -2.466378349653       -0.043777959538
 C          0.814302437699       -3.090217890802        1.113393688989
 N          0.810255783376       -2.265313668686       -2.369144125057
 C          0.600847877151       -1.547128837623       -4.438560315376
 C          0.526075105638       -2.956412030342       -1.156229101162
 H          0.308082778136       -1.300460963397       -5.448160325753
 C         -0.018577660855       -4.202917874061        1.217949867323
 C         -0.013230100221       -2.305489731705       -3.500868858996
 H         -0.215875486963       -4.653391548144        2.184715837432
 C         -0.303104830635       -4.086807068132       -1.167329756301
 C         -0.584848296187       -4.707372106219        0.046839020826
 H         -0.957480233289       -2.823911906770       -3.532902811833
 H         -0.701584065103       -4.484331869910       -2.093019696975
 H         -1.230743036197       -5.579889581163        0.071158954621
 C          2.706463029101       -0.184640564318       -4.529768875473
 H          3.021900143735       -0.616584369469       -5.483840941384
 H          3.574597659817       -0.049580523249       -3.884929909787
 Cl         0.489650524666        2.332544324785        5.614910958057
66
Optimized Geometry
Fe    0.361021   -0.357827    0.588805
N    -2.083178   -1.842929   -0.297720
N    -1.147353   -1.553827    1.797804
C    -2.833718   -3.427021    2.968258
C    -2.937944   -3.150454    1.606603
C    -2.070585   -2.201185    1.071606
C    -1.055192   -1.828258    3.110165
C    -1.881757   -2.755764    3.737333
C    -3.015919   -2.191407   -1.271761
C    -2.612464   -1.570493   -2.407716
N    -1.449816   -0.871409   -2.097306
C    -1.100562   -1.034982   -0.808122
C    -0.735631   -0.006057   -3.033150
N     0.701835    2.230585   -0.770421
C     1.306603    3.005858   -1.760582
N    -0.817445    1.539883    0.836726
C    -0.448761    2.522140   -0.003190
C    -1.885789    1.734227    1.626036
C    -2.636858    2.903756    1.594837
C    -2.255696    3.911071    0.706293
C    -1.141393    3.727695   -0.109289
C     2.379600    2.292344   -2.183465
N     2.401235    1.109651   -1.449689
C     1.374390    1.045166   -0.581677
C     3.381939    0.031763   -1.605808
H    -3.490788   -4.163837    3.419127
H    -3.656452   -3.670902    0.985934
H    -0.310119   -1.255649    3.651776
H    -1.779721   -2.943012    4.800285
H    -3.867242   -2.823937   -1.083591
H    -3.041485   -1.565723   -3.397242
H     0.329171   -0.060634   -2.816877
H    -0.914572   -0.359527   -4.048435
H    -1.084758    1.024705   -2.932501
H     0.944527    3.973110   -2.066675
H    -2.123757    0.915791    2.294450
H    -3.493752    3.019439    2.248485
H    -2.816647    4.838355    0.648521
H    -0.824323    4.500955   -0.797762
H     3.126189    2.523236   -2.927341
H     3.643691   -0.341607   -0.614395
H     2.950366   -0.784540   -2.196705
H     4.270154    0.430755   -2.098815
Cl    2.178651   -1.248969    1.837688
H     1.878328   -0.211673   -5.581835
C     1.615987   -2.478121   -3.421682
N     1.425780   -2.072057   -4.706008
H     1.009091   -3.616747    1.162125
N     0.772935   -3.428958   -0.868272
C     0.544618   -4.066219    0.289171
N     0.485290   -3.244118   -3.194594
C     0.244507   -2.550777   -5.268946
C     0.226572   -3.934652   -1.975880
H    -0.064051   -2.315279   -6.276479
C    -0.256580   -5.201071    0.400547
C    -0.354385   -3.299118   -4.313663
H    -0.427588   -5.659927    1.368372
C    -0.574651   -5.084923   -1.979402
C    -0.826821   -5.715449   -0.763940
H    -1.298336   -3.819008   -4.324812
H    -0.971606   -5.490836   -2.902166
H    -1.450270   -6.603931   -0.734147
C     2.345760   -1.186330   -5.408087
H     2.632418   -1.621653   -6.369623
H     3.232338   -1.056578   -4.787723
Cl    0.081740    1.219990    4.781340
66
Optimized Geometry
Fe    0.387216   -0.367485    0.458501
N    -2.092985   -1.778326   -0.455894
N    -1.121214   -1.584119    1.632523
C    -2.821578   -3.472293    2.758494
C    -2.941575   -3.142680    1.410015
C    -2.066732   -2.188125    0.897645
C    -1.016323   -1.907146    2.932540
C    -1.848239   -2.844692    3.537451
C    -3.053519   -2.063164   -1.423812
C    -2.649420   -1.416632   -2.545023
N    -1.460194   -0.765374   -2.231539
C    -1.094319   -0.983054   -0.954909
C    -0.737090    0.108329   -3.151542
N     0.743113    2.296025   -0.764435
C     1.377694    3.139242   -1.677643
N    -0.790562    1.522797    0.791033
C    -0.415002    2.546874    0.006078
C    -1.866814    1.677080    1.578117
C    -2.617761    2.846820    1.601351
C    -2.229789    3.897776    0.768170
C    -1.108802    3.755416   -0.046328
C     2.446454    2.444397   -2.139424
N     2.433964    1.204133   -1.507170
C     1.393500    1.088622   -0.660022
C     3.414656    0.135013   -1.712653
H    -3.483055   -4.215987    3.191201
H    -3.676651   -3.629269    0.781233
H    -0.256039   -1.366415    3.485314
H    -1.733731   -3.072259    4.591203
H    -3.922869   -2.672088   -1.239957
H    -3.093326   -1.365336   -3.526693
H     0.320449    0.078384   -2.898329
H    -0.875250   -0.256880   -4.169093
H    -1.111895    1.132030   -3.070583
H     1.036493    4.134038   -1.910584
H    -2.112172    0.825343    2.200975
H    -3.479872    2.928832    2.253184
H    -2.791320    4.826327    0.751666
H    -0.789545    4.560770   -0.695756
H     3.208896    2.722950   -2.850210
H     3.854576   -0.134359   -0.750596
H     2.919625   -0.741333   -2.145248
H     4.193457    0.495914   -2.386039
Cl    2.206944   -1.231366    1.718775
H     1.735161   -0.255238   -5.402511
C     1.524880   -2.513265   -3.249675
N     1.321599   -2.132784   -4.540186
H     0.974499   -3.644813    1.342710
N     0.713568   -3.471884   -0.684288
C     0.528154   -4.119762    0.474313
N     0.420034   -3.312874   -3.011498
C     0.154230   -2.655555   -5.094484
C     0.193295   -4.008544   -1.789430
H    -0.161158   -2.445668   -6.105525
C    -0.207436   -5.297715    0.590254
C    -0.419163   -3.408827   -4.127858
H    -0.346071   -5.765958    1.558742
C    -0.547294   -5.198699   -1.788018
C    -0.758204   -5.840897   -0.570538
H    -1.346826   -3.957338   -4.128534
H    -0.927373   -5.625167   -2.708727
H    -1.333345   -6.761318   -0.536764
C     2.212640   -1.230108   -5.257770
H     2.469007   -1.649885   -6.234424
H     3.119058   -1.104034   -4.666389
Cl    0.108125    1.064701    4.793402
66
Optimized Geometry
Fe    0.335388   -0.355393    0.232147
N    -2.137693   -1.765760   -0.713925
N    -1.192435   -1.610600    1.392596
C    -2.868156   -3.565017    2.442626
C    -2.967725   -3.209674    1.098631
C    -2.111919   -2.217532    0.627861
C    -1.107093   -1.959148    2.687302
C    -1.931166   -2.926897    3.255514
C    -3.105944   -2.012631   -1.684864
C    -2.707439   -1.327878   -2.785112
N    -1.515603   -0.690787   -2.456836
C    -1.143729   -0.951968   -1.189453
C    -0.790088    0.205012   -3.353178
N     0.840051    2.406197   -0.694498
C     1.583574    3.347577   -1.407222
N    -0.743764    1.527638    0.754113
C    -0.310885    2.618643    0.098938
C    -1.822215    1.639621    1.546583
C    -2.512032    2.835427    1.710465
C    -2.061748    3.958581    1.014994
C    -0.942656    3.857911    0.191414
C     2.601698    2.658190   -1.976936
N     2.448007    1.323451   -1.610367
C     1.374359    1.145113   -0.817697
C     3.371424    0.247155   -1.969081
H    -3.517555   -4.336191    2.844442
H    -3.675766   -3.701440    0.443344
H    -0.367137   -1.419641    3.268482
H    -1.835029   -3.171175    4.307369
H    -3.975784   -2.625600   -1.517413
H    -3.156324   -1.242819   -3.762228
H     0.258128    0.209067   -3.061766
H    -0.884966   -0.160015   -4.376397
H    -1.197367    1.217244   -3.283139
H     1.341502    4.396515   -1.446558
H    -2.120329    0.731539    2.055649
H    -3.375929    2.881439    2.363409
H    -2.575351    4.909992    1.108917
H    -0.581785    4.717081   -0.359702
H     3.413172    2.994875   -2.603270
H     4.109414    0.109271   -1.174278
H     2.806050   -0.677421   -2.118202
H     3.883730    0.515814   -2.894989
Cl    2.099220   -0.973071    1.707220
H     1.487665   -0.441305   -5.422206
C     1.428964   -2.579502   -3.107307
N     1.166945   -2.257967   -4.403109
H     1.092448   -3.558200    1.533873
N     0.745622   -3.471814   -0.485190
C     0.647322   -4.091337    0.699230
N     0.366841   -3.413445   -2.802056
C     0.005017   -2.850192   -4.897031
C     0.221602   -4.077243   -1.551691
H    -0.353756   -2.689785   -5.902617
C    -0.006771   -5.307968    0.880588
C    -0.503099   -3.588434   -3.883919
H    -0.078115   -5.752244    1.867384
C    -0.443793   -5.308888   -1.484201
C    -0.567965   -5.921328   -0.240007
H    -1.408344   -4.170582   -3.829377
H    -0.830044   -5.787374   -2.376354
H    -1.083924   -6.872912   -0.154361
C     2.011719   -1.375927   -5.197338
H     2.289349   -1.862747   -6.136416
H     2.910314   -1.156915   -4.622066
Cl   -0.221328    0.816512    4.914060
66
Optimized Geometry
Fe    0.331304   -0.382369    0.200415
N    -2.168873   -1.759426   -0.748587
N    -1.226432   -1.632479    1.360893
C    -2.910491   -3.594834    2.384615
C    -3.001943   -3.227084    1.043171
C    -2.144576   -2.229209    0.587242
C    -1.150729   -1.992008    2.652686
C    -1.979770   -2.962552    3.208835
C    -3.146589   -1.979355   -1.716663
C    -2.748304   -1.280926   -2.808123
N    -1.547238   -0.662448   -2.477775
C    -1.170039   -0.947657   -1.216935
C    -0.815886    0.234678   -3.368013
N     0.856658    2.375761   -0.725604
C     1.607950    3.318546   -1.427573
N    -0.708269    1.507472    0.748743
C    -0.285028    2.593732    0.079725
C    -1.769255    1.627799    1.563276
C    -2.452238    2.826847    1.733349
C    -2.016503    3.943138    1.018049
C    -0.914081    3.834190    0.173132
C     2.625488    2.628485   -1.997461
N     2.463630    1.292158   -1.641118
C     1.384693    1.112433   -0.855787
C     3.389702    0.217080   -1.995769
H    -3.561832   -4.370017    2.775436
H    -3.706536   -3.712140    0.379145
H    -0.411176   -1.462071    3.241752
H    -1.890364   -3.214267    4.259508
H    -4.022464   -2.584582   -1.552464
H    -3.202809   -1.174753   -3.780600
H     0.232502    0.228706   -3.077248
H    -0.913597   -0.122728   -4.393718
H    -1.215732    1.249320   -3.290930
H     1.371701    4.369090   -1.458996
H    -2.054975    0.726386    2.091072
H    -3.300076    2.880126    2.406484
H    -2.527272    4.895855    1.114192
H    -0.563347    4.688155   -0.392468
H     3.441746    2.965810   -2.617181
H     4.126877    0.084406   -1.199105
H     2.825758   -0.708856   -2.143323
H     3.903294    0.484397   -2.921449
Cl    2.028511   -0.885159    1.789542
H     1.441900   -0.435414   -5.427974
C     1.429305   -2.555770   -3.097306
N     1.139229   -2.244007   -4.389545
H     1.125467   -3.477816    1.573055
N     0.762054   -3.408772   -0.444146
C     0.695952   -4.029511    0.742682
N     0.372807   -3.383843   -2.761866
C    -0.033994   -2.838762   -4.852845
C     0.257514   -4.040903   -1.505437
H    -0.414203   -2.686191   -5.851749
C     0.088981   -5.268816    0.932121
C    -0.520515   -3.568252   -3.822864
H     0.041719   -5.711481    1.921064
C    -0.361046   -5.295862   -1.428909
C    -0.456823   -5.907307   -0.181950
H    -1.425346   -4.148143   -3.741261
H    -0.732406   -5.790541   -2.318683
H    -0.936785   -6.876855   -0.089211
C     1.967652   -1.370763   -5.210286
H     2.219018   -1.864926   -6.152861
H     2.881771   -1.151047   -4.660100
Cl   -0.498874    0.688431    5.058493
66
Optimized Geometry
Fe    0.324947   -0.418797    0.169036
N    -2.201498   -1.768825   -0.754638
N    -1.250761   -1.644216    1.351240
C    -2.919832   -3.618863    2.375617
C    -3.015883   -3.250485    1.034497
C    -2.167238   -2.245028    0.578860
C    -1.172385   -2.002561    2.643143
C    -1.994429   -2.978837    3.199860
C    -3.193529   -1.974073   -1.711693
C    -2.809283   -1.262585   -2.799647
N    -1.602024   -0.650998   -2.478352
C    -1.207261   -0.953750   -1.227267
C    -0.882555    0.258671   -3.365362
N     0.899188    2.343341   -0.731132
C     1.688580    3.285182   -1.390806
N    -0.706156    1.486686    0.705092
C    -0.257333    2.570343    0.049757
C    -1.788705    1.613754    1.489271
C    -2.464216    2.818569    1.647534
C    -1.998047    3.933936    0.949910
C    -0.876408    3.816877    0.132020
C     2.708862    2.586874   -1.945298
N     2.510915    1.247088   -1.622202
C     1.405668    1.072019   -0.872844
C     3.431811    0.164139   -1.965829
H    -3.564427   -4.399693    2.766404
H    -3.718162   -3.739609    0.370893
H    -0.435146   -1.468440    3.231732
H    -1.903082   -3.229613    4.250596
H    -4.068481   -2.579198   -1.542190
H    -3.277710   -1.142090   -3.763838
H     0.164887    0.268212   -3.070575
H    -0.971825   -0.097775   -4.392217
H    -1.298670    1.266682   -3.287229
H     1.473392    4.340635   -1.405634
H    -2.101158    0.710326    1.998219
H    -3.329987    2.876897    2.297022
H    -2.501636    4.891313    1.037197
H    -0.504240    4.668595   -0.423253
H     3.549411    2.920474   -2.533799
H     4.150280    0.017650   -1.154484
H     2.858401   -0.752787   -2.132505
H     3.968253    0.432793   -2.878331
Cl    2.003983   -0.868526    1.799867
H     1.341295   -0.400263   -5.451921
C     1.400868   -2.500106   -3.087434
N     1.090112   -2.194220   -4.376137
H     1.126914   -3.422792    1.596489
N     0.752537   -3.354273   -0.418705
C     0.718975   -3.986910    0.764154
N     0.362611   -3.344271   -2.738397
C    -0.078234   -2.809657   -4.824677
C     0.276849   -4.005681   -1.482657
H    -0.473216   -2.663889   -5.818842
C     0.169143   -5.253152    0.947448
C    -0.540212   -3.545874   -3.788127
H     0.146598   -5.703231    1.933911
C    -0.284869   -5.287192   -1.411354
C    -0.351480   -5.909492   -0.168167
H    -1.433841   -4.141162   -3.693498
H    -0.634122   -5.792009   -2.304435
H    -0.787260   -6.900039   -0.079748
C     1.896506   -1.311933   -5.209200
H     2.173447   -1.817327   -6.138687
H     2.797449   -1.049401   -4.656043
Cl   -0.519813    0.681663    5.072182
66
Optimized Geometry
Fe    0.339748   -0.464862    0.147971
N    -2.227549   -1.766212   -0.743026
N    -1.251305   -1.666054    1.353492
C    -2.941135   -3.618338    2.387456
C    -3.043554   -3.244395    1.048316
C    -2.184495   -2.249762    0.587951
C    -1.166575   -2.030121    2.643527
C    -1.998876   -2.994777    3.205180
C    -3.237010   -1.948519   -1.686916
C    -2.861005   -1.229910   -2.772909
N    -1.641093   -0.636915   -2.464030
C    -1.230432   -0.959005   -1.223218
C    -0.925767    0.276201   -3.350829
N     0.923316    2.302888   -0.749092
C     1.731589    3.245306   -1.384399
N    -0.703528    1.456730    0.668323
C    -0.248650    2.533241    0.006868
C    -1.806575    1.587713    1.422759
C    -2.493231    2.789837    1.549098
C    -2.017153    3.899126    0.847807
C    -0.877001    3.777300    0.057236
C     2.761881    2.546095   -1.918633
N     2.550732    1.205290   -1.608673
C     1.427170    1.029807   -0.886841
C     3.478004    0.122275   -1.934006
H    -3.594098   -4.390417    2.781728
H    -3.759814   -3.720254    0.390039
H    -0.412114   -1.514521    3.227061
H    -1.901750   -3.249768    4.254366
H    -4.117074   -2.544118   -1.510281
H    -3.342903   -1.092920   -3.728241
H     0.123980    0.280299   -3.063862
H    -1.023996   -0.072663   -4.379519
H    -1.338533    1.284781   -3.262599
H     1.520775    4.301690   -1.396558
H    -2.127842    0.688154    1.934347
H    -3.375278    2.851016    2.176069
H    -2.528587    4.854283    0.910116
H    -0.498059    4.622573   -0.503352
H     3.617759    2.879516   -2.484731
H     4.179958   -0.024209   -1.108310
H     2.905312   -0.792733   -2.112933
H     4.032844    0.391056   -2.835536
Cl    2.007266   -0.854264    1.812577
H     1.302719   -0.357337   -5.450918
C     1.392032   -2.455270   -3.080547
N     1.069164   -2.147349   -4.365551
H     1.143486   -3.386115    1.609010
N     0.751510   -3.306992   -0.402681
C     0.743258   -3.952283    0.774754
N     0.357287   -3.299187   -2.722807
C    -0.102949   -2.762981   -4.804017
C     0.288480   -3.964916   -1.469360
H    -0.507374   -2.615677   -5.794132
C     0.225758   -5.232640    0.951229
C    -0.555094   -3.500757   -3.764115
H     0.222726   -5.690684    1.934261
C    -0.243331   -5.259136   -1.403606
C    -0.288615   -5.892380   -0.165208
H    -1.447326   -4.096808   -3.660646
H    -0.585077   -5.764229   -2.299450
H    -0.701186   -6.893182   -0.081451
C     1.867205   -1.261943   -5.203352
H     2.149928   -1.769325   -6.130024
H     2.764717   -0.987450   -4.650353
Cl   -0.465899    0.569298    5.169962
66
Optimized Geometry
Fe    0.325885   -0.494233    0.111538
N    -2.262112   -1.768055   -0.787810
N    -1.293569   -1.697120    1.313493
C    -2.999070   -3.652431    2.318266
C    -3.088705   -3.267301    0.981018
C    -2.223881   -2.270298    0.536800
C    -1.223284   -2.070202    2.601513
C    -2.064230   -3.035797    3.149004
C    -3.281077   -1.917650   -1.727604
C    -2.905540   -1.179116   -2.800071
N    -1.676824   -0.606571   -2.487527
C    -1.260716   -0.959859   -1.256831
C    -0.957962    0.317656   -3.359772
N     0.964339    2.272218   -0.756717
C     1.798240    3.211306   -1.362444
N    -0.689950    1.437820    0.635998
C    -0.207297    2.514976   -0.002920
C    -1.791319    1.579836    1.390157
C    -2.448723    2.795710    1.539614
C    -1.944554    3.906505    0.860597
C    -0.806062    3.772606    0.069497
C     2.822542    2.503668   -1.897044
N     2.583145    1.161700   -1.615732
C     1.446933    0.992410   -0.912039
C     3.499134    0.070892   -1.947668
H    -3.657674   -4.425699    2.700748
H    -3.801685   -3.734262    0.312861
H    -0.476544   -1.560220    3.198354
H    -1.979009   -3.294798    4.198222
H    -4.166408   -2.507138   -1.556701
H    -3.393189   -1.015318   -3.748261
H     0.094095    0.303704   -3.081334
H    -1.068759   -0.006697   -4.395292
H    -1.358483    1.328698   -3.246497
H     1.607070    4.271447   -1.357174
H    -2.135709    0.677221    1.881332
H    -3.330027    2.866355    2.166654
H    -2.432721    4.872440    0.940824
H    -0.405976    4.619555   -0.473606
H     3.691563    2.831975   -2.445889
H     4.187930   -0.098493   -1.115128
H     2.915032   -0.831977   -2.150759
H     4.070325    0.347378   -2.836689
Cl    1.902142   -0.722528    1.906628
H     1.179559   -0.369720   -5.502563
C     1.371646   -2.421574   -3.088198
N     1.003331   -2.133845   -4.365532
H     1.232529   -3.281245    1.632849
N     0.801354   -3.235563   -0.372908
C     0.841184   -3.870599    0.810618
N     0.360063   -3.272175   -2.686213
C    -0.174451   -2.769694   -4.757550
C     0.342383   -3.922840   -1.424078
H    -0.613776   -2.638895   -5.735030
C     0.377125   -5.167825    1.008522
C    -0.582916   -3.499800   -3.694409
H     0.412317   -5.615651    1.995595
C    -0.140287   -5.234384   -1.334296
C    -0.136605   -5.857216   -0.090011
H    -1.463843   -4.104844   -3.552719
H    -0.482780   -5.758521   -2.218922
H    -0.510715   -6.871316    0.011876
C     1.767283   -1.255372   -5.241638
H     2.043845   -1.781524   -6.159704
H     2.668660   -0.947635   -4.712746
Cl   -0.766454    0.303021    5.280241
66
Optimized Geometry
Fe    0.343477   -0.548020    0.093285
N    -2.294300   -1.759997   -0.775354
N    -1.309345   -1.719433    1.318820
C    -3.023232   -3.670576    2.316798
C    -3.117639   -3.273737    0.983113
C    -2.248401   -2.278593    0.543084
C    -1.235349   -2.102457    2.603239
C    -2.080440   -3.066452    3.147835
C    -3.333101   -1.872841   -1.698802
C    -2.966639   -1.116060   -2.761484
N    -1.723321   -0.569427   -2.459659
C    -1.289148   -0.957426   -1.245788
C    -1.010176    0.369396   -3.320699
N     0.998451    2.213603   -0.788431
C     1.851435    3.148334   -1.373220
N    -0.669044    1.406334    0.603453
C    -0.190843    2.465970   -0.065877
C    -1.785935    1.559191    1.331859
C    -2.463087    2.770056    1.424793
C    -1.964344    3.861986    0.711668
C    -0.810309    3.715807   -0.054382
C     2.887865    2.435928   -1.877273
N     2.636528    1.095575   -1.599438
C     1.480516    0.931140   -0.926700
C     3.559452    0.001961   -1.902509
H    -3.684760   -4.442765    2.696460
H    -3.837557   -3.729890    0.314755
H    -0.481144   -1.601809    3.198502
H    -1.992089   -3.334529    4.194530
H    -4.224410   -2.451825   -1.522977
H    -3.470111   -0.922445   -3.695713
H     0.046268    0.338396   -3.060627
H    -1.141574    0.073290   -4.362306
H    -1.398820    1.381008   -3.174951
H     1.664909    4.209341   -1.371386
H    -2.126643    0.669597    1.849037
H    -3.356261    2.850909    2.033622
H    -2.469533    4.821933    0.745137
H    -0.415293    4.545746   -0.626949
H     3.773546    2.759931   -2.401474
H     4.215016   -0.175626   -1.045211
H     2.975263   -0.894318   -2.133525
H     4.165589    0.281248   -2.767243
Cl    1.884918   -0.721258    1.932350
H     1.095167   -0.296558   -5.473566
C     1.349724   -2.359526   -3.063852
N     0.957812   -2.060496   -4.331308
H     1.239472   -3.260670    1.662313
N     0.797463   -3.198736   -0.340792
C     0.870861   -3.852476    0.831843
N     0.353511   -3.223562   -2.655226
C    -0.220098   -2.703737   -4.711097
C     0.366779   -3.890333   -1.402359
H    -0.677154   -2.565365   -5.679364
C     0.466510   -5.172193    1.008460
C    -0.603848   -3.450129   -3.649886
H     0.527750   -5.634472    1.987553
C    -0.057982   -5.222464   -1.332108
C    -0.022053   -5.865610   -0.098879
H    -1.475978   -4.065701   -3.498473
H    -0.380645   -5.744502   -2.225461
H    -0.350401   -6.896803   -0.012541
C     1.702258   -1.168190   -5.210422
H     1.990352   -1.690557   -6.127141
H     2.596679   -0.838862   -4.682518
Cl   -0.789797    0.296843    5.269257
66
Optimized Geometry
Fe    0.343623   -0.583313    0.074786
N    -2.335970   -1.762744   -0.751495
N    -1.348682   -1.756813    1.342213
C    -2.997130   -3.797028    2.274601
C    -3.104581   -3.360156    0.954593
C    -2.269674   -2.321280    0.550085
C    -1.261240   -2.180678    2.612581
C    -2.074485   -3.188986    3.125499
C    -3.403879   -1.825375   -1.646316
C    -3.055317   -1.039186   -2.693477
N    -1.793631   -0.525090   -2.410655
C    -1.331127   -0.961885   -1.223849
C    -1.089752    0.431688   -3.259030
N     1.058923    2.160538   -0.819480
C     1.947377    3.079819   -1.373927
N    -0.658029    1.391668    0.531608
C    -0.150954    2.435536   -0.139409
C    -1.798805    1.561170    1.217324
C    -2.471271    2.777373    1.266285
C    -1.940987    3.854425    0.553072
C    -0.762229    3.689127   -0.170655
C     2.989546    2.349351   -1.839294
N     2.706541    1.014189   -1.569004
C     1.524014    0.869260   -0.938745
C     3.620854   -0.095232   -1.840555
H    -3.630810   -4.604170    2.628169
H    -3.804246   -3.820311    0.267336
H    -0.520882   -1.676602    3.222174
H    -1.976126   -3.490666    4.162179
H    -4.301496   -2.391178   -1.458800
H    -3.583266   -0.802889   -3.604116
H    -0.028586    0.384511   -3.021083
H    -1.243884    0.167402   -4.306199
H    -1.466427    1.442027   -3.076771
H     1.778732    4.143858   -1.378924
H    -2.160930    0.681163    1.736621
H    -3.384709    2.873973    1.841899
H    -2.441242    4.817559    0.552980
H    -0.343218    4.506556   -0.744227
H     3.899012    2.657642   -2.331246
H     4.217465   -0.307643   -0.948777
H     3.027058   -0.969027   -2.127177
H     4.285167    0.188547   -2.659762
Cl    1.809283   -0.661052    1.986858
H     0.966822   -0.221392   -5.454014
C     1.316495   -2.291547   -3.052346
N     0.884818   -1.983343   -4.304284
H     1.275225   -3.201133    1.686811
N     0.805704   -3.137538   -0.310461
C     0.926168   -3.800856    0.853919
N     0.340643   -3.166878   -2.622615
C    -0.297883   -2.634227   -4.655331
C     0.397933   -3.840642   -1.375485
H    -0.784815   -2.490937   -5.608210
C     0.589648   -5.140613    1.019227
C    -0.643488   -3.394465   -3.590543
H     0.687042   -5.609455    1.992188
C     0.037383   -5.191203   -1.313811
C     0.119675   -5.845452   -0.088752
H    -1.504376   -4.020616   -3.418529
H    -0.270944   -5.716466   -2.210416
H    -0.157650   -6.892034   -0.009765
C     1.598104   -1.076594   -5.194516
H     1.890309   -1.594495   -6.112516
H     2.488937   -0.723143   -4.675834
Cl   -1.033006    0.450048    5.172190
66
Optimized Geometry
Fe    0.344597   -0.631556    0.075182
N    -2.369335   -1.742564   -0.749020
N    -1.356500   -1.800156    1.332755
C    -3.066220   -3.793344    2.257975
C    -3.173806   -3.333953    0.945794
C    -2.306166   -2.320795    0.544144
C    -1.268248   -2.246854    2.595285
C    -2.110343   -3.232736    3.104732
C    -3.446668   -1.766067   -1.634906
C    -3.089598   -0.971359   -2.672447
N    -1.813845   -0.490898   -2.393393
C    -1.350578   -0.957601   -1.218341
C    -1.098689    0.466841   -3.231121
N     1.075553    2.112620   -0.828850
C     1.976374    3.025867   -1.373188
N    -0.654780    1.366939    0.518543
C    -0.143435    2.397564   -0.168476
C    -1.803307    1.547157    1.187818
C    -2.480555    2.761837    1.202702
C    -1.945935    3.825012    0.471972
C    -0.758184    3.648364   -0.234223
C     3.025607    2.289607   -1.813236
N     2.734519    0.957384   -1.538298
C     1.539431    0.819498   -0.930491
C     3.650173   -0.157555   -1.782651
H    -3.725584   -4.580868    2.608814
H    -3.899606   -3.757645    0.262283
H    -0.501594   -1.779389    3.201367
H    -2.009458   -3.553274    4.135456
H    -4.355273   -2.314572   -1.449243
H    -3.620180   -0.708513   -3.574266
H    -0.035985    0.391297   -3.008262
H    -1.271815    0.227948   -4.281405
H    -1.450430    1.481376   -3.023942
H     1.810810    4.090295   -1.388338
H    -2.169071    0.677515    1.722299
H    -3.400955    2.867951    1.765464
H    -2.449773    4.785898    0.444586
H    -0.335489    4.454383   -0.821167
H     3.945005    2.592244   -2.290020
H     4.186563   -0.400574   -0.861007
H     3.061965   -1.013968   -2.126862
H     4.367526    0.138296   -2.550954
Cl    1.788381   -0.621372    2.021852
H     0.862543   -0.226476   -5.513203
C     1.297237   -2.246640   -3.068267
N     0.832590   -1.954932   -4.312085
H     1.348400   -3.135976    1.690132
N     0.840143   -3.078136   -0.298792
C     1.007288   -3.743809    0.860230
N     0.340722   -3.126569   -2.606742
C    -0.351472   -2.621054   -4.628303
C     0.441173   -3.794863   -1.360179
H    -0.862588   -2.491631   -5.570381
C     0.725179   -5.095637    1.024666
C    -0.663810   -3.374526   -3.548479
H     0.860139   -5.563700    1.993487
C     0.130900   -5.157367   -1.296037
C     0.259190   -5.813564   -0.076248
H    -1.513315   -4.008180   -3.348754
H    -0.173869   -5.688744   -2.190207
H     0.021619   -6.869768    0.003429
C     1.519152   -1.054129   -5.229038
H     1.827633   -1.589514   -6.131649
H     2.398389   -0.659331   -4.720251
Cl   -1.085573    0.377366    5.166550
66
Frame 0
 Fe         0.630584621212        0.331634893939        0.972294848485
 N         -2.106734378788       -0.721757106061        0.130454848485
 N         -1.087298378788       -0.849456106061        2.205481848485
 C         -2.818764378788       -2.847387106061        3.081298848485
 C         -2.926353378788       -2.348582106061        1.783565848485
 C         -2.046182378788       -1.336647106061        1.406565848485
 C         -1.000846378788       -1.332924106061        3.454168848485
 C         -1.851534378788       -2.323965106061        3.938777848485
 C         -3.193442378788       -0.694706106061       -0.744170151515
 C         -2.831708378788        0.128140893939       -1.757494151515
 N         -1.543797378788        0.574147893939       -1.476379151515
 C         -1.077589378788        0.059034893939       -0.322416151515
 C         -0.824078378788        1.554948893939       -2.282709151515
 N          1.428158621212        3.055576893939        0.050138848485
 C          2.355422621212        3.944069893939       -0.490069151515
 N         -0.342410378788        2.364784893939        1.373519848485
 C          0.198614621212        3.372883893939        0.677818848485
 C         -1.499334378788        2.573112893939        2.018382848485
 C         -2.159160378788        3.797643893939        1.995475848485
 C         -1.595614378788        4.837530893939        1.252895848485
 C         -0.396222378788        4.630899893939        0.574329848485
 C          3.403222621212        3.183378893939       -0.891395151515
 N          3.085511621212        1.861774893939       -0.596918151515
 C          1.874306621212        1.753947893939       -0.016193151515
 C          3.982208621212        0.724290893939       -0.806449151515
 H         -3.486867378788       -3.635930106061        3.412841848485
 H         -3.660861378788       -2.742499106061        1.091585848485
 H         -0.227819378788       -0.888858106061        4.069322848485
 H         -1.750150378788       -2.675311106061        4.959372848485
 H         -4.110461378788       -1.232035106061       -0.567293151515
 H         -3.366582378788        0.431998893939       -2.643773151515
 H          0.242130621212        1.436748893939       -2.099026151515
 H         -1.036880378788        1.380610893939       -3.338363151515
 H         -1.137734378788        2.566473893939       -2.009608151515
 H          2.207415621212        5.010497893939       -0.529044151515
 H         -1.884422378788        1.720234893939        2.567070848485
 H         -3.087922378788        3.929320893939        2.538854848485
 H         -2.085364378788        5.804388893939        1.195833848485
 H          0.049234621212        5.419287893939       -0.019788151515
 H          4.337882621212        3.462959893939       -1.352312151515
 H          4.448670621212        0.445772893939        0.142583848485
 H          3.389273621212       -0.103184106061       -1.207797151515
 H          4.756839621212        1.014405893939       -1.518973151515
 Cl         1.967560621212        0.460803893939        3.011159848485
 H          0.912464621212        0.753804893939       -4.700435151515
 C          1.531720621212       -1.171556106061       -2.189193151515
 N          1.001715621212       -0.908962106061       -3.413289151515
 H          1.751219621212       -2.036967106061        2.594765848485
 N          1.187924621212       -2.000873106061        0.618554848485
 C          1.436450621212       -2.662000106061        1.767544848485
 N          0.629499621212       -2.080576106061       -1.678647151515
 C         -0.170111378788       -1.620398106061       -3.670424151515
 C          0.814363621212       -2.740804106061       -0.438037151515
 H         -0.727991378788       -1.517697106061       -4.588834151515
 C          1.265088621212       -4.032415106061        1.925726848485
 C         -0.406239378788       -2.374746106061       -2.571957151515
 H          1.465079621212       -4.495024106061        2.885880848485
 C          0.608786621212       -4.122610106061       -0.375503151515
 C          0.822654621212       -4.776918106061        0.832933848485
 H         -1.220597378788       -3.038281106061       -2.327219151515
 H          0.316840621212       -4.666735106061       -1.266298151515
 H          0.668804621212       -5.848678106061        0.909616848485
 C          1.625960621212       -0.007968106061       -4.373840151515
 H          1.977530621212       -0.563756106061       -5.248109151515
 H          2.471505621212        0.474414893939       -3.883393151515
 Cl        -1.183571378788        1.340679893939        5.956530848485
66
Frame 1
 Fe         0.604893070732        0.345694928814        0.972419020312
 N         -2.126871856839       -0.679221535185        0.084383579292
 N         -1.103402752474       -0.900435797716        2.140458850732
 C         -2.826730546744       -2.955183314997        2.921800742269
 C         -2.947925913079       -2.377532030503        1.659418881854
 C         -2.062324707916       -1.353344060449        1.327618671884
 C         -1.028008590251       -1.439752792367        3.365596488955
 C         -1.871213602904       -2.459055436036        3.807730414745
 C         -3.217067843261       -0.610530777049       -0.787052047990
 C         -2.847004552250        0.237129337845       -1.773634281655
 N         -1.557572092809        0.662540134104       -1.471443937473
 C         -1.091264734762        0.109537660282       -0.336119365093
 C         -0.835778514977        1.662783335414       -2.241624436578
 N          1.486517409293        3.064860391462        0.093691833342
 C          2.445634537492        3.925154985668       -0.436026001127
 N         -0.345360665966        2.413004455266        1.355899124680
 C          0.259012336092        3.417621424643        0.708731219431
 C         -1.511980298522        2.649187417780        1.972873570975
 C         -2.125866771742        3.900292973672        1.958493230295
 C         -1.475448925141        4.945675451269        1.300783165867
 C         -0.274224557636        4.704752833332        0.637325747377
 C          3.466640108304        3.132078810458       -0.844089693495
 N          3.098305823517        1.818156605793       -0.571619089549
 C          1.886743875647        1.747749102253        0.012222612640
 C          3.950682027448        0.652789383086       -0.806219300052
 H         -3.469499186643       -3.789905580814        3.198022281241
 H         -3.711371190168       -2.714047076177        0.967264833309
 H         -0.268339957460       -1.012588001640        4.003675499679
 H         -1.778927461646       -2.854570571404        4.814549439239
 H         -4.144841661348       -1.134533877287       -0.623590499060
 H         -3.382573700332        0.573940607227       -2.648211656829
 H          0.225496533447        1.531146889086       -2.055758317996
 H         -1.062764827082        1.525869785867       -3.297256717867
 H         -1.141858368174        2.670295455249       -1.948698588703
 H          2.337401911907        4.996012601101       -0.462677129339
 H         -1.943712822720        1.794577901285        2.485576173751
 H         -3.115197827030        4.036675610716        2.392862739251
 H         -1.913821461692        5.938592618214        1.274274004198
 H          0.218851461197        5.492443690555        0.081185406061
 H          4.409601843977        3.383102060585       -1.305382971591
 H          4.408331528843        0.334297369095        0.135457914358
 H          3.328101856416       -0.141543313412       -1.221255678933
 H          4.726613692519        0.925163475894       -1.525619024486
 Cl         1.845792985249        0.533238189103        3.084605187388
 H          0.638719502463        0.618706115863       -4.726089625128
 C          1.429017053544       -1.179617393757       -2.180129193780
 N          0.845308637523       -0.977181242170       -3.385015846600
 H          1.905422417755       -1.925584182528        2.584058332758
 N          1.250911109105       -1.954008582320        0.644941482541
 C          1.601668834663       -2.580845556895        1.782094950015
 N          0.596233432862       -2.113085883262       -1.613302919634
 C         -0.302449372643       -1.741395881077       -3.579948964922
 C          0.874227941331       -2.737708626195       -0.376629739929
 H         -0.895251653139       -1.692718562430       -4.479724896174
 C          1.536425009978       -3.957864404704        1.966506637918
 C         -0.454590208812       -2.477423190509       -2.456931271590
 H          1.809042174533       -4.391339313873        2.922144679516
 C          0.763275163176       -4.130565393675       -0.290069551938
 C          1.088534763347       -4.749465083121        0.909815183264
 H         -1.216424658590       -3.178640062589       -2.171473511096
 H          0.459047446671       -4.711010725249       -1.154750642287
 H          0.993683477490       -5.829026595803        1.014877934530
 C          1.400915161473       -0.089939265890       -4.395291285765
 H          1.744162797976       -0.656997729615       -5.267327019024
 H          2.238615534771        0.444113582239       -3.948276567937
 Cl        -1.824160175988        1.309476657479        5.799879939951
66
Frame 2
 Fe         0.570165086168        0.357266208119        0.960750383351
 N         -2.151124010067       -0.628814303473        0.007508362015
 N         -1.124628759811       -0.972122293214        2.041930573141
 C         -2.844925825199       -3.074264518753        2.701350519670
 C         -2.979807915749       -2.409306352957        1.484689733905
 C         -2.088960905265       -1.371887816593        1.209535623910
 C         -1.034364773314       -1.598728010962        3.223375407456
 C         -1.876709787764       -2.641923910821        3.607742418214
 C         -3.226060522621       -0.532934117570       -0.879958283181
 C         -2.841398185153        0.347788517309       -1.830691107214
 N         -1.566491005331        0.779526132590       -1.480040896612
 C         -1.109731322997        0.174423499131       -0.367610349488
 C         -0.843728743374        1.822472572147       -2.188261142716
 N          1.573684699240        3.067072949281        0.151026083353
 C          2.573679098086        3.886758362036       -0.366905007478
 N         -0.341048223049        2.477721628194        1.318049902079
 C          0.347690857040        3.469811054727        0.740362368439
 C         -1.517872417700        2.756249308692        1.896318625813
 C         -2.056504023806        4.042346930890        1.913167057411
 C         -1.315060152362        5.074305075699        1.335568194838
 C         -0.103524782538        4.789505412819        0.709015132730
 C          3.559221658065        3.051607419358       -0.778672698097
 N          3.128043524221        1.753516438655       -0.524214428104
 C          1.908375821536        1.733765358459        0.046402672806
 C          3.918814851608        0.550664417839       -0.783593282873
 H         -3.487158901801       -3.925217268496        2.927058609657
 H         -3.756924291174       -2.692475071852        0.783669743463
 H         -0.275011087524       -1.210564967530        3.885607014196
 H         -1.775785868632       -3.103387477893        4.585381512186
 H         -4.157900498571       -1.058426354880       -0.747512190269
 H         -3.370067467414        0.725067585514       -2.693143965198
 H          0.216190748077        1.678450389917       -2.005221192424
 H         -1.066638492902        1.748695063220       -3.250618989064
 H         -1.155817838399        2.812314839957       -1.846757792235
 H          2.515299905710        4.961557287549       -0.383491938134
 H         -2.021263615231        1.906303993961        2.348910907393
 H         -3.062797401978        4.218412665928        2.295887243965
 H         -1.691192283675        6.092879648599        1.340208281834
 H          0.459510451737        5.570587537461        0.213558479890
 H          4.507354200945        3.262992732881       -1.249579187348
 H          4.348855705045        0.180763925878        0.152315380166
 H          3.257249784041       -0.201493291259       -1.215077536977
 H          4.710281584938        0.798309795225       -1.495010286875
 Cl         1.657690251715        0.644768907143        3.150475045425
 H          0.184451250721        0.484663465663       -4.662288469824
 C          1.275328699785       -1.182488807798       -2.146086367851
 N          0.597700771300       -1.055990302501       -3.310596252638
 H          2.121487355693       -1.761909331428        2.584262187793
 N          1.356184024947       -1.894054388811        0.692201384151
 C          1.834721166702       -2.460020396908        1.813710384719
 N          0.554460379662       -2.158263060595       -1.502798929948
 C         -0.498718521969       -1.908667826384       -3.410764834496
 C          0.966189941750       -2.731356907301       -0.279841255406
 H         -1.154847972162       -1.926503050194       -4.267437863121
 C          1.894330819443       -3.832779111297        2.030161488853
 C         -0.525192232630       -2.615449997277       -2.259498102033
 H          2.263488609277       -4.217680582415        2.974102369395
 C          0.974457844805       -4.125811838766       -0.158218926503
 C          1.432014179281       -4.684639915210        1.027818757488
 H         -1.209724048933       -3.364312535598       -1.907938879830
 H          0.650222633171       -4.751333886460       -0.983427479182
 H          1.419993416349       -5.765868226900        1.166412331775
 C          1.017385828014       -0.163130108418       -4.379266411281
 H          1.329673323802       -0.729462579744       -5.263453558899
 H          1.850650754251        0.432901791185       -4.008435878110
 Cl        -2.743867348029        1.097797694234        5.307879301928
66
Frame 3
 Fe         0.525525778799        0.369396637324        0.959072675631
 N         -2.180596504316       -0.586536516569       -0.063568201894
 N         -1.145121173497       -1.057085401471        1.937167155794
 C         -2.874113926405       -3.186541237074        2.481394073512
 C         -3.019448730100       -2.441306306415        1.313994229646
 C         -2.119778706116       -1.397665534573        1.092341563172
 C         -1.045089066323       -1.761055856683        3.072930124888
 C         -1.888114426089       -2.823099175599        3.399861682026
 C         -3.243420067676       -0.455788495104       -0.960968303952
 C         -2.848500182157        0.464229664395       -1.868628164043
 N         -1.584324542315        0.890758757461       -1.475588881642
 C         -1.138200432832        0.237282634782       -0.386466449837
 C         -0.852771448193        1.960219833606       -2.131209592056
 N          1.647789720453        3.061856319566        0.213063254758
 C          2.686816071811        3.840019429501       -0.291555035817
 N         -0.342349286568        2.544452318959        1.286008909280
 C          0.428835604857        3.515541602808        0.782364727490
 C         -1.520468070636        2.870873017176        1.835525370641
 C         -1.980507731676        4.186927053269        1.890390919247
 C         -1.151845774560        5.194774164422        1.394761721886
 C          0.063128389329        4.861740387768        0.799185214622
 C          3.638841535387        2.965494491015       -0.700768140297
 N          3.145015797364        1.685911113982       -0.468360517854
 C          1.919796550149        1.716222101302        0.089771192220
 C          3.873997079056        0.451045268897       -0.756388420658
 H         -3.525398631708       -4.042025392862        2.662580975418
 H         -3.808915421610       -2.672127625318        0.607352753789
 H         -0.270705081218       -1.424338781715        3.745228899770
 H         -1.779255236897       -3.347226546926        4.344654958898
 H         -4.176947335771       -0.985724703947       -0.862728973526
 H         -3.372092215496        0.884000827485       -2.714679568965
 H          0.204107642179        1.805362602042       -1.940912806251
 H         -1.063314165438        1.932770029803       -3.197875646242
 H         -1.168670971055        2.936674134189       -1.757289045309
 H          2.676680124527        4.916313317121       -0.300531662564
 H         -2.095377910256        2.034898989658        2.225721639817
 H         -2.997696272044        4.408510943404        2.222659526048
 H         -1.464995769473        6.233878022676        1.432505070436
 H          0.693721071229        5.628268603968        0.366673658891
 H          4.600578302301        3.139072600068       -1.159822656198
 H          4.281050185479        0.034685921701        0.170247345982
 H          3.177286274779       -0.255698384749       -1.207376204979
 H          4.678101302967        0.675282871459       -1.461451502058
 Cl         1.450741677732        0.701828547609        3.221582816044
 H         -0.263535758886        0.323984733708       -4.560970538649
 C          1.130127501366       -1.205790502711       -2.117382011708
 N          0.367754812095       -1.159637067119       -3.233543409305
 H          2.310373542537       -1.572055781568        2.553963736701
 N          1.440842693350       -1.824101192604        0.721428138373
 C          2.040276018638       -2.313602016018        1.819748774210
 N          0.527788159045       -2.213415421918       -1.405374159920
 C         -0.663979529505       -2.094399241841       -3.242140301997
 C          1.062313325418       -2.719137900883       -0.201666641182
 H         -1.374018156366       -2.182305305974       -4.049653734704
 C          2.227259134808       -3.669926589480        2.066027581208
 C         -0.557126186145       -2.773684870386       -2.079944193245
 H          2.687398762896       -3.994759236263        2.992389060529
 C          1.195325397966       -4.103893706582       -0.047954518876
 C          1.777345181110       -4.586706171434        1.116595364283
 H         -1.157327409899       -3.561829735478       -1.667049280449
 H          0.869749022524       -4.778980818437       -0.832720404040
 H          1.851216323436       -5.662040118380        1.288455356767
 C          0.635814473714       -0.256758406647       -4.341122112091
 H          0.917097826247       -0.812139123614       -5.242584884115
 H          1.450364019792        0.402906685429       -4.043224806647
 Cl        -3.509053182116        1.046199539793        4.665852299086
66
Frame 4
 Fe         0.469125649739        0.378554380379        0.951964562601
 N         -2.212487432904       -0.535514539636       -0.168637127662
 N         -1.166995916667       -1.169417460566        1.781466985941
 C         -2.919631844588       -3.304363664362        2.188782066106
 C         -3.073354884257       -2.470433742809        1.083910622297
 C         -2.158511881194       -1.427739433756        0.925618836588
 C         -1.043466632420       -1.971367727925        2.848003458614
 C         -1.895395325020       -3.043895703031        3.102290030678
 C         -3.259751206699       -0.349008021751       -1.072055166804
 C         -2.853185956800        0.629890838036       -1.911785131923
 N         -1.593966486828        1.031025435784       -1.476027874387
 C         -1.167820039908        0.310515234813       -0.420985128599
 C         -0.836610180482        2.120798568888       -2.070558811757
 N          1.730769170340        3.052246816006        0.312923037170
 C          2.816269287565        3.786133727558       -0.158559300653
 N         -0.350105466184        2.621489557734        1.242703002846
 C          0.517501374565        3.560560792010        0.850392300327
 C         -1.532240359430        3.002698471694        1.745846730962
 C         -1.893204820825        4.343711395547        1.874945366031
 C         -0.969556177322        5.315218918448        1.486428624801
 C          0.254195599300        4.927687942369        0.943757893340
 C          3.719011774667        2.873886802177       -0.595978998237
 N          3.156379932424        1.617747622350       -0.399839749806
 C          1.934879332123        1.698651734671        0.163309781582
 C          3.809448202936        0.355285070121       -0.746880060322
 H         -3.602171785560       -4.139110120906        2.335516826020
 H         -3.873775827774       -2.635938071010        0.371841039728
 H         -0.236342138948       -1.710874708651        3.518323270769
 H         -1.766019374357       -3.651328658254        3.992095395377
 H         -4.190796198818       -0.889348950154       -1.026142541553
 H         -3.366209760012        1.107936998026       -2.732793206329
 H          0.214997223252        1.958043783467       -1.850819029751
 H         -1.000959725942        2.129076730891       -3.146969820602
 H         -1.161153205948        3.082277241209       -1.665918049645
 H          2.864646325596        4.861435443107       -0.138539601085
 H         -2.197222100370        2.195009466890        2.041736932105
 H         -2.897480230873        4.618808989451        2.200353466092
 H         -1.206684974934        6.370784032155        1.579241861433
 H          0.968216451634        5.669788440439        0.609774194042
 H          4.692192615281        3.008363774411       -1.043633868246
 H          4.214274430456       -0.115186720625        0.153684654184
 H          3.065958824014       -0.297792533807       -1.205931259959
 H          4.611258056739        0.560797582275       -1.459484165774
 Cl         1.182529221354        0.702515871604        3.289751536777
 H         -0.819263262807        0.086048031868       -4.368748007951
 C          0.939120429275       -1.259006075700       -2.060072472590
 N          0.069299838369       -1.314855434389       -3.097276799043
 H          2.535819058012       -1.315327798800        2.497869632095
 N          1.541074718184       -1.735470510488        0.758029250378
 C          2.273188640572       -2.113918337943        1.820529433648
 N          0.497447758778       -2.293345882486       -1.267563604622
 C         -0.866203982939       -2.340979125760       -2.983500140506
 C          1.176738936624       -2.700043611532       -0.098310585858
 H         -1.633563515245       -2.522545800325       -3.720121917767
 C          2.607720185039       -3.435153063573        2.099261773574
 C         -0.590249998906       -2.971546179730       -1.821005567764
 H          3.174565112636       -3.673436111133        2.992165475408
 C          1.458892227456       -4.056372559215        0.092040392463
 C          2.171503993060       -4.430352392119        1.225237605257
 H         -1.083747056072       -3.785853495977       -1.321583891982
 H          1.144284996510       -4.789729578763       -0.642722131542
 H          2.383007716490       -5.482880972064        1.415275682130
 C          0.139861034980       -0.425399178320       -4.246249417664
 H          0.361623732137       -0.987392736478       -5.159554334628
 H          0.932883382043        0.298169682040       -4.057180435314
 Cl        -4.210557481115        1.069769525625        3.640356478959
66
Frame 5
 Fe         0.410469349778        0.376316625566        0.927435743569
 N         -2.254160357386       -0.473831976512       -0.276879253090
 N         -1.188553612889       -1.277108148206        1.604007386284
 C         -2.973708640759       -3.390673401585        1.890474877214
 C         -3.130139375560       -2.482284696623        0.847488877213
 C         -2.206236353707       -1.440972046766        0.752533202657
 C         -1.046102450540       -2.162741764628        2.601721785643
 C         -1.913134969509       -3.234349680112        2.787157295545
 C         -3.291658911316       -0.221192857127       -1.172762717810
 C         -2.881336438680        0.825578301134       -1.928574533112
 N         -1.609560689754        1.174658600198       -1.480429673092
 C         -1.205615476192        0.386831215957       -0.463499327735
 C         -0.824193340457        2.281288122568       -2.013629684764
 N          1.796088423716        3.030579680781        0.408627799296
 C          2.920617877159        3.725673723531       -0.028333153360
 N         -0.355157186921        2.685782317087        1.206244257959
 C          0.593198020718        3.584179687324        0.927216228763
 C         -1.539142412565        3.118344847121        1.660830107308
 C         -1.814919889375        4.469379678501        1.861997739652
 C         -0.813270433890        5.398728856900        1.579262911834
 C          0.419741774221        4.958319405160        1.100439952593
 C          3.778547495115        2.787545722987       -0.499557605038
 N          3.158249674732        1.554532762280       -0.340996349350
 C          1.940111943698        1.675148036435        0.225614067795
 C          3.746644101088        0.275783705349       -0.743363527555
 H         -3.670422625288       -4.216239805980        1.995316166030
 H         -3.929774707588       -2.593769968026        0.125791366359
 H         -0.202821712849       -1.979540157264        3.259111317368
 H         -1.761406221413       -3.925123933259        3.608981334894
 H         -4.214764315649       -0.776041212339       -1.184579731504
 H         -3.374168372724        1.350084270107       -2.732489189038
 H          0.222614071696        2.108195517450       -1.767711550676
 H         -0.942622178483        2.324137078185       -3.097806201005
 H         -1.152185613667        3.225703902952       -1.571476888111
 H          3.018736426245        4.797113677680        0.019347962380
 H         -2.287147244836        2.354580084573        1.863462015909
 H         -2.787649477193        4.776736579854        2.229828548230
 H         -0.984367060779        6.460801359807        1.724452593761
 H          1.205896188683        5.666599683777        0.870898656883
 H          4.761689681732        2.888825433721       -0.932417475147
 H          4.168378799201       -0.233409865816        0.126456844725
 H          2.963098178366       -0.337702038403       -1.193959479268
 H          4.538025585417        0.469323455584       -1.469546638024
 Cl         0.930032670079        0.631598227499        3.317075207919
 H         -1.326416952938       -0.176271595294       -4.108466755164
 C          0.761217551885       -1.340401720997       -1.982178272533
 N         -0.196980078245       -1.500812823333       -2.932845887745
 H          2.721523072508       -1.056947553523        2.428367982237
 N          1.623712711514       -1.655942726449        0.796876332582
 C          2.465883157532       -1.912830675958        1.815924718644
 N          0.485797662013       -2.387362889174       -1.125095063867
 C         -1.031442052561       -2.592662097560       -2.695162272621
 C          1.289694484135       -2.682876148683        0.001578606289
 H         -1.855600004442       -2.848861879792       -3.343252465667
 C          2.944823055513       -3.184510720694        2.113166557676
 C         -0.592848979979       -3.169051109963       -1.552102115051
 H          3.610404614876       -3.329271268143        2.956907084512
 C          1.707854271642       -3.996592852213        0.225696420505
 C          2.539078891475       -4.252108225296        1.312035764898
 H         -0.964395939657       -4.010745445382       -0.989449104138
 H          1.407963115258       -4.784402549680       -0.455862483489
 H          2.882427966050       -5.262288944645        1.511617931433
 C         -0.330862036073       -0.628137995760       -4.091531560086
 H         -0.178656233306       -1.193581202885       -5.015620894077
 H          0.424895144034        0.153272400653       -4.013828822506
 Cl        -4.605993612908        1.194999017350        2.519463028064
66
Frame 0
 Fe         0.413258590909        0.382492833333        0.923662772727
 N         -2.254839409091       -0.476466166667       -0.266640227273
 N         -1.182958409091       -1.267096166667        1.616038772727
 C         -2.966361409091       -3.379422166667        1.921902772727
 C         -3.126456409091       -2.477893166667        0.873534772727
 C         -2.203270409091       -1.436874166667        0.768880772727
 C         -1.036995409091       -2.146170166667        2.619032772727
 C         -1.903012409091       -3.216874166667        2.814180772727
 C         -3.295272409091       -0.230046166667       -1.160851227273
 C         -2.887761409091        0.811941833333       -1.924750227273
 N         -1.614709409091        1.164404833333       -1.482921227273
 C         -1.207231409091        0.383357833333       -0.462177227273
 C         -0.831473409091        2.267837833333       -2.025793227273
 N          1.796177590909        3.033844833333        0.383216772727
 C          2.919041590909        3.726503833333       -0.061819227273
 N         -0.352392409091        2.693435833333        1.189878772727
 C          0.594718590909        3.590354833333        0.902008772727
 C         -1.535101409091        3.128501833333        1.645396772727
 C         -1.810773409091        4.480712833333        1.838650772727
 C         -0.810392409091        5.408578833333        1.546703772727
 C          0.421269590909        4.965526833333        1.066844772727
 C          3.775843590909        2.785652833333       -0.529654227273
 N          3.156538590909        1.553464833333       -0.361113227273
 C          1.940155590909        1.677305833333        0.208562772727
 C          3.744159590909        0.272346833333       -0.757023227273
 H         -3.662413409091       -4.204550166667        2.034318772727
 H         -3.928331409091       -2.594368166667        0.155117772727
 H         -0.191707409091       -1.958382166667        3.272538772727
 H         -1.748406409091       -3.902233166667        3.639992772727
 H         -4.218191409091       -0.785305166667       -1.166132227273
 H         -3.383346409091        1.331024833333       -2.730490227273
 H          0.216176590909        2.096739833333       -1.782077227273
 H         -0.953355409091        2.303591833333       -3.109844227273
 H         -1.158435409091        3.214985833333       -1.588751227273
 H          3.016887590909        4.798267833333       -0.021416227273
 H         -2.282158409091        2.365790833333        1.855361772727
 H         -2.782453409091        4.790090833333        2.207559772727
 H         -0.981447409091        6.471508833333        1.685527772727
 H          1.206412590909        5.672593833333        0.830210772727
 H          4.757568590909        2.884483833333       -0.966280227273
 H          4.168850590909       -0.231022166667        0.114746772727
 H          2.959431590909       -0.344349166667       -1.201133227273
 H          4.533158590909        0.461456833333       -1.486956227273
 Cl         0.940293590909        0.653501833333        3.309931772727
 H         -1.339364409091       -0.203479166667       -4.103005227273
 C          0.755459590909       -1.352977166667       -1.975827227273
 N         -0.205683409091       -1.519925166667       -2.922387227273
 H          2.729624590909       -1.040116166667        2.426541772727
 N          1.626884590909       -1.650118166667        0.802469772727
 C          2.472382590909       -1.900059166667        1.820489772727
 N          0.483171590909       -2.394446166667       -1.111086227273
 C         -1.038956409091       -2.610518166667       -2.674964227273
 C          1.290752590909       -2.682326166667        0.014928772727
 H         -1.865063409091       -2.871235166667       -3.318757227273
 C          2.952764590909       -3.169600166667        2.124471772727
 C         -0.596514409091       -3.179298166667       -1.529578227273
 H          3.621074590909       -3.308622166667        2.967019772727
 C          1.710139590909       -3.994401166667        0.246254772727
 C          2.544904590909       -4.242536166667        1.331589772727
 H         -0.965943409091       -4.017455166667       -0.960289227273
 H          1.408400590909       -4.786738166667       -0.429213227273
 H          2.889283590909       -5.251269166667        1.536644772727
 C         -0.343582409091       -0.654853166667       -4.086291227273
 H         -0.194083409091       -1.226236166667       -5.007163227273
 H          0.412108590909        0.127328833333       -4.016068227273
 Cl        -4.598455409091        1.209631833333        2.526240772727
66
Frame 1
 Fe         0.417916793503        0.378788711857        0.915588598966
 N         -2.232313378054       -0.448053007050       -0.287215584977
 N         -1.177090282410       -1.226491014980        1.608353707198
 C         -2.991642195451       -3.309658239918        1.939657820799
 C         -3.138871242436       -2.418401048059        0.880268090885
 C         -2.201391762849       -1.391448045581        0.763521786341
 C         -1.039761612487       -2.099699716646        2.618009690768
 C         -1.923771756788       -3.153340907750        2.827764644648
 C         -3.263243356184       -0.193645269063       -1.191393585596
 C         -2.836325916362        0.840874448305       -1.955524620190
 N         -1.556831006558        1.171551962628       -1.513401649865
 C         -1.165650351676        0.390366702291       -0.485333957174
 C         -0.748215780782        2.250130691146       -2.067538295850
 N          1.783474589360        3.023162788068        0.408791603461
 C          2.896113084597        3.727788135060       -0.043415431588
 N         -0.354583109439        2.644063351804        1.216810895203
 C          0.587510439540        3.557837553502        0.958011835685
 C         -1.541191728765        3.058266775625        1.681471716132
 C         -1.834808590035        4.404566524197        1.892387762825
 C         -0.844029709643        5.350038367894        1.619925164949
 C          0.394614174471        4.929757764478        1.136259331716
 C          3.752368962003        2.795039797176       -0.529317047883
 N          3.139091232780        1.557089175135       -0.371114680680
 C          1.930772148921        1.667701590209        0.217540470477
 C          3.723098340639        0.284456627584       -0.798412019880
 H         -3.700509958517       -4.123109708162        2.063470248625
 H         -3.940945721694       -2.533875298779        0.161590607165
 H         -0.184989607882       -1.924960195318        3.262915249612
 H         -1.779184517050       -3.831338256884        3.661990296216
 H         -4.195193810168       -0.734242052712       -1.197539388734
 H         -3.316637062395        1.360811694532       -2.769787973565
 H          0.297325806899        2.035979977576       -1.860806643812
 H         -0.900225428591        2.301863513615       -3.148485103646
 H         -1.016380802666        3.208483398874       -1.616930419548
 H          2.994109441666        4.798666449441        0.022776534309
 H         -2.277141187605        2.281888157800        1.878928078099
 H         -2.815220448471        4.695177088385        2.254135964135
 H         -1.023940707189        6.409092342533        1.787146002800
 H          1.174972815890        5.648422454046        0.917224872862
 H          4.728472063436        2.903056238454       -0.976745467167
 H          4.175306373781       -0.228069730990        0.055692912993
 H          2.931183851009       -0.332764262248       -1.227685851447
 H          4.489763846085        0.488607820814       -1.549413526182
 Cl         0.983900878879        0.649042062762        3.335256543530
 H         -1.358341458800       -0.262005916754       -4.137011561301
 C          0.734719913853       -1.375396770028       -1.985030736974
 N         -0.229163515072       -1.556848017644       -2.926545933540
 H          2.762117015591       -0.999863728251        2.381826068191
 N          1.622752622796       -1.632992030604        0.790367961412
 C          2.491118051122       -1.867679757294        1.793835033002
 N          0.464514514861       -2.403600142502       -1.104019206006
 C         -1.064976569667       -2.640530283638       -2.657574246356
 C          1.281822479266       -2.675701963483        0.018134022915
 H         -1.888540363094       -2.915019922921       -3.299262356968
 C          2.979974676245       -3.131778434272        2.106093515998
 C         -0.615888751995       -3.195504181951       -1.507555215384
 H          3.666181485011       -3.257585880062        2.937400592776
 C          1.710451555118       -3.983430176609        0.258203565532
 C          2.564402388445       -4.215845549873        1.332475357446
 H         -0.983329576504       -4.025258428371       -0.924447062083
 H          1.405297285500       -4.784101324828       -0.406213450325
 H          2.920805896344       -5.220152265435        1.540666481043
 C         -0.364453906510       -0.714876835476       -4.108289422785
 H         -0.212759642727       -1.303935930606       -5.017395458415
 H          0.391360852454        0.067996585270       -4.052851077405
 Cl        -4.677968763549        1.230635543679        2.471763946613
66
Frame 2
 Fe         0.421190577101        0.375337817936        0.905376576488
 N         -2.209386168144       -0.418497697697       -0.308250043475
 N         -1.171396136788       -1.182232849130        1.600749442838
 C         -3.017236957603       -3.233923678892        1.959308450738
 C         -3.151700281356       -2.354419129389        0.888231889550
 C         -2.199625327342       -1.342798470784        0.758181423274
 C         -1.044932373284       -2.046014195532        2.620127182317
 C         -1.944620380390       -3.083785930869        2.842848558186
 C         -3.229574290910       -0.156892325892       -1.223486367504
 C         -2.779929124319        0.865098297098       -1.991902608633
 N         -1.496117082057        1.175937080876       -1.546406113508
 C         -1.123374922583        0.397003801038       -0.508877243590
 C         -0.663203765877        2.230010329561       -2.109598413143
 N          1.769522728748        3.009880052859        0.434342384766
 C          2.873222775771        3.726501856061       -0.021075871385
 N         -0.358028727861        2.591283206318        1.240313006939
 C          0.575618904896        3.522092489448        1.003669813782
 C         -1.548242073822        2.983518056679        1.714335965879
 C         -1.859038651915        4.322987063326        1.945608355360
 C         -0.877577772846        5.285366989621        1.696429031365
 C          0.368563219714        4.888182571758        1.211621149144
 C          3.726405139915        2.803174463202       -0.530318245106
 N          3.119508468757        1.559436473264       -0.382946343289
 C          1.918459741840        1.656463722607        0.222070578317
 C          3.700682392490        0.295967443428       -0.839611285457
 H         -3.737957041090       -4.035862816671        2.094253151411
 H         -3.954565746940       -2.468704738030        0.169968128497
 H         -0.182071486163       -1.883220659717        3.257248504242
 H         -1.809028558567       -3.754333969993        3.684996959460
 H         -4.170669190367       -0.681792297568       -1.230558936019
 H         -3.246904688418        1.389597853831       -2.810684402406
 H          0.376456981105        1.973935132568       -1.938131491892
 H         -0.842159281272        2.300640697176       -3.186160750783
 H         -0.873076410059        3.194651425629       -1.645822196194
 H          2.970844893634        4.795861712896        0.069343074661
 H         -2.270443531298        2.193428323852        1.905995487763
 H         -2.847538092586        4.594653008615        2.300486775755
 H         -1.064855596950        6.338338717199        1.897377804033
 H          1.144851516148        5.617572812875        1.013422275082
 H          4.696974544133        2.920752422776       -0.987532548649
 H          4.179319834142       -0.223767844562       -0.003164400585
 H          2.903456754160       -0.323377557558       -1.254537070625
 H          4.444924217990        0.515455295645       -1.609549368288
 Cl         1.028534118998        0.648649144464        3.360260630094
 H         -1.379741979329       -0.325413324788       -4.172766278465
 C          0.712248106570       -1.395826574447       -1.993772811892
 N         -0.252760476382       -1.593841153404       -2.931147459676
 H          2.788833173438       -0.957751255676        2.337271792737
 N          1.616870394537       -1.614053544624        0.777861851793
 C          2.507064125142       -1.833005287232        1.766505046078
 N          0.445478580405       -2.411234914391       -1.097182636181
 C         -1.088269180349       -2.672702952398       -2.642348204516
 C          1.273067222228       -2.667062640142        0.020306631332
 H         -1.913851031723       -2.956836371647       -3.277432965224
 C          3.007851093983       -3.090664564889        2.084737783929
 C         -0.634686299235       -3.210962107945       -1.485843231004
 H          3.709936263591       -3.203118025589        2.905409417121
 C          1.713244397458       -3.969665635420        0.267893474000
 C          2.585304368414       -4.185991364025        1.331052712682
 H         -0.999337170128       -4.032431521079       -0.889175329040
 H          1.405085851248       -4.778732556804       -0.385186604836
 H          2.953466849514       -5.185668541318        1.542706521631
 C         -0.386123426433       -0.775688212189       -4.130160386384
 H         -0.228364012632       -1.381495223910       -5.026843756001
 H          0.366770480865        0.010269914492       -4.087861334652
 Cl        -4.747370479914        1.249721757102        2.418022867160
66
Frame 3
 Fe         0.424841623306        0.370349778327        0.892821340941
 N         -2.181457381810       -0.381839120776       -0.333079427553
 N         -1.163133715635       -1.133029386091        1.588565274355
 C         -3.050360969926       -3.140783948049        1.979017492588
 C         -3.168053917847       -2.275497145326        0.894494646114
 C         -2.196747068986       -1.285122807278        0.748978489286
 C         -1.053055027566       -1.983236623592        2.621242907543
 C         -1.973669257575       -2.998913881907        2.859075554327
 C         -3.188597568987       -0.108532167630       -1.260001630897
 C         -2.711038510548        0.898145437725       -2.031871779715
 N         -1.422826972429        1.184189724284       -1.581306398146
 C         -1.072253658052        0.404763687743       -0.535540536521
 C         -0.558749190304        2.204899932065       -2.156383739299
 N          1.751857123910        2.991784747872        0.463938835256
 C          2.844648555168        3.723025613705        0.005263351980
 N         -0.362173181089        2.526206297310        1.267502151786
 C          0.560253416272        3.476547957794        1.055514081464
 C         -1.555540454799        2.891178461760        1.754720513794
 C         -1.887160099610        4.221897761878        2.007757323168
 C         -0.918344850666        5.203559879209        1.784502748213
 C          0.335781775969        4.833902752082        1.298087176226
 C          3.694676568918        2.812112300716       -0.530516244972
 N          3.096301893306        1.561514190223       -0.396232942192
 C          1.902766382383        1.642024451832        0.225350841252
 C          3.673897782127        0.310283236930       -0.888427848809
 H         -3.786598345588       -3.926723403270        2.126765819021
 H         -3.971269003273       -2.386917237991        0.175941101388
 H         -0.182759899495       -1.834151499705        3.251460349381
 H         -1.850003539799       -3.660708676390        3.710273105576
 H         -4.140650332986       -0.613411020502       -1.269131388894
 H         -3.159185943969        1.424760528732       -2.859447452391
 H          0.469649409395        1.894796543054       -2.029242987523
 H         -0.770029277258        2.302892866804       -3.225292077213
 H         -0.694498804860        3.171596545558       -1.675144275208
 H          2.942908545756        4.789287487136        0.126136920875
 H         -2.262415305865        2.086059510111        1.937806154929
 H         -2.886403766742        4.472340484787        2.347802608695
 H         -1.116940993339        6.247633269305        2.019097032373
 H          1.107089995723        5.574966601648        1.125465439168
 H          4.656810066172        2.942362293025       -1.001928930011
 H          4.183509016443       -0.217176990737       -0.074577489132
 H          2.871597239645       -0.312506870534       -1.286860925272
 H          4.390083407951        0.549013781484       -1.679318461581
 Cl         1.079439154963        0.646178992728        3.389192227184
 H         -1.411873236341       -0.400323813970       -4.205417528180
 C          0.685249809015       -1.419562726539       -2.002140683771
 N         -0.283339008277       -1.636295981421       -2.931953997629
 H          2.818326358188       -0.906685127877        2.285000951591
 N          1.612004625691       -1.590979740407        0.763138359498
 C          2.527619059921       -1.790460068495        1.733209297088
 N          0.424503950708       -2.419989135998       -1.087377729560
 C         -1.117200712550       -2.709740583230       -2.619009837951
 C          1.265437436420       -2.656104614924        0.023229422603
 H         -1.943676563486       -3.007702067058       -3.246701598572
 C          3.044282411254       -3.039854907511        2.057074343413
 C         -0.655356669971       -3.229022995174       -1.456935906665
 H          3.767649761649       -3.135412323914        2.861750860748
 C          1.720513672217       -3.951973290477        0.279016802051
 C          2.614243967790       -4.148511552157        1.327876498362
 H         -1.015683750519       -4.040276207766       -0.843841227044
 H          1.408092040270       -4.771181355288       -0.359405827317
 H          2.996750546495       -5.142290067606        1.543262817992
 C         -0.417693763534       -0.845783079771       -4.149470170083
 H         -0.254079374523       -1.470288297442       -5.031808757294
 H          0.331107279457       -0.055898203207       -4.123712560518
 Cl        -4.819072758278        1.268611804181        2.341747519682
66
Frame 4
 Fe         0.427194191588        0.365330152664        0.880563331179
 N         -2.151093154891       -0.343452628738       -0.357954303285
 N         -1.154801791407       -1.082291315954        1.576260557508
 C         -3.083603837933       -3.043676371818        1.996022965652
 C         -3.183807126025       -2.192735818905        0.898655002040
 C         -2.192687970613       -1.225503887910        0.738250383141
 C         -1.062197627937       -1.918355587920        2.622315491682
 C         -2.003868384376       -2.910613803450        2.873827480107
 C         -3.143258749116       -0.057680609943       -1.297321525164
 C         -2.635181891078        0.930024801962       -2.073753337818
 N         -1.343957330116        1.191098561447       -1.615898241225
 C         -1.018902721224        0.412929832700       -0.560258533253
 C         -0.448180098223        2.176244702128       -2.201837592849
 N          1.732770229100        2.970591417621        0.494321059217
 C          2.814103036314        3.716484221576        0.032044033773
 N         -0.366653707171        2.456900303459        1.294638926947
 C          0.541645148574        3.427367759537        1.102617683356
 C         -1.562267580824        2.792925509049        1.796875426777
 C         -1.913569145057        4.113058437209        2.076248339636
 C         -0.960876573291        5.114656031705        1.872889635547
 C          0.297866699494        4.774655438353        1.377060560005
 C          3.660552145316        2.819065663069       -0.530713719485
 N          3.071563500656        1.561707941479       -0.409222884748
 C          1.884861176121        1.625673158237        0.227236324193
 C          3.646526685118        0.323742236094       -0.935377764412
 H         -3.835022437807       -3.812827098987        2.155184334726
 H         -3.988009701319       -2.299138202461        0.180313513048
 H         -0.187701368360       -1.780019621495        3.249016763691
 H         -1.893922226565       -3.561958253187        3.734958742209
 H         -4.106367070238       -0.540834536815       -1.309377354831
 H         -3.063400621576        1.458375943647       -2.910415654888
 H          0.563466921323        1.810514129794       -2.120277341249
 H         -0.689982421180        2.307872770079       -3.260033996087
 H         -0.510705313037        3.137420555792       -1.700723282595
 H          2.909689204599        4.780252930457        0.175000910547
 H         -2.255780776694        1.974053571466        1.965970857366
 H         -2.918574825391        4.340589551015        2.415762067995
 H         -1.175481040217        6.150796028621        2.128777825866
 H          1.061357426132        5.528394108176        1.224712974037
 H          4.616186841863        2.961983806520       -1.011443733010
 H          4.185928067117       -0.209407491448       -0.144692229023
 H          2.840459540712       -0.303479790561       -1.318161563606
 H          4.334709984014        0.581730651918       -1.744688208184
 Cl         1.131325400085        0.644650794434        3.418272751998
 H         -1.448706406689       -0.476449933385       -4.234215559122
 C          0.656114996541       -1.440849300218       -2.008449628683
 N         -0.316101789045       -1.676505466128       -2.930064162986
 H          2.844030592535       -0.853525315753        2.232219918032
 N          1.605885548577       -1.566336750097        0.749003985232
 C          2.546622339694       -1.745882273706        1.699101486634
 N          0.402419203991       -2.426465041513       -1.076118795070
 C         -1.146647053828       -2.745383513975       -2.593774771957
 C          1.257476062300       -2.643212186053        0.026358538301
 H         -1.975950327026       -3.055403279990       -3.211732102302
 C          3.082073663247       -2.986262608001        2.025489198506
 C         -0.676632415874       -3.244818499336       -1.426243890926
 H          3.824887489923       -3.064896739183        2.813905901474
 C          1.729372797613       -3.931602291537        0.288447554400
 C          2.646205023576       -4.107865924495        1.320436103309
 H         -1.031634898473       -4.046012717593       -0.797174772462
 H          1.412999280747       -4.760514382703       -0.335314339729
 H          3.041334753488       -5.095798457240        1.540419955708
 C         -0.452423964993       -0.913840155751       -4.165065894356
 H         -0.280927240851       -1.556200760792       -5.032683792370
 H          0.290332988562       -0.118488130090       -4.155027778733
 Cl        -4.881081350478        1.289197736921        2.264836170567
66
Frame 5
 Fe         0.428649350834        0.360191235877        0.869144857789
 N         -2.118985018306       -0.304421273813       -0.382412279557
 N         -1.146090653952       -1.033060956956        1.563274570393
 C         -3.116943761892       -2.945718569792        2.009401907916
 C         -3.198629057676       -2.109151339655        0.899727666142
 C         -2.187189356057       -1.166755784987        0.725489929719
 C         -1.072088672714       -1.854807440339        2.622537394818
 C         -2.035305117157       -2.822161302963        2.886357141851
 C         -3.095151081609       -0.004838833971       -1.333921912238
 C         -2.555464983345        0.961889937065       -2.114797799680
 N         -1.262171532904        1.197621880312       -1.648355965141
 C         -0.964679377911        0.421474341311       -0.582556536327
 C         -0.334231241633        2.144978882145       -2.244913077412
 N          1.712903865594        2.947208833636        0.524740032779
 C          2.782591646413        3.707586652219        0.058943460717
 N         -0.371157926311        2.385788572380        1.321657096807
 C          0.521187766137        3.376293076183        1.146158688151
 C         -1.567880646258        2.691995542071        1.840675369995
 C         -1.938889555813        4.000484602118        2.145468384093
 C         -1.006034148807        5.022702890007        1.953545897547
 C          0.257095907383        4.712523053035        1.449932203151
 C          3.625436474544        2.824375656079       -0.530295756285
 N          3.046450849066        1.560495642336       -0.421294394223
 C          1.866037987982        1.608172669664        0.228771194238
 C          3.619501955800        0.336498487137       -0.980141552051
 H         -3.884032514457       -3.696677865680        2.179044925210
 H         -4.004315188233       -2.208049093862        0.181953683530
 H         -0.196601640391       -1.723976060751        3.249219509196
 H         -1.940423376064       -3.462095445558        3.757612121377
 H         -4.069015047642       -0.465529977231       -1.350023489747
 H         -2.962560096248        1.490501858766       -2.961524732849
 H          0.656295026165        1.722499167230       -2.209813825561
 H         -0.604671156801        2.314866380420       -3.289676788509
 H         -0.324559731781        3.094645009312       -1.722044142645
 H          2.873272668976        4.769474036845        0.218295875029
 H         -2.249324243881        1.860680472744        1.994043844868
 H         -2.945621500217        4.203546620962        2.497195266804
 H         -1.238508838080        6.051010421377        2.225119981394
 H          1.009908448260        5.480124609009        1.311348629521
 H          4.574957890513        2.980138250251       -1.018967678604
 H          4.187337814495       -0.200787712212       -0.212930283717
 H          2.810607955796       -0.295703125352       -1.348344176682
 H          4.280160057099        0.613478324745       -1.805506782939
 Cl         1.182337713672        0.642895008270        3.446718957710
 H         -1.489835053014       -0.551474772213       -4.257017886914
 C          0.625910355525       -1.460023919685       -2.012699192239
 N         -0.350515351710       -1.714009140802       -2.925163644598
 H          2.866737843819       -0.799706085929        2.180284649697
 N          1.599824579554       -1.540851906812        0.735533509585
 C          2.564891537621       -1.700503831468        1.664936392418
 N          0.380006804831       -2.430927094208       -1.063362423364
 C         -1.176632919583       -2.778930892742       -2.566075670382
 C          1.249867141760       -2.628979235048        0.029884505789
 H         -2.009938468589       -3.099899681519       -3.172800819482
 C          3.120375285967       -2.931578579977        1.991670104832
 C         -0.698255799194       -3.258182397591       -1.393506204440
 H          3.882897713413       -2.993173794667        2.762058875708
 C          1.739554991544       -3.909470746958        0.296553386280
 C          2.680149507610       -4.065517499580        1.309848335574
 H         -1.047077047160       -4.049552460641       -0.748944665237
 H          1.419076436360       -4.747567521220       -0.312422657616
 H          3.087967753731       -5.047364336053        1.533622946971
 C         -0.490323108655       -0.978687451691       -4.176186149313
 H         -0.310471739802       -1.637764800252       -5.029317929707
 H          0.245229159040       -0.177037449362       -4.181627570232
 Cl        -4.933647535656        1.310796268034        2.185874690090
66
Frame 6
 Fe         0.429214253227        0.355434321794        0.857230527131
 N         -2.085837105495       -0.266136194836       -0.408509822260
 N         -1.137133036885       -0.985066534480        1.548475025260
 C         -3.150577100734       -2.847451887481        2.020263997567
 C         -3.212446739137       -2.026648810566        0.897509748902
 C         -2.180215707645       -1.110232990087        0.709571328726
 C         -1.082740475728       -1.791695746010        2.621477164152
 C         -2.068171303949       -2.732897552186        2.897612251903
 C         -3.045654220795        0.047806256646       -1.371755429171
 C         -2.474348668181        0.993036649577       -2.156785638052
 N         -1.179799289569        1.204233326340       -1.680679847578
 C         -0.910283723181        0.430175147886       -0.605010122568
 C         -0.219064682764        2.111707293191       -2.288742693918
 N          1.692196093858        2.923226755000        0.553553744275
 C          2.750965448925        3.697793535457        0.085741849405
 N         -0.376283185775        2.314326645290        1.346869532883
 C          0.498871266098        3.325138398647        1.185295136033
 C         -1.576087748485        2.591650207273        1.876912841626
 C         -1.964992276553        3.887637949854        2.210710918904
 C         -1.048798510232        4.928148377139        2.039925006871
 C          0.216142399390        4.648816563108        1.522343300399
 C          3.590044385505        2.829152784501       -0.529759911172
 N          3.020591801031        1.559074504129       -0.434280912418
 C          1.846661007119        1.590430467319        0.229521398192
 C          3.592426699509        0.349286985586       -1.024872814713
 H         -3.934008787009       -3.578970778991        2.200479492339
 H         -4.020112114817       -2.116505332047        0.180791900235
 H         -0.207990935366       -1.666041013644        3.250001710921
 H         -1.989260574410       -3.360811800954        3.779316502780
 H         -4.030516022848       -0.389069640416       -1.391501523572
 H         -2.860387802643        1.522153493934       -3.013114029747
 H          0.748285725414        1.631796178431       -2.300430490447
 H         -0.517158102600        2.320926817164       -3.318961718887
 H         -0.137350337378        3.047734181393       -1.744375425141
 H          2.837075844204        4.757456082388        0.262121748140
 H         -2.245278588751        1.748425892680        2.016484803222
 H         -2.964352016651        4.061978136735        2.602342999334
 H         -1.301761548060        5.949318558664        2.319184957843
 H          0.959306544550        5.429156201622        1.400740257187
 H          4.533103508052        2.997972309088       -1.026556600084
 H          4.188337473964       -0.191246928451       -0.281077396927
 H          2.781122495675       -0.288147057502       -1.379074359806
 H          4.226336409249        0.644674707347       -1.864941224544
 Cl         1.231050202516        0.642562657592        3.474734248537
 H         -1.533479772655       -0.627619711184       -4.277253959594
 C          0.595216577096       -1.478593949080       -2.016289715578
 N         -0.385923949427       -1.751290895079       -2.918809517429
 H          2.886805425451       -0.744218412955        2.129953632633
 N          1.594316797428       -1.513887636412        0.721957451904
 C          2.582924448760       -1.653288914831        1.630966000326
 N          0.357713876886       -2.434426314812       -1.049621160800
 C         -1.206843779568       -2.812528195182       -2.536417257129
 C          1.242895887269       -2.613429238826        0.033813510386
 H         -2.042461219855       -3.146739951557       -3.132852644798
 C          3.159844116364       -2.874549264342        1.956764027180
 C         -0.719721369453       -3.270707801322       -1.358885144106
 H          3.941314641697       -2.918888846088        2.709355151564
 C          1.751012970845       -3.885638258580        0.304836165954
 C          2.715584363100       -4.020989163212        1.298629626155
 H         -1.061916414351       -4.051973034470       -0.698463246518
 H          1.426536146495       -4.733003201123       -0.289056758586
 H          3.133973075704       -4.996913363791        1.528475233905
 C         -0.530240088226       -1.043629507369       -4.185479990771
 H         -0.341985482601       -1.719288715965       -5.024058635245
 H          0.197537889437       -0.235221518392       -4.207006560353
 Cl        -4.984225093044        1.336516776451        2.110661359139
66
Frame 7
 Fe         0.429214893563        0.350662352931        0.847168333893
 N         -2.051572359141       -0.228214839466       -0.432779522069
 N         -1.127086567197       -0.941825263470        1.533070831382
 C         -3.183123189767       -2.751843823797        2.026998949455
 C         -3.224337106977       -1.946919605693        0.891904252098
 C         -2.171162762066       -1.057735032170        0.691836077851
 C         -1.093448642247       -1.733092913874        2.619549651195
 C         -2.100792962230       -2.647438870003        2.905879385426
 C         -2.994381319085        0.101264687028       -1.407054986963
 C         -2.391228173497        1.022809801289       -2.196508838584
 N         -1.096664065108        1.210469947113       -1.709429763781
 C         -0.856289125750        0.439555645178       -0.623623333013
 C         -0.103412748820        2.076317319949       -2.328654299221
 N          1.670353859365        2.898525013007        0.579584254843
 C          2.719587445352        3.686204784996        0.111751727195
 N         -0.380567923981        2.242940975408        1.372468053941
 C          0.475304969423        3.274074547689        1.219778554944
 C         -1.581744997225        2.491126707661        1.916315135398
 C         -1.987673461499        3.773273089941        2.280257587267
 C         -1.091802420843        4.832618465770        2.119936854110
 C          0.173007760472        4.584680280648        1.586048652548
 C          3.555325653394        2.832126133189       -0.528122086613
 N          2.995006148368        1.556561891248       -0.446482286556
 C          1.827928020376        1.571933432860        0.231334907191
 C          3.566348910631        0.361255234105       -1.066935998808
 H         -3.983717751107       -3.461803779327        2.217034126846
 H         -4.034153237447       -2.025056129590        0.176405157590
 H         -0.222084550655       -1.609125986951        3.252770035427
 H         -2.039276582652       -3.262134590685        3.798206288912
 H         -3.989602723424       -0.311175229130       -1.431249440998
 H         -2.755342475427        1.550412837696       -3.063575358389
 H          0.836606111752        1.539713768118       -2.386028112599
 H         -0.426179384356        2.328131696050       -3.341895672395
 H          0.046646757010        2.993556725953       -1.762221869196
 H          2.798396823975        4.744632357073        0.298633501932
 H         -2.240997064536        1.638112402862        2.038558707117
 H         -2.981579838476        3.918489747201        2.696358014282
 H         -1.367490014043        5.846530886279        2.401175785574
 H          0.903441450624        5.378507514323        1.474019947376
 H          4.492452198825        3.013670130886       -1.031524992183
 H          4.188417709176       -0.181259730727       -0.346312067628
 H          2.753122636940       -0.281096226232       -1.408999667993
 H          4.175578617257        0.673827787733       -1.918920950428
 Cl         1.276465228474        0.641330591653        3.502642279096
 H         -1.581957306644       -0.700645043176       -4.290195463605
 C          0.563649757086       -1.493818958495       -2.017624187364
 N         -0.422973893614       -1.784322419592       -2.908995140250
 H          2.903006767625       -0.689980775857        2.083734064894
 N          1.590301061634       -1.486234026764        0.708734942044
 C          2.600513159689       -1.606438501074        1.597796401569
 N          0.335468329444       -2.435113402677       -1.034393748194
 C         -1.237160648481       -2.843002640049       -2.504299585482
 C          1.236937618511       -2.596408584010        0.037653154575
 H         -2.075957164086       -3.189505083783       -3.089152479201
 C          3.198977689391       -2.818052180969        1.920146335468
 C         -0.741562039280       -3.279353863131       -1.321975218097
 H          3.997536021206       -2.846168439981        2.655303496959
 C          1.763556497641       -3.860264645901        0.311067295579
 C          2.751387163504       -3.975991261451        1.284479749060
 H         -1.076285712277       -4.051040098251       -0.646436744875
 H          1.434401273178       -4.716118150499       -0.267814379150
 H          3.182190178770       -4.945607475918        1.517369132622
 C         -0.573692456070       -1.102997137211       -4.189435234100
 H         -0.376421251448       -1.793506958889       -5.014242584503
 H          0.144971044259       -0.286767537912       -4.226128740236
 Cl        -5.024379837459        1.366742450866        2.035041126816
66
Frame 8
 Fe         0.428701733755        0.346003988111        0.837832395541
 N         -2.016064031797       -0.194127477919       -0.458287072208
 N         -1.113965806071       -0.906733370857        1.513627051384
 C         -3.213747563275       -2.660096765688        2.029698563938
 C         -3.231386837986       -1.875629857465        0.879820173426
 C         -2.156055360901       -1.016940950587        0.666936444679
 C         -1.104445031040       -1.677317732976        2.616549005115
 C         -2.133301578112       -2.564153387569        2.912024080926
 C         -2.943233941767        0.153461827315       -1.440711966498
 C         -2.307606975740        1.046510091606       -2.237484718624
 N         -1.015944854910        1.216896440211       -1.735381579999
 C         -0.804462326405        0.450785316045       -0.639219664965
 C          0.008238270081        2.040421026523       -2.364700449178
 N          1.648655050281        2.873592428270        0.602531068624
 C          2.693268878418        3.672084122943        0.142406602170
 N         -0.383755360202        2.173186785295        1.397009773778
 C          0.448591981181        3.225557929028        1.242065902964
 C         -1.589598054455        2.395630211244        1.944284412684
 C         -2.010498602168        3.663827950180        2.337436148839
 C         -1.129195412384        4.737899187303        2.199925294064
 C          0.134526958128        4.519758870382        1.650402170985
 C          3.522237358640        2.833236865248       -0.525617627476
 N          2.968807856048        1.553282864614       -0.459907702415
 C          1.811803751762        1.552180232437        0.236593760911
 C          3.538867816075        0.372796251110       -1.109807472539
 H         -4.030794894756       -3.348421393666        2.228414379309
 H         -4.045048108925       -1.938313702845        0.167351879966
 H         -0.242208389338       -1.546563847534        3.260337795238
 H         -2.089097617108       -3.165481416617        3.814412093985
 H         -3.948049910177       -0.234646119975       -1.469383258639
 H         -2.651854792307        1.575601778080       -3.111939346352
 H          0.917832109421        1.451679207414       -2.462652093732
 H         -0.332742238364        2.333434509429       -3.360858938491
 H          0.222050015363        2.935968647304       -1.779444547225
 H          2.765663400259        4.728981251755        0.339956174913
 H         -2.239394970845        1.534294801142        2.053012246985
 H         -2.998031056336        3.780626762738        2.776545745974
 H         -1.425163877895        5.744006081025        2.485594506858
 H          0.856515315904        5.323330842124        1.556674067295
 H          4.452184316244        3.027387847703       -1.037445365556
 H          4.186312926515       -0.171346275725       -0.413119550458
 H          2.723802187307       -0.273146036726       -1.441962805148
 H          4.123785681359        0.702524956212       -1.972260605436
 Cl         1.314643192105        0.643773750151        3.534521924350
 H         -1.639206176180       -0.776557884191       -4.296095064563
 C          0.529400441294       -1.505160578726       -2.017067685960
 N         -0.461834183709       -1.816362144405       -2.896684898533
 H          2.910070218388       -0.638125555255        2.050707920966
 N          1.590822969923       -1.455643521017        0.693412650474
 C          2.618039171812       -1.558538097388        1.566246870085
 N          0.313872205620       -2.432326478244       -1.017516881312
 C         -1.262770494590       -2.877728640745       -2.471822744643
 C          1.234223989327       -2.576135219833        0.040208184870
 H         -2.108366489217       -3.233740832983       -3.040922197907
 C          3.238364181351       -2.760600558936        1.882461542664
 C         -0.763320790915       -3.284072301169       -1.280491863709
 H          4.053383221681       -2.773338792440        2.599685431668
 C          1.779515376535       -3.831647521922        0.314082518455
 C          2.787052878194       -3.929334304731        1.269272497238
 H         -1.088825336915       -4.045990369198       -0.589358638736
 H          1.444411152008       -4.695792163760       -0.248760749558
 H          3.228397929440       -4.893106942689        1.505927519241
 C         -0.623709450666       -1.159254315987       -4.188515667017
 H         -0.413575369689       -1.860766213464       -5.001271827294
 H          0.080479062142       -0.331001914660       -4.238728442763
 Cl        -5.057265711413        1.399419864949        1.959452626368
66
Frame 9
 Fe         0.427101100277        0.341680961195        0.833013104542
 N         -1.979928596083       -0.155426448439       -0.473430502980
 N         -1.105723640170       -0.869279422469        1.503509225153
 C         -3.242703102809       -2.571628829095        2.028673338845
 C         -3.241245291763       -1.799200363392        0.871715541741
 C         -2.147637686186       -0.966889637723        0.653400455127
 C         -1.116756303090       -1.628010789822        2.616241906527
 C         -2.163950736139       -2.490192664101        2.914745304649
 C         -2.885771745414        0.207267715804       -1.467854987716
 C         -2.219824725485        1.071938085065       -2.268024309337
 N         -0.930386191342        1.218533621320       -1.754339000926
 C         -0.751741918683        0.458911355000       -0.647626730045
 C          0.125138690382        1.993990542752       -2.395507617973
 N          1.619938820328        2.849769063366        0.614560323604
 C          2.655010139647        3.658955473604        0.152174295686
 N         -0.386544133470        2.103174883823        1.421638934060
 C          0.422244282574        3.175452153872        1.266460043263
 C         -1.594210733507        2.297152000081        1.978487564875
 C         -2.025369538924        3.545826437310        2.411890772965
 C         -1.169575185568        4.638400093847        2.271785178189
 C          0.081060027920        4.456901627211        1.683177016400
 C          3.488470921899        2.831952239509       -0.524741842980
 N          2.945881909784        1.547484533391       -0.468663958207
 C          1.792910636818        1.533296512054        0.237174107400
 C          3.519742021678        0.380902054437       -1.139302805957
 H         -4.076788447260       -3.234892245015        2.233375986562
 H         -4.053719484317       -1.847048410105        0.157740043645
 H         -0.256757018965       -1.499422066771        3.263058323288
 H         -2.134992067789       -3.081665650498        3.822684592210
 H         -3.899531255783       -0.154794292215       -1.502751652254
 H         -2.540544412683        1.594016824563       -3.155625158064
 H          0.995520367173        1.350936396575       -2.534523756410
 H         -0.232959733479        2.339587785132       -3.365825424971
 H          0.394372042233        2.857941817013       -1.784841257955
 H          2.708155171352        4.719443227258        0.335659353129
 H         -2.239205501733        1.431649704713        2.060613650753
 H         -3.019950972694        3.638848214706        2.831136597267
 H         -1.470471383238        5.626447595366        2.605039052309
 H          0.765960787268        5.285189978269        1.547650425061
 H          4.412532152041        3.038021445441       -1.041917322347
 H          4.186126204202       -0.159751781304       -0.462037953239
 H          2.704212120404       -0.270551309075       -1.462578243042
 H          4.087196422447        0.721744122742       -2.007439808078
 Cl         1.352952257034        0.639530344286        3.555393516727
 H         -1.690051245540       -0.829964227916       -4.288924855089
 C          0.500024421767       -1.512804063319       -2.011555117374
 N         -0.498825228693       -1.834509831438       -2.878174690888
 H          2.920816721599       -0.586885631404        2.008071595149
 N          1.585274532209       -1.430259438909        0.685619917641
 C          2.632230067025       -1.515141930004        1.536643203044
 N          0.292740420421       -2.428120430290       -0.999516474243
 C         -1.294088800911       -2.892400873226       -2.434962046357
 C          1.228039804194       -2.559006359349        0.046088364325
 H         -2.143744738990       -3.256978468455       -2.991975739209
 C          3.271515924605       -2.708643402199        1.845158505242
 C         -0.783848751889       -3.284467223271       -1.243857759911
 H          4.098052184335       -2.707266458381        2.546823280391
 C          1.791298364499       -3.805955629890        0.317657264670
 C          2.819697663711       -3.886406015125        1.250409652606
 H         -1.101350669170       -4.039268489670       -0.541606074383
 H          1.451306066772       -4.676022402149       -0.232104126341
 H          3.282047704352       -4.841917978915        1.476427357470
 C         -0.667682944969       -1.198165444271       -4.178803907927
 H         -0.450726014151       -1.910740381090       -4.980471450746
 H          0.029452532240       -0.362906348229       -4.240203207314
 Cl        -5.070414282306        1.441638127819        1.895289987747
66
Optimized Geometry
Fe    0.124892   -0.664354   -0.054623
N    -2.280903   -1.156635   -1.365162
N    -1.407993   -1.878848    0.609312
C    -3.544725   -3.584320    1.125271
C    -3.542648   -2.806804   -0.028273
C    -2.449192   -1.973117   -0.242049
C    -1.419615   -2.642476    1.718684
C    -2.466710   -3.506369    2.012553
C    -3.186096   -0.789916   -2.358702
C    -2.519850    0.078527   -3.154525
N    -1.230878    0.223358   -2.639171
C    -1.052818   -0.541061   -1.535672
C    -0.175146    1.002039   -3.276077
N     1.316924    1.845133   -0.261079
C     2.352047    2.656748   -0.719072
N    -0.689909    1.094216    0.541104
C     0.118584    2.167479    0.391293
C    -1.898094    1.285272    1.097838
C    -2.330085    2.531859    1.536391
C    -1.474606    3.625370    1.401780
C    -0.223432    3.446949    0.813376
C     3.186369    1.833056   -1.398958
N     2.644237    0.548144   -1.348969
C     1.490710    0.530402   -0.644120
C     3.219086   -0.615252   -2.024280
H    -4.378714   -4.248801    1.326386
H    -4.354535   -2.851822   -0.743100
H    -0.560181   -2.516404    2.366746
H    -2.438243   -4.101823    2.917902
H    -4.199686   -1.152213   -2.396001
H    -2.840067    0.604385   -4.040074
H     0.695597    0.359940   -3.417229
H    -0.532607    1.351767   -4.245149
H     0.093264    1.863397   -2.661398
H     2.404632    3.716438   -0.530877
H    -2.542816    0.419167    1.175638
H    -3.325036    2.622649    1.955249
H    -1.776153    4.611824    1.739141
H     0.461253    4.276091    0.682044
H     4.110761    2.041758   -1.914484
H     3.885142   -1.158625   -1.348871
H     2.404068   -1.265591   -2.351071
H     3.787098   -0.270371   -2.890455
Cl    1.048460   -0.378137    2.669780
H    -1.987726   -1.814253   -5.183357
C     0.200803   -2.506267   -2.907270
N    -0.797231   -2.824540   -3.776094
H     2.618034   -1.597121    1.118324
N     1.283874   -2.435180   -0.208893
C     2.330185   -2.523404    0.642583
N    -0.006929   -3.426111   -1.899437
C    -1.592434   -3.884680   -3.338178
C     0.927589   -3.561238   -0.853673
H    -2.441504   -4.247130   -3.897469
C     2.969691   -3.718005    0.946350
C    -1.082989   -4.281790   -2.148405
H     3.795668   -3.719398    1.648673
C     1.491118   -4.809153   -0.587148
C     2.518806   -4.893312    0.346061
H    -1.400755   -5.039799   -1.449737
H     1.151903   -5.676922   -1.141006
H     2.981349   -5.849631    0.568238
C    -0.965302   -2.182540   -5.074043
H    -0.747429   -2.891494   -5.878667
H    -0.268444   -1.346749   -5.131208
Cl   -5.373896    0.428788    1.008102
66
Optimized Geometry
Fe    0.122458   -0.675631   -0.084040
N    -2.295836   -1.151840   -1.374089
N    -1.404428   -1.887828    0.585867
C    -3.539226   -3.591919    1.114381
C    -3.547473   -2.808278   -0.034943
C    -2.454411   -1.975780   -0.255440
C    -1.406308   -2.657309    1.691359
C    -2.452066   -3.520670    1.991151
C    -3.210564   -0.771905   -2.354132
C    -2.550941    0.104758   -3.146513
N    -1.255924    0.240446   -2.643783
C    -1.067511   -0.538192   -1.551779
C    -0.206872    1.032411   -3.274776
N     1.319725    1.831990   -0.283539
C     2.360318    2.641240   -0.733218
N    -0.688663    1.082957    0.515928
C     0.121967    2.154951    0.369238
C    -1.896080    1.275006    1.073907
C    -2.325435    2.520803    1.516956
C    -1.467881    3.613101    1.385053
C    -0.217495    3.433865    0.795317
C     3.194827    1.816835   -1.412126
N     2.647242    0.533999   -1.369671
C     1.490061    0.518265   -0.671033
C     3.221612   -0.631076   -2.042118
H    -4.372455   -4.255795    1.320577
H    -4.366760   -2.847585   -0.741695
H    -0.540397   -2.535783    2.331562
H    -2.415720   -4.120824    2.893106
H    -4.225318   -1.131573   -2.384719
H    -2.879356    0.641448   -4.022527
H     0.677415    0.405485   -3.398136
H    -0.557447    1.366933   -4.251773
H     0.038972    1.903752   -2.664368
H     2.416100    3.700008   -0.540749
H    -2.542365    0.409998    1.149732
H    -3.320010    2.611450    1.936878
H    -1.767161    4.599133    1.725649
H     0.468872    4.261974    0.666219
H     4.122555    2.023719   -1.922399
H     3.896675   -1.166331   -1.369072
H     2.404642   -1.285684   -2.355065
H     3.779393   -0.290166   -2.916587
Cl    1.042580   -0.377667    2.654263
H    -1.976217   -1.785243   -5.148520
C     0.186224   -2.476253   -2.844546
N    -0.790617   -2.797335   -3.737166
H     2.637285   -1.589126    1.107912
N     1.292139   -2.440147   -0.198882
C     2.341232   -2.521157    0.648802
N    -0.009153   -3.432283   -1.867981
C    -1.565654   -3.887450   -3.338339
C     0.924053   -3.572518   -0.824321
H    -2.398489   -4.254814   -3.918494
C     2.972240   -3.716334    0.968575
C    -1.061765   -4.305240   -2.153388
H     3.801594   -3.714094    1.666863
C     1.477086   -4.821204   -0.541295
C     2.508167   -4.897245    0.389158
H    -1.370742   -5.089122   -1.479758
H     1.130104   -5.695477   -1.079842
H     2.963919   -5.853564    0.625018
C    -0.949145   -2.135961   -5.026738
H    -0.703512   -2.827575   -5.838411
H    -0.267013   -1.287094   -5.058754
Cl   -5.386282    0.429641    1.026050
66
Optimized Geometry
Fe    0.115970   -0.685961   -0.115049
N    -2.314938   -1.147514   -1.382861
N    -1.403042   -1.894537    0.562170
C    -3.532676   -3.600817    1.105070
C    -3.553051   -2.811685   -0.040319
C    -2.462061   -1.978530   -0.268372
C    -1.393623   -2.669117    1.664183
C    -2.436355   -3.533634    1.970780
C    -3.239370   -0.757636   -2.350073
C    -2.588264    0.128666   -3.138743
N    -1.287714    0.258404   -2.648416
C    -1.087970   -0.532691   -1.567317
C    -0.250342    1.072693   -3.269682
N     1.321736    1.817086   -0.310265
C     2.369367    2.622130   -0.750862
N    -0.686985    1.071293    0.490507
C     0.126056    2.141654    0.344974
C    -1.892362    1.265123    1.052320
C    -2.317205    2.510544    1.500471
C    -1.457384    3.601177    1.369077
C    -0.209224    3.420300    0.775218
C     3.203417    1.795408   -1.427640
N     2.648545    0.515453   -1.392542
C     1.487066    0.504052   -0.701076
C     3.221878   -0.652442   -2.060778
H    -4.363802   -4.265522    1.317010
H    -4.379940   -2.846953   -0.738434
H    -0.521261   -2.550284    2.296010
H    -2.390733   -4.137846    2.869598
H    -4.254239   -1.117495   -2.374365
H    -2.925697    0.675205   -4.005207
H     0.653921    0.470943   -3.369394
H    -0.591652    1.386496   -4.256844
H    -0.039840    1.957231   -2.664636
H     2.429612    3.679993   -0.554744
H    -2.540771    0.401717    1.127580
H    -3.310273    2.601965    1.923874
H    -1.753182    4.587025    1.713211
H     0.478997    4.246921    0.646386
H     4.135005    1.998880   -1.932238
H     3.900835   -1.182473   -1.387423
H     2.402727   -1.308702   -2.364643
H     3.774972   -0.316228   -2.940106
Cl    1.034301   -0.373296    2.638663
H    -1.954888   -1.751519   -5.115580
C     0.175915   -2.446627   -2.782234
N    -0.777356   -2.769625   -3.700572
H     2.650877   -1.583735    1.106138
N     1.299483   -2.446153   -0.185528
C     2.349158   -2.520567    0.660802
N    -0.008238   -3.437175   -1.837757
C    -1.531934   -3.887905   -3.342683
C     0.922368   -3.583380   -0.794739
H    -2.346607   -4.259283   -3.945679
C     2.972567   -3.715990    0.995277
C    -1.035550   -4.326214   -2.162096
H     3.803446   -3.710876    1.691706
C     1.465945   -4.832551   -0.497013
C     2.498516   -4.901317    0.432643
H    -1.335405   -5.135617   -1.515088
H     1.113133   -5.712354   -1.022487
H     2.948287   -5.857334    0.680979
C    -0.924781   -2.088246   -4.981110
H    -0.654130   -2.762682   -5.799253
H    -0.255026   -1.229293   -4.988162
Cl   -5.389461    0.424547    1.042165
66
Frame 0
 Fe         0.408207575758        0.304963833333        0.739187757576
 N         -2.036204424242       -0.132947166667       -0.505134242424
 N         -1.102621424242       -0.898090166667        1.421096757576
 C         -3.231503424242       -2.600917166667        1.978930757576
 C         -3.263669424242       -1.803665166667        0.839457757576
 C         -2.172610424242       -0.972888166667        0.603537757576
 C         -1.082515424242       -1.679920166667        2.517988757576
 C         -2.124290424242       -2.543013166667        2.831440757576
 C         -2.969059424242        0.268572833333       -1.459652242424
 C         -2.323937424242        1.162015833333       -2.245102242424
 N         -1.017488424242        1.282604833333       -1.767257242424
 C         -0.809504424242        0.480329833333       -0.696156242424
 C          0.008983575758        2.118773833333       -2.377230242424
 N          1.624082575758        2.802172833333        0.553395757576
 C          2.678402575758        3.603718833333        0.122652757576
 N         -0.383973424242        2.057344833333        1.355532757576
 C          0.430731575758        3.126795833333        1.212124757576
 C         -1.586777424242        2.251736833333        1.922803757576
 C         -2.007509424242        3.495938833333        2.377654757576
 C         -1.146287424242        4.585631833333        2.247457757576
 C          0.099332575758        4.404384833333        1.648513757576
 C          3.511702575758        2.775729833333       -0.553653242424
 N          2.949662575758        1.498641833333       -0.527663242424
 C          1.784150575758        1.490696833333        0.156942757576
 C          3.522264575758        0.328772833333       -1.192731242424
 H         -4.062148424242       -3.264301166667        2.196789757576
 H         -4.099659424242       -1.830453166667        0.151854757576
 H         -0.202451424242       -1.567667166667        3.140143757576
 H         -2.069614424242       -3.153278166667        3.725653757576
 H         -3.984813424242       -0.089173166667       -1.477815242424
 H         -2.668591424242        1.718648833333       -3.102266242424
 H          0.931070575758        1.541871833333       -2.454925242424
 H         -0.321898424242        2.415153833333       -3.373338242424
 H          0.185309575758        3.013551833333       -1.775896242424
 H          2.743242575758        4.660283833333        0.324270757576
 H         -2.236899424242        1.389780833333        1.997826757576
 H         -2.999181424242        3.586422833333        2.804591757576
 H         -1.438943424242        5.570719833333        2.596407757576
 H          0.788991575758        5.229939833333        1.520479757576
 H          4.446974575758        2.976493833333       -1.052505242424
 H          4.205890575758       -0.195978166667       -0.519882242424
 H          2.701284575758       -0.329595166667       -1.487193242424
 H          4.069733575758        0.661035833333       -2.077143242424
 Cl         1.322191575758        0.629974833333        3.514901757576
 H         -1.633294424242       -0.717774166667       -4.184665242424
 C          0.470291575758       -1.421886166667       -1.830298242424
 N         -0.462918424242       -1.746421166667       -2.769909242424
 H          2.966520575758       -0.573724166667        1.998244757576
 N          1.612218575758       -1.450077166667        0.720399757576
 C          2.662546575758       -1.515530166667        1.565129757576
 N          0.298630575758       -2.441816166667       -0.914350242424
 C         -1.197750424242       -2.888074166667       -2.446857242424
 C          1.229334575758       -2.592269166667        0.126289757576
 H         -1.996802424242       -3.262584166667       -3.068583242424
 C          3.282725575758       -2.709462166667        1.912140757576
 C         -0.705791424242       -3.344004166667       -1.271191242424
 H          4.115142575758       -2.699756166667        2.606663757576
 C          1.768152575758       -3.840236166667        0.436038757576
 C          2.803134575758       -3.899606166667        1.364092757576
 H         -0.995945424242       -4.174738166667       -0.647249242424
 H          1.412070575758       -4.725737166667       -0.077405242424
 H          3.250623575758       -4.853928166667        1.622941757576
 C         -0.602372424242       -1.048746166667       -4.042671242424
 H         -0.317839424242       -1.711193166667       -4.865874242424
 H          0.061846575758       -0.185812166667       -4.032552242424
 Cl        -5.090580424242        1.432558833333        1.943570757576
66
Frame 1
 Fe         0.333696434517        0.305815512809        0.606810342771
 N         -2.117527924852       -0.017981530926       -0.642296454776
 N         -1.216099538019       -0.873965174164        1.247062940274
 C         -3.397323302741       -2.544603912322        1.723914575043
 C         -3.386005192413       -1.721342339490        0.602401674270
 C         -2.276865823968       -0.902425761724        0.418407184976
 C         -1.240299811863       -1.678681674102        2.325428290793
 C         -2.307796272729       -2.525114677151        2.599959354388
 C         -3.043062796853        0.428318691145       -1.580056459829
 C         -2.383410317204        1.340097832311       -2.327186760399
 N         -1.076712393693        1.427349963759       -1.835533841875
 C         -0.886971184623        0.600597250242       -0.784934618810
 C         -0.045511930855        2.280871578917       -2.409502035907
 N          1.673176066369        2.733865004242        0.564167483179
 C          2.759356589127        3.516295763580        0.180850370778
 N         -0.331130629636        2.011449135780        1.389682134918
 C          0.520105597385        3.056468797181        1.287100427484
 C         -1.510838098049        2.219569495187        2.007018320386
 C         -1.865166325535        3.448975670242        2.551378382918
 C         -0.964017422011        4.509859055439        2.466590836224
 C          0.251454959228        4.317443024299        1.811772743765
 C          3.543223675116        2.710989345530       -0.573727152957
 N          2.920504221043        1.464525091331       -0.634620541917
 C          1.757308890597        1.458933449069        0.060542214683
 C          3.456939986096        0.318339244868       -1.363103844290
 H         -4.250086365369       -3.188426976079        1.915640385331
 H         -4.213884160187       -1.712616539323       -0.094248584917
 H         -0.377481850520       -1.593516848742        2.970492495683
 H         -2.290585830032       -3.145490949706        3.489665980619
 H         -4.059885726138        0.076148193489       -1.639730797439
 H         -2.715995360886        1.916283370359       -3.177432868628
 H          0.877945095630        1.713359962198       -2.500883846975
 H         -0.366912546575        2.595080450591       -3.403592260034
 H          0.119441864918        3.152436097693       -1.769568039313
 H          2.881541316104        4.550916853722        0.459123730565
 H         -2.199052777505        1.383940481241        2.043743230036
 H         -2.831990738508        3.550830167795        3.030369624449
 H         -1.119124893317        5.414957183886        3.059751702324
 H          0.975450497549        5.118259733997        1.728954748511
 H          4.482530854525        2.910549533861       -1.068048275192
 H          4.180261676299       -0.218528035908       -0.746260874957
 H          2.621382777995       -0.331463148761       -1.616896123136
 H          3.949437859539        0.665614831767       -2.273759330234
 Cl         1.144308154673        0.520895011456        3.769466585275
 H         -1.868344962536       -1.095930895081       -4.003944967832
 C          0.430907728875       -1.543717300933       -1.798837477066
 N         -0.498586847988       -1.972568600327       -2.689313969927
 H          2.837862543347       -0.348930423042        2.049467079370
 N          1.608788337611       -1.381189846378        0.763618549700
 C          2.637927448573       -1.326881261822        1.634666496903
 N          0.409039297209       -2.547074257568       -0.860692108777
 C         -1.096065908533       -3.177788993830       -2.321958426626
 C          1.347976968970       -2.568988429314        0.188394393821
 H         -1.864429124469       -3.662384323260       -2.910221885845
 C          3.360849525544       -2.449704774149        2.026665441423
 C         -0.508202845487       -3.552796441050       -1.166398640352
 H          4.169245685538       -2.348368863155        2.742749661294
 C          2.009508342382       -3.750199428084        0.530712823290
 C          3.018759986826       -3.690783302429        1.487742219488
 H         -0.684917743905       -4.406193174660       -0.533128949706
 H          1.766919131354       -4.675526690264        0.021252325256
 H          3.541618653603       -4.592283678978        1.787742114835
 C         -0.802474095297       -1.319339997563       -3.951525912501
 H         -0.534768301964       -1.961237000058       -4.799229424891
 H         -0.209775048848       -0.416336271330       -3.999484883989
 Cl        -5.046166073430        1.523345743686        1.932812494075
66
Frame 2
 Fe         0.276366886272        0.309232160177        0.485983092975
 N         -2.179729947575        0.100234643832       -0.770587265537
 N         -1.296690053128       -0.854927253125        1.080884370378
 C         -3.514107518538       -2.494500702876        1.488141036927
 C         -3.476747215218       -1.637845072663        0.392849585914
 C         -2.354125876068       -0.830683936796        0.248238770241
 C         -1.344401356739       -1.693388052521        2.132295968610
 C         -2.438801281070       -2.513166335790        2.381041058732
 C         -3.084545165390        0.571630791691       -1.716321216094
 C         -2.405133233145        1.492538972617       -2.434175721350
 N         -1.110461042960        1.568177335383       -1.909484847052
 C         -0.944368244090        0.715971636481       -0.876388579528
 C         -0.068513289897        2.440063138006       -2.436086507328
 N          1.714819733476        2.675224168286        0.577139255353
 C          2.827884782199        3.436595245289        0.228146563589
 N         -0.286024911408        1.961668933663        1.417733371498
 C          0.604203961465        2.978938993583        1.371047698695
 C         -1.436416071418        2.162677489528        2.092181085316
 C         -1.732903457773        3.365911554310        2.722736819369
 C         -0.800255699403        4.401103822131        2.676851504791
 C          0.390551435964        4.212820328988        1.978124873137
 C          3.566032331404        2.651920592736       -0.591410863714
 N          2.888543185762        1.439917095990       -0.726719881988
 C          1.731480066831        1.439876486766       -0.021601128264
 C          3.379601300624        0.314374263668       -1.515594380255
 H         -4.376173791798       -3.135146526808        1.646533018771
 H         -4.298183803944       -1.593570201979       -0.309930989363
 H         -0.496732946985       -1.628080036517        2.799978030784
 H         -2.460096688502       -3.127402385917        3.275252921222
 H         -4.097762050909        0.216805748539       -1.813122121126
 H         -2.717812473081        2.086295962259       -3.279794829219
 H          0.851185623555        1.872083160163       -2.557108769393
 H         -0.384538812672        2.809961196254       -3.412614540185
 H          0.101143848070        3.273422695302       -1.747484115776
 H          2.998873933452        4.443739545540        0.573862692425
 H         -2.147631833588        1.345469461011        2.099413969128
 H         -2.681849838685        3.470446208774        3.235878037830
 H         -0.925239376390        5.288003952591        3.304896919713
 H          1.134359340881        4.997062563198        1.915870431591
 H          4.506294692385        2.844839364497       -1.086632133760
 H          4.143200436496       -0.231529434039       -0.957562377323
 H          2.531615348255       -0.333014840589       -1.730829752216
 H          3.808411410839        0.682273214789       -2.450484068079
 Cl         0.922337989832        0.421493497519        3.962590817808
 H         -2.069441026784       -1.401676427533       -3.789949353661
 C          0.389870627366       -1.660193886428       -1.759225098472
 N         -0.545967244458       -2.176526354507       -2.589626855080
 H          2.708949169468       -0.176260918029        2.101966204666
 N          1.604212848819       -1.322306815210        0.796986786058
 C          2.607037354414       -1.169821585171        1.686927671358
 N          0.498850503740       -2.633876500957       -0.798145155239
 C         -1.027274726382       -3.414347896048       -2.164369887228
 C          1.446118315201       -2.539857160424        0.243455860979
 H         -1.795712576138       -3.965909327761       -2.692943571123
 C          3.410120093390       -2.222897564327        2.114405085641
 C         -0.346716745822       -3.717792213487       -1.038502612735
 H          4.178103469005       -2.048361298492        2.861672334015
 C          2.202239101459       -3.654031013330        0.614573552056
 C          3.196567090991       -3.492195276693        1.575866673125
 H         -0.423198079907       -4.567960822759       -0.380602505345
 H          2.044622242820       -4.605883260144        0.120577857280
 H          3.798239498375       -4.339452040896        1.887473506898
 C         -0.990114517480       -1.559454110800       -3.829217707193
 H         -0.756825481714       -2.195870146972       -4.690131695774
 H         -0.460282621841       -0.622329566446       -3.929792611785
 Cl        -4.987057621911        1.569484742475        1.914863714307
66
Frame 3
 Fe         0.213476932027        0.317289052887        0.361768303398
 N         -2.242239390916        0.223915454724       -0.901849022998
 N         -1.386886202131       -0.821634948684        0.915128349784
 C         -3.630726462746       -2.442950910219        1.235678390710
 C         -3.568355120859       -1.547679025777        0.173243728225
 C         -2.436382977210       -0.747758086208        0.075709216276
 C         -1.463535029817       -1.688336999761        1.941503823284
 C         -2.573339900859       -2.499309043816        2.147623350073
 C         -3.125099145724        0.724917890248       -1.853238585988
 C         -2.424065581380        1.653815749212       -2.539519641593
 N         -1.143504633514        1.715973338382       -1.979204838010
 C         -1.006088618381        0.843884783030       -0.959581407948
 C         -0.096917976749        2.618744226260       -2.442590425908
 N          1.755794322919        2.606126597344        0.573864385527
 C          2.904232424352        3.332365515683        0.264696050779
 N         -0.235661215954        1.898645017659        1.441304881447
 C          0.689887215093        2.886111564713        1.434717596028
 C         -1.357237390113        2.092619614016        2.166391860116
 C         -1.590131794288        3.261917639336        2.881792182507
 C         -0.621620999716        4.264104983091        2.875080110904
 C          0.538054968713        4.084771949618        2.124600178600
 C          3.589247979835        2.573610716559       -0.622569801411
 N          2.852052676368        1.406622345512       -0.827319074807
 C          1.702322658722        1.417926723916       -0.110670369641
 C          3.287770281175        0.304452669233       -1.678078332131
 H         -4.504517006896       -3.075005239810        1.361662395097
 H         -4.383151252324       -1.464356462775       -0.533599307363
 H         -0.624023866690       -1.660035669282        2.622448902026
 H         -2.621663305059       -3.131211501724        3.028706595594
 H         -4.136015652469        0.374298874581       -1.985031324730
 H         -2.715844516844        2.267994082582       -3.377914142507
 H          0.824454633392        2.061040355484       -2.594495968818
 H         -0.404897953962        3.046560770219       -3.397850014595
 H          0.064366716188        3.407730119035       -1.701016347382
 H          3.129031131077        4.303864614455        0.675807195426
 H         -2.096525151062        1.300804278177        2.141805134452
 H         -2.518464730397        3.368143432017        3.431183446861
 H         -0.710029227946        5.127384716889        3.542271289199
 H          1.305687204259        4.847116560843        2.085153134185
 H          4.532008845413        2.753627977886       -1.117960771800
 H          4.088576502583       -0.252382571315       -1.186447936128
 H          2.428348146653       -0.340897646344       -1.848951877839
 H          3.649070375029        0.695401584597       -2.632336964798
 Cl         0.719081186080        0.197345175780        4.187557790595
 H         -2.260660200084       -1.727297320844       -3.521481994315
 C          0.349638567751       -1.777175049609       -1.703177819846
 N         -0.583159154975       -2.383823683596       -2.468039772960
 H          2.546504919685        0.002515191172        2.155325836196
 N          1.575922282699       -1.252468620120        0.841744750005
 C          2.549969974810       -0.996704593300        1.740092835200
 N          0.591928816677       -2.707046776147       -0.725073594842
 C         -0.916969155056       -3.655956417050       -2.004154724021
 C          1.531699714913       -2.490551139434        0.309348729144
 H         -1.647160285596       -4.290995739661       -2.490607511581
 C          3.441614926134       -1.964582855370        2.192166380805
 C         -0.158428320813       -3.870161146165       -0.907528773598
 H          4.189779499842       -1.706375475820        2.934747048887
 C          2.386609175249       -3.522520587266        0.704313223585
 C          3.350730603869       -3.256041882830        1.672801167733
 H         -0.126342186513       -4.710410383248       -0.233045503919
 H          2.328066682160       -4.490328483857        0.219463789381
 H          4.012721621872       -4.044076941979        2.016499498983
 C         -1.180785319638       -1.811987504692       -3.665046991207
 H         -0.989054494134       -2.441094711371       -4.540478933920
 H         -0.727530824329       -0.841995041493       -3.815589441660
 Cl        -4.921635940393        1.631508894432        1.888249667249
66
Frame 4
 Fe         0.164980441854        0.330141477176        0.254234378691
 N         -2.291200765327        0.334159346558       -1.010874358026
 N         -1.452875539993       -0.788016809619        0.776901713017
 C         -3.715325007653       -2.389185160605        1.040226476254
 C         -3.636899294594       -1.464252941803        0.003528934417
 C         -2.498732738948       -0.670107746295       -0.063419015330
 C         -1.544109229898       -1.682680069127        1.778512933256
 C         -2.667666634193       -2.480253414355        1.960039961297
 C         -3.147324144281        0.843547667766       -1.982534450604
 C         -2.432266564088        1.787252475379       -2.636085149143
 N         -1.168907308934        1.847068758198       -2.040225270420
 C         -1.059817289670        0.964963163769       -1.025002008381
 C         -0.120948088836        2.780066268396       -2.443025127880
 N          1.788032540500        2.553366493334        0.553204097443
 C          2.958289204681        3.251787965398        0.258171446837
 N         -0.180835362413        1.834999674817        1.463936956671
 C          0.768670011790        2.801386243465        1.479022752392
 C         -1.268100187854        2.009837668075        2.243796205071
 C         -1.440364189499        3.137229235493        3.039031728094
 C         -0.446987456885        4.114675815248        3.054169038854
 C          0.676702687867        3.957254425301        2.246313130573
 C          3.590667919469        2.519965535588       -0.689457906491
 N          2.805302497183        1.392756564989       -0.939580253204
 C          1.674754579027        1.407111293890       -0.195711670392
 C          3.180789979862        0.317112910211       -1.851032761743
 H         -4.590268169174       -3.024798617196        1.133798943128
 H         -4.444592543555       -1.352937399754       -0.707790994905
 H         -0.707632770341       -1.689604872775        2.465849904231
 H         -2.729201641579       -3.132575141360        2.824949036100
 H         -4.152457565926        0.489270240965       -2.143887095146
 H         -2.706242945031        2.422236637388       -3.464628204332
 H          0.799272331121        2.233916773117       -2.644142223098
 H         -0.435218542614        3.284727627643       -3.357779361884
 H          0.048961245614        3.512233916882       -1.647518354017
 H          3.230604380289        4.186336038346        0.722565814154
 H         -2.027028793261        1.238506459217        2.198259314434
 H         -2.342109586949        3.232051439778        3.632911548694
 H         -0.520017170028        4.973413511908        3.724243036378
 H          1.454916252238        4.709391275755        2.209953343208
 H          4.531874391286        2.686464175565       -1.191959126688
 H          4.025966977907       -0.239625325608       -1.437742541576
 H          2.318480288498       -0.338552429210       -1.967458431951
 H          3.457232073604        0.735716674529       -2.822386573354
 Cl         0.524307351169       -0.097619389819        4.388766224932
 H         -2.366449172558       -2.011554038843       -3.325768191281
 C          0.316636973275       -1.873005362731       -1.648762386908
 N         -0.590290856017       -2.563244067017       -2.370675294499
 H          2.381441287225        0.145436116238        2.209311350792
 N          1.536808883459       -1.183588594119        0.880089157848
 C          2.465583189310       -0.853706876667        1.802380079291
 N          0.660481937953       -2.753637009924       -0.654098800289
 C         -0.804617078888       -3.847765744227       -1.870205028625
 C          1.582671524355       -2.433941379184        0.372840705365
 H         -1.497638136981       -4.545676251150       -2.321574477362
 C          3.401071977994       -1.754724689031        2.299488908179
 C         -0.009085970290       -3.973644953840       -0.783625154452
 H          4.110578565340       -1.434146023630        3.055342703969
 C          2.502611750012       -3.394796765597        0.798483906728
 C          3.421820991957       -3.050728711911        1.785763192989
 H          0.108537187426       -4.791245144106       -0.090529788318
 H          2.518102316091       -4.372870595535        0.331360019753
 H          4.141116019984       -3.781746109088        2.141231541732
 C         -1.292810895739       -2.038864245416       -3.534681217335
 H         -1.114704062988       -2.667713389940       -4.412823717148
 H         -0.913532199653       -1.040189797572       -3.720282285648
 Cl        -4.831009853701        1.682615196672        1.866588735656
66
Frame 5
 Fe         0.142118349547        0.341246319158        0.185353094025
 N         -2.310607567816        0.399054782533       -1.090546865314
 N         -1.486350789535       -0.765898938174        0.684709576011
 C         -3.767826042807       -2.342992168171        0.920066029680
 C         -3.674993318761       -1.404687274595       -0.104374320585
 C         -2.526957428331       -0.623542015009       -0.160562736286
 C         -1.587037701283       -1.680927335479        1.667257327544
 C         -2.723218878564       -2.462467971521        1.839330889927
 C         -3.142640272123        0.899273905936       -2.086815921427
 C         -2.424861611673        1.862895581236       -2.710945714757
 N         -1.181131425436        1.936887428533       -2.080470140331
 C         -1.089767666006        1.047590368164       -1.068376299226
 C         -0.134267283463        2.890419220031       -2.445293498808
 N          1.811994257156        2.526628320198        0.516940509662
 C          2.978899550660        3.223155840621        0.199630558342
 N         -0.122052318989        1.784996063378        1.483120610903
 C          0.836636317024        2.744778058786        1.497052989655
 C         -1.167706162197        1.928662073226        2.322496176169
 C         -1.285941762231        3.013682755086        3.183454049598
 C         -0.285868856033        3.985527103854        3.193448006568
 C          0.794538566157        3.862107312940        2.322511772225
 C          3.561101808610        2.519481384384       -0.800715490940
 N          2.752530496527        1.408432709604       -1.057584219313
 C          1.655625444532        1.408119985821       -0.268680312601
 C          3.068766977506        0.365651769909       -2.028696548803
 H         -4.642671232088       -2.981320529332        0.990564217256
 H         -4.479518680500       -1.270728979219       -0.816175433267
 H         -0.750098151933       -1.722209315947        2.354564757251
 H         -2.787697555405       -3.134148544430        2.688716649218
 H         -4.143258967336        0.540800882784       -2.265276638625
 H         -2.687818482848        2.510531008588       -3.533253868580
 H          0.772625260062        2.356463752785       -2.730987547144
 H         -0.477143517368        3.480956030348       -3.296018266201
 H          0.077923032000        3.550725118312       -1.599610985330
 H          3.283943623537        4.132879502391        0.692662372780
 H         -1.937125645753        1.169704721970        2.268404135722
 H         -2.153505905274        3.082764462253        3.829287518385
 H         -0.311232975315        4.804115457884        3.916275808617
 H          1.575740644411        4.611476418346        2.280872731352
 H          4.482599714522        2.692415661508       -1.335964629746
 H          3.968625062029       -0.169974951111       -1.711538242489
 H          2.220991911259       -0.319057293651       -2.077823236531
 H          3.234801005150        0.814778372505       -3.012067170515
 Cl         0.320967939308       -0.491540198161        4.569059336819
 H         -2.383235291956       -2.219852387481       -3.253153636162
 C          0.306467907451       -1.935248556967       -1.611139565170
 N         -0.568599317393       -2.685399636300       -2.313422135093
 H          2.213905842611        0.248459644390        2.277921949623
 N          1.480590828960       -1.120448859738        0.921303838465
 C          2.353574099886       -0.748865033210        1.882188573704
 N          0.695756487875       -2.769303774227       -0.591735573218
 C         -0.713826402048       -3.966152120932       -1.780951089398
 C          1.589673003511       -2.377825176605        0.437205429464
 H         -1.377690029029       -4.704176444533       -2.210200133411
 C          3.307908364154       -1.602882196499        2.422493485500
 C          0.082597944723       -4.023599975252       -0.686230786816
 H          3.977475220956       -1.241843526382        3.196320195898
 C          2.529004100593       -3.294765235359        0.913321861819
 C          3.407157199938       -2.898579171980        1.918257207209
 H          0.231255751641       -4.808588529648        0.038805344488
 H          2.589850695450       -4.281911158027        0.469930473627
 H          4.138050451073       -3.598682370574        2.312302393811
 C         -1.310789032226       -2.205739474896       -3.475242315011
 H         -1.113745056059       -2.839236412868       -4.346229774104
 H         -0.987610669974       -1.187124847991       -3.676960371416
 Cl        -4.706901861066        1.735058386807        1.831213595302
66
Frame 6
 Fe         0.129077195698        0.355412045539        0.138270926836
 N         -2.324994328581        0.451218552033       -1.140796285995
 N         -1.511221778531       -0.738825002172        0.627591791951
 C         -3.791361936176       -2.324844808048        0.818940982589
 C         -3.692903140890       -1.368129166282       -0.188263215550
 C         -2.547000022787       -0.582784870737       -0.222879882063
 C         -1.622528969989       -1.664337766990        1.599344417675
 C         -2.758516336205       -2.450690368295        1.749559902340
 C         -3.138750067463        0.940818358808       -2.156524291664
 C         -2.427573241934        1.929862485757       -2.748995825072
 N         -1.199857523451        2.016688097421       -2.091707434057
 C         -1.116598079472        1.117326727858       -1.086842525222
 C         -0.153811022376        2.977798427473       -2.438301589518
 N          1.836464122012        2.508422935052        0.472063319975
 C          2.994537741031        3.204710063255        0.124922211658
 N         -0.060687575791        1.750452163470        1.496609907544
 C          0.901623525261        2.708150268099        1.495076070961
 C         -1.060655434907        1.863827792764        2.393699899740
 C         -1.122875251061        2.908561067834        3.307740454311
 C         -0.120615275048        3.878675262366        3.300717532134
 C          0.911424297517        3.788272617389        2.368545044667
 C          3.528650794442        2.523411615076       -0.917153185178
 N          2.695003924009        1.432579684468       -1.178308175976
 C          1.640330331895        1.412136587666       -0.336998161804
 C          2.940856602153        0.433111040560       -2.213850951917
 H         -4.662705619890       -2.969823679753        0.867368021657
 H         -4.488189477730       -1.228016117745       -0.909534387571
 H         -0.783218348418       -1.740471936394        2.281742707893
 H         -2.820527541847       -3.147046783910        2.578031142695
 H         -4.130005416932        0.568728707446       -2.356484271746
 H         -2.683644890781        2.583742162036       -3.568047433141
 H          0.717922904107        2.458634320776       -2.839942938153
 H         -0.540343733277        3.661934450606       -3.194576402049
 H          0.136095187011        3.545542389887       -1.551622516201
 H          3.324260455363        4.099669066048        0.627742454444
 H         -1.835824175739        1.111703035114        2.345418893991
 H         -1.952041863937        2.952154730701        4.003815039154
 H         -0.120789923025        4.685736034020        4.031772773445
 H          1.696085905718        4.533402013098        2.318693691519
 H          4.423985133029        2.707772234997       -1.490804179741
 H          3.890749440180       -0.072489781071       -2.017848690371
 H          2.121784810069       -0.287597652130       -2.190173715634
 H          2.979607140139        0.916625224470       -3.194231651394
 Cl         0.117898116619       -0.991062266675        4.719241865273
 H         -2.335842672768       -2.389771248250       -3.257811112882
 C          0.303455082971       -1.978575526547       -1.572517275062
 N         -0.524959592952       -2.779730529309       -2.273599914793
 H          2.065474488594        0.338849972455        2.338133232734
 N          1.416543513296       -1.059961590848        0.965855734583
 C          2.223180439613       -0.667540470171        1.975668393473
 N          0.706895547123       -2.770499089257       -0.525463510506
 C         -0.635082825842       -4.048623768253       -1.707525781054
 C          1.566328710921       -2.325697865441        0.511539928572
 H         -1.253070413974       -4.823989175208       -2.135970972106
 C          3.185504119802       -1.483823748897        2.553706049625
 C          0.142242776768       -4.049327115651       -0.597653761330
 H          3.799796859843       -1.102072050999        3.361464918998
 C          2.512465398439       -3.208718111014        1.034180881953
 C          3.331365705953       -2.784446742939        2.075621068029
 H          0.311699826872       -4.810622223070        0.147248407812
 H          2.610501212193       -4.201566731209        0.611380577449
 H          4.075495175884       -3.455315181191        2.493091255029
 C         -1.260660846701       -2.349950621291       -3.459230023838
 H         -1.025596568686       -2.996908303993       -4.309391972151
 H         -0.969293782994       -1.324314806774       -3.681254783468
 Cl        -4.565558804368        1.811644965972        1.819507316499
66
Frame 7
 Fe         0.136900713796        0.353394476161        0.081507220632
 N         -2.320478458535        0.479450832327       -1.199557970894
 N         -1.518206232907       -0.729546792748        0.564017053554
 C         -3.804600266914       -2.313048251823        0.723405855704
 C         -3.702476719109       -1.336890307675       -0.265002449484
 C         -2.550029054997       -0.561314230124       -0.289818398078
 C         -1.642491641049       -1.659562866501        1.530543464132
 C         -2.768856750399       -2.465551130099        1.645902605457
 C         -3.135662632185        0.998546874940       -2.198721768653
 C         -2.437248796132        2.023923666212       -2.743069362804
 N         -1.221030211383        2.109638135597       -2.065833163112
 C         -1.125154443714        1.159592942948       -1.109402150037
 C         -0.183955771121        3.089837893006       -2.381505859562
 N          1.864866947267        2.486936565593        0.413281419102
 C          2.982442921793        3.217558232561        0.010215596320
 N          0.002010487744        1.708473149883        1.482204737937
 C          0.958208526702        2.672654313515        1.463755439183
 C         -0.952108858869        1.783372544984        2.430963908573
 C         -0.967282736381        2.788670743221        3.389896615916
 C          0.033482919787        3.760088230773        3.371383777110
 C          1.017114765569        3.710124017338        2.384808685514
 C          3.465007903205        2.571276371838       -1.078529962430
 N          2.639877175203        1.469155639813       -1.315404705347
 C          1.641749047684        1.405709197000       -0.411483464026
 C          2.818787896629        0.518899087565       -2.409528438459
 H         -4.691376837855       -2.936155005586        0.776296474484
 H         -4.496707364163       -1.177765814701       -0.983604032490
 H         -0.823271587624       -1.735096978494        2.237552971584
 H         -2.822827531686       -3.195001969354        2.445654329073
 H         -4.117588278826        0.616346097823       -2.422845349464
 H         -2.695408222119        2.703137787056       -3.540150716622
 H          0.620946815826        2.621044980437       -2.951804122310
 H         -0.627232090623        3.890926484996       -2.973546501864
 H          0.217011104739        3.509376646564       -1.459281524039
 H          3.328840633681        4.101674976566        0.519660905989
 H         -1.729972135974        1.035026471139        2.385348913196
 H         -1.762602437584        2.805992090776        4.125234179294
 H          0.048461297746        4.556113136790        4.108440958226
 H          1.803896497748        4.452793831244        2.331502267243
 H          4.317381628530        2.788448720388       -1.703065986853
 H          3.821620347792        0.087215769819       -2.361557695927
 H          2.069871167091       -0.267512611513       -2.298705457307
 H          2.688708358580        1.026749628811       -3.369482403005
 Cl        -0.197509301181       -1.571125772902        4.813283959495
 H         -2.225037351543       -2.497669758225       -3.279848246190
 C          0.355554084164       -2.042361186310       -1.531588740845
 N         -0.448580981941       -2.871518195380       -2.225563944858
 H          2.013174201078        0.439862403072        2.331651829506
 N          1.376384608403       -1.014249742221        1.010663233219
 C          2.157992157898       -0.586955906046        2.026333873546
 N          0.714648234225       -2.787343349561       -0.435264469971
 C         -0.584991278258       -4.113860162215       -1.608265795894
 C          1.529419346911       -2.301002532840        0.618765917070
 H         -1.187504804181       -4.906071835584       -2.025105411231
 C          3.086853937483       -1.385106843056        2.675930572206
 C          0.151293739282       -4.067983354005       -0.472627389944
 H          3.671251207409       -0.973705437674        3.490535483287
 C          2.447562366336       -3.167520446894        1.212852304530
 C          3.236379404578       -2.706356212621        2.260337093812
 H          0.296236147688       -4.798591515117        0.306882919244
 H          2.551105205078       -4.178122752220        0.836685103291
 H          3.958379343401       -3.364869029322        2.731542051638
 C         -1.144672066279       -2.486075577715       -3.449388798339
 H         -0.896077622580       -3.176381210583       -4.259325449878
 H         -0.829738242256       -1.476865811919       -3.713830482770
 Cl        -4.412740432675        1.909170650275        1.795668493617
66
Optimized Geometry
Fe   -0.169770   -0.671526   -0.818113
N    -2.637253   -0.508961   -2.082647
N    -1.846339   -1.720041   -0.315149
C    -4.159235   -3.262028   -0.132554
C    -4.047585   -2.291001   -1.124873
C    -2.881047   -1.537003   -1.162433
C    -1.979561   -2.644555    0.655309
C    -3.118546   -3.430900    0.781741
C    -3.451674    0.021679   -3.076957
C    -2.733470    1.022049   -3.641212
N    -1.506437    1.082395   -2.980263
C    -1.422888    0.140162   -2.014795
C    -0.447271    2.030195   -3.320065
N     1.589355    1.442110   -0.503961
C     2.718353    2.152576   -0.910893
N    -0.291211    0.708828    0.565812
C     0.680874    1.656647    0.539284
C    -1.248031    0.812330    1.509179
C    -1.251008    1.830185    2.454948
C    -0.234121    2.784527    2.428244
C     0.752870    2.705232    1.446922
C     3.195323    1.488176   -1.990925
N     2.355340    0.395569   -2.219225
C     1.352767    0.354484   -1.317872
C     2.526486   -0.565444   -3.304765
H    -5.056772   -3.868648   -0.070169
H    -4.844382   -2.120409   -1.837992
H    -1.157180   -2.730429    1.356773
H    -3.179517   -4.156446    1.584551
H    -4.446611   -0.335883   -3.283599
H    -2.983895    1.699641   -4.442136
H     0.344127    1.529728   -3.882226
H    -0.873129    2.828491   -3.928404
H    -0.032814    2.460139   -2.408533
H     3.075527    3.037167   -0.409788
H    -2.037695    0.075983    1.470573
H    -2.049132    1.870013    3.186364
H    -0.208926    3.589809    3.154911
H     1.552117    3.434020    1.387902
H     4.052676    1.686755   -2.614849
H     3.517278   -1.022170   -3.240236
H     1.756516   -1.331277   -3.198763
H     2.422467   -0.060677   -4.269470
Cl   -0.599650   -2.501862    3.967892
H    -2.535027   -3.475263   -4.123200
C     0.022570   -3.002990   -2.350273
N    -0.734254   -3.823025   -3.101716
H     1.636865   -0.580691    1.502709
N     1.048548   -2.033620    0.159601
C     1.797484   -1.605451    1.198642
N     0.433950   -3.796438   -1.310626
C    -0.794417   -5.111186   -2.571354
C     1.218194   -3.318889   -0.230859
H    -1.351708   -5.906396   -3.041961
C     2.713038   -2.400258    1.871226
C    -0.056132   -5.101649   -1.435966
H     3.271773   -1.988693    2.703524
C     2.125784   -4.181981    0.384038
C     2.882643   -3.718518    1.454038
H     0.132886   -5.876946   -0.711346
H     2.249618   -5.190544    0.008986
H     3.595995   -4.374243    1.942029
C    -1.458120   -3.391271   -4.293780
H    -1.175900   -4.008097   -5.150475
H    -1.201210   -2.349969   -4.487027
Cl   -4.712734    0.989586    0.891048
66
Optimized Geometry
Fe   -0.184428   -0.695668   -0.827153
N    -2.672232   -0.512832   -2.059482
N    -1.873707   -1.726071   -0.296564
C    -4.202900   -3.237589   -0.076160
C    -4.092817   -2.271828   -1.073724
C    -2.917270   -1.532882   -1.130573
C    -2.004720   -2.645316    0.678856
C    -3.151552   -3.416942    0.824062
C    -3.496331    0.028694   -3.040397
C    -2.771363    1.013082   -3.623338
N    -1.530345    1.053822   -2.986721
C    -1.444497    0.114535   -2.018182
C    -0.460647    1.980272   -3.351129
N     1.592564    1.410127   -0.524178
C     2.725569    2.111280   -0.935656
N    -0.295439    0.703326    0.550655
C     0.687278    1.639741    0.518607
C    -1.250175    0.823064    1.494431
C    -1.240746    1.845364    2.435425
C    -0.212820    2.787668    2.402930
C     0.772091    2.692171    1.420977
C     3.194660    1.441369   -2.015437
N     2.345877    0.354773   -2.239435
C     1.344747    0.321146   -1.334899
C     2.509765   -0.606073   -3.325759
H    -5.107342   -3.832118    0.001430
H    -4.897237   -2.093932   -1.776440
H    -1.174208   -2.737384    1.369300
H    -3.211070   -4.137959    1.631066
H    -4.501904   -0.310738   -3.224896
H    -3.025168    1.691671   -4.422340
H     0.316867    1.459819   -3.914456
H    -0.880726    2.776414   -3.966271
H    -0.029391    2.416474   -2.450301
H     3.090488    2.994504   -0.437715
H    -2.048183    0.095365    1.460715
H    -2.037532    1.897668    3.167538
H    -0.177333    3.596110    3.125670
H     1.579520    3.411518    1.357966
H     4.051717    1.632465   -2.642113
H     3.490374   -1.083203   -3.252890
H     1.723921   -1.356025   -3.228891
H     2.425268   -0.096881   -4.289970
Cl   -0.674885   -2.472668    4.006656
H    -2.503193   -3.461508   -4.113960
C     0.012137   -2.949449   -2.294387
N    -0.679654   -3.755819   -3.116166
H     1.554520   -0.607429    1.571143
N     1.036050   -2.049384    0.189593
C     1.745826   -1.623528    1.255883
N     0.493357   -3.788635   -1.326086
C    -0.635066   -5.084859   -2.695265
C     1.241008   -3.324653   -0.216051
H    -1.130588   -5.878848   -3.232234
C     2.659795   -2.410899    1.940023
C     0.105834   -5.113094   -1.561728
H     3.187007   -2.002850    2.794291
C     2.150260   -4.179531    0.407219
C     2.868539   -3.717452    1.504391
H     0.358675   -5.931774   -0.907959
H     2.307947   -5.178835    0.020961
H     3.582610   -4.366592    2.000111
C    -1.436402   -3.280495   -4.270776
H    -1.107668   -3.797789   -5.175366
H    -1.260687   -2.209721   -4.372381
Cl   -4.727275    1.019906    0.912326
66
Optimized Geometry
Fe   -0.210669   -0.716610   -0.829626
N    -2.717911   -0.527151   -2.032970
N    -1.916116   -1.725049   -0.260608
C    -4.262073   -3.200328    0.009973
C    -4.150675   -2.252220   -1.004234
C    -2.966185   -1.529718   -1.085585
C    -2.047157   -2.627250    0.730067
C    -3.202827   -3.380442    0.900934
C    -3.545275    0.005974   -3.016024
C    -2.812871    0.966088   -3.628938
N    -1.563568    1.001789   -3.007783
C    -1.478984    0.081999   -2.019905
C    -0.484592    1.903141   -3.405528
N     1.597920    1.372656   -0.540900
C     2.739447    2.056440   -0.957376
N    -0.301488    0.707779    0.541787
C     0.700106    1.623314    0.503695
C    -1.252200    0.852677    1.486700
C    -1.219278    1.878316    2.423597
C    -0.171522    2.798432    2.384879
C     0.808814    2.678018    1.401276
C     3.193764    1.379667   -2.038801
N     2.327758    0.306139   -2.259140
C     1.329330    0.285336   -1.349625
C     2.477261   -0.652771   -3.348726
H    -5.173752   -3.780725    0.107721
H    -4.961074   -2.074503   -1.700133
H    -1.209099   -2.719665    1.410908
H    -3.263388   -4.087090    1.720500
H    -4.558338   -0.321242   -3.180511
H    -3.066356    1.631490   -4.439061
H     0.270967    1.361753   -3.979018
H    -0.902325    2.700638   -4.020636
H    -0.025997    2.340184   -2.518816
H     3.119499    2.934558   -0.461719
H    -2.065193    0.141058    1.457969
H    -2.012668    1.950267    3.157826
H    -0.117190    3.608878    3.104216
H     1.630761    3.380259    1.333632
H     4.050608    1.558320   -2.669426
H     3.441986   -1.160068   -3.267211
H     1.669118   -1.379236   -3.265955
H     2.419490   -0.136172   -4.310841
Cl   -0.758299   -2.399513    4.066513
H    -2.449481   -3.423790   -4.117321
C     0.001361   -2.890131   -2.234082
N    -0.603151   -3.665368   -3.146188
H     1.449462   -0.658009    1.663374
N     1.020354   -2.074696    0.228255
C     1.678880   -1.660550    1.330077
N     0.568835   -3.769525   -1.355251
C    -0.422171   -5.020411   -2.866814
C     1.268262   -3.333078   -0.203884
H    -0.834115   -5.799637   -3.489171
C     2.587986   -2.444916    2.025280
C     0.318086   -5.093631   -1.734860
H     3.074781   -2.049183    2.908766
C     2.173992   -4.184552    0.428644
C     2.842115   -3.733674    1.562152
H     0.654616   -5.949454   -1.173467
H     2.368738   -5.171652    0.028672
H     3.552582   -4.380151    2.066531
C    -1.401320   -3.143838   -4.252260
H    -1.035084   -3.544043   -5.200520
H    -1.311963   -2.057655   -4.249994
Cl   -4.755757    1.045626    0.933760
66
Optimized Geometry
Fe   -0.225892   -0.761223   -0.811822
N    -2.732446   -0.548449   -1.983993
N    -1.911479   -1.731320   -0.212341
C    -4.273540   -3.171957    0.122153
C    -4.166389   -2.242027   -0.908710
C    -2.974604   -1.535450   -1.020596
C    -2.040179   -2.613446    0.797332
C    -3.202299   -3.348616    0.999431
C    -3.566785   -0.021320   -2.965306
C    -2.829527    0.917412   -3.604758
N    -1.570774    0.946530   -3.000772
C    -1.486441    0.042822   -1.998077
C    -0.484901    1.825357   -3.429150
N     1.594380    1.309231   -0.548336
C     2.743796    1.981197   -0.962942
N    -0.315624    0.675577    0.531285
C     0.689713    1.584821    0.482594
C    -1.280185    0.854163    1.456396
C    -1.257252    1.907287    2.362311
C    -0.202191    2.818662    2.316681
C     0.792633    2.663241    1.352919
C     3.195796    1.295557   -2.039095
N     2.319742    0.229621   -2.258925
C     1.317521    0.221325   -1.352049
C     2.475280   -0.730793   -3.346063
H    -5.190478   -3.739237    0.244498
H    -4.985836   -2.063812   -1.593866
H    -1.195190   -2.705106    1.469167
H    -3.258766   -4.038696    1.833309
H    -4.586354   -0.337382   -3.110263
H    -3.084819    1.572294   -4.422862
H     0.256925    1.262788   -4.000255
H    -0.899485    2.615701   -4.055638
H    -0.009889    2.274828   -2.557337
H     3.130096    2.857615   -0.469226
H    -2.099064    0.149148    1.439451
H    -2.066467    2.006335    3.075459
H    -0.154447    3.649508    3.012868
H     1.619025    3.359435    1.276967
H     4.056750    1.463085   -2.667169
H     3.409167   -1.285735   -3.223330
H     1.631761   -1.418309   -3.309768
H     2.488275   -0.206613   -4.305463
Cl   -0.783385   -2.304325    4.145897
H    -2.399988   -3.333740   -4.162479
C    -0.020274   -2.822036   -2.205784
N    -0.545985   -3.552979   -3.197997
H     1.338271   -0.690676    1.728250
N     0.981993   -2.072250    0.239080
C     1.598575   -1.677327    1.372166
N     0.611737   -3.724586   -1.401144
C    -0.253304   -4.908266   -3.038419
C     1.267193   -3.316344   -0.215737
H    -0.589520   -5.658041   -3.737754
C     2.502783   -2.462994    2.072445
C     0.478413   -5.024167   -1.904294
H     2.953749   -2.081717    2.980861
C     2.167646   -4.168309    0.422119
C     2.795038   -3.734347    1.585259
H     0.883456   -5.898142   -1.422049
H     2.388856   -5.143590    0.007722
H     3.501200   -4.381376    2.094880
C    -1.365743   -2.996760   -4.271152
H    -0.976487   -3.315777   -5.240550
H    -1.327702   -1.910190   -4.197494
Cl   -4.769313    1.026987    1.026265
66
Optimized Geometry
Fe   -0.249503   -0.797019   -0.816342
N    -2.772967   -0.566066   -1.950425
N    -1.937636   -1.740462   -0.179969
C    -4.317231   -3.136932    0.216540
C    -4.213553   -2.222495   -0.828089
C    -3.012576   -1.537160   -0.970551
C    -2.062790   -2.606960    0.843626
C    -3.232984   -3.319809    1.076476
C    -3.616250   -0.038234   -2.923967
C    -2.874653    0.877359   -3.591197
N    -1.603888    0.892358   -3.011374
C    -1.516777    0.001827   -1.996441
C    -0.509708    1.745126   -3.470368
N     1.596789    1.255091   -0.570454
C     2.755457    1.909188   -0.987538
N    -0.323834    0.662028    0.513283
C     0.697764    1.551690    0.459450
C    -1.286382    0.866483    1.435404
C    -1.244936    1.926007    2.333252
C    -0.172239    2.816429    2.283092
C     0.820564    2.634528    1.322117
C     3.192585    1.218684   -2.066337
N     2.297737    0.168406   -2.286112
C     1.299143    0.171972   -1.373911
C     2.442484   -0.793021   -3.373736
H    -5.241048   -3.686983    0.363426
H    -5.042456   -2.038524   -1.500229
H    -1.207508   -2.704292    1.501032
H    -3.285642   -3.997571    1.920662
H    -4.644006   -0.337468   -3.044728
H    -3.133824    1.524374   -4.414328
H     0.221346    1.157692   -4.030192
H    -0.917855    2.523647   -4.115606
H    -0.022926    2.211456   -2.613878
H     3.156119    2.779732   -0.494919
H    -2.119081    0.177197    1.424472
H    -2.053436    2.045672    3.044162
H    -0.109550    3.651311    2.973259
H     1.659985    3.314452    1.241903
H     4.053375    1.374165   -2.697708
H     3.297215   -1.448999   -3.186997
H     1.532651   -1.387192   -3.424065
H     2.591508   -0.260768   -4.316428
Cl   -0.802554   -2.252383    4.193559
H    -2.325445   -3.258478   -4.189059
C    -0.021553   -2.767310   -2.161354
N    -0.464748   -3.446932   -3.227598
H     1.225988   -0.729424    1.804248
N     0.960099   -2.077256    0.266767
C     1.520769   -1.700789    1.433773
N     0.680696   -3.677539   -1.428393
C    -0.052044   -4.779771   -3.181771
C     1.286312   -3.303798   -0.207314
H    -0.310024   -5.490022   -3.951820
C     2.411546   -2.489297    2.148807
C     0.672964   -4.932095   -2.047801
H     2.816560   -2.125381    3.085385
C     2.173190   -4.158530    0.443827
C     2.746189   -3.742018    1.641676
H     1.155679   -5.804682   -1.640751
H     2.422737   -5.122631    0.019416
H     3.441192   -4.390593    2.164533
C    -1.307137   -2.870025   -4.272353
H    -0.899212   -3.118058   -5.254561
H    -1.318375   -1.788543   -4.141652
Cl   -4.795540    1.021728    1.080961
66
Optimized Geometry
Fe   -0.281650   -0.842300   -0.820061
N    -2.822271   -0.577652   -1.912609
N    -1.973596   -1.760967   -0.154406
C    -4.367720   -3.121395    0.284715
C    -4.267016   -2.211847   -0.764292
C    -3.058565   -1.544644   -0.927956
C    -2.095619   -2.623016    0.873232
C    -3.272427   -3.317471    1.127398
C    -3.680607   -0.019029   -2.855727
C    -2.938172    0.889427   -3.531552
N    -1.651541    0.869633   -2.987208
C    -1.555971   -0.036436   -1.986094
C    -0.553627    1.712022   -3.456526
N     1.591922    1.190726   -0.619512
C     2.760926    1.814692   -1.053910
N    -0.331798    0.648474    0.485298
C     0.705258    1.518127    0.412313
C    -1.285896    0.884616    1.408154
C    -1.220357    1.956574    2.290086
C    -0.131521    2.826141    2.220876
C     0.852495    2.611751    1.257464
C     3.177740    1.096954   -2.123396
N     2.260440    0.061647   -2.321498
C     1.268522    0.101141   -1.401859
C     2.378588   -0.941909   -3.376159
H    -5.297119   -3.657119    0.448399
H    -5.103526   -2.017489   -1.423938
H    -1.231710   -2.731310    1.516708
H    -3.321396   -3.991572    1.974758
H    -4.717514   -0.294719   -2.951818
H    -3.206031    1.552489   -4.338949
H     0.177926    1.114429   -4.004342
H    -0.957442    2.479868   -4.116930
H    -0.067774    2.192091   -2.606766
H     3.180723    2.686464   -0.579891
H    -2.130515    0.209179    1.412651
H    -2.021900    2.100959    3.004596
H    -0.049687    3.669702    2.898378
H     1.703723    3.274913    1.162292
H     4.038502    1.225255   -2.760781
H     2.725282   -1.892073   -2.962689
H     1.407709   -1.089538   -3.848628
H     3.092906   -0.588273   -4.120385
Cl   -0.837649   -2.197106    4.214792
H    -2.230396   -3.209174   -4.200446
C    -0.001454   -2.712523   -2.122952
N    -0.354100   -3.334510   -3.256645
H     1.054854   -0.792247    1.908138
N     0.931361   -2.080568    0.302993
C     1.416165   -1.729455    1.510491
N     0.782450   -3.609364   -1.457956
C     0.196687   -4.616041   -3.318603
C     1.330112   -3.272767   -0.201142
H     0.025094   -5.276150   -4.154433
C     2.308316   -2.510002    2.233970
C     0.917381   -4.795623   -2.186034
H     2.648384   -2.171720    3.205176
C     2.223019   -4.116575    0.453604
C     2.723512   -3.723295    1.692177
H     1.489472   -5.643829   -1.849437
H     2.526862   -5.055189    0.007782
H     3.421558   -4.362974    2.221965
C    -1.235517   -2.761874   -4.271019
H    -0.820146   -2.947300   -5.263618
H    -1.306360   -1.689005   -4.098733
Cl   -4.832528    1.011870    1.155293
66
Optimized Geometry
Fe   -0.276551   -0.884299   -0.839615
N    -2.828631   -0.583076   -1.902973
N    -1.973729   -1.791399   -0.164738
C    -4.381793   -3.120665    0.295856
C    -4.281820   -2.204010   -0.746926
C    -3.065836   -1.553498   -0.922075
C    -2.094544   -2.661122    0.856646
C    -3.277912   -3.340237    1.121304
C    -3.695705    0.008292   -2.818183
C    -2.949323    0.911826   -3.495892
N    -1.651382    0.856166   -2.981241
C    -1.552936   -0.067968   -1.996540
C    -0.549356    1.692021   -3.453076
N     1.583550    1.167082   -0.649242
C     2.749321    1.795682   -1.085252
N    -0.337883    0.624606    0.459632
C     0.693919    1.498598    0.378926
C    -1.292583    0.863241    1.380653
C    -1.232936    1.942964    2.253808
C    -0.149120    2.817916    2.176221
C     0.835602    2.600699    1.214144
C     3.177501    1.069141   -2.144059
N     2.270447    0.023333   -2.333692
C     1.272100    0.066053   -1.420332
C     2.403534   -0.991186   -3.376167
H    -5.316787   -3.643755    0.468204
H    -5.124194   -1.991604   -1.393332
H    -1.223512   -2.787441    1.486668
H    -3.325197   -4.020725    1.963623
H    -4.739865   -0.244844   -2.895880
H    -3.220488    1.593509   -4.286463
H     0.198596    1.082934   -3.963992
H    -0.944541    2.432766   -4.148534
H    -0.085353    2.205312   -2.610002
H     3.159666    2.676203   -0.619254
H    -2.132943    0.182588    1.392340
H    -2.035073    2.088948    2.967280
H    -0.071602    3.667830    2.846272
H     1.683059    3.267800    1.113074
H     4.040175    1.197526   -2.778822
H     2.700820   -1.948357   -2.941682
H     1.452622   -1.111570   -3.895389
H     3.163310   -0.666578   -4.087604
Cl   -0.864203   -2.204328    4.207376
H    -2.248758   -3.095610   -4.101908
C     0.010831   -2.670921   -2.084553
N    -0.338962   -3.269561   -3.234480
H     1.030772   -0.798826    1.934350
N     0.936068   -2.079327    0.320762
C     1.404787   -1.730164    1.534500
N     0.809300   -3.579705   -1.449132
C     0.228365   -4.541687   -3.332263
C     1.350262   -3.263801   -0.186777
H     0.061159   -5.180639   -4.185186
C     2.297412   -2.509183    2.259925
C     0.957083   -4.742900   -2.208711
H     2.625696   -2.175364    3.236723
C     2.242405   -4.106884    0.468321
C     2.727450   -3.715970    1.714305
H     1.544991   -5.589921   -1.897196
H     2.555330   -5.041005    0.018960
H     3.425177   -4.353058    2.247636
C    -1.239802   -2.695221   -4.230965
H    -0.875505   -2.937105   -5.231044
H    -1.258814   -1.614664   -4.102407
Cl   -4.846899    1.008240    1.172868
66
Optimized Geometry
Fe   -0.270202   -0.920407   -0.857410
N    -2.827858   -0.599052   -1.905876
N    -1.971386   -1.818965   -0.176567
C    -4.385763   -3.133555    0.293124
C    -4.285637   -2.213751   -0.746882
C    -3.066157   -1.571104   -0.926908
C    -2.091904   -2.692312    0.841757
C    -3.278417   -3.364169    1.110838
C    -3.700153    0.013308   -2.802546
C    -2.952380    0.916805   -3.478416
N    -1.648479    0.840378   -2.981615
C    -1.547309   -0.098572   -2.010684
C    -0.546937    1.678621   -3.450901
N     1.580148    1.144745   -0.668391
C     2.745093    1.775796   -1.102759
N    -0.343626    0.605615    0.438554
C     0.686360    1.480238    0.355359
C    -1.300644    0.847228    1.355768
C    -1.245403    1.932054    2.223155
C    -0.163044    2.808445    2.142836
C     0.824445    2.587612    1.184376
C     3.182279    1.044295   -2.154302
N     2.281411   -0.007283   -2.341192
C     1.277428    0.037279   -1.433767
C     2.426087   -1.027780   -3.376516
H    -5.323319   -3.650766    0.469162
H    -5.130198   -1.993103   -1.387599
H    -1.217801   -2.826767    1.465632
H    -3.325442   -4.047650    1.950729
H    -4.748236   -0.226439   -2.868878
H    -3.225910    1.611423   -4.256809
H     0.204357    1.072757   -3.960664
H    -0.942661    2.417907   -4.147555
H    -0.086024    2.193865   -2.607235
H     3.149235    2.660992   -0.640262
H    -2.139369    0.164507    1.370216
H    -2.049497    2.080749    2.933797
H    -0.088643    3.662369    2.808146
H     1.670903    3.255741    1.081878
H     4.047552    1.172642   -2.785459
H     2.691272   -1.988814   -2.930454
H     1.490862   -1.131606   -3.927276
H     3.214457   -0.720785   -4.064149
Cl   -0.880739   -2.208369    4.197820
H    -2.286104   -2.910583   -3.954179
C     0.019772   -2.623808   -2.044643
N    -0.339832   -3.204624   -3.204501
H     1.016231   -0.799929    1.957813
N     0.941503   -2.074585    0.338319
C     1.400347   -1.726056    1.555300
N     0.825239   -3.549483   -1.436318
C     0.227852   -4.474201   -3.330529
C     1.367338   -3.252410   -0.172951
H     0.053157   -5.096178   -4.194408
C     2.296511   -2.503086    2.279312
C     0.967375   -4.696942   -2.218387
H     2.618206   -2.172834    3.259520
C     2.262715   -4.093638    0.478701
C     2.738548   -3.703870    1.729054
H     1.560185   -5.547776   -1.926964
H     2.583405   -5.022921    0.024448
H     3.438956   -4.337557    2.262954
C    -1.256627   -2.622505   -4.182065
H    -0.990391   -2.978217   -5.178389
H    -1.168798   -1.538369   -4.150003
Cl   -4.857569    0.998547    1.170635
66
Optimized Geometry
Fe   -0.262456   -0.986611   -0.891771
N    -2.844274   -0.615266   -1.873608
N    -1.962826   -1.864410   -0.177775
C    -4.394704   -3.114471    0.371416
C    -4.305126   -2.193732   -0.669164
C    -3.075678   -1.584280   -0.889631
C    -2.072170   -2.739529    0.840267
C    -3.266978   -3.378198    1.149763
C    -3.731834    0.029816   -2.732201
C    -2.981369    0.908236   -3.437482
N    -1.661777    0.784019   -2.996432
C    -1.552537   -0.161722   -2.033744
C    -0.554371    1.590552   -3.504530
N     1.555759    1.120233   -0.718613
C     2.719695    1.755652   -1.148856
N    -0.362059    0.579746    0.400395
C     0.656266    1.463249    0.298760
C    -1.317659    0.824542    1.317216
C    -1.272189    1.923677    2.167319
C    -0.200734    2.811198    2.067270
C     0.785190    2.586480    1.108247
C     3.182466    1.007156   -2.176797
N     2.298437   -0.060047   -2.353389
C     1.278599   -0.007085   -1.463716
C     2.475954   -1.099518   -3.365118
H    -5.339942   -3.605509    0.578528
H    -5.164995   -1.946333   -1.278824
H    -1.183955   -2.905313    1.435403
H    -3.300888   -4.058276    1.992488
H    -4.789802   -0.171551   -2.752650
H    -3.262020    1.614226   -4.202970
H     0.199068    0.952833   -3.969905
H    -0.941812    2.286159   -4.249057
H    -0.097224    2.155144   -2.690387
H     3.106052    2.655329   -0.699460
H    -2.148270    0.132422    1.348358
H    -2.075492    2.074925    2.877993
H    -0.133565    3.676751    2.718180
H     1.623147    3.262924    0.992023
H     4.055704    1.132902   -2.797240
H     2.687835   -2.060529   -2.892318
H     1.575711   -1.187536   -3.974093
H     3.312857   -0.823670   -4.006777
Cl   -1.048390   -2.638939    4.247084
H    -2.209692   -2.406167   -3.804984
C     0.035217   -2.532795   -1.984609
N    -0.307695   -3.069076   -3.180581
H     1.020317   -0.778067    1.970421
N     0.947280   -2.065182    0.361237
C     1.396460   -1.713767    1.580272
N     0.842569   -3.497159   -1.417638
C     0.275434   -4.325304   -3.360800
C     1.375344   -3.240866   -0.148877
H     0.115269   -4.905037   -4.256108
C     2.281175   -2.497139    2.311171
C     1.003195   -4.600814   -2.254063
H     2.603030   -2.168284    3.291905
C     2.257988   -4.090941    0.509044
C     2.719279   -3.703325    1.764997
H     1.596086   -5.461914   -1.994231
H     2.577836   -5.020679    0.054615
H     3.409430   -4.340569    2.307905
C    -1.181072   -2.438968   -4.168744
H    -1.144077   -3.021788   -5.089141
H    -0.839388   -1.424879   -4.376364
Cl   -4.874860    1.010170    1.215168
