# Supplementary material for: Synthetic Mechanism of a Fe(II) N‑Heterocyclic Carbene Bidentate Complex Revealed by Electronic Structure Methods
Source: Inorg Chem. 2026 Jun 22;65(26):15136–49. doi: 10.1021/acs.inorgchem.6c02095 (PMC13343516; doi:10.1021/acs.inorgchem.6c02095)
Supplement: Supplementary file 2 [file ic6c02095_si_002.zip › XYZ-PATHS-STRUCTURES/REACTION-5/MER-Id-1.xyz]

66
6.355
Fe      0.842585   0.327459   0.612541
N       -1.198962  -1.565099  -0.556529
N       -0.501081  -1.269313  1.631788
C       -1.967278  -3.453021  2.534454
C       -1.996303  -3.103996  1.186700
C       -1.245293  -1.998929  0.787585
C       -0.473648  -1.624491  2.926070
C       -1.193714  -2.706418  3.424288
C       -1.990136  -1.997268  -1.618213
C       -1.528321  -1.345457  -2.712148
N       -0.479264  -0.535427  -2.285554
C       -0.255571  -0.655345  -0.961761
C       0.301928   0.313074   -3.177098
N       0.409723   3.048393   -0.565768
C       0.870850   4.130435   -1.319684
N       -1.065951  1.714325   0.619901
C       -0.890162  2.861926   -0.047625
C       -2.271329  1.460832   1.150705
C       -3.347388  2.333160   1.034672
C       -3.154876  3.525202   0.332054
C       -1.908763  3.803675   -0.220886
C       2.164450   3.860477   -1.605114
N       2.461143   2.627799   -1.026618
C       1.398545   2.102986   -0.376478
C       3.772128   1.991249   -1.119574
H       -2.538325  -4.308408  2.880780
H       -2.566734  -3.686985  0.474441
H       0.143639   -0.993209  3.556373
H       -1.146297  -2.954776  4.478644
H       -2.791821  -2.708814  -1.512831
H       -1.842617  -1.389889  -3.743143
H       1.086114   0.788719   -2.591168
H       0.750377   -0.298314  -3.964224
H       -0.338016  1.077664   -3.625292
H       0.261142   4.978820   -1.581279
H       -2.355849  0.521263   1.685531
H       -4.303765  2.085906   1.481458
H       -3.966368  4.236439   0.215136
H       -1.741621  4.724192   -0.765666
H       2.896075   4.427061   -2.160125
H       4.522722   2.611967   -0.622536
H       3.715738   1.017503   -0.634011
H       4.045928   1.866110   -2.170816
Cl      1.288067   1.340370   2.984780
H       -1.991229  -8.198866  1.385803
C       -0.509197  -5.840160  -0.112605
N       -1.672856  -6.413940  0.310040
H       2.354910   -2.387988  -1.843294
N       0.855400   -3.768774  -1.587174
C       1.670404   -3.048268  -2.370409
N       -0.892523  -5.309619  -1.331891
C       -2.729928  -6.256897  -0.584493
C       -0.015587  -4.582146  -2.185117
H       -3.721003  -6.642406  -0.397224
C       1.638929   -3.095789  -3.764634
C       -2.235884  -5.559011  -1.635313
H       2.314393   -2.481274  -4.350866
C       -0.115375  -4.727937  -3.574179
C       0.725054   -3.957799  -4.373715
H       -2.714239  -5.205328  -2.535314
H       -0.817237  -5.429976  -4.010539
H       0.672945   -4.040053  -5.455258
C       -1.789502  -7.138637  1.568113
H       -2.601701  -6.723742  2.172771
H       -0.846209  -7.033156  2.103991
Cl      2.823034   -1.081640  0.615500
66                        
6.255
Fe      0.848501   0.294406   0.617261
N       -1.213872  -1.575051  -0.544274
N       -0.496199  -1.289383  1.639021
C       -2.002761  -3.438975  2.556111
C       -2.032862  -3.092467  1.207732
C       -1.260621  -2.005195  0.800847
C       -0.467875  -1.642129  2.933958
C       -1.207453  -2.707430  3.439211
C       -2.017341  -1.995022  -1.601673
C       -1.552720  -1.348788  -2.697760
N       -0.490129  -0.553637  -2.276636
C       -0.260251  -0.678218  -0.954480
C       0.294808   0.288585   -3.170923
N       0.404756   3.013892   -0.566884
C       0.861498   4.093966   -1.326340
N       -1.066147  1.684969   0.631211
C       -0.893506  2.828464   -0.043968
C       -2.269646  1.434344   1.167572
C       -3.346956  2.304842   1.049212
C       -3.157931  3.492094   0.337677
C       -1.913728  3.767909   -0.220808
C       2.154912   3.825858   -1.614010
N       2.455918   2.596269   -1.031248
C       1.396209   2.071466   -0.376243
C       3.768261   1.962807   -1.126128
H       -2.589577  -4.281198  2.908221
H       -2.620081  -3.664669  0.500342
H       0.165394   -1.021617  3.558965
H       -1.158673  -2.954448  4.493809
H       -2.827115  -2.696752  -1.492792
H       -1.873460  -1.388146  -3.727009
H       1.094413   0.745419   -2.590904
H       0.722921   -0.323873  -3.968311
H       -0.337062  1.068196   -3.604554
H       0.249404   4.940159   -1.589392
H       -2.352169  0.498523   1.709188
H       -4.301598  2.059675   1.500840
H       -3.970513  4.201655   0.218169
H       -1.749324  4.684768   -0.772518
H       2.883863   4.391940   -2.173040
H       4.519269   2.588995   -0.636632
H       3.717074   0.992065   -0.634147
H       4.037616   1.831719   -2.177810
Cl      1.300591   1.315517   2.989454
H       -1.947562  -8.126609  1.402931
C       -0.501008  -5.769645  -0.116002
N       -1.662252  -6.350074  0.303763
H       2.385208   -2.361547  -1.868242
N       0.876170   -3.730586  -1.608751
C       1.698837   -3.021100  -2.393816
N       -0.878157  -5.261365  -1.346829
C       -2.712284  -6.217605  -0.603019
C       0.002514   -4.543033  -2.203367
H       -3.701048  -6.610791  -0.419570
C       1.672890   -3.078914  -3.787695
C       -2.215752  -5.529465  -1.658969
H       2.354679   -2.473423  -4.375978
C       -0.093080  -4.698271  -3.591907
C       0.755421   -3.939476  -4.393667
H       -2.690422  -5.191944  -2.567054
H       -0.797124  -5.399138  -4.026558
H       0.706888   -4.029620  -5.474762
C       -1.783322  -7.057562  1.571066
H       -2.621466  -6.658646  2.150482
H       -0.855960  -6.913393  2.125447
Cl      2.835296   -1.100851  0.620131
66                        
6.155
Fe      0.856750   0.260371   0.619310
N       -1.225122  -1.585412  -0.536369
N       -0.489032  -1.310673  1.642483
C       -2.048837  -3.414695  2.575610
C       -2.073880  -3.074603  1.225551
C       -1.274774  -2.010279  0.810147
C       -0.464388  -1.658428  2.938902
C       -1.230327  -2.700935  3.452087
C       -2.038609  -1.994212  -1.590616
C       -1.570623  -1.352846  -2.688175
N       -0.495894  -0.571862  -2.271201
C       -0.262140  -0.700635  -0.950316
C       0.292714   0.265248   -3.167112
N       0.396497   2.978351   -0.568935
C       0.845312   4.054732   -1.338404
N       -1.066526  1.653607   0.644129
C       -0.898483  2.794032   -0.037165
C       -2.266540  1.405938   1.189582
C       -3.344911  2.275503   1.073906
C       -3.160845  3.459122   0.355187
C       -1.920176  3.732378   -0.212272
C       2.138460   3.790027   -1.629964
N       2.446634   2.565027   -1.041511
C       1.392214   2.040416   -0.377576
C       3.760971   1.936279   -1.139978
H       -2.658037  -4.237870  2.934725
H       -2.677962  -3.634816  0.522794
H       0.186171   -1.050858  3.558670
H       -1.184535  -2.943784  4.507769
H       -2.855704  -2.686955  -1.479503
H       -1.896407  -1.387177  -3.716041
H       1.110601   0.697824   -2.594109
H       0.695829   -0.345830  -3.978291
H       -0.329106  1.063543   -3.580953
H       0.228898   4.896868   -1.604281
H       -2.346058  0.473277   1.736954
H       -4.296453  2.032335   1.533115
H       -3.974341  4.167896   0.237217
H       -1.759610  4.646718   -0.769190
H       2.862668   4.355354   -2.195887
H       4.512553   2.570264   -0.661545
H       3.717661   0.969779   -0.639135
H       4.023569   1.796913   -2.192337
Cl      1.315398   1.287241   2.993205
H       -1.905700  -8.054708  1.422031
C       -0.492746  -5.700132  -0.116700
N       -1.651467  -6.287908  0.299335
H       2.418155   -2.338150  -1.887117
N       0.899524   -3.695463  -1.625882
C       1.730286   -2.996673  -2.411912
N       -0.862127  -5.215456  -1.359313
C       -2.693340  -6.180803  -0.620167
C       0.023342   -4.506349  -2.218282
H       -3.679486  -6.582552  -0.441209
C       1.710351   -3.063787  -3.805351
C       -2.193331  -5.503070  -1.681152
H       2.398602   -2.466681  -4.394719
C       -0.067247  -4.670323  -3.606416
C       0.789775   -3.922558  -4.409393
H       -2.662842  -5.183015  -2.598145
H       -0.773156  -5.369892  -4.040040
H       0.745396   -4.019875  -5.490043
C       -1.777517  -6.978458  1.575347
H       -2.639356  -6.595928  2.130268
H       -0.866930  -6.797170  2.146360
Cl      2.850534   -1.119781  0.619974
66                        
6.055
Fe      0.870529   0.225623   0.633658
N       -1.232454  -1.591061  -0.524825
N       -0.482308  -1.334661  1.651277
C       -2.106387  -3.384507  2.594512
C       -2.121627  -3.049727  1.242997
C       -1.290213  -2.012741  0.822071
C       -0.465830  -1.678885  2.948797
C       -1.263534  -2.694664  3.466974
C       -2.056453  -1.980739  -1.578466
C       -1.578092  -1.345547  -2.675187
N       -0.487652  -0.586494  -2.258290
C       -0.254506  -0.722738  -0.938351
C       0.307614   0.249504   -3.149731
N       0.378849   2.926470   -0.586600
C       0.808898   3.984681   -1.391413
N       -1.065661  1.615924   0.664270
C       -0.909032  2.746285   -0.036043
C       -2.257511  1.375597   1.230514
C       -3.339254  2.241139   1.115839
C       -3.167198  3.413860   0.376685
C       -1.934568  3.680624   -0.210955
C       2.101267   3.723825   -1.689804
N       2.428265   2.520345   -1.068266
C       1.385889   2.004098   -0.379081
C       3.749034   1.904162   -1.159590
H       -2.742880  -4.184644  2.958043
H       -2.743651  -3.593462  0.542976
H       0.202915   -1.088916  3.566169
H       -1.224310  -2.934516  4.523591
H       -2.884732  -2.660202  -1.468671
H       -1.906217  -1.371167  -3.702564
H       1.185999   0.588208   -2.603930
H       0.619516   -0.336697  -4.016973
H       -0.275858  1.114060   -3.478070
H       0.181067   4.811960   -1.676502
H       -2.328418  0.452058   1.794188
H       -4.283895  2.003387   1.591837
H       -3.983301  4.119752   0.259412
H       -1.782652  4.588078   -0.781321
H       2.813608   4.279354   -2.280010
H       4.495832   2.556142   -0.698115
H       3.718669   0.947752   -0.638824
H       4.008404   1.745834   -2.210081
Cl      1.330908   1.253369   3.007172
H       -1.897272  -7.984325  1.422611
C       -0.482964  -5.628768  -0.117017
N       -1.640415  -6.224314  0.290823
H       2.471910   -2.321613  -1.892009
N       0.937557   -3.660914  -1.633873
C       1.776750   -2.970916  -2.418528
N       -0.842241  -5.159139  -1.368571
C       -2.672780  -6.134989  -0.641283
C       0.050682   -4.459157  -2.227104
H       -3.657308  -6.543892  -0.469732
C       1.756808   -3.035446  -3.811950
C       -2.167252  -5.461680  -1.702281
H       2.451714   -2.445067  -4.400225
C       -0.040930  -4.620131  -3.615848
C       0.825958   -3.882243  -4.417250
H       -2.630866  -5.151894  -2.625695
H       -0.754337  -5.310395  -4.051955
H       0.780713   -3.977832  -5.498038
C       -1.773755  -6.906747  1.570284
H       -2.640879  -6.523902  2.116601
H       -0.867991  -6.718776  2.146764
Cl      2.872129   -1.140141  0.632905
66                        
5.955
Fe      0.826026   0.198948   0.693110
N       -1.291735  -1.619407  -0.444166
N       -0.551209  -1.335331  1.731340
C       -2.150764  -3.399252  2.687113
C       -2.165739  -3.076501  1.332547
C       -1.347794  -2.030879  0.906275
C       -0.534645  -1.667861  3.031908
C       -1.320757  -2.689514  3.556277
C       -2.134703  -1.997016  -1.487168
C       -1.663511  -1.364865  -2.588805
N       -0.557653  -0.620984  -2.185504
C       -0.308981  -0.762122  -0.868755
C       0.224191   0.223138   -3.082114
N       0.387712   2.849063   -0.639080
C       0.822323   3.843536   -1.519108
N       -1.076118  1.615232   0.664653
C       -0.898703  2.719511   -0.071102
C       -2.268080  1.419229   1.247065
C       -3.330416  2.305781   1.113057
C       -3.136448  3.452440   0.338994
C       -1.902483  3.673240   -0.264860
C       2.106167   3.541676   -1.816475
N       2.423410   2.377692   -1.119603
C       1.383024   1.925431   -0.383848
C       3.730486   1.730718   -1.193259
H       -2.777470  -4.204722  3.055959
H       -2.776320  -3.634577  0.633715
H       0.124912   -1.064083  3.645905
H       -1.282469  -2.919082  4.615219
H       -2.967730  -2.668815  -1.367688
H       -2.005938  -1.383886  -3.611627
H       1.180166   0.434449   -2.607504
H       0.394851   -0.306858  -4.020954
H       -0.303223  1.161337   -3.276580
H       0.202293   4.658325   -1.853205
H       -2.354448  0.514384   1.838524
H       -4.277060  2.104375   1.601663
H       -3.936417  4.174164   0.207856
H       -1.732051  4.561725   -0.859469
H       2.818205   4.044162   -2.452819
H       4.498760   2.397693   -0.792568
H       3.692493   0.812659   -0.607941
H       3.965040   1.495321   -2.235248
Cl      1.238758   1.284443   3.057264
H       -1.811687  -7.949650  1.340595
C       -0.411141  -5.561959  -0.172691
N       -1.560664  -6.180264  0.222382
H       2.528820   -2.221284  -1.878116
N       1.000216   -3.571729  -1.655630
C       1.837851   -2.860873  -2.422118
N       -0.770730  -5.084907  -1.421806
C       -2.589144  -6.098270  -0.715045
C       0.115885   -4.359323  -2.265832
H       -3.567725  -6.525218  -0.553608
C       1.819832   -2.893461  -3.816409
C       -2.088593  -5.405904  -1.765969
H       2.512382   -2.287045  -4.390883
C       0.024353   -4.486443  -3.658364
C       0.890507   -3.727994  -4.441301
H       -2.553613  -5.091517  -2.687014
H       -0.687065  -5.167190  -4.112277
H       0.845480   -3.798053  -5.524053
C       -1.691571  -6.872883  1.496537
H       -2.559538  -6.496953  2.046392
H       -0.786272  -6.686144  2.074146
Cl      2.810767   -1.187413  0.770017
66                        
5.855
Fe      0.837043   0.165892   0.692777
N       -1.297579  -1.629214  -0.444056
N       -0.542526  -1.357792  1.728319
C       -2.203855  -3.364349  2.699663
C       -2.212091  -3.048833  1.343407
C       -1.361833  -2.032912  0.908359
C       -0.532139  -1.684164  3.030572
C       -1.348118  -2.677913  3.562552
C       -2.145048  -1.997352  -1.487152
C       -1.666075  -1.371673  -2.589093
N       -0.551633  -0.640330  -2.186189
C       -0.305063  -0.783363  -0.869457
C       0.238097   0.198334   -3.081290
N       0.371450   2.815572   -0.636936
C       0.793648   3.807910   -1.525508
N       -1.077973  1.582498   0.684448
C       -0.909457  2.684640   -0.056510
C       -2.264046  1.387722   1.279374
C       -3.329138  2.272017   1.152256
C       -3.144573  3.415814   0.371829
C       -1.916626  3.636166   -0.244274
C       2.076471   3.511156   -1.832249
N       2.405386   2.352261   -1.132522
C       1.373476   1.897988   -0.386088
C       3.714797   1.711170   -1.214632
H       -2.856469  -4.145924  3.074886
H       -2.843399  -3.590315  0.650095
H       0.146187   -1.096814  3.639879
H       -1.314032  -2.902981  4.622583
H       -2.984407  -2.661361  -1.368811
H       -2.008147  -1.388093  -3.612087
H       1.207053   0.376197   -2.619516
H       0.379758   -0.319952  -4.031259
H       -0.267061  1.153365   -3.251550
H       0.166898   4.618125   -1.858118
H       -2.344158  0.485666   1.875830
H       -4.270572  2.070952   1.650984
H       -3.946920  4.135751   0.245433
H       -1.753386  4.522859   -0.843532
H       2.780571   4.014356   -2.476819
H       4.483575   2.384458   -0.825658
H       3.687036   0.796612   -0.623275
H       3.940634   1.470226   -2.257318
Cl      1.271670   1.246245   3.057271
H       -1.791591  -7.864961  1.372186
C       -0.405350  -5.491216  -0.167885
N       -1.553522  -6.113390  0.223950
H       2.579954   -2.221874  -1.896997
N       1.036992   -3.554839  -1.672299
C       1.881695   -2.854238  -2.440103
N       -0.751287  -5.045475  -1.432557
C       -2.569460  -6.061910  -0.729199
C       0.142046   -4.332189  -2.279722
H       -3.545901  -6.495377  -0.572189
C       1.862190   -2.888075  -3.834233
C       -2.061230  -5.386893  -1.787476
H       2.560599   -2.289951  -4.410296
C       0.048407   -4.460312  -3.672319
C       0.922927   -3.713218  -4.456792
H       -2.518168  -5.095389  -2.719897
H       -0.670413  -5.133119  -4.126186
H       0.876084   -3.784551  -5.539393
C       -1.693708  -6.783340  1.509014
H       -2.577481  -6.412827  2.036720
H       -0.802062  -6.568785  2.098056
Cl      2.826152   -1.210246  0.758950
66                        
5.755
Fe      0.834963   0.129576   0.670908
N       -1.314842  -1.613279  -0.528305
N       -0.588502  -1.397295  1.660925
C       -2.352535  -3.340435  2.579127
C       -2.318430  -3.013604  1.226203
C       -1.417502  -2.030619  0.817711
C       -0.619501  -1.735318  2.959881
C       -1.487335  -2.698218  3.466086
C       -2.131142  -1.972891  -1.599239
C       -1.627371  -1.329146  -2.679376
N       -0.529471  -0.596092  -2.236769
C       -0.315343  -0.758299  -0.916754
C       0.279718   0.257850   -3.099149
N       0.407593   2.828992   -0.575507
C       0.855119   3.853226   -1.414238
N       -1.067837  1.574893   0.697294
C       -0.883750  2.689692   -0.020777
C       -2.264305  1.374263   1.269201
C       -3.324585  2.264110   1.140376
C       -3.124400  3.419686   0.381552
C       -1.885859  3.646380   -0.210428
C       2.140830   3.557557   -1.709123
N       2.446651   2.367805   -1.051833
C       1.396998   1.892736   -0.344012
C       3.753458   1.721143   -1.131948
H       -3.047256  -4.095449  2.932791
H       -2.956692  -3.524319  0.516281
H       0.069379   -1.182352  3.589103
H       -1.485289  -2.933045  4.524526
H       -2.968170  -2.644737  -1.513215
H       -1.941333  -1.334588  -3.711468
H       1.226857   0.450607   -2.599440
H       0.465928   -0.255028  -4.044539
H       -0.234410  1.204906   -3.286133
H       0.242633   4.683558   -1.722926
H       -2.357723  0.462487   1.848572
H       -4.274405  2.057766   1.620727
H       -3.922898  4.143504   0.252929
H       -1.711474  4.541163   -0.794221
H       2.861435   4.080809   -2.318494
H       4.517289   2.371135   -0.696302
H       3.705939   0.781881   -0.582061
H       4.002025   1.524071   -2.178618
Cl      1.294844   1.117317   3.056386
H       -1.599194  -7.818203  1.545112
C       -0.324829  -5.452545  -0.117032
N       -1.435743  -6.097627  0.339773
H       2.484719   -2.157160  -2.078355
N       0.989158   -3.519774  -1.746321
C       1.787237   -2.830574  -2.571128
N       -0.736145  -5.057009  -1.379503
C       -2.490159  -6.107408  -0.571521
C       0.101841   -4.351949  -2.288100
H       -3.445497  -6.564751  -0.361211
C       1.723885   -2.926932  -3.961066
C       -2.047490  -5.450020  -1.669631
H       2.385575   -2.336159  -4.586066
C       -0.033463  -4.544684  -3.669776
C       0.790635   -3.806406  -4.514866
H       -2.549275  -5.205624  -2.592537
H       -0.744818  -5.258750  -4.069293
H       0.711061   -3.926852  -5.591192
C       -1.501969  -6.732837  1.648116
H       -2.357886  -6.352755  2.213265
H       -0.581386  -6.497106  2.181945
Cl      2.798744   -1.288832  0.671634
66                        
5.655
Fe      0.833973   0.098506   0.660423
N       -1.324452  -1.617096  -0.562416
N       -0.598347  -1.429963  1.629632
C       -2.431721  -3.311987  2.538918
C       -2.381352  -2.984845  1.186687
C       -1.444423  -2.034436  0.782051
C       -0.645190  -1.769021  2.927866
C       -1.546793  -2.702708  3.429643
C       -2.131462  -1.970314  -1.642588
C       -1.615044  -1.324510  -2.715489
N       -0.519152  -0.596611  -2.259770
C       -0.318033  -0.764660  -0.938539
C       0.300524   0.259169   -3.110447
N       0.402089   2.811868   -0.557033
C       0.845036   3.840369   -1.392999
N       -1.070271  1.549767   0.712185
C       -0.885611  2.672189   0.006306
C       -2.262800  1.350244   1.292670
C       -3.318702  2.247968   1.183867
C       -3.118106  3.411263   0.437135
C       -1.883283  3.637436   -0.162732
C       2.128878   3.545889   -1.697060
N       2.438039   2.352518   -1.048087
C       1.392314   1.873911   -0.336605
C       3.744806   1.707117   -1.138306
H       -3.155243  -4.041116  2.889125
H       -3.036217  -3.471211  0.475070
H       0.057836   -1.238662  3.560757
H       -1.556373  -2.939054  4.487688
H       -2.970013  -2.641594  -1.568156
H       -1.918578  -1.325895  -3.750698
H       1.251026   0.431461   -2.609699
H       0.478382   -0.242110  -4.063574
H       -0.200691  1.215891   -3.282638
H       0.230751   4.671975   -1.694512
H       -2.357372  0.432876   1.862860
H       -4.265377  2.041678   1.670422
H       -3.913066  4.141612   0.324486
H       -1.708053  4.538699   -0.736229
H       2.845960   4.072042   -2.308087
H       4.509536   2.352388   -0.697191
H       3.698984   0.761858   -0.598675
H       3.991066   1.521979   -2.187692
Cl      1.295549   1.064055   3.059016
H       -1.499455  -7.741034  1.626602
C       -0.295082  -5.391649  -0.093475
N       -1.393805  -6.044810  0.380483
H       2.490883   -2.138721  -2.135109
N       1.002594   -3.500709  -1.771805
C       1.791628   -2.821186  -2.612780
N       -0.713044  -5.037373  -1.366101
C       -2.447588  -6.097960  -0.529943
C       0.113917   -4.343902  -2.293286
H       -3.394781  -6.566170  -0.307054
C       1.717880   -2.938315  -4.000527
C       -2.017190  -5.461424  -1.645024
H       2.372343   -2.354699  -4.639707
C       -0.031081  -4.558345  -3.670957
C       0.783717   -3.829849  -4.533318
H       -2.524008  -5.249916  -2.573246
H       -0.742309  -5.280944  -4.054925
H       0.696273   -3.967008  -5.607036
C       -1.446228  -6.650408  1.703433
H       -2.321349  -6.290773  2.252015
H       -0.540539  -6.365125  2.238602
Cl      2.802502   -1.310176  0.653521
66                        
5.555
Fe      0.833092   0.066900   0.653645
N       -1.335065  -1.626325  -0.582049
N       -0.603070  -1.460927  1.609819
C       -2.493465  -3.285062  2.520319
C       -2.433841  -2.959492  1.168180
C       -1.466475  -2.040534  0.762258
C       -0.659390  -1.798696  2.908055
C       -1.588221  -2.704953  3.410232
C       -2.138481  -1.973844  -1.666889
C       -1.613756  -1.328522  -2.736039
N       -0.516966  -0.606175  -2.273654
C       -0.322723  -0.778111  -0.952029
C       0.309377   0.249996   -3.117521
N       0.395161   2.789285   -0.544982
C       0.833236   3.820314   -1.380417
N       -1.073459  1.522831   0.724886
C       -0.888847  2.650208   0.027053
C       -2.262014  1.325467   1.314225
C       -3.314063  2.229532   1.221733
C       -3.113662  3.397797   0.482823
C       -1.882629  3.622327   -0.125302
C       2.115329   3.526922   -1.692683
N       2.428273   2.331757   -1.048986
C       1.386579   1.850544   -0.333222
C       3.734676   1.687126   -1.149306
H       -3.240848  -3.989321  2.871432
H       -3.106398  -3.422583  0.457745
H       0.057758   -1.287957  3.541150
H       -1.604224  -2.941200  4.468204
H       -2.978527  -2.643939  -1.598742
H       -1.911761  -1.327270  -3.772850
H       1.263462   0.405924   -2.618336
H       0.478375   -0.242422  -4.076787
H       -0.181527  1.214237   -3.277093
H       0.217074   4.652510   -1.676370
H       -2.357181  0.404710   1.878740
H       -4.257533  2.024267   1.714910
H       -3.905505  4.133394   0.383093
H       -1.707081  4.527900   -0.691887
H       2.828872   4.054950   -2.306233
H       4.502132   2.332477   -0.713070
H       3.693435   0.741349   -0.610280
H       3.973626   1.503328   -2.200643
Cl      1.294367   1.022536   3.061700
H       -1.426861  -7.657666  1.684655
C       -0.275805  -5.326964  -0.081486
N       -1.366168  -5.986202  0.402528
H       2.512352   -2.125725  -2.173886
N       1.022309   -3.480756  -1.793268
C       1.809941   -2.811003  -2.642981
N       -0.692376  -5.010065  -1.364451
C       -2.414277  -6.077663  -0.511390
C       0.130398   -4.327358  -2.302893
H       -3.355230  -6.555129  -0.281783
C       1.731828   -2.941393  -4.029219
C       -1.988455  -5.460783  -1.639084
H       2.385247   -2.365389  -4.676310
C       -0.019070  -4.555375  -3.678066
C       0.794448   -3.836813  -4.549909
H       -2.494922  -5.278451  -2.573595
H       -0.732234  -5.280377  -4.053652
H       0.703428   -3.984641  -5.621918
C       -1.413792  -6.564366  1.737800
H       -2.308172  -6.224479  2.267281
H       -0.526135  -6.234896  2.277759
Cl      2.809735   -1.327318  0.646987
66                        
5.455
Fe      0.825381   0.033145   0.654602
N       -1.357569  -1.638763  -0.582111
N       -0.614722  -1.486524  1.607122
C       -2.544470  -3.264095  2.527155
C       -2.482239  -2.941685  1.174448
C       -1.493563  -2.048034  0.763199
C       -0.673863  -1.821544  2.906006
C       -1.621341  -2.705620  3.412669
C       -2.166008  -1.977840  -1.666099
C       -1.637217  -1.335924  -2.735284
N       -0.533397  -0.623604  -2.273918
C       -0.338628  -0.798851  -0.952869
C       0.296617   0.230257   -3.116691
N       0.389182   2.755831   -0.546557
C       0.822891   3.778754   -1.394109
N       -1.079403  1.497639   0.732008
C       -0.890715  2.625957   0.037020
C       -2.264116  1.309528   1.331932
C       -3.308685  2.223455   1.252127
C       -3.103979  3.392943   0.516387
C       -1.876265  3.608522   -0.101576
C       2.101718   3.479645   -1.714276
N       2.416980   2.289190   -1.063224
C       1.379863   1.816123   -0.335283
C       3.720666   1.640224   -1.170708
H       -3.308099  -3.948728  2.882174
H       -3.170544  -3.386566  0.467598
H       0.055612   -1.325256  3.536409
H       -1.638799  -2.940311  4.470950
H       -3.010443  -2.642337  -1.597861
H       -1.936702  -1.331068  -3.771666
H       1.261085   0.359745   -2.630201
H       0.441893   -0.249786  -4.085894
H       -0.177860  1.206158   -3.253441
H       0.205940   4.609316   -1.692976
H       -2.362883  0.388123   1.894758
H       -4.249588  2.024880   1.752898
H       -3.889550  4.136583   0.427238
H       -1.696582  4.515700   -0.664304
H       2.811493   4.000686   -2.338092
H       4.494818   2.290547   -0.754172
H       3.684618   0.702719   -0.617156
H       3.945901   1.440257   -2.222186
Cl      1.277021   0.998594   3.069801
H       -1.389938  -7.585775  1.705911
C       -0.253206  -5.263914  -0.080615
N       -1.339034  -5.929862  0.403839
H       2.559143   -2.108302  -2.187557
N       1.058787   -3.451803  -1.805318
C       1.851082   -2.788676  -2.655646
N       -0.662767  -4.970650  -1.371602
C       -2.378469  -6.047018  -0.517033
C       0.161071   -4.293176  -2.312788
H       -3.315361  -6.532768  -0.288178
C       1.771955   -2.920124  -4.041616
C       -1.951097  -5.440932  -1.649809
H       2.429225   -2.349694  -4.689727
C       0.009492   -4.521426  -3.687905
C       0.827885   -3.809560  -4.560636
H       -2.453247  -5.277426  -2.589995
H       -0.708248  -5.241742  -4.063580
H       0.735293   -3.958050  -5.632415
C       -1.390077  -6.491821  1.745775
H       -2.292292  -6.155871  2.264237
H       -0.510584  -6.145249  2.288302
Cl      2.810235   -1.345703  0.668457
66                        
5.355
Fe      0.788420   0.004790   0.682314
N       -1.403963  -1.667838  -0.536155
N       -0.662072  -1.492854  1.651822
C       -2.590627  -3.262165  2.589697
C       -2.528850  -2.953174  1.233740
C       -1.540496  -2.063191  0.813659
C       -0.720427  -1.815135  2.954026
C       -1.667331  -2.694643  3.469420
C       -2.225601  -1.999544  -1.612831
C       -1.697138  -1.367272  -2.687908
N       -0.580643  -0.667692  -2.237530
C       -0.378058  -0.840992  -0.917261
C       0.247045   0.183372   -3.086133
N       0.381821   2.705750   -0.571750
C       0.812282   3.691166   -1.463965
N       -1.098132  1.486845   0.730736
C       -0.890924  2.610459   0.033678
C       -2.278357  1.328063   1.347527
C       -3.300351  2.268379   1.282597
C       -3.075299  3.434639   0.547516
C       -1.851019  3.620071   -0.086905
C       2.081031   3.363223   -1.796445
N       2.392955   2.192964   -1.108538
C       1.363397   1.760026   -0.345497
C       3.683819   1.519719   -1.220855
H       -3.353679  -3.943706  2.951893
H       -3.217400  -3.404425  0.531150
H       0.008756   -1.311742  3.579071
H       -1.684666  -2.918842  4.529974
H       -3.077752  -2.652992  -1.536003
H       -2.005325  -1.361016  -3.721741
H       1.241256   0.245733   -2.648967
H       0.318633   -0.259378  -4.080593
H       -0.184800  1.185746   -3.156092
H       0.198429   4.516235   -1.783800
H       -2.391875  0.409111   1.911638
H       -4.239407  2.092859   1.795305
H       -3.841921  4.199312   0.472502
H       -1.653176  4.525517   -0.646509
H       2.785300   3.851027   -2.452548
H       4.477079   2.171254   -0.844092
H       3.645177   0.602657   -0.634178
H       3.882904   1.279869   -2.269352
Cl      1.213556   1.014843   3.095772
H       -1.337652  -7.523433  1.666916
C       -0.206223  -5.197473  -0.110639
N       -1.292946  -5.871279  0.359763
H       2.659028   -2.077195  -2.182316
N       1.141591   -3.407256  -1.821887
C       1.941785   -2.740472  -2.661019
N       -0.597661  -4.913464  -1.409781
C       -2.316463  -6.002709  -0.577025
C       0.232820   -4.229530  -2.340928
H       -3.251976  -6.496917  -0.361040
C       1.861299   -2.848020  -4.048834
C       -1.877109  -5.397375  -1.705325
H       2.525145   -2.275128  -4.687948
C       0.078232   -4.432434  -3.719936
C       0.905654   -3.716846  -4.581192
H       -2.368247  -5.241395  -2.652368
H       -0.647790  -5.137028  -4.108896
H       0.810476   -3.846802  -5.655132
C       -1.359862  -6.429529  1.702516
H       -2.278777  -6.109172  2.201002
H       -0.498634  -6.063839  2.261547
Cl      2.769033   -1.371291  0.752081
66                        
5.255
Fe      0.780663   -0.032099  0.681809
N       -1.431381  -1.676816  -0.534197
N       -0.677601  -1.515479  1.651007
C       -2.633075  -3.251213  2.596080
C       -2.571895  -2.941844  1.240187
C       -1.569052  -2.070032  0.816117
C       -0.735649  -1.838148  2.953119
C       -1.695355  -2.701554  3.471946
C       -2.260846  -1.997775  -1.608252
C       -1.731255  -1.367146  -2.683675
N       -0.606502  -0.678894  -2.236212
C       -0.399424  -0.858387  -0.917334
C       0.221167   0.171980   -3.085091
N       0.383015   2.671028   -0.574296
C       0.815308   3.649538   -1.473192
N       -1.101955  1.464982   0.734650
C       -0.889174  2.585224   0.034136
C       -2.282176  1.315044   1.353534
C       -3.299004  2.260883   1.286798
C       -3.068103  3.423692   0.548076
C       -1.843406  3.600285   -0.088104
C       2.081172   3.313479   -1.808591
N       2.389561   2.145287   -1.115711
C       1.360485   1.721263   -0.346935
C       3.675480   1.463241   -1.230879
H       -3.406664  -3.919371  2.961089
H       -3.272423  -3.378719  0.540435
H       0.004469   -1.348255  3.575975
H       -1.711449  -2.926746  4.532301
H       -3.117649  -2.644887  -1.529897
H       -2.044056  -1.354822  -3.716073
H       1.221017   0.218828   -2.659181
H       0.276720   -0.260924  -4.084832
H       -0.200493  1.179637   -3.139580
H       0.204274   4.475816   -1.795235
H       -2.400442  0.398599   1.920809
H       -4.238562  2.092133   1.800878
H       -3.830469  4.192471   0.471598
H       -1.640881  4.503092   -0.650336
H       2.785432   3.794248   -2.469865
H       4.475278   2.113084   -0.865218
H       3.635082   0.551489   -0.636080
H       3.866010   1.212919   -2.278552
Cl      1.207642   0.981019   3.098318
H       -1.279690  -7.465274  1.683215
C       -0.177103  -5.139052  -0.107005
N       -1.257431  -5.821006  0.365769
H       2.697750   -2.047132  -2.190194
N       1.175203   -3.369816  -1.827030
C       1.975460   -2.705708  -2.667726
N       -0.567605  -4.869679  -1.409522
C       -2.276877  -5.970749  -0.572678
C       0.260322   -4.186751  -2.343692
H       -3.207576  -6.473343  -0.355229
C       1.889792   -2.810530  -4.055433
C       -1.841119  -5.369494  -1.704428
H       2.554394   -2.240110  -4.695976
C       0.099134   -4.385772  -3.722585
C       0.927379   -3.673131  -4.585587
H       -2.332495  -5.225603  -2.653166
H       -0.631764  -5.085495  -4.110998
H       0.827278   -3.800653  -5.659370
C       -1.320811  -6.371694  1.711753
H       -2.247271  -6.063653  2.203804
H       -0.468650  -5.987764  2.272425
Cl      2.752145   -1.415300  0.760060
66                        
5.155
Fe      0.782459   -0.071507  0.676607
N       -1.447179  -1.680606  -0.549439
N       -0.685678  -1.544353  1.634801
C       -2.685612  -3.229283  2.579158
C       -2.618199  -2.918691  1.223896
C       -1.592371  -2.073872  0.799970
C       -0.750374  -1.868451  2.936273
C       -1.731768  -2.707290  3.454644
C       -2.280966  -1.985365  -1.625043
C       -1.743460  -1.355918  -2.697218
N       -0.609998  -0.684149  -2.246428
C       -0.405015  -0.873297  -0.928588
C       0.226348   0.163559   -3.090045
N       0.380310   2.641473   -0.565397
C       0.812580   3.623303   -1.460762
N       -1.106148  1.434659   0.742096
C       -0.891974  2.555550   0.043295
C       -2.286357  1.286299   1.361392
C       -3.302049  2.233501   1.296071
C       -3.069846  3.396646   0.558411
C       -1.844923  3.572159   -0.077567
C       2.078500   3.288814   -1.797240
N       2.387071   2.118317   -1.108496
C       1.357940   1.690952   -0.341449
C       3.672963   1.436952   -1.227627
H       -3.476481  -3.877086  2.943906
H       -3.332185  -3.333618  0.524557
H       0.002338   -1.398752  3.559426
H       -1.752149  -2.934568  4.514466
H       -3.145269  -2.622823  -1.550044
H       -2.056028  -1.334548  -3.729542
H       1.227602   0.194539   -2.666036
H       0.274726   -0.261621  -4.093423
H       -0.183046  1.176739   -3.135027
H       0.201814   4.450986   -1.779627
H       -2.406353  0.369849   1.928283
H       -4.241619  2.065414   1.810363
H       -3.831204  4.166502   0.482671
H       -1.641529  4.475413   -0.638711
H       2.782806   3.772277   -2.456500
H       4.473782   2.089020   -0.868272
H       3.636438   0.527162   -0.629683
H       3.858694   1.183082   -2.275361
Cl      1.211013   0.935244   3.099972
H       -1.234033  -7.397034  1.723396
C       -0.148233  -5.082869  -0.097648
N       -1.220891  -5.766205  0.389887
H       2.735580   -2.046666  -2.228450
N       1.203088   -3.351877  -1.844802
C       2.000602   -2.698436  -2.695975
N       -0.547774  -4.832743  -1.401293
C       -2.244866  -5.934129  -0.540525
C       0.273687   -4.160274  -2.348437
H       -3.170981  -6.439973  -0.311287
C       1.898393   -2.805869  -4.082388
C       -1.819804  -5.344132  -1.682190
H       2.561821   -2.244472  -4.732060
C       0.094361   -4.360716  -3.724917
C       0.920649   -3.659310  -4.599033
H       -2.318077  -5.215754  -2.629502
H       -0.648308  -5.053042  -4.103963
H       0.806863   -3.788453  -5.671256
C       -1.271536  -6.303113  1.741926
H       -2.191236  -5.986984  2.241293
H       -0.412062  -5.916365  2.289225
Cl      2.757459   -1.445758  0.753220
66
Frame 1
 Fe         1.175191799009        1.165629771695        1.306545436514
 N         -1.029936052533       -0.441113594064        0.030645456921
 N         -0.320972671272       -0.307872051932        2.233057517342
 C         -2.346093926202       -1.989695789662        3.128832340608
 C         -2.239610607508       -1.685068023755        1.774332530785
 C         -1.205380482892       -0.838852447020        1.375856014711
 C         -0.417709933313       -0.632369097817        3.533386852612
 C         -1.415910086857       -1.466352384359        4.029816734911
 C         -1.846111142547       -0.733450754816       -1.061519944048
 C         -1.288969391709       -0.095172546842       -2.118582860816
 N         -0.164651814687        0.572560597820       -1.642906094108
 C          0.018964929982        0.369596380475       -0.324337041326
 C          0.683645824885        1.431066165862       -2.464296476341
 N          0.824197498908        3.889934855502        0.073089684096
 C          1.284544145140        4.875692322078       -0.804916395980
 N         -0.699653509903        2.683757681993        1.336352932693
 C         -0.462751556378        3.808585256380        0.650540391448
 C         -1.895447663683        2.541272425669        1.926679730138
 C         -2.908332858096        3.490421853466        1.836311340085
 C         -2.654862603107        4.652020728486        1.102189312587
 C         -1.406079101989        4.833059716143        0.514834708845
 C          2.555134071746        4.533435128481       -1.115418073915
 N          2.838177130760        3.354615798068       -0.428792962273
 C          1.788287175416        2.928457068490        0.310981314789
 C          4.122268092190        2.665723157355       -0.522119705838
 H         -3.145005748634       -2.638949202647        3.473187261202
 H         -2.935365505725       -2.100350371157        1.058707600831
 H          0.322651271165       -0.164653234375        4.172478112019
 H         -1.469537178424       -1.682804793175        5.091078498961
 H         -2.717575568164       -1.362723495391       -1.005122558228
 H         -1.580716620298       -0.064038451085       -3.156439293188
 H          1.678174638160        1.461552191169       -2.026787825805
 H          0.747996196427        1.017193882772       -3.469778127369
 H          0.275769680549        2.444513979518       -2.505746084420
 H          0.688619673686        5.711429844370       -1.131638799576
 H         -2.033735412012        1.623405409187        2.484139282726
 H         -3.894505864616        3.277623193882        2.237219875181
 H         -3.421160822252        5.411657542597        0.984294746172
 H         -1.182723170291        5.740372728001       -0.032511054475
 H          3.278322661564        5.017283108585       -1.754188516480
 H          4.917296112107        3.302017899259       -0.121540280720
 H          4.058608822568        1.741985832196        0.053078128320
 H          4.337935135625        2.435608767964       -1.571468966974
 Cl         1.561127999100        2.155090686929        3.740528643736
 H         -0.621781437210       -6.101574215969        2.389739980238
 C          0.361578651423       -3.809770677568        0.465997801294
 N         -0.674562919175       -4.498087574331        1.021584041705
 H          3.133924888355       -0.842485758652       -1.885262961302
 N          1.612804099369       -2.119592537428       -1.391696647907
 C          2.368677842488       -1.493413196179       -2.299716092380
 N         -0.108707432455       -3.594188278481       -0.822534926237
 C         -1.745131242372       -4.697851759658        0.150004671291
 C          0.657918022625       -2.940216769102       -1.827623566801
 H         -2.652610667420       -5.208292736204        0.441328715872
 C          2.197540361778       -1.634181719560       -3.677608671003
 C         -1.388478959794       -4.125163096438       -1.026438801983
 H          2.836998747616       -1.094834667318       -4.371254785416
 C          0.407549308991       -3.174730245528       -3.189726693445
 C          1.188407729093       -2.494625905118       -4.123824610872
 H         -1.933840426375       -4.027692113670       -1.952546931544
 H         -0.352744255007       -3.879379052855       -3.511356505180
 H          1.022701178900       -2.652856711277       -5.186760202418
 C         -0.642887760832       -5.007202561229        2.386613190407
 H         -1.521112388103       -4.673616388967        2.940340624336
 H          0.252289283109       -4.615921249563        2.872566163822
 Cl         3.127353809101       -0.246420521201        1.398122821176
66
Frame 2
 Fe         1.144535157495        1.163680415289        1.339894538225
 N         -1.037889561572       -0.440337596142        0.018937385179
 N         -0.375267570119       -0.306852043303        2.235903477270
 C         -2.418828851528       -1.987736995861        3.089174022976
 C         -2.278610588376       -1.690361461633        1.736191147218
 C         -1.239264514418       -0.840447354940        1.359841978567
 C         -0.496563337117       -0.634174441772        3.533063227049
 C         -1.502513674585       -1.471359989448        4.007817018980
 C         -1.835954887656       -0.726820967775       -1.087995682261
 C         -1.259394123410       -0.086178155340       -2.133113723946
 N         -0.145209029644        0.581572370794       -1.634895263986
 C          0.017574056249        0.370812435988       -0.314817860070
 C          0.713179933449        1.448189521616       -2.436864279296
 N          0.841437509595        3.890695460629        0.107601930178
 C          1.328313645995        4.876573774166       -0.755473173731
 N         -0.716252178426        2.690418640432        1.333862079149
 C         -0.457980189729        3.815762798959        0.656861225156
 C         -1.925046135318        2.552708813407        1.897852729864
 C         -2.928055280378        3.510471519693        1.792782756724
 C         -2.651647161977        4.673585444540        1.069785200886
 C         -1.391335285231        4.846872975626        0.505699550375
 C          2.603116946518        4.526479744711       -1.038391238035
 N          2.862384989712        3.343054291369       -0.350613728953
 C          1.794312776520        2.923611300416        0.365976197458
 C          4.141986513800        2.643176781375       -0.419628470811
 H         -3.213163006221       -2.652231993734        3.414407980227
 H         -2.954836977987       -2.111387939777        1.005617079442
 H          0.227748892914       -0.163408333816        4.188076872759
 H         -1.570819683722       -1.697865871802        5.066186446588
 H         -2.706303825302       -1.359085527685       -1.049827765284
 H         -1.535561293767       -0.047825670435       -3.174918237511
 H          1.700322205084        1.479691123089       -1.982714907476
 H          0.794282757995        1.041337946409       -3.444144164816
 H          0.302407089470        2.460452665629       -2.478269603276
 H          0.746030351283        5.718232719811       -1.091325734399
 H         -2.080188662189        1.633974722408        2.449729779668
 H         -3.918797049592        3.311186246000        2.188853361575
 H         -3.407324019497        5.443075070891        0.947424925781
 H         -1.150585460726        5.754628489877       -0.033312911105
 H          3.342848111298        5.005597986518       -1.661420599937
 H          4.931469671539        3.265475098866        0.011841036700
 H          4.054386230540        1.711900142430        0.139677092306
 H          4.383857080121        2.426307893694       -1.465391863671
 Cl         1.489288697339        2.144749589845        3.780592984279
 H         -0.469194480689       -6.026535185716        2.464764895713
 C          0.447756535046       -3.784604953135        0.441152243550
 N         -0.560656556967       -4.464395604178        1.053007978358
 H          3.088322836097       -0.837961363502       -2.099503319171
 N          1.612549813062       -2.128603526314       -1.505983105455
 C          2.310535821555       -1.505524884781       -2.460954526121
 N         -0.072653970516       -3.603190612810       -0.832546307632
 C         -1.661052204683       -4.693396168532        0.228338971608
 C          0.646133796611       -2.965274952167       -1.881309767407
 H         -2.554365492156       -5.197613403107        0.568063274852
 C          2.072284278497       -1.668701871953       -3.825568176617
 C         -1.351977842144       -4.153894045652       -0.975667919615
 H          2.665536673711       -1.128808412077       -4.558038608305
 C          0.337449235553       -3.229679518666       -3.225098310173
 C          1.056155869089       -2.550560868883       -4.206903409405
 H         -1.930774471048       -4.091476702252       -1.883571248586
 H         -0.423844351334       -3.952593507107       -3.497702141440
 H          0.846443466681       -2.735734430004       -5.257306760316
 C         -0.476285546017       -4.932797599511        2.429605147364
 H         -1.325522736561       -4.569532475000        3.009263290795
 H          0.444033774710       -4.540441465712        2.863302394778
 Cl         3.077035283074       -0.276880089958        1.462122587210
66
Frame 3
 Fe         1.111082512530        1.160455310563        1.376217491350
 N         -1.043872374636       -0.442261749135        0.006455990827
 N         -0.432325959195       -0.308205080082        2.238170387113
 C         -2.477385474479       -2.011485965251        3.041350340032
 C         -2.312945243244       -1.705120238642        1.693208871468
 C         -1.272479850522       -0.846081254932        1.341910582554
 C         -0.581870163492       -0.636461359089        3.531726669673
 C         -1.594772645626       -1.478303840485        3.982647951102
 C         -1.823477219305       -0.720043014577       -1.115670421259
 C         -1.232228086158       -0.067928805596       -2.145329401031
 N         -0.123209763478        0.590772795166       -1.624762509012
 C          0.018320341888        0.369289271880       -0.303999365047
 C          0.751400417942        1.459240773445       -2.406760548472
 N          0.859367834634        3.892532581565        0.147633575225
 C          1.372909675049        4.877789001818       -0.700224182618
 N         -0.734871492554        2.695605752238        1.328707196775
 C         -0.452804287821        3.823665513112        0.666071248716
 C         -1.957025486951        2.562352273428        1.863805855540
 C         -2.949793748122        3.528564909083        1.742914810919
 C         -2.648635739927        4.694641866614        1.035099134844
 C         -1.375684534751        4.861363110406        0.498634688553
 C          2.649763462580        4.516821657157       -0.958799561897
 N          2.883144428315        3.326518904387       -0.273944927055
 C          1.796139548705        2.912889160974        0.416408969946
 C          4.158495811095        2.616933312266       -0.315597117860
 H         -3.271844577151       -2.684887086243        3.347179503808
 H         -2.970661919736       -2.127982181511        0.947210217209
 H          0.124103871996       -0.161731849386        4.203653654595
 H         -1.682496328330       -1.710814354973        5.038336312086
 H         -2.696482054254       -1.349558822300       -1.096000234417
 H         -1.488218284560       -0.026006686319       -3.192073410328
 H          1.731878781109        1.481716679461       -1.937583585379
 H          0.844466882002        1.060494375184       -3.416386490284
 H          0.346312929927        2.473866233308       -2.445880662561
 H          0.804690589017        5.725056922118       -1.045789424337
 H         -2.130433160796        1.641538197178        2.407025974912
 H         -3.945486930243        3.342626884467        2.132516826986
 H         -3.394107003490        5.472895654326        0.905863971460
 H         -1.116790051051        5.769896496441       -0.030401941638
 H          3.407760200575        4.993672518893       -1.561094731969
 H          4.939150637394        3.224716384111        0.150428141923
 H          4.046359215096        1.677396929100        0.224817071364
 H          4.430571923723        2.415600545485       -1.356343023337
 Cl         1.407916137710        2.135147377735        3.822922006197
 H         -0.296083684671       -5.936668627519        2.535560056031
 C          0.532624549126       -3.741256222169        0.414464389591
 N         -0.440068629109       -4.417853465771        1.082850799672
 H          3.038432856946       -0.844289230259       -2.323676347383
 N          1.601894552289       -2.128026861852       -1.625128215147
 C          2.250333592938       -1.526938514056       -2.627682148298
 N         -0.040012673406       -3.598405610104       -0.840764210269
 C         -1.568073192711       -4.682327214853        0.309061355980
 C          0.625937272592       -2.980224676003       -1.934281821265
 H         -2.439236928428       -5.189133276777        0.696350792542
 C          1.944064602028       -1.718471255992       -3.973940823134
 C         -1.316824330363       -4.167117133295       -0.917410823833
 H          2.497171524098       -1.192512817191       -4.746073001985
 C          0.255251400561       -3.276495751409       -3.254781818382
 C          0.920517306870       -2.617321665828       -4.285069924848
 H         -1.936002446721       -4.127718395921       -1.798657446067
 H         -0.515460261966       -4.006264063667       -3.474393681754
 H          0.655523328668       -2.821744430862       -5.318631163353
 C         -0.296992562598       -4.844727322200        2.467356859074
 H         -1.116433257522       -4.455038137200        3.072187163415
 H          0.645047219989       -4.448586384809        2.845627052058
 Cl         3.024456939973       -0.306068045651        1.532757050681
66
Frame 4
 Fe         1.085646173793        1.158750605967        1.403482939991
 N         -1.048838175721       -0.442817360274       -0.002709127263
 N         -0.474954251083       -0.308565246276        2.239657362128
 C         -2.520179586910       -2.028884182294        3.005846997026
 C         -2.338099171483       -1.715969924946        1.661283260928
 C         -1.297266600337       -0.849696689481        1.328607154124
 C         -0.644448949708       -0.638696448776        3.530086145717
 C         -1.657639147940       -1.489888485169        3.962337357864
 C         -1.814107909160       -0.715486217665       -1.136097740684
 C         -1.209989675180       -0.058115589070       -2.155097624962
 N         -0.106384502156        0.596234872284       -1.617504905885
 C          0.018046947182        0.369111087208       -0.295757114467
 C          0.780180377750        1.465725702032       -2.384789094197
 N          0.871546948510        3.891895054107        0.174663634295
 C          1.405422744268        4.876777968984       -0.661096778012
 N         -0.748411406920        2.699808484234        1.325811120442
 C         -0.449532812293        3.828361182768        0.671074715524
 C         -1.980480194670        2.569582179218        1.838985571113
 C         -2.965135459928        3.542517708555        1.706702625934
 C         -2.646927327571        4.708727282811        1.006462642275
 C         -1.364561315589        4.870787210839        0.491251831255
 C          2.684300990936        4.508503904935       -0.899745290214
 N          2.898653480896        3.314065855954       -0.215704983171
 C          1.797639988838        2.905548880207        0.455261755637
 C          4.170289160140        2.596684326850       -0.236840284492
 H         -3.314643527481       -2.708875916686        3.297209834175
 H         -2.981421389275       -2.141087101776        0.903692211088
 H          0.047081679618       -0.160241438449        4.214762337528
 H         -1.759388857810       -1.727439821498        5.015692192310
 H         -2.688581256257       -1.343557698086       -1.130158415347
 H         -1.452701299472       -0.012023842285       -3.204982786945
 H          1.754826768969        1.483595671864       -1.902473208666
 H          0.884547377462        1.070937489102       -3.395361035925
 H          0.377408025634        2.481312306750       -2.424572815625
 H          0.847988452927        5.728478227111       -1.013364475248
 H         -2.167449717043        1.647334808006        2.376086717591
 H         -3.961524816741        3.370992065317        2.100392129987
 H         -3.383762640936        5.494819819489        0.874774797739
 H         -1.092315982931        5.779388965841       -0.030978855199
 H          3.455354135695        4.982407276259       -1.487711888556
 H          4.944339969200        3.193847823926        0.253754705711
 H          4.039981502238        1.651746342250        0.290106356035
 H          4.464731295901        2.405606317596       -1.273173944611
 Cl         1.347245785655        2.128433354966        3.854355120479
 H         -0.172867770363       -5.866592180109        2.587655179822
 C          0.595756655389       -3.708617182890        0.394055324224
 N         -0.350901667531       -4.381574300339        1.103585242492
 H          2.997175895191       -0.843383683766       -2.492251525065
 N          1.596490612216       -2.128076773308       -1.713436845341
 C          2.203732583735       -1.540411598163       -2.751499617948
 N         -0.015835672307       -3.590722294888       -0.845972141185
 C         -1.498004844890       -4.672154808275        0.367142563390
 C          0.610847289138       -2.987997655194       -1.972007790537
 H         -2.352079426708       -5.182261753657        0.787789201151
 C          1.846678633184       -1.754325726285       -4.082649588712
 C         -1.289367487972       -4.173658776960       -0.874382877497
 H          2.365322266387       -1.236501158865       -4.884576377402
 C          0.195407958322       -3.309830850768       -3.274011127414
 C          0.821914696666       -2.669276358940       -4.340407270051
 H         -1.936039256052       -4.157110689550       -1.737073033835
 H         -0.579374503057       -4.046673719427       -3.453644575131
 H          0.512617988073       -2.885408523134       -5.359818751400
 C         -0.167684712913       -4.776168812655        2.493850530948
 H         -0.965172753521       -4.363543270444        3.114641118674
 H          0.790276702996       -4.379910963058        2.831668319636
 Cl         2.984620983002       -0.326435732026        1.587122893754
66                        
4.955
Fe      0.643495   -0.087453  0.843321
N       -1.475823  -1.680381  -0.599881
N       -0.934893  -1.552679  1.651457
C       -2.971767  -3.299276  2.378891
C       -2.781138  -2.968747  1.039614
C       -1.741511  -2.093687  0.726250
C       -1.120498  -1.889752  2.937274
C       -2.126593  -2.758598  3.349272
C       -2.229311  -1.944034  -1.743270
C       -1.612685  -1.281401  -2.751406
N       -0.512578  -0.634707  -2.197108
C       -0.403770  -0.869400  -0.875039
C       0.386502   0.234492   -2.949276
N       0.472521   2.647034   -0.380994
C       1.027854   3.631363   -1.202714
N       -1.172651  1.463091   0.742582
C       -0.855828  2.591660   0.096360
C       -2.412718  1.338111   1.237646
C       -3.387065  2.319763   1.096652
C       -3.047185  3.491255   0.415929
C       -1.760545  3.640982   -0.092039
C       2.306715   3.252544   -1.424441
N       2.500600   2.053535   -0.742786
C       1.386258   1.652654   -0.090023
C       3.765627   1.324296   -0.747260
H       -3.771669  -3.978633  2.656165
H       -3.410844  -3.394649  0.270402
H       -0.443586  -1.408816  3.634766
H       -2.245829  -2.997150  4.400119
H       -3.106143  -2.568966  -1.750960
H       -1.845991  -1.227005  -3.803161
H       1.355526   0.244717   -2.454314
H       0.499905   -0.155136  -3.961881
H       -0.013161  1.251777   -2.987480
H       0.483250   4.490065   -1.557518
H       -2.615088  0.412474   1.764836
H       -4.377926  2.171262   1.510859
H       -3.773574  4.287118   0.285614
H       -1.474312  4.549139   -0.607299
H       3.090277   3.721330   -1.999449
H       4.534922   1.907855   -0.233933
H       3.615736   0.374788   -0.234529
H       4.079542   1.142326   -1.778857
Cl      0.876073   0.870400   3.298892
H       -0.459720  -7.019615  2.037121
C       0.239046   -4.907523  -0.233969
N       -0.676402  -5.573771  0.521278
H       2.514345   -2.085293  -3.282138
N       1.150060   -3.356313  -2.412121
C       1.706116   -2.784162  -3.487044
N       -0.416213  -4.816783  -1.453210
C       -1.843877  -5.890620  -0.169799
C       0.160474   -4.227475  -2.612233
H       -2.676793  -6.403682  0.287186
C       1.294280   -3.025373  -4.796375
C       -1.683961  -5.412928  -1.425262
H       1.772514   -2.520414  -5.629007
C       -0.310678  -4.570209  -3.889053
C       0.262147   -3.945119  -4.992015
H       -2.362830  -5.417525  -2.262400
H       -1.087022  -5.313632  -4.023434
H       -0.086587  -4.185546  -5.991854
C       -0.448648  -5.932104  1.914571
H       -1.221225  -5.490910  2.550111
H       0.525819   -5.540269  2.205741
Cl      2.523332   -1.595854  1.050577
66                        
4.855
Fe      0.648363   -0.129592  0.832916
N       -1.490210  -1.686070  -0.612144
N       -0.930219  -1.582549  1.635450
C       -3.011922  -3.271751  2.371326
C       -2.820840  -2.942636  1.031789
C       -1.757911  -2.097607  0.713822
C       -1.116547  -1.918584  2.921571
C       -2.144306  -2.759586  3.337476
C       -2.250726  -1.934986  -1.754153
C       -1.627241  -1.277990  -2.761852
N       -0.516549  -0.648694  -2.208643
C       -0.407292  -0.889835  -0.887867
C       0.391969   0.211793   -2.959552
N       0.461395   2.614145   -0.379928
C       1.007542   3.599641   -1.206329
N       -1.178724  1.427413   0.749256
C       -0.862459  2.560130   0.110628
C       -2.413902  1.306031   1.257181
C       -3.384118  2.294395   1.135722
C       -3.044882  3.469986   0.461935
C       -1.762830  3.616677   -0.058229
C       2.284082   3.221761   -1.442070
N       2.485873   2.022581   -0.763306
C       1.378588   1.619869   -0.099406
C       3.749750   1.291826   -0.790127
H       -3.830201  -3.927202  2.652412
H       -3.470302  -3.344347  0.265940
H       -0.423227  -1.457879  3.616367
H       -2.263257  -2.998175  4.388339
H       -3.135442  -2.548710  -1.761780
H       -1.862739  -1.216636  -3.812725
H       1.366097   0.196848   -2.474888
H       0.487823   -0.167867  -3.977644
H       0.012151   1.237132   -2.981358
H       0.458937   4.458514   -1.554439
H       -2.616649  0.377837   1.779579
H       -4.371149  2.147812   1.559663
H       -3.767745  4.271414   0.346976
H       -1.476563  4.528387   -0.567126
H       3.061345   3.691529   -2.024767
H       4.534762   1.887402   -0.316063
H       3.616284   0.355186   -0.250217
H       4.030993   1.084432   -1.826542
Cl      0.868258   0.841042   3.296878
H       -0.429312  -6.958478  2.049261
C       0.247497   -4.852695  -0.219558
N       -0.671229  -5.515348  0.534426
H       2.570792   -2.089857  -3.281530
N       1.187541   -3.337738  -2.407961
C       1.753454   -2.778622  -3.484657
N       -0.398916  -4.773656  -1.444414
C       -1.833053  -5.840626  -0.162291
C       0.186511   -4.196489  -2.605266
H       -2.668161  -6.351642  0.292925
C       1.341203   -3.020921  -4.793585
C       -1.665632  -5.372268  -1.420132
H       1.828099   -2.527035  -5.627821
C       -0.286850  -4.538690  -3.881546
C       0.296810   -3.927252  -4.986437
H       -2.339666  -5.384755  -2.260961
H       -1.073426  -5.271352  -4.014823
H       -0.053583  -4.167844  -5.985657
C       -0.448787  -5.870710  1.929481
H       -1.240911  -5.454187  2.557109
H       0.510504   -5.451677  2.232865
Cl      2.555158   -1.592803  1.064448
66                        
4.755
Fe      0.645252   -0.181048  0.888124
N       -1.586204  -1.736521  -0.414262
N       -0.934109  -1.576423  1.803477
C       -3.013257  -3.205322  2.673488
C       -2.868757  -2.922891  1.317412
C       -1.806836  -2.104210  0.932230
C       -1.074376  -1.870452  3.105885
C       -2.099024  -2.678970  3.588249
C       -2.423036  -1.957066  -1.507696
C       -1.816411  -1.360587  -2.561860
N       -0.639621  -0.791959  -2.082688
C       -0.474986  -1.009475  -0.763671
C       0.270160   0.003962   -2.900004
N       0.420685   2.499266   -0.463820
C       0.952455   3.443093   -1.346388
N       -1.196117  1.380157   0.764195
C       -0.894400  2.472507   0.052809
C       -2.421058  1.288791   1.302034
C       -3.396313  2.266117   1.138395
C       -3.073103  3.398162   0.386819
C       -1.801028  3.514947   -0.164540
C       2.224776   3.053468   -1.585545
N       2.438665   1.888888   -0.852734
C       1.343015   1.519362   -0.151309
C       3.701491   1.156077   -0.868477
H       -3.830468  -3.837115  3.006981
H       -3.552730  -3.337554  0.588832
H       -0.346552  -1.401645  3.758448
H       -2.180406  -2.882593  4.649931
H       -3.345208  -2.509805  -1.452926
H       -2.106670  -1.301295  -3.599129
H       1.259535   -0.029240  -2.449538
H       0.317319   -0.418787  -3.904242
H       -0.074983  1.040508   -2.949733
H       0.398846   4.285755   -1.724723
H       -2.611807  0.394596   1.884765
H       -4.374829  2.144186   1.589071
H       -3.800602  4.189231   0.235191
H       -1.527944  4.393742   -0.734759
H       2.991946   3.493915   -2.203403
H       4.501052   1.784838   -0.467314
H       3.588086   0.262335   -0.256197
H       3.947872   0.871205   -1.895477
Cl      0.920199   0.911654   3.275816
H       -0.627181  -6.892798  1.823782
C       0.262690   -4.759152  -0.340536
N       -0.722851  -5.386003  0.356185
H       2.921479   -2.118621  -3.221762
N       1.403609   -3.269529  -2.443358
C       2.062874   -2.735897  -3.478829
N       -0.324318  -4.609241  -1.588297
C       -1.871238  -5.624798  -0.397545
C       0.347668   -4.042074  -2.706317
H       -2.751108  -6.102750  0.006243
C       1.695592   -2.917393  -4.811305
C       -1.622586  -5.134547  -1.633206
H       2.260475   -2.448957  -5.610280
C       -0.096664  -4.308589  -4.010278
C       0.587017   -3.724044  -5.072554
H       -2.260729  -5.083518  -2.499882
H       -0.934528  -4.968562  -4.198547
H       0.262639   -3.910643  -6.091899
C       -0.573165  -5.802540  1.743797
H       -1.358756  -5.358203  2.360061
H       0.399793   -5.457665  2.093569
Cl      2.563069   -1.629837  1.157193
66                        
4.655
Fe      0.641289   -0.219555  0.879879
N       -1.602310  -1.742304  -0.432040
N       -0.947383  -1.607768  1.786376
C       -3.080875  -3.167494  2.651785
C       -2.924949  -2.888869  1.296216
C       -1.835915  -2.105415  0.913205
C       -1.099114  -1.898319  3.088330
C       -2.150882  -2.672700  3.568455
C       -2.435049  -1.950664  -1.531032
C       -1.810676  -1.367121  -2.582099
N       -0.627452  -0.817947  -2.095793
C       -0.476542  -1.034683  -0.775271
C       0.303059   -0.039839  -2.907060
N       0.394714   2.471167   -0.456939
C       0.911006   3.413584   -1.350078
N       -1.212438  1.346153   0.779280
C       -0.910673  2.448811   0.084399
C       -2.427556  1.260976   1.340137
C       -3.392800  2.253876   1.215335
C       -3.069236  3.396941   0.480913
C       -1.806612  3.508071   -0.092723
C       2.179190   3.023851   -1.610275
N       2.405910   1.861151   -0.878716
C       1.322080   1.491752   -0.158664
C       3.665186   1.123709   -0.924245
H       -3.919200  -3.771854  2.983579
H       -3.623051  -3.277361  0.566610
H       -0.358146  -1.453608  3.742858
H       -2.240525  -2.874603  4.629786
H       -3.366657  -2.488003  -1.482318
H       -2.091937  -1.306010  -3.621696
H       1.292340   -0.106758  -2.460115
H       0.335840   -0.453890  -3.915449
H       -0.012069  1.006701   -2.945293
H       0.350125   4.254664   -1.721248
H       -2.619491  0.359020   1.910195
H       -4.363680  2.135540   1.683179
H       -3.788308  4.201032   0.360857
H       -1.531507  4.395965   -0.647643
H       2.935607   3.463050   -2.242120
H       4.482577   1.764046   -0.582040
H       3.577393   0.252493   -0.276575
H       3.865522   0.800813   -1.950264
Cl      0.905517   0.869549   3.275764
H       -0.591872  -6.800559  1.860597
C       0.294815   -4.701030  -0.332651
N       -0.692946  -5.315861  0.370964
H       3.001068   -2.160129  -3.249988
N       1.463617   -3.275108  -2.457782
C       2.127869   -2.759921  -3.499382
N       -0.287485  -4.572856  -1.585512
C       -1.838653  -5.567996  -0.382663
C       0.388931   -4.025093  -2.710507
H       -2.719995  -6.038841  0.026108
C       1.748904   -2.938659  -4.828887
C       -1.585696  -5.099297  -1.625544
H       2.319037   -2.486088  -5.633232
C       -0.069593  -4.285710  -4.010915
C       0.620795   -3.721153  -5.079652
H       -2.221837  -5.063617  -2.494266
H       -0.924091  -4.925655  -4.192802
H       0.285446   -3.904087  -6.096115
C       -0.547490  -5.711048  1.765321
H       -1.341151  -5.265656  2.370076
H       0.420152   -5.352388  2.115968
Cl      2.582151   -1.628954  1.151376
66                        
4.555
Fe      0.630025   -0.258053  0.873960
N       -1.634875  -1.757287  -0.414333
N       -0.966444  -1.624278  1.799399
C       -3.136762  -3.119912  2.686371
C       -2.980000  -2.855628  1.327927
C       -1.872508  -2.104153  0.934033
C       -1.119009  -1.901764  3.104039
C       -2.188886  -2.644207  3.594903
C       -2.473088  -1.955890  -1.511008
C       -1.830346  -1.408075  -2.570107
N       -0.629875  -0.889883  -2.090946
C       -0.488654  -1.087709  -0.766634
C       0.330421   -0.161675  -2.914133
N       0.349991   2.428153   -0.476014
C       0.842638   3.362046   -1.390766
N       -1.238481  1.308728   0.790030
C       -0.938786  2.417434   0.104417
C       -2.436460  1.237799   1.388681
C       -3.385942  2.250589   1.311337
C       -3.064240  3.400079   0.586285
C       -1.818639  3.496801   -0.025703
C       2.103632   2.969453   -1.680279
N       2.349205   1.813983   -0.943572
C       1.284066   1.451374   -0.192171
C       3.605595   1.074406   -1.020295
H       -3.989651  -3.698244  3.027207
H       -3.692140  -3.230074  0.604429
H       -0.364398  -1.470933  3.752110
H       -2.278418  -2.836135  4.658063
H       -3.421900  -2.461502  -1.454883
H       -2.107811  -1.355223  -3.611043
H       1.316367   -0.262682  -2.466385
H       0.345685   -0.593120  -3.915652
H       0.057860   0.896147   -2.968539
H       0.270915   4.198770   -1.755352
H       -2.628303  0.331624   1.951688
H       -4.342927  2.142725   1.809404
H       -3.770359  4.220276   0.504445
H       -1.541916  4.389477   -0.572154
H       2.843385   3.401924   -2.336030
H       4.435095   1.721037   -0.722124
H       3.542000   0.216891   -0.352089
H       3.767966   0.730435   -2.046274
Cl      0.893482   0.863174   3.260258
H       -0.603403  -6.710230  1.858092
C       0.321948   -4.638869  -0.336961
N       -0.682008  -5.239804  0.353434
H       3.246250   -2.369548  -3.242975
N       1.624861   -3.370269  -2.466139
C       2.311911   -2.865987  -3.498042
N       -0.232006  -4.524884  -1.605533
C       -1.813143  -5.497320  -0.420414
C       0.470529   -3.990663  -2.722651
H       -2.704559  -5.960358  -0.024748
C       1.887707   -2.936233  -4.823989
C       -1.533009  -5.045555  -1.663173
H       2.481884   -2.501354  -5.620579
C       -0.042767  -4.129707  -4.021789
C       0.679272   -3.585272  -5.080145
H       -2.154086  -5.026085  -2.542719
H       -0.967485  -4.657727  -4.215979
H       0.301186   -3.677512  -6.093876
C       -0.564299  -5.621245  1.754150
H       -1.374493  -5.177089  2.337032
H       0.393065   -5.253282  2.122607
Cl      2.599439   -1.609465  1.159848
66
Frame 1
 Fe         1.021742844016        0.969844055982        1.498570751694
 N         -1.233421289091       -0.530491204716        0.197947817754
 N         -0.585345848711       -0.380391487663        2.416903751447
 C         -2.740419948537       -1.902882561386        3.292088670632
 C         -2.577982710252       -1.640191282733        1.933902933929
 C         -1.478463490051       -0.874516692323        1.545572027740
 C         -0.745501804151       -0.651451433950        3.722256597320
 C         -1.809583381831       -1.406244173218        4.207429924436
 C         -2.068563669847       -0.724052997336       -0.902143155280
 C         -1.419178920457       -0.177713448789       -1.958098246992
 N         -0.217261447928        0.333158602411       -1.473312178214
 C         -0.081214912641        0.132127649561       -0.148974851314
 C          0.750137786976        1.055950206323       -2.292363361012
 N          0.782417956547        3.648823174848        0.123367460859
 C          1.298184297748        4.574359326198       -0.787432821004
 N         -0.836333522344        2.546492457595        1.364028935359
 C         -0.518939617648        3.648060270749        0.675539297229
 C         -2.047444192277        2.484967445286        1.936675759695
 C         -2.991649856435        3.500255076902        1.832293474439
 C         -2.634358600820        4.661034273055        1.141069801069
 C         -1.392774791129        4.728966948075        0.516460645517
 C          2.561633810790        4.171651381577       -1.051006276014
 N          2.785460462937        3.018372767316       -0.303270013516
 C          1.704431370726        2.667156941026        0.430747305881
 C          4.037817816828        2.269553582452       -0.351783404542
 H         -3.583555629231       -2.498050516262        3.628643392506
 H         -3.278376042687       -2.028275366099        1.206392433621
 H         -0.001197291844       -0.208860256749        4.374893457797
 H         -1.904194400037       -1.596185357840        5.270470871182
 H         -3.020841169197       -1.223509541509       -0.848873956486
 H         -1.692451229824       -0.120400784890       -3.000158044758
 H          1.732038406164        0.959048342398       -1.835632681599
 H          0.772715371351        0.619764416543       -3.290288559037
 H          0.479399055371        2.113118265094       -2.360538647149
 H          0.738842470222        5.412789034652       -1.168123069330
 H         -2.253480240405        1.585059238191        2.503971605571
 H         -3.950291004415        3.409693517225        2.331217381061
 H         -3.325797190784        5.493643085287        1.059199221741
 H         -1.099930403713        5.618068110082       -0.027843033329
 H          3.316432340323        4.596051442113       -1.695054537001
 H          4.865785435315        2.910658608758       -0.036681425003
 H          3.954438428375        1.412150515006        0.314585795698
 H          4.219027738945        1.925645349518       -1.374346366342
 Cl         1.242733072679        2.131703962356        3.882516349400
 H         -0.006280706840       -5.373227169975        2.471841774438
 C          0.778772793176       -3.336287286067        0.206507327003
 N         -0.192634595472       -3.948622662729        0.929989319123
 H          3.686090245571       -1.195718553455       -2.774582650185
 N          2.063431360536       -2.165536535241       -1.964530435331
 C          2.730471161149       -1.663117692152       -3.008919357079
 N          0.205388678036       -3.276509261693       -1.056820304984
 C         -1.325765615359       -4.264977262575        0.180676580541
 C          0.880772908612       -2.746095581674       -2.190668382208
 H         -2.192515775434       -4.750655488250        0.603406548703
 C          2.260526252950       -1.702091292639       -4.321952714253
 C         -1.078953285418       -3.836236641796       -1.078431876615
 H          2.841767742302       -1.271537341485       -5.130383483718
 C          0.317422317207       -2.843511035975       -3.471545454713
 C          1.022713961741       -2.309771698822       -4.547518257677
 H         -1.717157292720       -3.862712352255       -1.944650831089
 H         -0.638402624245       -3.321044798084       -3.643295544973
 H          0.606553360971       -2.371292440787       -5.549731580592
 C         -0.033282735841       -4.284778695247        2.339655321069
 H         -0.866712282689       -3.878310637844        2.918338781329
 H          0.905298056126       -3.845235688782        2.686401665601
 Cl         2.977810016615       -0.387680823590        1.845392519955
66
Frame 2
 Fe         0.988884728091        0.949929446508        1.533364270906
 N         -1.268460937466       -0.534878170017        0.221613645815
 N         -0.634358779465       -0.378806243221        2.443961417594
 C         -2.771806031824       -1.932296396367        3.306193878794
 C         -2.603916060990       -1.669505163146        1.948661860212
 C         -1.518592062092       -0.880450150038        1.567601768427
 C         -0.798983121500       -0.650336713580        3.748744118988
 C         -1.866154950404       -1.404261116901        4.229151454638
 C         -2.098101292774       -0.729279271865       -0.882484274017
 C         -1.443528835171       -0.182963017475       -1.935159110835
 N         -0.240168143518        0.320825498522       -1.445865937449
 C         -0.109465185520        0.118116492771       -0.121218285262
 C          0.734824646818        1.036196096145       -2.262060622012
 N          0.800368022054        3.622045739681        0.138289013587
 C          1.340692504188        4.534213026629       -0.771702709320
 N         -0.848349566483        2.545368010664        1.360712031494
 C         -0.511829021223        3.635511441630        0.663625818981
 C         -2.074171477880        2.493465238165        1.901749742102
 C         -3.011770742694        3.510990434275        1.762827503661
 C         -2.626311403363        4.670043695927        1.083537992767
 C         -1.376511539659        4.718742407299        0.473061749601
 C          2.604833430438        4.117742907193       -1.008831001389
 N          2.804477916877        2.969064024283       -0.247307207453
 C          1.707606368986        2.634888606840        0.470668940361
 C          4.049450002145        2.206889370370       -0.267328341051
 H         -3.605272657455       -2.543433018227        3.637848026790
 H         -3.291034423872       -2.071784441412        1.216390918728
 H         -0.060402597064       -0.203300146049        4.405098033082
 H         -1.956527770274       -1.606833956882        5.290451507568
 H         -3.050079648636       -1.229981910280       -0.833297148479
 H         -1.709724110889       -0.128949459064       -2.979274333835
 H          1.712722187206        0.941648073486       -1.796481530039
 H          0.764037394277        0.593650323522       -3.256373822846
 H          0.466740933379        2.093056654745       -2.342400883853
 H          0.797735877833        5.376957409823       -1.166437953175
 H         -2.295478210404        1.602780785984        2.477798435152
 H         -3.975738762299        3.437578427666        2.255450770488
 H         -3.305356654022        5.511804810822        0.991233897072
 H         -1.066841000606        5.601010425786       -0.073240419588
 H          3.376128358885        4.532074677042       -1.639792205700
 H          4.877788464682        2.841226455412        0.060246355437
 H          3.944222806639        1.353798724243        0.401522815636
 H          4.246598489955        1.856239108699       -1.284473158367
 Cl         1.181200343367        2.141411658763        3.917101238561
 H          0.181234093421       -5.238386306333        2.492597352710
 C          0.825879599034       -3.240314442379        0.166487737737
 N         -0.110705568324       -3.866699662532        0.921724486895
 H          3.700937136469       -1.237591500923       -2.925131585892
 N          2.092172274235       -2.186702398192       -2.064295817240
 C          2.724848035252       -1.678129978859       -3.126517991381
 N          0.241575264750       -3.252014266887       -1.092272635227
 C         -1.240180127960       -4.246375716128        0.198555884203
 C          0.883947511713       -2.728542902691       -2.247277198884
 H         -2.082166748811       -4.750046056760        0.648677026760
 C          2.202951436541       -1.691567657366       -4.420004415695
 C         -1.019955454268       -3.859224101777       -1.079065454209
 H          2.771612691697       -1.284311252227       -5.249679577609
 C          0.263826539304       -2.786665744437       -3.502725178944
 C          0.944087599857       -2.270037678329       -4.603041076344
 H         -1.667464467290       -3.939671224437       -1.934286749461
 H         -0.713685102914       -3.228823329598       -3.639418664689
 H          0.487549154725       -2.310079173096       -5.588448816483
 C          0.084313721020       -4.157936426770        2.336627280203
 H         -0.768523319667       -3.794051309342        2.914436770967
 H          0.995381070032       -3.650533717040        2.662801512803
 Cl         2.922987172915       -0.422505952265        1.937078848008
66
Frame 3
 Fe         0.961760253598        0.941592290158        1.568818219429
 N         -1.285320454895       -0.544753446133        0.244648234437
 N         -0.671145305879       -0.373531220719        2.471175471373
 C         -2.790306126550       -1.957509530036        3.321238297987
 C         -2.617615238870       -1.694144599630        1.964384427689
 C         -1.541525569003       -0.889944754447        1.589315171408
 C         -0.841641118186       -0.643187740575        3.775670120091
 C         -1.899429787548       -1.414284547244        4.249461687293
 C         -2.112021002846       -0.734605962881       -0.862440097586
 C         -1.451548973085       -0.189517809593       -1.911972052789
 N         -0.247195423069        0.307831240045       -1.417873900087
 C         -0.121798111739        0.103053619270       -0.093003565113
 C          0.735343102878        1.015794351275       -2.231107028400
 N          0.814896161021        3.603496465950        0.149778828556
 C          1.377959741483        4.506523863352       -0.755437229674
 N         -0.862492932084        2.543703455948        1.346341689350
 C         -0.507369298804        3.627027210023        0.648388306224
 C         -2.099623562036        2.499986448791        1.861283625162
 C         -3.030566549239        3.519661653365        1.694465632721
 C         -2.620732219025        4.678365591524        1.028669803042
 C         -1.364268251541        4.711346527618        0.430478875228
 C          2.642645141041        4.079074221267       -0.968354124098
 N          2.820614546231        2.933838411862       -0.196366514095
 C          1.708991701798        2.612085972156        0.504037028670
 C          4.059833775491        2.162287286990       -0.189240831355
 H         -3.614228724707       -2.583654029451        3.648381922788
 H         -3.291976541753       -2.109545694178        1.227763275338
 H         -0.114238893390       -0.184247607333        4.436402298935
 H         -1.994081374724       -1.616224314567        5.310516256108
 H         -3.066902194968       -1.230208608736       -0.816194263198
 H         -1.714586719622       -0.130964637080       -2.956621641009
 H          1.708988193331        0.924703754201       -1.756172457415
 H          0.772227793844        0.565850749634       -3.221201580712
 H          0.469403225233        2.071993413842       -2.324478872208
 H          0.847979147937        5.350158514368       -1.165659827951
 H         -2.335491554682        1.614821609068        2.439996279128
 H         -4.000551041388        3.458834117650        2.178040541646
 H         -3.286626479917        5.530230306508        0.933853835909
 H         -1.039852661892        5.588679075276       -0.115387310738
 H          3.427891035329        4.484527332719       -1.587792054021
 H          4.886185352809        2.791474540206        0.152909021157
 H          3.935099989637        1.311767420543        0.479529004821
 H          4.274289364648        1.807754847301       -1.201339970649
 Cl         1.109217602678        2.171860089641        3.948032255737
 H          0.338103938405       -5.121918856929        2.505799890178
 C          0.858434724729       -3.169286408039        0.125209427499
 N         -0.045811196472       -3.808816289342        0.907076555483
 H          3.707168213300       -1.295821438018       -3.061720344916
 N          2.108267534012       -2.218589308484       -2.155228738649
 C          2.712317001029       -1.707321960779       -3.232265945014
 N          0.263777811870       -3.235939247213       -1.125762303800
 C         -1.167476923565       -4.246816259213        0.206907259646
 C          0.876683759617       -2.718117340380       -2.298025409991
 H         -1.984013971625       -4.770655989456        0.679625213706
 C          2.143258811732       -1.691002080145       -4.505377253047
 C         -0.972420256341       -3.889604457215       -1.083494182532
 H          2.692737936392       -1.289482261906       -5.350634005251
 C          0.206227361615       -2.735436008009       -3.527143202476
 C          0.861245145664       -2.229080013101       -4.647445771950
 H         -1.621809431005       -4.022495547293       -1.929984910830
 H         -0.793271309884       -3.134185533391       -3.627803408657
 H          0.366560268447       -2.240304704853       -5.614800007501
 C          0.175840140994       -4.053846635506        2.326511310375
 H         -0.693980179073       -3.729706529505        2.901699880234
 H          1.056390154859       -3.485134304115        2.634071192903
 Cl         2.881580447753       -0.428438705054        2.039847965455
66
Frame 4
 Fe         0.935017893406        0.934393244486        1.604622723079
 N         -1.300730083275       -0.554602650477        0.267643651816
 N         -0.707021719651       -0.368596120656        2.498170952194
 C         -2.807529291676       -1.983588475910        3.335576754746
 C         -2.629935219773       -1.719090666870        1.979543319260
 C         -1.563042352231       -0.899867417937        1.610831935141
 C         -0.883286352446       -0.637391631134        3.802098550145
 C         -1.930912344628       -1.426284015470        4.269128480780
 C         -2.124523424251       -0.739613909046       -0.842451282424
 C         -1.458393717726       -0.195168189980       -1.888646672185
 N         -0.253152591835        0.295756171953       -1.389762223303
 C         -0.133141820662        0.088792011934       -0.064647071407
 C          0.737187751351        0.995752220275       -2.200208944098
 N          0.830052362296        3.585446648106        0.161974867630
 C          1.415687346246        4.479114946034       -0.738364450766
 N         -0.875848333943        2.541835455303        1.331725145817
 C         -0.502087277843        3.618593795736        0.633553657832
 C         -2.123676081549        2.506062043909        1.821078227826
 C         -3.047555606807        3.527691661293        1.626906210088
 C         -2.616855675333        4.682883743576        0.967381493031
 C         -1.350914822749        4.703690426845        0.388434125290
 C          2.680773910919        4.041077885405       -0.926738085332
 N          2.836821205198        2.899083843734       -0.145006926918
 C          1.710668425582        2.589668281974        0.537562517607
 C          4.069918118290        2.118171964772       -0.111060437765
 H         -3.622452200855       -2.623894093276        3.657967871697
 H         -3.291514345425       -2.146983160882        1.238370269088
 H         -0.167582175881       -0.166310583217        4.467233376277
 H         -2.030029990979       -1.627971822308        5.329796362323
 H         -3.082556048821       -1.229548953958       -0.799186771354
 H         -1.718362627055       -0.132046872013       -2.933770687058
 H          1.706473214600        0.907896740507       -1.715802512638
 H          0.781807849119        0.538020497914       -3.186112953538
 H          0.473532793759        2.051348899655       -2.306177538485
 H          0.898700532837        5.323362562261       -1.163985174067
 H         -2.374141236794        1.625978874840        2.401621720331
 H         -4.022320353152        3.480548351764        2.103783824282
 H         -3.271950459885        5.542309958097        0.865028199310
 H         -1.011915700948        5.575920826848       -0.156937036404
 H          3.479762124039        4.437420125190       -1.534591592803
 H          4.894209144612        2.742082937356        0.245688220344
 H          3.925547620443        1.270478168876        0.557631329161
 H          4.301588407355        1.759374409067       -1.117776354015
 Cl         1.035863801781        2.202956969628        3.978565775823
 H          0.489209532984       -5.004024931327        2.518023115031
 C          0.892768177837       -3.101985230147        0.084169291663
 N          0.018990113490       -3.751871563508        0.892057392881
 H          3.708285563131       -1.352497034477       -3.202814738575
 N          2.120643877645       -2.245096687537       -2.246355156766
 C          2.696259282183       -1.735672309445       -3.339839431325
 N          0.287925509792       -3.220366924627       -1.157995794055
 C         -1.093462372429       -4.247138615464        0.214555579284
 C          0.869424070835       -2.706324614524       -2.347251532552
 H         -1.884752239465       -4.789860005691        0.708977824134
 C          2.079221828647       -1.689770397716       -4.590524342431
 C         -0.924357456632       -3.915091422539       -1.086565493117
 H          2.607646752075       -1.294012231607       -5.451900059065
 C          0.150238119332       -2.687696343418       -3.548897268309
 C          0.776148304560       -2.187869021462       -4.688843635711
 H         -1.573482133252       -4.097882756795       -1.924440206721
 H         -0.868397700054       -3.046017417899       -3.610975198753
 H          0.243400894592       -2.170974496862       -5.636366419371
 C          0.263226916086       -3.950793002016        2.315664527933
 H         -0.622547073252       -3.665973136485        2.887968051452
 H          1.111075362848       -3.323421601757        2.605312860942
 Cl         2.840354023384       -0.430415358902        2.145347787074
66
Frame 5
 Fe         0.909110284051        0.928233347697        1.641384670040
 N         -1.314986752270       -0.563471590810        0.291267953479
 N         -0.741766945445       -0.364261193960        2.525315907026
 C         -2.822519020079       -2.011546747392        3.349491283178
 C         -2.639946414651       -1.744932224312        1.994526680695
 C         -1.582919354407       -0.910069818210        1.632694311321
 C         -0.923229019722       -0.634262567682        3.828210537453
 C         -1.959215859041       -1.442165999601        4.288169073971
 C         -2.135898174574       -0.743569145433       -0.821713908196
 C         -1.464844455523       -0.198587161919       -1.864310397132
 N         -0.258642651367        0.285698620010       -1.361009977491
 C         -0.144080347521        0.076594944191       -0.035615975400
 C          0.739913425446        0.976540982939       -2.169171243648
 N          0.847332912234        3.567442532550        0.176291521331
 C          1.455242449139        4.450941616028       -0.719174680377
 N         -0.886584716428        2.539969670590        1.318865656699
 C         -0.493557627613        3.610665252195        0.621898833826
 C         -2.143969167188        2.512170222779        1.783429713248
 C         -3.060831210631        3.534328136356        1.559775366092
 C         -2.614088193635        4.680993993860        0.896025985836
 C         -1.333550838688        4.696069787793        0.349504796085
 C          2.720121387815        4.002255729768       -0.883187131906
 N          2.853814605396        2.863534443639       -0.092411430245
 C          1.713574991821        2.567032542263        0.572157793078
 C          4.079736304013        2.072741050244       -0.032558898162
 H         -3.629708969688       -2.664099635965        3.666834743863
 H         -3.288786037274       -2.184316557074        1.248513920971
 H         -0.219465293290       -0.151397530349        4.497721217197
 H         -2.063829687572       -1.642934443117        5.348459375985
 H         -3.097111665411       -1.227712312421       -0.781464781044
 H         -1.721448055907       -0.132109212822       -2.909929275786
 H          1.704746122850        0.891211345856       -1.675248908084
 H          0.792201168539        0.509944678063       -3.150734563094
 H          0.479094675486        2.031668762527       -2.287021197371
 H          0.951888512686        5.296017182959       -1.159269111747
 H         -2.409760283426        1.635984020401        2.363375981175
 H         -4.045046998718        3.495101805495        2.017391963553
 H         -3.265615693300        5.540237072257        0.769698764763
 H         -0.980340425589        5.562528504506       -0.196056234473
 H          3.532231918270        4.388400657707       -1.480087568560
 H          4.902258696388        2.691012593577        0.337919484336
 H          3.915489194772        1.228888620617        0.636557716373
 H          4.327571884499        1.708168749381       -1.033362662435
 Cl         0.962437196492        2.233154568215        4.009105537607
 H          0.631454455915       -4.880617770232        2.526522071464
 C          0.927654308061       -3.033479307351        0.044723422052
 N          0.082843778604       -3.692211297043        0.876795525173
 H          3.700323877215       -1.405932625185       -3.353667511867
 N          2.128675411521       -2.264401334814       -2.338820487689
 C          2.673179571743       -1.760702819351       -3.451368676349
 N          0.315444835577       -3.202676496624       -1.187590387049
 C         -1.016803915624       -4.243896495828        0.221509364251
 C          0.862517214411       -2.691439001800       -2.393975455143
 H         -1.783172052253       -4.803439825025        0.736258563977
 C          2.006838171413       -1.685392739232       -4.675291124375
 C         -0.872113841599       -3.936622897574       -1.088487814866
 H          2.508872473149       -1.291450555734       -5.553179550399
 C          0.095504159792       -2.642131117605       -3.565158168340
 C          0.686868578675       -2.145443231124       -4.724798738473
 H         -1.514354567549       -4.170777807500       -1.919436895463
 H         -0.936417685647       -2.967315050886       -3.584156827170
 H          0.116021833956       -2.102523996428       -5.649190377267
 C          0.343857264119       -3.846578618897        2.303289578657
 H         -0.555459380093       -3.601530462614        2.873360526480
 H          1.154633074454       -3.165372965177        2.576514276525
 Cl         2.798610563218       -0.428158877373        2.253887841838
66
Frame 6
 Fe         0.883263608227        0.923298781164        1.678025966939
 N         -1.328399728928       -0.572340813091        0.314806946306
 N         -0.775721537602       -0.360323295093        2.552141505399
 C         -2.837257790388       -2.039150951049        3.363059222256
 C         -2.649550470254       -1.770376230257        2.009175978042
 C         -1.601997580746       -0.920403725698        1.654361844729
 C         -0.962024559473       -0.632318605358        3.853831581349
 C         -1.986393701658       -1.458815120761        4.306815511236
 C         -2.146348250366       -0.747708900086       -0.801124255004
 C         -1.469814642813       -0.203403825363       -1.840389982142
 N         -0.263098502781        0.275044369827       -1.332563956994
 C         -0.154477561299        0.064815839188       -0.006616676441
 C          0.743951677343        0.955922792055       -2.138840208711
 N          0.863419818721        3.549001735439        0.188971022355
 C          1.493500768901        4.422887035035       -0.700907083706
 N         -0.897298844363        2.537863496005        1.305669843403
 C         -0.486014490867        3.601776922695        0.608507362884
 C         -2.163496478635        2.518459233914        1.747168799566
 C         -3.073459316478        3.540582698920        1.493495995010
 C         -2.609173280861        4.680121594853        0.828874198895
 C         -1.316547728169        4.688292497394        0.311209877239
 C          2.758295554851        3.964385595395       -0.840028267284
 N          2.869932801969        2.829019922451       -0.040419621925
 C          1.715902753673        2.545077077376        0.606008242468
 C          4.088652984562        2.028780212847        0.045306053662
 H         -3.636275934226       -2.704393472066        3.675145862909
 H         -3.285146656681       -2.221519671734        1.258205432373
 H         -0.270618951886       -0.137401962147        4.527652344325
 H         -2.096795870391       -1.658586989590        5.366679818455
 H         -3.110743892408       -1.225937542182       -0.764030729041
 H         -1.723831395401       -0.132315727676       -2.886207143079
 H          1.704078902567        0.873972417512       -1.634754760416
 H          0.804583912303        0.479232178414       -3.115570521871
 H          0.485613307371        2.010366293731       -2.269370142925
 H          1.003322505925        5.268185840883       -1.155722008582
 H         -2.444493989204        1.645491169057        2.325429850304
 H         -4.066310537705        3.509769659082        1.933993890276
 H         -3.256522456064        5.538686550671        0.678078493991
 H         -0.949359294365        5.548860075522       -0.234710465671
 H          3.583227971503        4.340354772889       -1.426083272784
 H          4.909088864150        2.641734949467        0.429483175851
 H          3.904838147624        1.189275689504        0.715148709593
 H          4.352701455119        1.658137018217       -0.949240097294
 Cl         0.887674330135        2.264039917916        4.038867395293
 H          0.768721473917       -4.756690891211        2.534194349707
 C          0.961916369280       -2.964425566616        0.005964919514
 N          0.145860108323       -3.632598670575        0.861173116806
 H          3.689429352707       -1.459408411938       -3.506416539868
 N          2.136747153140       -2.284317316935       -2.431697538374
 C          2.649145544449       -1.786763911123       -3.563749464263
 N          0.343395618661       -3.183446429397       -1.216574739218
 C         -0.939420865798       -4.240635658698        0.227350572618
 C          0.857007181065       -2.677367539693       -2.440349121342
 H         -1.680774597706       -4.817290618519        0.761315378385
 C          1.933689634424       -1.681919566614       -4.759348388117
 C         -0.819684076274       -3.955040968264       -1.090498684535
 H          2.409044305493       -1.290721375776       -5.653624070798
 C          0.042871833026       -2.598123961951       -3.580283752109
 C          0.599047772300       -2.104747194296       -4.759111418935
 H         -1.454775998365       -4.237674314101       -1.914208832620
 H         -1.001592341430       -2.888330596169       -3.555029582343
 H         -0.009433406080       -2.035416246156       -5.659161533337
 C          0.420596375993       -3.743337791265        2.290334003245
 H         -0.491798348157       -3.538254580291        2.857746505011
 H          1.192712313171       -3.009536295065        2.548397181718
 Cl         2.756418676933       -0.422391600618        2.364041907621
66
Frame 7
 Fe         0.858644465511        0.919118727670        1.714253120790
 N         -1.341348177246       -0.579892390986        0.339000528046
 N         -0.807991272795       -0.357368360954        2.578660041794
 C         -2.848651702473       -2.068851508961        3.376574727696
 C         -2.656786503809       -1.796400111785        2.023987568081
 C         -1.619892767589       -0.930456779656        1.676444008616
 C         -0.996851656052       -0.634830440027        3.878647433144
 C         -2.008303309778       -1.480486389835        4.324854720979
 C         -2.156307253653       -0.750987670824       -0.779715772704
 C         -1.474433508732       -0.207897117259       -1.815950911929
 N         -0.267851420700        0.266041546137       -1.304076940039
 C         -0.165112616047        0.055098235095        0.022468638799
 C          0.747981083575        0.935567739817       -2.109269231930
 N          0.881016189983        3.529572616779        0.202202845937
 C          1.533175554673        4.393713023371       -0.681132092173
 N         -0.904822942998        2.535273659118        1.294271307854
 C         -0.476111182292        3.591028188441        0.594969108636
 C         -2.179142117333        2.522734127537        1.711085531316
 C         -3.079125476043        3.547391661933        1.434261654885
 C         -2.605290712458        4.668543699229        0.746789983073
 C         -1.296040176887        4.678260442195        0.273818609876
 C          2.796950539311        3.925587760490       -0.795103943208
 N          2.886230099060        2.794113939225        0.012540873475
 C          1.719300270088        2.523245786854        0.640895249070
 C          4.096587994949        1.984364990327        0.123659568377
 H         -3.640818879312       -2.744604513920        3.683337282291
 H         -3.279306202085       -2.257855492625        1.267944600345
 H         -0.317730956933       -0.128580828101        4.556147189901
 H         -2.124788003554       -1.679242576623        5.384229263306
 H         -3.123923583551       -1.223015053417       -0.745531017112
 H         -1.727117193151       -0.130584774091       -2.861438928168
 H          1.703048032453        0.858180080426       -1.594384905155
 H          0.818327897776        0.446027373793       -3.080222410544
 H          0.491814987789        1.989028946742       -2.252522609261
 H          1.056949689344        5.239469814788       -1.149255414164
 H         -2.474060132255        1.654377835784        2.289851969237
 H         -4.085801952188        3.515709299800        1.839234098603
 H         -3.251786663662        5.520518513136        0.561228641472
 H         -0.915599238897        5.532190443413       -0.273241757604
 H          3.634130618884        4.290749344344       -1.370337719241
 H          4.915044745306        2.591888298722        0.520158730644
 H          3.893059338987        1.150782251242        0.795173805557
 H          4.375312815590        1.605540379400       -0.863782920240
 Cl         0.814539946098        2.292211171136        4.066571497261
 H          0.891999831276       -4.625156834280        2.536732019508
 C          0.994164259996       -2.891235772804       -0.030986136648
 N          0.205842984963       -3.568381708835        0.844531950798
 H          3.665412469716       -1.509228621181       -3.665193033953
 N          2.140494402539       -2.298747250334       -2.525145073445
 C          2.616119369529       -1.808292537571       -3.677289467297
 N          0.374502039289       -3.159518552745       -1.242699770636
 C         -0.859772569619       -4.230840144051        0.231501839018
 C          0.852676429749       -2.659264568368       -2.483274895859
 H         -1.576603633313       -4.822466024825        0.782443009784
 C          1.852731189592       -1.674620510623       -4.839274820588
 C         -0.761531812557       -3.967743902873       -1.092392325282
 H          2.297333895256       -1.285574643724       -5.749884421972
 C         -0.007285841578       -2.554156361963       -3.587932921638
 C          0.509539539528       -2.062275425781       -4.784478493889
 H         -1.380636761961       -4.298442158956       -1.910997574114
 H         -1.056927740553       -2.816444989301       -3.514102998861
 H         -0.134954051738       -1.968496346401       -5.656036221297
 C          0.486817515045       -3.638216551596        2.274974987256
 H         -0.434739707298       -3.473681585655        2.840479669580
 H          1.214988838990       -2.858386995806        2.519655811327
 Cl         2.712710686247       -0.414104400205        2.472072842618
66                        
4.1555
Fe      0.421518   -0.329272  1.161539
N       -1.773599  -1.822543  -0.224494
N       -1.251858  -1.600946  2.016160
C       -3.270473  -3.345872  2.800232
C       -3.078165  -3.064339  1.449570
C       -2.052829  -2.181751  1.109996
C       -1.438090  -1.891298  3.313474
C       -2.436452  -2.755509  3.752686
C       -2.588952  -1.984507  -1.344130
C       -1.904160  -1.439962  -2.377506
N       -0.696051  -0.973137  -1.863751
C       -0.595851  -1.189094  -0.537498
C       0.327590   -0.314773  -2.668980
N       0.485689   2.270096   -0.362359
C       1.157056   3.125237   -1.239549
N       -1.322006  1.292138   0.707897
C       -0.875859  2.342441   0.011349
C       -2.602295  1.286347   1.103737
C       -3.490573  2.315127   0.810027
C       -3.014140  3.407236   0.080948
C       -1.683514  3.433099   -0.325286
C       2.418145   2.646377   -1.334110
N       2.486525   1.517558   -0.521735
C       1.309267   1.259186   0.091249
C       3.687243   0.696907   -0.391380
H       -4.058560  -4.028650  3.101331
H       -3.690542  -3.531064  0.688235
H       -0.768123  -1.378393  3.994195
H       -2.557230  -2.956426  4.811147
H       -3.559960  -2.449717  -1.311801
H       -2.157199  -1.355358  -3.422081
H       1.278618   -0.390098  -2.145747
H       0.405282   -0.816167  -3.635253
H       0.074673   0.738386   -2.820101
H       0.694985   3.973845   -1.715201
H       -2.910885  0.420141   1.678770
H       -4.519878  2.263353   1.146719
H       -3.668615  4.237345   -0.165364
H       -1.291902  4.279404   -0.875430
H       3.265850   3.001573   -1.899390
H       4.505653   1.297338   0.014780
H       3.465587   -0.130474  0.281407
H       3.975619   0.310014   -1.372961
Cl      0.338971   1.063708   3.509897
H       0.581664   -5.736737  1.928755
C       0.602016   -4.056306  -0.667397
N       -0.159730  -4.741668  0.226190
H       3.194742   -2.786363  -4.433668
N       1.709689   -3.540786  -3.221552
C       2.140293   -3.052293  -4.392672
N       -0.017738  -4.368751  -1.866833
C       -1.204385  -5.452240  -0.366031
C       0.419179   -3.869400  -3.122924
H       -1.897530  -6.056262  0.199993
C       1.327345   -2.887271  -5.513114
C       -1.123210  -5.213542  -1.694563
H       1.733919   -2.493302  -6.438455
C       -0.488394  -3.737839  -4.184777
C       -0.017626  -3.244750  -5.398083
H       -1.720160  -5.588944  -2.510046
H       -1.535921  -3.982300  -4.058465
H       -0.698174  -3.128607  -6.236144
C       0.125434   -4.779155  1.656016
H       -0.800015  -4.654876  2.223169
H       0.808057   -3.962262  1.889499
Cl      2.254335   -1.655412  1.977812
66                        
4.0555
Fe      0.427734   -0.364433  1.133430
N       -1.801881  -1.827380  -0.232229
N       -1.255114  -1.614636  2.003624
C       -3.294906  -3.325436  2.807277
C       -3.108547  -3.050007  1.454560
C       -2.072917  -2.183272  1.104810
C       -1.436430  -1.898617  3.303016
C       -2.445257  -2.745312  3.752103
C       -2.622095  -1.996266  -1.347482
C       -1.943580  -1.454582  -2.386362
N       -0.734351  -0.981817  -1.880279
C       -0.626494  -1.193830  -0.554088
C       0.282006   -0.319892  -2.692088
N       0.479501   2.245405   -0.381083
C       1.141024   3.095314   -1.270905
N       -1.316193  1.284107   0.723999
C       -0.874197  2.330117   0.018808
C       -2.587945  1.290917   1.146090
C       -3.472590  2.327624   0.869412
C       -3.001046  3.414398   0.129299
C       -1.678519  3.427796   -0.303208
C       2.394908   2.603858   -1.393070
N       2.468935   1.473057   -0.584143
C       1.302269   1.225200   0.053188
C       3.662250   0.637813   -0.482210
H       -4.091238  -3.995138  3.116008
H       -3.735104  -3.508327  0.699689
H       -0.752894  -1.395090  3.977190
H       -2.561526  -2.941257  4.812002
H       -3.591570  -2.464139  -1.309102
H       -2.201452  -1.375798  -3.430248
H       1.246685   -0.438447  -2.203021
H       0.317650   -0.788946  -3.676522
H       0.052186   0.743766   -2.799231
H       0.677833   3.949355   -1.735658
H       -2.893167  0.427618   1.727256
H       -4.495393  2.285596   1.226723
H       -3.652939  4.249873   -0.105529
H       -1.290688  4.269950   -0.862296
H       3.233905   2.951665   -1.975672
H       4.497410   1.227821   -0.095348
H       3.446266   -0.187245  0.195372
H       3.922731   0.247562   -1.470311
Cl      0.390561   1.020271   3.490296
H       0.564326   -5.714132  1.950079
C       0.591010   -4.013435  -0.628782
N       -0.173395  -4.720454  0.245289
H       3.240732   -2.677132  -4.328934
N       1.742863   -3.462377  -3.152917
C       2.192827   -2.970379  -4.315158
N       0.002333   -4.332808  -1.842270
C       -1.191045  -5.449199  -0.371412
C       0.458974   -3.824189  -3.087297
H       -1.882601  -6.070422  0.177707
C       1.407400   -2.833975  -5.458830
C       -1.088439  -5.201662  -1.696711
H       1.829527   -2.436764  -6.375775
C       -0.422762  -3.719457  -4.173699
C       0.068733   -3.223026  -5.377421
H       -1.661294  -5.585114  -2.525579
H       -1.467251  -3.988027  -4.074001
H       -0.591519  -3.128857  -6.234255
C       0.088561   -4.765554  1.679119
H       -0.848838  -4.670057  2.231909
H       0.747191   -3.934528  1.929601
Cl      2.261143   -1.699231  1.933223
66                        
3.9555
Fe      0.425072   -0.402039  1.101448
N       -1.831002  -1.839445  -0.245364
N       -1.260528  -1.630762  1.985139
C       -3.310739  -3.318584  2.810070
C       -3.132128  -3.049379  1.455063
C       -2.091688  -2.192965  1.094323
C       -1.435156  -1.907917  3.287000
C       -2.449233  -2.742523  3.746645
C       -2.659833  -2.008367  -1.354439
C       -1.991243  -1.463170  -2.397876
N       -0.779102  -0.987748  -1.900699
C       -0.659210  -1.203826  -0.576410
C       0.224997   -0.313244  -2.717179
N       0.483062   2.224562   -0.389997
C       1.144039   3.075442   -1.279241
N       -1.314241  1.270004   0.718652
C       -0.866280  2.319527   0.022969
C       -2.582339  1.285836   1.150925
C       -3.457632  2.335635   0.894203
C       -2.979726  3.426341   0.164121
C       -1.660536  3.430288   -0.278730
C       2.391136   2.571822   -1.419716
N       2.461730   1.432909   -0.621962
C       1.299359   1.191763   0.025962
C       3.645810   0.581908   -0.544212
H       -4.110736  -3.980194  3.126693
H       -3.769582  -3.503577  0.706825
H       -0.741472  -1.408966  3.954096
H       -2.559690  -2.933288  4.808103
H       -3.627704  -2.478944  -1.309271
H       -2.257813  -1.383270  -3.439574
H       1.194694   -0.428090  -2.237589
H       0.255316   -0.775115  -3.705033
H       -0.013703  0.749377   -2.814576
H       0.685162   3.938527   -1.731423
H       -2.892880  0.419000   1.723996
H       -4.478049  2.300414   1.259038
H       -3.623928  4.272007   -0.054963
H       -1.267687  4.275202   -0.830112
H       3.227398   2.915950   -2.008392
H       4.494183   1.158462   -0.166006
H       3.429856   -0.245060  0.130986
H       3.886082   0.195547   -1.538965
Cl      0.396437   1.006294   3.475134
H       0.556627   -5.697520  1.971242
C       0.589912   -3.971030  -0.595987
N       -0.169773  -4.696979  0.266520
H       3.269871   -2.600633  -4.263700
N       1.767296   -3.403307  -3.105590
C       2.227063   -2.911818  -4.264270
N       0.022211   -4.298758  -1.817515
C       -1.166376  -5.442750  -0.364156
C       0.488774   -3.786416  -3.057287
H       -1.852055  -6.078832  0.175220
C       1.457695   -2.797460  -5.421152
C       -1.053337  -5.188901  -1.687279
H       1.887667   -2.400564  -6.334574
C       -0.377908  -3.702456  -4.157581
C       0.124217   -3.207231  -5.357382
H       -1.608934  -5.580814  -2.523899
H       -1.419506  -3.986537  -4.071718
H       -0.524153  -3.129766  -6.224890
C       0.079313   -4.749180  1.702256
H       -0.863235  -4.660889  2.247309
H       0.732701   -3.917347  1.962894
Cl      2.265757   -1.712716  1.919828
66                        
3.8555
Fe      0.403447   -0.436676  1.069656
N       -1.871529  -1.862242  -0.254449
N       -1.278458  -1.643347  1.969169
C       -3.324368  -3.321345  2.823621
C       -3.157400  -3.061741  1.465225
C       -2.119238  -2.209261  1.089378
C       -1.442258  -1.910774  3.274554
C       -2.454149  -2.739837  3.748648
C       -2.707899  -2.040192  -1.356632
C       -2.052532  -1.490986  -2.406369
N       -0.840555  -1.003750  -1.919796
C       -0.707240  -1.219184  -0.596895
C       0.145344   -0.310015  -2.742176
N       0.492165   2.200937   -0.401588
C       1.157867   3.044064   -1.294456
N       -1.315213  1.261235   0.702924
C       -0.851475  2.315600   0.025530
C       -2.579664  1.292889   1.144376
C       -3.435557  2.364973   0.915561
C       -2.940472  3.461802   0.206390
C       -1.624395  3.448905   -0.245650
C       2.393392   2.517594   -1.453547
N       2.452320   1.373178   -0.662906
C       1.293484   1.150720   -0.002004
C       3.616989   0.493678   -0.611924
H       -4.122710  -3.979305  3.151800
H       -3.802878  -3.519359  0.725960
H       -0.741816  -1.408344  3.931765
H       -2.556000  -2.922693  4.812346
H       -3.671358  -2.518889  -1.302924
H       -2.328640  -1.414529  -3.445937
H       1.123337   -0.423559  -2.279814
H       0.163624   -0.757529  -3.736743
H       -0.103566  0.751825   -2.820431
H       0.709784   3.918139   -1.736316
H       -2.903231  0.420854   1.702232
H       -4.454241  2.342150   1.286203
H       -3.568726  4.325063   0.010864
H       -1.217267  4.298093   -0.779934
H       3.228595   2.849114   -2.050899
H       4.492488   1.055745   -0.276512
H       3.405450   -0.314156  0.087315
H       3.810767   0.082098   -1.606883
Cl      0.350791   1.030998   3.475946
H       0.573878   -5.664850  1.989111
C       0.596301   -3.921629  -0.568319
N       -0.154507  -4.670994  0.281906
H       3.298645   -2.488437  -4.195928
N       1.797587   -3.325011  -3.060178
C       2.264537   -2.826998  -4.213131
N       0.055672   -4.263019  -1.798507
C       -1.121789  -5.441760  -0.364114
C       0.528806   -3.741024  -3.031693
H       -1.797531  -6.097033  0.164724
C       1.512830   -2.738803  -5.383803
C       -0.997131  -5.182154  -1.684947
H       1.948330   -2.335874  -6.291938
C       -0.321048  -3.683311  -4.146679
C       0.189248   -3.181870  -5.340499
H       -1.529944  -5.587442  -2.529949
H       -1.356619  -3.992840  -4.077124
H       -0.445884  -3.125148  -6.219325
C       0.077986   -4.726055  1.720272
H       -0.873241  -4.663607  2.253671
H       0.709034   -3.881628  1.994283
Cl      2.252130   -1.694010  1.945440
66
Frame 1
 Fe         0.780336496186        0.789170659466        1.624216672262
 N         -1.497742763889       -0.646013750737        0.320684990409
 N         -0.893824879049       -0.408740891871        2.540088387446
 C         -2.908737262007       -2.113862904410        3.415364066145
 C         -2.752363196317       -1.859839488345        2.054294448953
 C         -1.732214640842       -0.990717687333        1.668154189308
 C         -1.049390927606       -0.666972151708        3.848575520457
 C         -2.045068747202       -1.510031539424        4.332731538992
 C         -2.336029501830       -0.843858756150       -0.776550959078
 C         -1.696967160668       -0.286807119397       -1.832258122583
 N         -0.492179675244        0.225957538088       -1.353808625634
 C         -0.345719079579        0.013534763821       -0.031938932165
 C          0.471319064660        0.942358399944       -2.183374865509
 N          0.934247597695        3.425587250223        0.175699083528
 C          1.609011451102        4.252429256924       -0.725385062363
 N         -0.879424868102        2.514220171952        1.294195468907
 C         -0.402982942429        3.564030205637        0.616332745820
 C         -2.144391436962        2.557668326019        1.734742662825
 C         -2.978446971822        3.651506465983        1.529432674515
 C         -2.471644803746        4.741891306838        0.818257354974
 C         -1.159994787560        4.708920726899        0.352850480020
 C          2.828032321939        3.692911735427       -0.904088058305
 N          2.870125246483        2.548521788026       -0.111619638477
 C          1.713877643136        2.354847617874        0.562019482036
 C          4.005982870323        1.629667971583       -0.082612304162
 H         -3.693516717580       -2.784797375815        3.750718501288
 H         -3.391751005971       -2.335331004876        1.320629043629
 H         -0.356938924025       -0.146040529137        4.499939077988
 H         -2.139699766720       -1.685626921744        5.398263293214
 H         -3.289840320936       -1.340905726509       -0.716227830236
 H         -1.978772883247       -0.222624809567       -2.871419805091
 H          1.456942231238        0.840627076937       -1.735163113037
 H          0.484570304043        0.503353803663       -3.181306983233
 H          0.203383649886        2.000422741010       -2.250161394715
 H          1.179327784618        5.141760255892       -1.155442490923
 H         -2.468859058228        1.697605441586        2.310130993028
 H         -3.984858991465        3.656852516499        1.933788729246
 H         -3.079383952379        5.626801372812        0.651597273085
 H         -0.743446656371        5.551300343755       -0.185457482735
 H          3.666539340260        4.008560770175       -1.505704977696
 H          4.914107939839        2.172308737646        0.194458174905
 H          3.798904965458        0.853751982241        0.653837752137
 H          4.140332279199        1.175903471137       -1.069706589211
 Cl         0.664379980057        2.356809909932        4.151804293633
 H          1.022580560118       -4.413008837934        2.599730718595
 C          1.043461243611       -2.657828710458        0.046637017480
 N          0.298762133914       -3.425848748395        0.885780988551
 H          3.730654890633       -1.118331631376       -3.549246741397
 N          2.246879394626       -2.008078197480       -2.431316290455
 C          2.706830882759       -1.486097854109       -3.576677394981
 N          0.522033086729       -3.005202002456       -1.190773146524
 C         -0.649123110964       -4.209852948646        0.227223360414
 C          0.991828516477       -2.465016235643       -2.417293239189
 H         -1.316380657981       -4.881467172409        0.746231306088
 C          1.967740088566       -1.427234208776       -4.757313066150
 C         -0.512537565130       -3.946535935995       -1.091507531181
 H          2.401630448600       -1.014405628367       -5.661817014739
 C          0.151809345498       -2.431717691760       -3.541115776326
 C          0.659089403141       -1.914296459093       -4.729351965825
 H         -1.029715974368       -4.358599066247       -1.942838110964
 H         -0.875143874063       -2.771145928328       -3.483278256123
 H          0.031073934306       -1.875084968401       -5.614361404813
 C          0.512599235620       -3.482520583617        2.327039179946
 H         -0.447856195380       -3.438429681565        2.845834629136
 H          1.123656002300       -2.627505080696        2.613919580506
 Cl         2.612898966641       -0.398904379217        2.613913494353
66
Frame 2
 Fe         0.732824795287        0.791155047460        1.592000117393
 N         -1.536400340358       -0.666378124388        0.300822060197
 N         -0.940510841834       -0.403812122914        2.520750882696
 C         -2.915384661907       -2.153653614020        3.402063903146
 C         -2.762490090009       -1.902193214515        2.039716807946
 C         -1.765625732987       -1.008000988801        1.650844697730
 C         -1.095373758066       -0.654830388668        3.831121925373
 C         -2.070501178500       -1.520642280123        4.318119283246
 C         -2.368187962737       -0.890189309342       -0.796212326716
 C         -1.741142555389       -0.326139754105       -1.855464108779
 N         -0.548786323000        0.216852685288       -1.379132369484
 C         -0.396648045387        0.011855956683       -0.056719462527
 C          0.397151814474        0.950378679478       -2.214123734078
 N          0.952440305021        3.420616787662        0.163575575227
 C          1.637899827344        4.235677043837       -0.740074047595
 N         -0.861163786378        2.540107968533        1.308492663535
 C         -0.377280142945        3.581667089774        0.619774996567
 C         -2.123090300871        2.597956332331        1.758958713742
 C         -2.936601486780        3.710883776749        1.574784272633
 C         -2.425205476179        4.789342957304        0.848310695619
 C         -1.121782407228        4.734531044972        0.360109476666
 C          2.843707760008        3.649959404387       -0.930524867592
 N          2.866117770457        2.500022383672       -0.144753653100
 C          1.712718367066        2.332835076819        0.539906884829
 C          3.971112658995        1.541924969879       -0.138760909669
 H         -3.683230497370       -2.844121216662        3.738089173217
 H         -3.385255570253       -2.401317616966        1.306749671283
 H         -0.419279175938       -0.112477844223        4.482532370565
 H         -2.164535361928       -1.689130561973        5.384783512699
 H         -3.311079003083       -1.407604415901       -0.733665845630
 H         -2.024430942817       -0.273903838096       -2.895307384367
 H          1.385886599805        0.868707685133       -1.769351110115
 H          0.416243188820        0.509785548202       -3.210711722051
 H          0.107816481801        2.002900993010       -2.282534928239
 H          1.225990074069        5.138796241004       -1.159356945327
 H         -2.443184219795        1.752436497765        2.357761344794
 H         -3.918135188857        3.753666729517        2.036355390878
 H         -3.006142880272        5.700632929093        0.724454647731
 H         -0.698742083390        5.568779817977       -0.186498817188
 H          3.681920199323        3.946457353502       -1.542503185626
 H          4.906124582714        2.057689142533        0.099784307337
 H          3.761930323457        0.785726053949        0.618007435546
 H          4.056964640500        1.065567932410       -1.121301215375
 Cl         0.533158716299        2.453114731907        4.294580390806
 H          1.066554274232       -4.386562478040        2.623789080725
 C          1.076121822776       -2.640762123341        0.063950209400
 N          0.338041291250       -3.422157409114        0.897249416882
 H          3.738185824829       -1.028813968958       -3.524662476370
 N          2.272473535056       -1.950866360756       -2.408915599834
 C          2.722022344554       -1.417027704364       -3.553306016334
 N          0.569525163438       -2.997758253705       -1.177579109592
 C         -0.590743965071       -4.222837952170        0.231784359445
 C          1.030519180538       -2.443390702117       -2.400983116324
 H         -1.251609408369       -4.904525074283        0.745790563085
 C          1.986832705392       -1.380546014802       -4.737492717488
 C         -0.448153457959       -3.958271326082       -1.085933142693
 H          2.415217846709       -0.962144848102       -5.642165038487
 C          0.193279825693       -2.431795353842       -3.527839196021
 C          0.691265787595       -1.902455822501       -4.714690499289
 H         -0.952293202844       -4.379484186151       -1.940550956007
 H         -0.825575722156       -2.795735004790       -3.473855922778
 H          0.065057274620       -1.879094890146       -5.601748276681
 C          0.532650767661       -3.471761891323        2.341693552757
 H         -0.437465522365       -3.454333185121        2.844357438318
 H          1.113301587338       -2.598408513111        2.637840612056
 Cl         2.544973955899       -0.326900507315        2.687812267287
66
Frame 3
 Fe         0.683909648840        0.800524872299        1.559632091047
 N         -1.571056661293       -0.686352993304        0.278666759059
 N         -0.992333697550       -0.393270574359        2.500473043365
 C         -2.920658904507       -2.193462204619        3.384216064933
 C         -2.768807788173       -1.945039675366        2.020834209595
 C         -1.797701392192       -1.024178103175        1.631057359894
 C         -1.146654662513       -0.639570388964        3.812210962234
 C         -2.099504815653       -1.529661334418        4.300132665340
 C         -2.393074872893       -0.937614296894       -0.819407261361
 C         -1.776083156732       -0.367485792846       -1.881425401671
 N         -0.599019513084        0.207663383565       -1.405217775749
 C         -0.444777527621        0.012800276756       -0.081738252316
 C          0.331889942171        0.955687920578       -2.244493632760
 N          0.970940482168        3.420141995355        0.153504472261
 C          1.666454796194        4.224300857960       -0.752187255193
 N         -0.835968384309        2.572766141474        1.334746803698
 C         -0.348251825275        3.604363480155        0.630404165172
 C         -2.088934882464        2.650402073302        1.808695782612
 C         -2.885872388528        3.777010475503        1.635952186162
 C         -2.373860735555        4.841479253580        0.890024493998
 C         -1.080779170836        4.764890908803        0.376480987496
 C          2.858301602820        3.613318944372       -0.955044232267
 N          2.860845078745        2.457378527255       -0.177143949985
 C          1.711170152011        2.315078848438        0.517579800143
 C          3.934549041986        1.462843834882       -0.190623910987
 H         -3.670173956783       -2.904163163781        3.719640572553
 H         -3.371835636340       -2.467693906200        1.287596026452
 H         -0.487707042716       -0.078235384321        4.465523121430
 H         -2.195439018508       -1.690723521541        5.367702175459
 H         -3.324677521453       -1.475113295858       -0.755574589960
 H         -2.058462999330       -0.327714092400       -2.922274501062
 H          1.321284297201        0.899122314070       -1.797727375509
 H          0.362958689470        0.508322273112       -3.237204017794
 H          0.018761968344        2.000965478311       -2.321192530667
 H          1.271987746894        5.140021039790       -1.161235863296
 H         -2.403301774130        1.818247981192        2.427860520395
 H         -3.857139531127        3.838813327808        2.117060688136
 H         -2.939127293952        5.765289516500        0.780443643362
 H         -0.656435223151        5.587684848140       -0.186545210795
 H          3.694635186720        3.890377568188       -1.578798414361
 H          4.892642544969        1.951632735113        0.010148741667
 H          3.725899000252        0.726292605902        0.585777727303
 H          3.973236183450        0.966097358130       -1.166241281534
 Cl         0.367938450779        2.543943706697        4.492290946614
 H          1.115509612638       -4.352362708003        2.647230269135
 C          1.109905452016       -2.627539793239        0.075751952297
 N          0.378253599947       -3.418633706394        0.906030340771
 H          3.741021466355       -0.956743322594       -3.515883313426
 N          2.294488674491       -1.904203136297       -2.396534019660
 C          2.733490333880       -1.366309907115       -3.543441845977
 N          0.616596466233       -2.995510534041       -1.168423500410
 C         -0.531791962606       -4.236775669931        0.236398471168
 C          1.065659857235       -2.428746013998       -2.390464400594
 H         -1.184871259829       -4.927955009751        0.747551671833
 C          1.997696929529       -1.347364883229       -4.727760140600
 C         -0.383637999077       -3.974586045699       -1.081203725023
 H          2.417440795440       -0.922251539369       -5.633320101574
 C          0.228292050562       -2.437400874169       -3.517630695040
 C          0.714211935034       -1.898632347937       -4.705110071504
 H         -0.875450571498       -4.406152600659       -1.937740594874
 H         -0.781932804761       -2.824409021168       -3.464149495748
 H          0.087945222919       -1.891133493591       -5.592546873598
 C          0.554295443342       -3.457771777891        2.353389234180
 H         -0.423775094771       -3.471077231728        2.840069098435
 H          1.099265644624       -2.564070511515        2.655905148203
 Cl         2.467621771951       -0.247553690874        2.757302038895
66
Frame 4
 Fe         0.631292655649        0.811152116062        1.523108639095
 N         -1.607201164078       -0.709141251862        0.252744821380
 N         -1.050713824285       -0.380545543227        2.476098373772
 C         -2.924102794083       -2.234856934925        3.363743434672
 C         -2.771826303647       -1.992749080182        1.998961645473
 C         -1.829850843588       -1.044096868355        1.607609132112
 C         -1.205426465387       -0.619801676861        3.789619552373
 C         -2.132440787060       -1.536058506660        4.278652935825
 C         -2.416906741144       -0.991415972045       -0.846474693669
 C         -1.810201748837       -0.415145328822       -1.911319685938
 N         -0.652187296360        0.196750895599       -1.434879140175
 C         -0.498430421076        0.016366997521       -0.109841688420
 C          0.263397677075        0.960521876250       -2.277239754026
 N          0.993221777874        3.418245331639        0.144144092870
 C          1.695765546813        4.206160361240       -0.770249551182
 N         -0.799473079175        2.610676714081        1.374234918076
 C         -0.309472880321        3.630573865250        0.651441351008
 C         -2.041234663697        2.711155954208        1.873723675535
 C         -2.820327327579        3.852291873453        1.713242360894
 C         -2.306453499142        4.902959501197        0.950095086929
 C         -1.027690515011        4.800478960311        0.405992675910
 C          2.866007563115        3.561602629485       -0.996368267078
 N          2.854098334623        2.409447669784       -0.212472067713
 C          1.709114756820        2.293253711311        0.491944780703
 C          3.898810883523        1.383638767541       -0.232498640542
 H         -3.654232578576       -2.964844147475        3.699837091557
 H         -3.353621432545       -2.538888086648        1.266139794091
 H         -0.565593903634       -0.038448154439        4.445596850921
 H         -2.230365575675       -1.690130341089        5.347057531074
 H         -3.334421240680       -1.552613263448       -0.781380649588
 H         -2.089753801218       -0.390160890852       -2.953309749996
 H          1.251528475620        0.935998542495       -1.824464885743
 H          0.312607236495        0.503269219637       -3.264396090610
 H         -0.079136407393        1.995792680404       -2.366651930611
 H          1.323242451039        5.137457763074       -1.164456499446
 H         -2.353047201588        1.889531830082        2.506836829651
 H         -3.788724862354        3.924810636168        2.196850966290
 H         -2.874022132678        5.820928346387        0.816615307264
 H         -0.606779956807        5.607493272933       -0.181755626474
 H          3.703535465163        3.822512053887       -1.625441642033
 H          4.878100059264        1.852810806915       -0.096213215357
 H          3.706718775179        0.685521047533        0.583640246646
 H          3.878321756084        0.843344011425       -1.186273984754
 Cl         0.128885724676        2.621944511499        4.754477791734
 H          1.174222249005       -4.302889072708        2.669644367796
 C          1.146172110102       -2.609861541248        0.081652817504
 N          0.423541602656       -3.408903586828        0.912118930181
 H          3.741110142343       -0.891342211012       -3.521103856916
 N          2.314838472069       -1.859232997946       -2.393854699515
 C          2.742227979595       -1.321073596853       -3.545249570563
 N          0.666053344982       -2.991727137643       -1.163652061900
 C         -0.466646945825       -4.247197233639        0.241346714867
 C          1.099867804987       -2.414495910442       -2.386252002801
 H         -1.109614499987       -4.947815518088        0.752245688911
 C          2.003192119800       -1.318953629678       -4.727643131846
 C         -0.314364894033       -3.990545817115       -1.077181604081
 H          2.412054261251       -0.887620627086       -5.635102065541
 C          0.260745332905       -2.444207756451       -3.511863517178
 C          0.732123195298       -1.898034049558       -4.701604606509
 H         -0.793340234269       -4.435156065729       -1.934175642148
 H         -0.739826582529       -2.854429263777       -3.456211221235
 H          0.104160506194       -1.906148453891       -5.587849234180
 C          0.583237058128       -3.433246357021        2.361951999622
 H         -0.400007013173       -3.480751232110        2.834286684870
 H          1.087891510707       -2.517867182562        2.666374995130
 Cl         2.371352788398       -0.146296659095        2.845398893031
66
Frame 5
 Fe         0.590291955206        0.818981782141        1.496914697514
 N         -1.632469246493       -0.732762077022        0.234331465949
 N         -1.091928891266       -0.372264030109        2.457019366333
 C         -2.930494075141       -2.255400271810        3.355479194177
 C         -2.778303123755       -2.023499807068        1.988807659678
 C         -1.854138641703       -1.060030338336        1.592074964187
 C         -1.243924929229       -0.604293078807        3.772706874652
 C         -2.156696014104       -1.532476498451        4.266254774731
 C         -2.428975428477       -1.045103395540       -0.866054187698
 C         -1.829169439325       -0.466394488349       -1.933759724247
 N         -0.689868179801        0.179144147052       -1.457403647925
 C         -0.539697309699        0.015012549939       -0.129969022681
 C          0.211227274155        0.961382988985       -2.299072096032
 N          1.005849718609        3.415663571521        0.135282862802
 C          1.723606550904        4.198199006757       -0.771742549646
 N         -0.778577352958        2.639072925828        1.396638819885
 C         -0.285780091176        3.649300817399        0.660362333359
 C         -2.004652244786        2.765869768997        1.928122447079
 C         -2.770290517538        3.916950596357        1.773486519474
 C         -2.255521183887        4.954717701901        0.993733220336
 C         -0.989328408669        4.829629888770        0.425397460644
 C          2.883417822004        3.535016470589       -0.999290624543
 N          2.844817867761        2.371824338976       -0.232877460730
 C          1.699451273024        2.274785059842        0.471863951614
 C          3.855956398190        1.313693070800       -0.271547791349
 H         -3.649072154560       -2.994156804270        3.697284359200
 H         -3.348078783889       -2.586419886307        1.259520034268
 H         -0.607178757589       -0.016166160869        4.426765977592
 H         -2.257582050408       -1.676907262099        5.335724141891
 H         -3.333274193686       -1.627306923758       -0.800131520494
 H         -2.105548585568       -0.455360592316       -2.976713900359
 H          1.194080664201        0.974737800976       -1.834020059238
 H          0.286845046419        0.493659487484       -3.280137759549
 H         -0.163196826759        1.984154866361       -2.404699133194
 H          1.369289677033        5.139700359163       -1.158612823106
 H         -2.322764442524        1.945459543295        2.559534878110
 H         -3.736743221890        3.998606192241        2.258439451806
 H         -2.817939193379        5.874004525672        0.853256282372
 H         -0.568220858271        5.626807475025       -0.175244873686
 H          3.720203790940        3.778918805558       -1.636038827362
 H          4.855183063353        1.757474991594       -0.216210060342
 H          3.698174158913        0.659599007800        0.587969510991
 H          3.759241480160        0.731659213946       -1.196088616410
 Cl        -0.078347259676        2.634246466054        5.021597178116
 H          1.220972411487       -4.247660275858        2.683106501747
 C          1.173960443627       -2.591177605980        0.075321029499
 N          0.459353522202       -3.392769173303        0.909710537076
 H          3.745737085865       -0.852303877282       -3.538743308002
 N          2.330690422569       -1.826398647157       -2.403287789792
 C          2.755605951540       -1.302116593938       -3.561990013695
 N          0.704061612482       -2.986354684813       -1.168848793745
 C         -0.412066330729       -4.252119456802        0.241215830769
 C          1.125255056079       -2.402987796475       -2.393394773580
 H         -1.046382715494       -4.958629373951        0.754797131065
 C          2.012421076847       -1.309729689023       -4.741750874553
 C         -0.257377192284       -4.003231486091       -1.079063906437
 H          2.412855306499       -0.873730373892       -5.650671633164
 C          0.285479495936       -2.450221422502       -3.518101691289
 C          0.748049894595       -1.902975316316       -4.710876640948
 H         -0.724598375226       -4.462507321371       -1.934760247645
 H         -0.707937085948       -2.877477342636       -3.460216211259
 H          0.120080587504       -1.925469425784       -5.596950360177
 C          0.610110040810       -3.397307019557        2.361083122670
 H         -0.375180084177       -3.465375389890        2.826033723873
 H          1.087816250413       -2.465658603775        2.659197726851
 Cl         2.281217290734       -0.043530929516        2.939236892564
66
Frame 6
 Fe         0.554508654476        0.823052228655        1.475820892878
 N         -1.655728617495       -0.755555938105        0.219991955331
 N         -1.123140597992       -0.369933124285        2.440281009250
 C         -2.938807143883       -2.268135613881        3.352601985329
 C         -2.788595833662       -2.046165798867        1.984141586565
 C         -1.876048654841       -1.074475934157        1.580451536243
 C         -1.273362005106       -0.592639893713        3.758155889808
 C         -2.176300033381       -1.527380109940        4.257821478998
 C         -2.438120645253       -1.098370246010       -0.881106074686
 C         -1.843517915746       -0.519798783803       -1.952165922977
 N         -0.723709522550        0.158684783225       -1.476535942542
 C         -0.579063497904        0.013033320552       -0.146291019492
 C          0.161999950779        0.959462599312       -2.317642963308
 N          1.017323193866        3.410931941154        0.127561375859
 C          1.752274408036        4.189771120359       -0.768624411204
 N         -0.761725197356        2.663382786400        1.413055602990
 C         -0.264466543793        3.665032497577        0.667068355058
 C         -1.974226468157        2.813788729593        1.969125206662
 C         -2.724168606536        3.976149690769        1.823729686554
 C         -2.204814184908        5.004519606376        1.034802763659
 C         -0.952030091213        4.856451851641        0.443085552437
 C          2.903740506837        3.510317033187       -0.993892184118
 N          2.835081358568        2.334151559415       -0.249428190078
 C          1.688151658640        2.254703445971        0.453330349659
 C          3.812056278099        1.245193479257       -0.306632452120
 H         -3.648785233666       -3.011847625562        3.701611842132
 H         -3.352484163930       -2.621113702257        1.259950761754
 H         -0.640788831241        0.004692762457        4.408517803290
 H         -2.276922074011       -1.665231915600        5.328276384171
 H         -3.328653599541       -1.701141088192       -0.814196542224
 H         -2.117395037435       -0.521337150531       -2.995682691170
 H          1.137849389157        1.011517505086       -1.840505626529
 H          0.264657459165        0.481958503097       -3.292107517029
 H         -0.243988185085        1.968118793946       -2.439840667032
 H          1.414385334893        5.138817319234       -1.151420720070
 H         -2.302837628359        1.992815607092        2.594755408153
 H         -3.686648555221        4.069058254345        2.313905003408
 H         -2.759503154242        5.927326187991        0.892654421329
 H         -0.527881895890        5.646097742141       -0.164994666193
 H          3.737845280090        3.735899908951       -1.641040327058
 H          4.821892966097        1.661944448634       -0.353290872703
 H          3.708612261565        0.645578863468        0.599370462742
 H          3.626367020321        0.616366106940       -1.185068584551
 Cl        -0.291992654920        2.603574443116        5.264020333433
 H          1.257896932830       -4.192769770825        2.692503560162
 C          1.196545313542       -2.567373261592        0.065779072935
 N          0.492118175720       -3.371096777928        0.905537133314
 H          3.743141034269       -0.801773254082       -3.552325186078
 N          2.340233496441       -1.789758955009       -2.414095640141
 C          2.766179686567       -1.279251139610       -3.578499775436
 N          0.735539694778       -2.975964161694       -1.176096065475
 C         -0.360987149457       -4.251660506415        0.241328092721
 C          1.146487890167       -2.389824378388       -2.403292532141
 H         -0.984611495974       -4.964692063501        0.758896783745
 C          2.022910315666       -1.300351210863       -4.757813773714
 C         -0.207450388009       -4.009395599700       -1.080659333842
 H          2.415418338202       -0.857724708104       -5.666971757083
 C          0.311240849337       -2.459496574574       -3.529782522893
 C          0.767134112570       -1.910746996565       -4.724629776625
 H         -0.663673308489       -4.483815413811       -1.933972581734
 H         -0.672362171704       -2.908652060670       -3.472823164219
 H          0.144190348757       -1.954226020464       -5.613205136509
 C          0.638303886982       -3.354251162495        2.357484619570
 H         -0.347406342712       -3.429181117195        2.820396914253
 H          1.103047328187       -2.412610963449        2.645204519523
 Cl         2.195064305057        0.055349901895        3.023416277058
66
Frame 7
 Fe         0.521565467221        0.821311853977        1.443884345178
 N         -1.684247864193       -0.779469699059        0.204467141286
 N         -1.148980658116       -0.371089250547        2.419990872918
 C         -2.943738931584       -2.278442744251        3.353447907332
 C         -2.796657655538       -2.070287634879        1.982563008843
 C         -1.894833247230       -1.093030608136        1.568199134421
 C         -1.296031431065       -0.580973692317        3.740676942874
 C         -2.189944255882       -1.519400770719        4.250022323533
 C         -2.458008085817       -1.150314319270       -0.893270376064
 C         -1.874658854157       -0.569912761255       -1.969883629491
 N         -0.770503504431        0.137366528787       -1.500862875207
 C         -0.627583119951        0.012155588247       -0.168322586969
 C          0.098726472988        0.952341800763       -2.346054815767
 N          1.030997843212        3.400310428849        0.110048151051
 C          1.776543805808        4.171419653373       -0.783719639261
 N         -0.733952564136        2.685437214145        1.432413528422
 C         -0.234401197346        3.678586028745        0.675608190148
 C         -1.925122739966        2.863729665436        2.025034281121
 C         -2.666449449590        4.031250533392        1.878444131172
 C         -2.144080375641        5.050847824588        1.080407600594
 C         -0.904622735618        4.882198026446        0.466903883692
 C          2.906824847758        3.463990220015       -1.030230765536
 N          2.819610698733        2.285555073656       -0.292220580451
 C          1.675568208216        2.225011526714        0.415365891417
 C          3.786967260989        1.188764964318       -0.330619847253
 H         -3.646103215938       -3.024625735050        3.712463215192
 H         -3.359080729703       -2.655567668518        1.265827628847
 H         -0.688062031620        0.047308089661        4.385931658965
 H         -2.286764418205       -1.650161304422        5.321804891011
 H         -3.333837555799       -1.773524624521       -0.821329561189
 H         -2.145575195882       -0.590680755999       -3.013760803507
 H          1.069118985509        1.037886221754       -1.862493143066
 H          0.220976314956        0.466143527312       -3.314515920693
 H         -0.334455759254        1.947570073772       -2.482957671007
 H          1.459419283808        5.132855083593       -1.152623949913
 H         -2.269703585226        2.037569902923        2.635349581980
 H         -3.623905136780        4.134980186930        2.375593771075
 H         -2.691049974851        5.977461307232        0.939011750532
 H         -0.478749100128        5.664733703575       -0.148793789683
 H          3.753703341638        3.690077270694       -1.659658505232
 H          4.789614913713        1.593262576746       -0.482277398554
 H          3.744368227982        0.662844881385        0.623986272692
 H          3.538325424524        0.493322113164       -1.138421861259
 Cl        -0.576532053233        2.544959965605        5.530083985891
 H          1.292750569435       -4.142775978194        2.697473477032
 C          1.211766276406       -2.539106386861        0.057627524074
 N          0.519853225447       -3.347722268397        0.901863378399
 H          3.737015466945       -0.732608357401       -3.549169425836
 N          2.356297088463       -1.762168986294       -2.421111402804
 C          2.772228011136       -1.233790395847       -3.580850562863
 N          0.763167061122       -2.962747826486       -1.182421695016
 C         -0.316856400279       -4.246405607838        0.241370884447
 C          1.171760045838       -2.379850996873       -2.412439389898
 H         -0.927558436945       -4.968153140693        0.762171518485
 C          2.039886827235       -1.280647216812       -4.765889939483
 C         -0.165232589009       -4.008763858718       -1.081976689018
 H          2.428467398188       -0.832746745821       -5.674114316182
 C          0.345589974402       -2.471280925624       -3.543611292890
 C          0.798625302032       -1.919399253047       -4.738297860378
 H         -0.608622444625       -4.498671624060       -1.933242854689
 H         -0.629431649129       -2.938863455937       -3.490328721679
 H          0.182670229459       -1.979812622295       -5.630479274573
 C          0.664831537660       -3.314427359417        2.353839735561
 H         -0.320190548136       -3.396334006939        2.816944408331
 H          1.118694248858       -2.364720071422        2.632989463426
 Cl         2.099593135320        0.147226818118        3.094140665474
66                        
3.6555
Fe      0.059509   -0.420541  0.823040
N       -2.136770  -2.046395  -0.405832
N       -1.587663  -1.625479  1.801787
C       -3.390531  -3.511765  2.759647
C       -3.249955  -3.315892  1.386469
C       -2.341208  -2.349829  0.960159
C       -1.729218  -1.824095  3.123274
C       -2.625764  -2.751851  3.646013
C       -2.896290  -2.451130  -1.501428
C       -2.327702  -1.863106  -2.581853
N       -1.239669  -1.128085  -2.118480
C       -1.100698  -1.231521  -0.783592
C       -0.386713  -0.306427  -2.972774
N       0.618743   2.155541   -0.493754
C       1.379629   2.926906   -1.373823
N       -1.146635  1.463571   0.839357
C       -0.631471  2.457135   0.093931
C       -2.323581  1.663708   1.453436
C       -3.036489  2.851746   1.337340
C       -2.498256  3.871993   0.551168
C       -1.272979  3.681403   -0.084116
C       2.487044   2.192665   -1.646114
N       2.373346   1.002263   -0.932455
C       1.230847   0.956231   -0.222462
C       3.320246   -0.113203  -0.973242
H       -4.090932  -4.254501  3.127834
H       -3.821771  -3.902721  0.678710
H       -1.117107  -1.191749  3.757621
H       -2.717207  -2.872905  4.719397
H       -3.756508  -3.094986  -1.425944
H       -2.593537  -1.903538  -3.626337
H       0.583424   -0.201668  -2.493460
H       -0.260759  -0.799167  -3.937175
H       -0.836047  0.679684   -3.117490
H       1.087950   3.905626   -1.716874
H       -2.682823  0.834834   2.051297
H       -3.983961  2.971429   1.849935
H       -3.023077  4.814587   0.433566
H       -0.834221  4.463597   -0.690696
H       3.338874   2.413534   -2.270416
H       4.297610   0.255634   -1.287480
H       3.387415   -0.542627  0.027426
H       2.968263   -0.881460  -1.667864
Cl      -1.114102  1.239481   5.032003
H       0.854292   -5.367797  2.132166
C       0.794528   -3.743364  -0.511665
N       0.117220   -4.566928  0.328471
H       3.278761   -1.816297  -4.075085
N       1.932105   -2.918687  -2.973421
C       2.342567   -2.368579  -4.124751
N       0.368172   -4.181492  -1.754350
C       -0.691836  -5.487933  -0.336248
C       0.781264   -3.596624  -2.982421
H       -1.288428  -6.223993  0.181146
C       1.649752   -2.476080  -5.329118
C       -0.540193  -5.245732  -1.657324
H       2.036453   -2.017710  -6.232880
C       -0.007768  -3.744926  -4.133486
C       0.445596   -3.182458  -5.323141
H       -0.963815  -5.750641  -2.509910
H       -0.959459  -4.260296  -4.100319
H       -0.145300  -3.283568  -6.228345
C       0.252332   -4.523724  1.780311
H       -0.735623  -4.574549  2.244435
H       0.733096   -3.584794  2.053782
Cl      1.641329   -1.042312  2.500357
66                        
3.5555
Fe      0.080057   -0.458724  0.803252
N       -2.152874  -2.045246  -0.412927
N       -1.577803  -1.643236  1.791510
C       -3.407668  -3.498670  2.757834
C       -3.272170  -3.303135  1.384109
C       -2.350174  -2.351597  0.953401
C       -1.715208  -1.840688  3.113597
C       -2.625357  -2.752560  3.640749
C       -2.923273  -2.439990  -1.504914
C       -2.360897  -1.848217  -2.586445
N       -1.265752  -1.120538  -2.127633
C       -1.115385  -1.233792  -0.794857
C       -0.419648  -0.293215  -2.983287
N       0.634722   2.129576   -0.499595
C       1.401388   2.913208   -1.363519
N       -1.128684  1.433620   0.834063
C       -0.619372  2.425349   0.082946
C       -2.309895  1.628530   1.441392
C       -3.032619  2.809422   1.313285
C       -2.500270  3.827875   0.520780
C       -1.271015  3.642566   -0.108162
C       2.511639   2.183789   -1.636722
N       2.393176   0.983419   -0.941041
C       1.245489   0.926818   -0.239858
C       3.349130   -0.124985  -0.979624
H       -4.118407  -4.230086  3.129009
H       -3.859428  -3.878172  0.679317
H       -1.086658  -1.221678  3.744844
H       -2.712926  -2.872969  4.714517
H       -3.785633  -3.080632  -1.426423
H       -2.635569  -1.881266  -3.628960
H       0.550404   -0.181487  -2.505130
H       -0.291706  -0.784775  -3.948020
H       -0.876442  0.689654   -3.127123
H       1.111554   3.896172   -1.695622
H       -2.664996  0.801273   2.043878
H       -3.983292  2.924809   1.820962
H       -3.033234  4.764513   0.392549
H       -0.838070  4.422762   -0.721434
H       3.368125   2.413729   -2.251283
H       4.299490   0.235778   -1.374919
H       3.486637   -0.500777  0.035549
H       2.962704   -0.931541  -1.609040
Cl      -1.102200  1.218615   5.027898
H       0.842495   -5.355490  2.146760
C       0.770426   -3.698704  -0.488127
N       0.112331   -4.542452  0.347224
H       3.259776   -1.762304  -4.051943
N       1.918105   -2.870936  -2.950512
C       2.329581   -2.324364  -4.103209
N       0.362385   -4.146461  -1.733597
C       -0.670115  -5.482170  -0.322807
C       0.773939   -3.559779  -2.961210
H       -1.249064  -6.234725  0.190864
C       1.644751   -2.447326  -5.310576
C       -0.518712  -5.233687  -1.642613
H       2.032691   -1.992441  -6.215557
C       -0.008548  -3.721329  -4.114816
C       0.446314   -3.163427  -5.305987
H       -0.923445  -5.748565  -2.498425
H       -0.956694  -4.243308  -4.081988
H       -0.138946  -3.275528  -6.213537
C       0.244745   -4.506683  1.799260
H       -0.743879  -4.555363  2.262016
H       0.730147   -3.571862  2.077364
Cl      1.658131   -1.058153  2.490463
66                        
3.4555
Fe      0.094651   -0.494068  0.797043
N       -2.172326  -2.043686  -0.406316
N       -1.566213  -1.661300  1.792764
C       -3.428292  -3.476448  2.773393
C       -3.300249  -3.282776  1.398714
C       -2.361675  -2.351002  0.960495
C       -1.698487  -1.855102  3.115840
C       -2.623841  -2.747023  3.650286
C       -2.950734  -2.433553  -1.494775
C       -2.394494  -1.838957  -2.577823
N       -1.294833  -1.114596  -2.123734
C       -1.134552  -1.234627  -0.792808
C       -0.456018  -0.280391  -2.979948
N       0.649445   2.092499   -0.513369
C       1.423174   2.879093   -1.368120
N       -1.111035  1.408437   0.830551
C       -0.608300  2.389090   0.061209
C       -2.295204  1.605491   1.431172
C       -3.027325  2.777710   1.278615
C       -2.502154  3.784215   0.466228
C       -1.270316  3.596421   -0.156737
C       2.537486   2.152328   -1.631334
N       2.414097   0.950196   -0.939820
C       1.259462   0.889744   -0.250356
C       3.379978   -0.150302  -0.960843
H       -4.151629  -4.192481  3.150114
H       -3.907470  -3.843051  0.698951
H       -1.051875  -1.249955  3.741821
H       -2.705948  -2.865135  4.724730
H       -3.813506  -3.073246  -1.413054
H       -2.676379  -1.867762  -3.618583
H       0.522390   -0.182479  -2.515624
H       -0.346225  -0.758443  -3.953602
H       -0.908362  0.707422   -3.102480
H       1.135199   3.862311   -1.700937
H       -2.645403  0.787114   2.048562
H       -3.979988  2.895382   1.782057
H       -3.043208  4.713110   0.317139
H       -0.844071  4.366949   -0.786728
H       3.399899   2.385308   -2.236378
H       4.322319   0.210181   -1.375174
H       3.532649   -0.499615  0.061688
H       2.994305   -0.974794  -1.566367
Cl      -1.086445  1.202585   5.030616
H       0.836781   -5.325891  2.151946
C       0.729089   -3.642818  -0.477122
N       0.106371   -4.520888  0.350291
H       3.230230   -1.682893  -4.035882
N       1.901064   -2.809960  -2.937705
C       2.308692   -2.258733  -4.089735
N       0.360677   -4.110141  -1.727048
C       -0.620244  -5.497415  -0.329649
C       0.766630   -3.514122  -2.951975
H       -1.165442  -6.279311  0.177130
C       1.630333   -2.394515  -5.299322
C       -0.465967  -5.239979  -1.647404
H       2.015692   -1.936552  -6.203851
C       -0.010308  -3.687647  -4.107297
C       0.441516   -3.126648  -5.298153
H       -0.831486  -5.773347  -2.509692
H       -0.952029  -4.221353  -4.074047
H       -0.138623  -3.248159  -6.207746
C       0.224942   -4.487633  1.803567
H       -0.766164  -4.557953  2.258451
H       0.690643   -3.545219  2.088818
Cl      1.673405   -1.065177  2.497292
66                        
3.3555
Fe      0.030473   -0.502376  0.591697
N       -2.241672  -2.117761  -0.527613
N       -1.613757  -1.683894  1.656448
C       -3.482843  -3.459954  2.697782
C       -3.355307  -3.310437  1.317555
C       -2.416428  -2.393597  0.848654
C       -1.747784  -1.834602  2.985443
C       -2.677363  -2.703301  3.549751
C       -2.999235  -2.577798  -1.602785
C       -2.473145  -1.990658  -2.705082
N       -1.411377  -1.199232  -2.274937
C       -1.245252  -1.270726  -0.941589
C       -0.613813  -0.350053  -3.154826
N       0.741238   2.191731   -0.411085
C       1.616854   3.079542   -1.036112
N       -1.075776  1.424751   0.809457
C       -0.507189  2.473749   0.190538
C       -2.259772  1.603512   1.416594
C       -2.921331  2.826378   1.428024
C       -2.325201  3.905973   0.775379
C       -1.096409  3.735738   0.140885
C       2.677712   2.334608   -1.431421
N       2.417781   1.020720   -1.050656
C       1.235903   0.909392   -0.415002
C       3.341635   -0.096284  -1.240161
H       -4.208479  -4.161470  3.096887
H       -3.968285  -3.888315  0.637480
H       -1.099513  -1.214028  3.593932
H       -2.760085  -2.783432  4.627631
H       -3.828150  -3.258052  -1.501419
H       -2.754154  -2.064573  -3.743808
H       0.298866   -0.077657  -2.628980
H       -0.363286  -0.899580  -4.062692
H       -1.174952  0.552272   -3.412482
H       1.423349   4.133728   -1.143844
H       -2.668607  0.727365   1.904488
H       -3.874058  2.925825   1.935004
H       -2.809393  4.877041   0.756174
H       -0.620744  4.559835   -0.375744
H       3.582676   2.618209   -1.945964
H       3.935210   0.081299   -2.139030
H       4.007126   -0.181519  -0.377050
H       2.768589   -1.016591  -1.358261
Cl      -1.303737  1.171487   5.025194
H       0.868551   -5.223581  2.248129
C       0.688310   -3.631759  -0.425036
N       0.102742   -4.516734  0.420494
H       3.166833   -1.670819  -3.989384
N       1.863657   -2.820124  -2.884486
C       2.274438   -2.290502  -4.044706
N       0.362965   -4.152184  -1.664989
C       -0.562206  -5.549118  -0.239211
C       0.763928   -3.576294  -2.900897
H       -1.071954  -6.344180  0.283611
C       1.633969   -2.500618  -5.264628
C       -0.404272  -5.320848  -1.562573
H       2.021056   -2.057732  -6.175906
C       0.022454   -3.824185  -4.065684
C       0.478408   -3.284583  -5.265072
H       -0.730528  -5.895813  -2.413831
H       -0.895248  -4.398385  -4.034308
H       -0.073094  -3.463145  -6.183026
C       0.205315   -4.437501  1.873205
H       -0.783939  -4.565160  2.318901
H       0.605273   -3.459219  2.137428
Cl      1.557327   -0.876343  2.405467
66                        
3.2555
Fe      0.003777   -0.528901  0.579946
N       -2.287608  -2.128303  -0.538284
N       -1.664353  -1.700392  1.648280
C       -3.514513  -3.504805  2.677218
C       -3.386657  -3.345903  1.298206
C       -2.458959  -2.414045  0.836473
C       -1.802538  -1.856629  2.975810
C       -2.722745  -2.739243  3.534259
C       -3.038885  -2.592706  -1.616333
C       -2.517683  -1.995603  -2.715561
N       -1.465420  -1.194049  -2.280906
C       -1.300980  -1.268308  -0.947513
C       -0.672972  -0.335884  -3.156975
N       0.760450   2.136070   -0.444830
C       1.654693   3.011163   -1.060439
N       -1.043711  1.409748   0.818547
C       -0.478986  2.440144   0.165881
C       -2.211517  1.611256   1.449179
C       -2.862910  2.839886   1.446621
C       -2.276042  3.897768   0.751603
C       -1.062029  3.703805   0.095174
C       2.710383   2.251678   -1.442509
N       2.429536   0.941965   -1.062496
C       1.238762   0.847020   -0.441532
C       3.343585   -0.187027  -1.228395
H       -4.230414  -4.218421  3.072279
H       -3.990580  -3.928135  0.613703
H       -1.158965  -1.235985  3.589008
H       -2.807403  -2.824601  4.611595
H       -3.861643  -3.280899  -1.518553
H       -2.795278  -2.069973  -3.755189
H       0.249708   -0.080398  -2.639908
H       -0.439078  -0.872423  -4.076786
H       -1.229991  0.575002   -3.392502
H       1.477714   4.068344   -1.168188
H       -2.612891  0.752235   1.971799
H       -3.801437  2.959848   1.975278
H       -2.755514  4.870773   0.717152
H       -0.593694  4.510927   -0.453968
H       3.625111   2.522983   -1.946322
H       3.958924   -0.018279  -2.114266
H       3.989892   -0.273720  -0.350742
H       2.761226   -1.101305  -1.355870
Cl      -1.481209  1.184405   5.074740
H       0.924913   -5.147909  2.271082
C       0.704722   -3.548432  -0.414812
N       0.163163   -4.454527  0.438338
H       3.129103   -1.570587  -4.017549
N       1.859380   -2.738144  -2.893061
C       2.248251   -2.207301  -4.060371
N       0.397428   -4.090177  -1.650013
C       -0.458803  -5.518314  -0.213037
C       0.773662   -3.513250  -2.893248
H       -0.929920  -6.332487  0.316478
C       1.600116   -2.438427  -5.272212
C       -0.316743  -5.290567  -1.537709
H       1.970020   -1.994837  -6.190266
C       0.025337   -3.783168  -4.048296
C       0.460024   -3.244618  -5.256022
H       -0.617607  -5.884502  -2.385400
H       -0.881511  -4.373438  -4.002354
H       -0.096533  -3.440161  -6.167426
C       0.262143   -4.364352  1.890620
H       -0.727414  -4.486424  2.337863
H       0.660784   -3.384145  2.149342
Cl      1.446628   -0.774875  2.481318
66                        
3.1555
Fe      0.025165   -0.577377  0.568278
N       -2.318087  -2.125348  -0.524898
N       -1.653155  -1.728827  1.655403
C       -3.515715  -3.513572  2.696558
C       -3.404091  -3.346443  1.317060
C       -2.470000  -2.424000  0.849575
C       -1.777878  -1.890820  2.983468
C       -2.703522  -2.763752  3.548293
C       -3.094296  -2.567181  -1.595138
C       -2.591098  -1.955689  -2.694908
N       -1.524649  -1.168283  -2.268474
C       -1.334011  -1.265816  -0.940273
C       -0.749969  -0.291024  -3.141665
N       0.792707   2.076169   -0.482120
C       1.701293   2.950186   -1.077571
N       -1.017384  1.372913   0.785056
C       -0.459484  2.384892   0.099551
C       -2.197289  1.580662   1.390478
C       -2.866148  2.798500   1.331304
C       -2.285632  3.837146   0.602491
C       -1.060334  3.635728   -0.030121
C       2.771766   2.192510   -1.419649
N       2.485491   0.884949   -1.037106
C       1.275744   0.788551   -0.453408
C       3.416482   -0.236150  -1.153752
H       -4.236386  -4.219913  3.096054
H       -4.026245  -3.914283  0.636773
H       -1.116035  -1.284305  3.590678
H       -2.776063  -2.854741  4.626058
H       -3.919526  -3.251673  -1.491961
H       -2.890099  -2.011182  -3.729817
H       0.205406   -0.088076  -2.661514
H       -0.579101  -0.788373  -4.096513
H       -1.289038  0.646218   -3.304420
H       1.523829   4.005988   -1.197722
H       -2.592833  0.736715   1.941561
H       -3.813664  2.924929   1.842217
H       -2.779528  4.800216   0.522445
H       -0.597630  4.425928   -0.607976
H       3.701087   2.464249   -1.895769
H       4.067236   -0.069404  -2.014418
H       4.025837   -0.307425  -0.248736
H       2.847115   -1.155675  -1.297152
Cl      -1.521897  1.199732   5.017303
H       0.945567   -5.163019  2.279096
C       0.687009   -3.510943  -0.387482
N       0.186174   -4.450347  0.454060
H       3.067526   -1.443813  -3.981217
N       1.828189   -2.650556  -2.864041
C       2.198486   -2.096383  -4.026565
N       0.401825   -4.047658  -1.629478
C       -0.392675  -5.529161  -0.211346
C       0.756544   -3.444416  -2.866822
H       -0.827734  -6.369755  0.307599
C       1.545895   -2.324290  -5.236579
C       -0.262036  -5.277471  -1.532943
H       1.901076   -1.862468  -6.151451
C       0.004005   -3.712405  -4.019296
C       0.420733   -3.151209  -5.223088
H       -0.537852  -5.871358  -2.389162
H       -0.892203  -4.318939  -3.973273
H       -0.138568  -3.345047  -6.133165
C       0.281755   -4.376270  1.907437
H       -0.708030  -4.504655  2.352321
H       0.679143   -3.398654  2.177221
Cl      1.451102   -0.799593  2.490601
66                        
3.0555
Fe      0.049282   -0.622352  0.545696
N       -2.341870  -2.120274  -0.528075
N       -1.649750  -1.750489  1.648566
C       -3.532131  -3.511045  2.695048
C       -3.427017  -3.340111  1.315400
C       -2.483403  -2.428586  0.845631
C       -1.771346  -1.912503  2.976692
C       -2.706568  -2.773559  3.544483
C       -3.135859  -2.543440  -1.592965
C       -2.644653  -1.920784  -2.691855
N       -1.567438  -1.145321  -2.270232
C       -1.358395  -1.261330  -0.946301
C       -0.802624  -0.256235  -3.140182
N       0.818144   2.034369   -0.507314
C       1.732734   2.911284   -1.088821
N       -0.990820  1.341084   0.765881
C       -0.440204  2.343216   0.061110
C       -2.175322  1.550547   1.361082
C       -2.855521  2.760563   1.272559
C       -2.282347  3.788567   0.523283
C       -1.052326  3.585056   -0.099562
C       2.812164   2.157828   -1.410910
N       2.525117   0.849767   -1.031238
C       1.305076   0.748105   -0.468847
C       3.468458   -0.263297  -1.122821
H       -4.259287  -4.209790  3.096260
H       -4.062480  -3.895653  0.637236
H       -1.098932  -1.315440  3.581119
H       -2.775792  -2.865238  4.622420
H       -3.963845  -3.224198  -1.486940
H       -2.958424  -1.961255  -3.723106
H       0.169108   -0.081698  -2.681785
H       -0.666348  -0.729339  -4.112676
H       -1.330478  0.693535   -3.261792
H       1.552618   3.966214   -1.212712
H       -2.564727  0.716105   1.930488
H       -3.806222  2.888948   1.777116
H       -2.785563  4.744539   0.419427
H       -0.595147  4.366071   -0.694130
H       3.748767   2.433018   -1.870496
H       4.133748   -0.095934  -1.972240
H       4.061133   -0.322644  -0.205954
H       2.909565   -1.188089  -1.271234
Cl      -1.580242  1.179320   4.967320
H       0.964315   -5.159360  2.301612
C       0.666215   -3.475843  -0.356081
N       0.208300   -4.443007  0.478199
H       3.019062   -1.360964  -3.959563
N       1.803994   -2.589159  -2.838824
C       2.158195   -2.024514  -4.001373
N       0.408699   -4.015703  -1.602037
C       -0.320120  -5.541559  -0.195995
C       0.742717   -3.396203  -2.837381
H       -0.715811  -6.405162  0.316558
C       1.499329   -2.256405  -5.207251
C       -0.198648  -5.274704  -1.515637
H       1.841995   -1.786842  -6.122956
C       -0.016689  -3.667670  -3.984221
C       0.384079   -3.096592  -5.188862
H       -0.443111  -5.873622  -2.377894
H       -0.905470  -4.284823  -3.931770
H       -0.179840  -3.292989  -6.095519
C       0.294976   -4.376272  1.932480
H       -0.695646  -4.516274  2.371966
H       0.683019   -3.397115  2.209392
Cl      1.453909   -0.826313  2.488481
66
Frame 1
 Fe         0.461037945216        0.617397068891        1.130950643697
 N         -1.929625261761       -0.875869851328        0.035931719618
 N         -1.234204598987       -0.562590166171        2.214852059421
 C         -3.078626848383       -2.404446513781        3.208290877989
 C         -2.977687073806       -2.183908331413        1.836459493253
 C         -2.056674340638       -1.233963800677        1.397282620297
 C         -1.352675230961       -0.775571943883        3.532655297025
 C         -2.265261626049       -1.677695099291        4.076120912746
 C         -2.748155113529       -1.248960539504       -1.026936825895
 C         -2.277245137706       -0.579701587106       -2.105458278928
 N         -1.185730121974        0.169719392404       -1.675368061654
 C         -0.949488625374       -0.003680622304       -0.363892687793
 C         -0.436030602145        1.093531400947       -2.518402264893
 N          1.307665783602        3.261664445237        0.092978462076
 C          2.257436580690        4.116778731871       -0.463047627597
 N         -0.558983301856        2.603174766210        1.301526716115
 C          0.037539166980        3.596035597002        0.620548285403
 C         -1.763829103564        2.831363542953        1.844846302369
 C         -2.436491293093        4.043054681297        1.695012883984
 C         -1.796083130921        5.072874569902        1.006689638799
 C         -0.539706730826        4.852049082196        0.445413870991
 C          3.325152829702        3.336747304433       -0.759305356898
 N          2.993921601864        2.034458558463       -0.398298503546
 C          1.761490603229        1.963042792372        0.139091662708
 C          3.903840715773        0.893882754073       -0.483791329853
 H         -3.795817307045       -3.125019585913        3.588924581135
 H         -3.605508435782       -2.730471602103        1.143094839367
 H         -0.686822453405       -0.192667197508        4.153152805180
 H         -2.319084839637       -1.823177089908        5.150754895981
 H         -3.580032475430       -1.926162656557       -0.933958370855
 H         -2.616972035680       -0.572320723166       -3.128473143495
 H          0.546161837684        1.245907471296       -2.075708826504
 H         -0.328533713442        0.660580421760       -3.511165329735
 H         -0.962782858315        2.048535905470       -2.588997936874
 H          2.107283406377        5.176337312275       -0.584306625567
 H         -2.181477846553        2.003474315974        2.407546577938
 H         -3.438531650374        4.160708913369        2.091968257702
 H         -2.274175296095        6.040248199903        0.889570246585
 H         -0.038614280499        5.630256623003       -0.116651060117
 H          4.283707711266        3.590797462730       -1.184383974194
 H          4.550348483180        1.016621334968       -1.353480681631
 H          4.522275016605        0.845637015828        0.415948002460
 H          3.318031173473       -0.018768469202       -0.589448747128
 Cl        -1.700621347785        2.400912744021        5.460944582952
 H          1.600192004251       -3.851657683798        2.922112593691
 C          1.125531045162       -2.202478422518        0.277043877202
 N          0.736936603012       -3.182941880353        1.127642504407
 H          3.287494442768       -0.058543961286       -3.424603228472
 N          2.152377001924       -1.310446573678       -2.252543130704
 C          2.441813379051       -0.739283803853       -3.426696197268
 N          0.844834561843       -2.759991307152       -0.955886922107
 C          0.229766008382       -4.306891640046        0.477256452916
 C          1.109810350127       -2.135844848589       -2.203606072670
 H         -0.108609099377       -5.186210095119        1.004262549476
 C          1.735440817775       -0.989351955941       -4.601780510125
 C          0.291163746237       -4.042218698663       -0.845940527509
 H          2.020820119749       -0.508918962745       -5.532005579430
 C          0.307774594477       -2.428877478903       -3.314229537256
 C          0.640640909755       -1.853342539096       -4.536116069144
 H          0.040317369310       -4.657411990749       -1.695599710076
 H         -0.561391644365       -3.069654633499       -3.223200246738
 H          0.043068275533       -2.067068386521       -5.417013012856
 C          0.874698260912       -3.108690827143        2.576162928360
 H         -0.090487057311       -3.306174981315        3.046074795216
 H          1.216734962378       -2.110325717769        2.838780643433
 Cl         1.800653174380        0.505509759703        3.140403797022
66
Frame 2
 Fe         0.450438957187        0.615236550110        1.123143085959
 N         -1.945826785167       -0.859980794523        0.008146984253
 N         -1.242506190832       -0.609362269990        2.189278977263
 C         -3.041198782653       -2.532682391247        3.124455609816
 C         -2.951303911787       -2.258145472631        1.762102049182
 C         -2.055726279186       -1.269681182075        1.355377037263
 C         -1.355318204506       -0.871817488540        3.497068728080
 C         -2.243181858773       -1.815542713422        4.012990109582
 C         -2.787343355057       -1.183957722923       -1.051984860468
 C         -2.332743499869       -0.474063053305       -2.110663902129
 N         -1.227273388211        0.248988308694       -1.672291067264
 C         -0.967555800332        0.021853897756       -0.373636037675
 C         -0.488797676940        1.202615617798       -2.489843468690
 N          1.369557726377        3.244744050662        0.095471666933
 C          2.348705997962        4.076932113930       -0.443847482421
 N         -0.540276047470        2.627091628409        1.258909841562
 C          0.092294106617        3.605372097616        0.588537062416
 C         -1.759591713845        2.875839855425        1.758298211222
 C         -2.414856133612        4.092523495527        1.563542390889
 C         -1.725666650932        5.115225984206        0.912774577058
 C         -0.451347372224        4.874511882769        0.402108657394
 C          3.404726411334        3.272092947613       -0.715214448161
 N          3.035376960638        1.977819569662       -0.363368611822
 C          1.793682723737        1.936400418552        0.154103596478
 C          3.915863003405        0.813975706485       -0.439287899717
 H         -3.744765916904       -3.277485878167        3.483043563246
 H         -3.569802028106       -2.794589326455        1.051874789244
 H         -0.703118322666       -0.294272788299        4.135018934881
 H         -2.282451655873       -2.008379773881        5.081709395605
 H         -3.624227169960       -1.855729538237       -0.970045935074
 H         -2.693602975880       -0.422175904133       -3.124733419921
 H          0.502637288377        1.332072577015       -2.061435746130
 H         -0.405738669457        0.809193451335       -3.500581470229
 H         -1.011169888967        2.161945800421       -2.512809799164
 H          2.225176092911        5.139425154216       -0.567253293142
 H         -2.208446970255        2.054519961887        2.308071026547
 H         -3.448577353054        4.209513402376        1.872387400633
 H         -2.174294151269        6.096871441846        0.796802289425
 H          0.086041679776        5.646139253508       -0.134995216928
 H          4.379257059554        3.503899996408       -1.115973838477
 H          4.535573639255        0.889930497912       -1.333054561486
 H          4.562684297227        0.782979930323        0.440835047421
 H          3.306571067195       -0.086854488187       -0.494115133928
 Cl        -2.278094379977        2.288735985954        5.309599175446
 H          1.804976413010       -3.767995152454        2.956410093713
 C          1.174701239427       -2.172462394021        0.321102930122
 N          0.847688896933       -3.159311032860        1.188246329248
 H          3.144764959223       -0.002404190904       -3.469788521169
 N          2.087720452344       -1.273945537371       -2.249534775053
 C          2.309980786014       -0.694785154946       -3.432699781346
 N          0.867831407126       -2.745486568741       -0.897277009801
 C          0.365194228616       -4.307462521624        0.561028473628
 C          1.063949305363       -2.117430706149       -2.154809325828
 H          0.081167202142       -5.197314114040        1.102442377354
 C          1.561116934390       -0.967287928429       -4.576511147647
 C          0.368719597200       -4.047990829051       -0.764265090230
 H          1.792143436367       -0.479752546819       -5.518248295056
 C          0.218913489212       -2.429276726103       -3.226750001009
 C          0.483515454522       -1.847174659319       -4.461862805508
 H          0.111414699132       -4.677178503690       -1.602147071345
 H         -0.629911105857       -3.090874772138       -3.096787899582
 H         -0.141818114360       -2.083287428752       -5.317446295842
 C          1.027918934245       -3.069227373314        2.630366049015
 H          0.090350380794       -3.319136826918        3.129022825279
 H          1.319838141051       -2.052071644752        2.878355936710
 Cl         1.716039385319        0.600125819994        3.190638989377
66
Frame 3
 Fe         0.437236190629        0.618605396197        1.118247133954
 N         -1.959386716677       -0.846044442085       -0.018737177108
 N         -1.246428719247       -0.661936162273        2.162396100811
 C         -2.996370783461       -2.666164506041        3.032497347783
 C         -2.922057395512       -2.333069497774        1.682809731952
 C         -2.051363222815       -1.308542104101        1.311644723145
 C         -1.345923416396       -0.981646796015        3.456903439377
 C         -2.207842256799       -1.966555358698        3.941900791798
 C         -2.824364295484       -1.120115685341       -1.073156813327
 C         -2.386054012764       -0.369765251336       -2.109884800857
 N         -1.267260444118        0.327409295636       -1.664549090513
 C         -0.984408037326        0.046993927216       -0.381343399101
 C         -0.540165630451        1.310509712684       -2.455077414522
 N          1.429291209439        3.230686915637        0.099682641144
 C          2.437138625945        4.038110590481       -0.423887384997
 N         -0.528772920623        2.653826470271        1.204347228813
 C          0.145708619104        3.618932151545        0.555188029117
 C         -1.758125791711        2.927367250107        1.663272404167
 C         -2.384268633097        4.156399419687        1.440664889939
 C         -1.649267423515        5.166428713507        0.821281942316
 C         -0.363484368951        4.899854446892        0.353898967320
 C          3.479639831586        3.207865165412       -0.670440859085
 N          3.072391340616        1.923280308056       -0.325940168186
 C          1.821499074048        1.912725050832        0.169009493599
 C          3.922556664967        0.736759182538       -0.391333238358
 H         -3.685570984988       -3.435074469231        3.367094298827
 H         -3.533017967509       -2.855838527270        0.955309561886
 H         -0.701344632266       -0.416768245460        4.111886096793
 H         -2.233080886139       -2.206281197312        5.002453325228
 H         -3.664764317921       -1.788032621237       -1.002190999156
 H         -2.767688570592       -0.273683492836       -3.112674724726
 H          0.459925315865        1.418711931267       -2.041948452139
 H         -0.480959532708        0.957500008469       -3.481644343672
 H         -1.058021321712        2.271834032914       -2.430287266655
 H          2.341892695991        5.103227924643       -0.547593803720
 H         -2.246206658693        2.108865106412        2.184660492827
 H         -3.439237905977        4.279158507806        1.667413597926
 H         -2.071347905365        6.158753788461        0.696571250067
 H          0.208654896740        5.661488327647       -0.161118914331
 H          4.466920587317        3.415117855713       -1.052877245286
 H          4.513526378555        0.765888246314       -1.306626699838
 H          4.597594226994        0.720673460124        0.467526852393
 H          3.291124268298       -0.149497583494       -0.396030737046
 Cl        -2.828611068715        2.148757476792        5.043522898966
 H          2.003382551969       -3.682712881357        2.985545895336
 C          1.211339461957       -2.138943086208        0.370580711619
 N          0.953372729628       -3.133278227266        1.250583784870
 H          2.986006752101        0.062213387951       -3.496050170124
 N          2.016585537128       -1.237012046223       -2.235646981756
 C          2.175178215655       -0.654667537966       -3.425846616576
 N          0.886132752548       -2.729603151282       -0.833397896827
 C          0.495665544557       -4.303173256404        0.644559418717
 C          1.014809200778       -2.099517196777       -2.097693468695
 H          0.265490297690       -5.201470244565        1.197651019587
 C          1.382099036933       -0.944384220235       -4.535529629270
 C          0.441575643511       -4.049776785701       -0.680464398620
 H          1.560240580346       -0.452277328474       -5.486511861357
 C          0.129946159274       -2.430790113197       -3.129898513139
 C          0.328004142641       -1.844931605534       -4.375370866971
 H          0.179293823778       -4.692436195042       -1.506993193384
 H         -0.696988783980       -3.112043141553       -2.962713142637
 H         -0.335376575207       -2.087443694818       -5.199794715705
 C          1.178621093085       -3.028560567464        2.684524365633
 H          0.273072982185       -3.328504939963        3.212641243738
 H          1.423044922652       -1.996896454711        2.920942789269
 Cl         1.628799826208        0.679494564031        3.236042518770
66
Frame 4
 Fe         0.421533195395        0.622649825559        1.112573056958
 N         -1.974902475437       -0.829748391330       -0.047191097315
 N         -1.249870044989       -0.716098759857        2.132545171467
 C         -2.947601865722       -2.797730881119        2.931896335303
 C         -2.892880090320       -2.404453658429        1.597754618769
 C         -2.047776587326       -1.346050192977        1.263884999163
 C         -1.331707507973       -1.094051375745        3.411982256165
 C         -2.166716958340       -2.118754091272        3.862849223719
 C         -2.862192664163       -1.054710136870       -1.094367107240
 C         -2.438789336804       -0.266039939866       -2.108551215957
 N         -1.308120016507        0.406738213541       -1.656277884893
 C         -1.003698104270        0.074301531428       -0.390037065314
 C         -0.591446399038        1.417888847822       -2.419635936876
 N          1.483289606842        3.216021187668        0.101741491536
 C          2.517398205217        3.998440761148       -0.408540978582
 N         -0.516692143098        2.681976121623        1.153109689819
 C          0.196565029090        3.632414466437        0.523568580313
 C         -1.753504748162        2.980509756973        1.574419321137
 C         -2.344885513120        4.225107172780        1.339330951612
 C         -1.570698006243        5.218619768653        0.740731928495
 C         -0.278653958116        4.924086549192        0.308546219683
 C          3.545503260750        3.143928004303       -0.632472626141
 N          3.103533459510        1.870310209863       -0.290457438791
 C          1.844552292045        1.889815803871        0.182284599276
 C          3.925518117035        0.663681065266       -0.343702689936
 H         -3.619659118741       -3.592002999299        3.240557816912
 H         -3.496737279017       -2.910983766660        0.852505715832
 H         -0.695036454660       -0.541340661849        4.084242046964
 H         -2.178622259222       -2.402008753489        4.913229905161
 H         -3.705881516580       -1.718992844960       -1.033627355971
 H         -2.839239163580       -0.126980488679       -3.098684121181
 H          0.416700117023        1.505458331237       -2.021886600565
 H         -0.553723261648        1.106063040288       -3.460306320685
 H         -1.104044285349        2.379426939552       -2.347566523934
 H          2.448732894467        5.065071371811       -0.535476879782
 H         -2.279797034881        2.166956661166        2.066323130025
 H         -3.410155939706        4.362470103372        1.505277072541
 H         -1.968851028436        6.219020642752        0.601142901342
 H          0.324477096026        5.673674438086       -0.188567023364
 H          4.542082974798        3.326382779542       -1.003276250819
 H          4.483720109312        0.645933673142       -1.279740251580
 H          4.629423344491        0.663288349796        0.491808196672
 H          3.274558810685       -0.206385734226       -0.295914921688
 Cl        -3.344939427410        1.972501286240        4.687445819866
 H          2.190313148018       -3.592480678870        3.015010959187
 C          1.245970175185       -2.106870323322        0.423419918913
 N          1.055520422515       -3.105694010587        1.314658871787
 H          2.841913252885        0.104262405578       -3.518525108179
 N          1.943788088570       -1.201122569509       -2.213883423573
 C          2.040474181198       -0.618382129306       -3.409774184887
 N          0.903972124522       -2.714355858169       -0.766090138997
 C          0.623323926889       -4.295150102088        0.728149925712
 C          0.965577775931       -2.082892461091       -2.034547442738
 H          0.446596885253       -5.199441928710        1.291154560659
 C          1.203216361144       -0.922815861882       -4.482971551955
 C          0.514330875180       -4.049542193128       -0.595077245038
 H          1.329592231787       -0.427241113393       -5.440502381246
 C          0.042550054183       -2.432505900435       -3.025622015775
 C          0.174644542572       -1.843210314260       -4.278400238680
 H          0.248407683378       -4.704334026732       -1.411209748998
 H         -0.761504721316       -3.131260243275       -2.822312997747
 H         -0.518493722182       -2.100193737507       -5.073349418373
 C          1.322551695693       -2.983857509615        2.739635137349
 H          0.451619497480       -3.329509213205        3.296891887014
 H          1.519639712007       -1.940039969895        2.965947064462
 Cl         1.535230485278        0.750233512917        3.273926812985
66
Frame 5
 Fe         0.403525737530        0.626588080040        1.107426688350
 N         -1.991165388449       -0.814355649964       -0.076183981724
 N         -1.252852849758       -0.771635234799        2.101163448349
 C         -2.896758782260       -2.923924709593        2.826738324922
 C         -2.864882239061       -2.471788139051        1.510379297499
 C         -2.044375337475       -1.383267362804        1.213911190492
 C         -1.311459997149       -1.207715509008        3.363610878797
 C         -2.118339952026       -2.270013870883        3.778051676710
 C         -2.899132548271       -0.992272589935       -1.115082919052
 C         -2.489824319935       -0.166278211271       -2.105515325549
 N         -1.348115460024        0.482937902445       -1.646806056345
 C         -1.023307739224        0.099646622810       -0.399164225410
 C         -0.641441633417        1.521397758364       -2.382567229312
 N          1.531902521341        3.199843259219        0.102286719403
 C          2.590442649822        3.957091891058       -0.396091106461
 N         -0.504637416980        2.710669378868        1.104809595679
 C          0.244740262034        3.644986490822        0.493679488051
 C         -1.747921796651        3.033492584605        1.488093053050
 C         -2.303482582795        4.292694672213        1.244539975230
 C         -1.493627589156        5.268648644479        0.663362872722
 C         -0.196656977974        4.946711278664        0.266484485061
 C          3.604493897344        3.079896368194       -0.596350959913
 N          3.129577872681        1.817955179227       -0.255092208427
 C          1.863461537008        1.866797613547        0.195712124293
 C          3.924647785858        0.593008510480       -0.296254389423
 H         -3.550840652120       -3.742533248506        3.108561088685
 H         -3.463677117915       -2.959108435644        0.748234412632
 H         -0.686871964662       -0.662983523269        4.054069477083
 H         -2.115440051348       -2.594705535406        4.816291183338
 H         -3.747080073555       -1.651801619495       -1.062892804655
 H         -2.907051819807        0.013991065582       -3.082086733661
 H          0.373999681567        1.589891993697       -1.999805674130
 H         -0.622520051424        1.251355713866       -3.435768227821
 H         -1.148781798962        2.481114346390       -2.263243933860
 H          2.548192181494        5.024789568990       -0.525832060323
 H         -2.310897096294        2.228448598078        1.952731520313
 H         -3.370735506100        4.454269381322        1.378451757427
 H         -1.865435883969        6.278292030596        0.515300332580
 H          0.435643576970        5.683481303775       -0.213477688403
 H          4.610074254694        3.238621899264       -0.953767938808
 H          4.446340630513        0.529245617567       -1.251707465360
 H          4.658180028817        0.607223882250        0.513518771717
 H          3.256271504407       -0.258910250773       -0.194399386682
 Cl        -3.805529755555        1.787726583060        4.244119121355
 H          2.366681104942       -3.498504568810        3.042084505130
 C          1.276715167294       -2.076394084290        0.476620436645
 N          1.153469441076       -3.076977613825        1.378109268041
 H          2.687169681303        0.154372340096       -3.528428660384
 N          1.871226939069       -1.169039161762       -2.187896891771
 C          1.904362819777       -0.583672940503       -3.386192343749
 N          0.921457713366       -2.701165194924       -0.698523019857
 C          0.746991652359       -4.284088802518        0.810169079374
 C          0.918326213122       -2.070471805678       -1.969463084811
 H          0.620088677395       -5.191052341146        1.382342094562
 C          1.026445986706       -0.903164324889       -4.422421759165
 C          0.586051734989       -4.048497568417       -0.510249454648
 H          1.102380034973       -0.404634025607       -5.383826016408
 C         -0.039691280307       -2.438281465096       -2.919438049643
 C          0.024939066026       -1.842461456708       -4.174986569531
 H          0.317300026873       -4.714755241912       -1.316241248972
 H         -0.819530193970       -3.153501383909       -2.681827042933
 H         -0.698051538324       -2.110486198944       -4.939141414207
 C          1.460637587579       -2.935480128779        2.793273985426
 H          0.626716833445       -3.321726854550        3.380393692538
 H          1.611244845644       -1.881511241912        3.009930990043
 Cl         1.436417746896        0.811969735015        3.306274335901
66
Frame 6
 Fe         0.381489837198        0.628590606526        1.098643676177
 N         -2.016661484696       -0.794570187279       -0.106389952431
 N         -1.255595176714       -0.831028699412        2.065868643683
 C         -2.849711821928       -3.042983945888        2.714740310043
 C         -2.842381884516       -2.534092620081        1.418007030804
 C         -2.047953192211       -1.416199525191        1.160836520714
 C         -1.291271238391       -1.320808885283        3.310346942206
 C         -2.072244122701       -2.415908633466        3.686382190484
 C         -2.941750288133       -0.929660660471       -1.138294686782
 C         -2.544506089901       -0.067810399423       -2.103865489664
 N         -1.391968033145        0.557694579906       -1.638906275190
 C         -1.049657762893        0.126269296150       -0.410470875161
 C         -0.692564648906        1.620572308722       -2.347749443892
 N          1.572586831341        3.181075150950        0.097978285145
 C          2.654899486213        3.914255241230       -0.385184438949
 N         -0.497659140820        2.736503353886        1.050667323644
 C          0.286204992846        3.654343178177        0.459287196166
 C         -1.744267501700        3.084931000776        1.401785412346
 C         -2.257244428866        4.362799382527        1.169711676041
 C         -1.417160101047        5.318263604028        0.596130312494
 C         -0.122407365685        4.964874832993        0.219413044587
 C          3.653041916141        3.015358999936       -0.569662228767
 N          3.149271650281        1.766183935380       -0.222439812455
 C          1.876367995318        1.842645937950        0.205610268991
 C          3.921598877034        0.526226898066       -0.245744207096
 H         -3.475605961908       -3.893197331409        2.964936679385
 H         -3.431885647016       -3.003438457225        0.637937872883
 H         -0.657208733162       -0.803078457778        4.014067234661
 H         -2.051977078386       -2.782233688804        4.709838926370
 H         -3.790196560366       -1.590148712708       -1.097233231981
 H         -2.973763098320        0.149667985997       -3.068272711494
 H          0.329748294851        1.669367715014       -1.979822205198
 H         -0.690217284955        1.391534530186       -3.411978150254
 H         -1.192724722458        2.577724626399       -2.182189430080
 H          2.633798803178        4.980605245089       -0.531870327292
 H         -2.342896004279        2.291830842349        1.842098257377
 H         -3.315160113029        4.564852503539        1.325449099950
 H         -1.769195578799        6.330820564634        0.422135898315
 H          0.532729353882        5.684423604174       -0.256228483911
 H          4.667828960143        3.152357347605       -0.910197147441
 H          4.404692680304        0.414422985047       -1.217914646597
 H          4.684549298634        0.558549790997        0.536394749800
 H          3.239613014151       -0.306459135928       -0.085462280017
 Cl        -4.158398849145        1.609689386217        3.767244549125
 H          2.525372355475       -3.405404621195        3.075640948717
 C          1.307316451753       -2.048995439525        0.534095275694
 N          1.246371916009       -3.049026243467        1.444556773920
 H          2.528273427257        0.213393875427       -3.520032739577
 N          1.803878275514       -1.139601857688       -2.154527686631
 C          1.776581738033       -0.552349404305       -3.353439206319
 N          0.941209512559       -2.689033138878       -0.628294238991
 C          0.866932399435       -4.271439953533        0.891900487006
 C          0.875965356051       -2.059011749441       -1.899526997084
 H          0.784756272301       -5.178713547602        1.472185726154
 C          0.859538621019       -0.883037790438       -4.352333867196
 C          0.659228945395       -4.046092201223       -0.425264366170
 H          0.885748042576       -0.379348331974       -5.313905393062
 C         -0.113849781856       -2.442836295833       -2.809954363384
 C         -0.112284930750       -1.842432568762       -4.065712231421
 H          0.387890112470       -4.721990010218       -1.222058571278
 H         -0.869825432609       -3.172160031609       -2.539830668458
 H         -0.862122603136       -2.120513861068       -4.800224655064
 C          1.586446811055       -2.886782731669        2.850590461885
 H          0.788557143604       -3.308205921893        3.464807956382
 H          1.692446832610       -1.824690841938        3.058630420821
 Cl         1.337380457794        0.863456572731        3.327060857316
66
Frame 7
 Fe         0.355691007533        0.630741074232        1.091710961755
 N         -2.038208645277       -0.780650273799       -0.139004316649
 N         -1.259326860346       -0.890496863129        2.028405758657
 C         -2.794563580415       -3.158017377672        2.595637007846
 C         -2.815759033526       -2.595665040550        1.321621498046
 C         -2.047254334994       -1.452305282278        1.103700403652
 C         -1.263038830034       -1.435215316661        3.251660852420
 C         -2.016218719110       -2.559886147857        3.586160499870
 C         -2.979928536203       -0.874314353030       -1.160629790494
 C         -2.594801757338        0.021859747433       -2.099923292176
 N         -1.435048826853        0.628825300115       -1.629064332822
 C         -1.075660950808        0.150615706689       -0.421848727398
 C         -0.744551587743        1.716980200658       -2.309814907641
 N          1.606012412512        3.160833975326        0.093821647543
 C          2.709174600500        3.868949476795       -0.378214260060
 N         -0.490868178180        2.763582722455        1.002892606822
 C          0.324162748146        3.663378102241        0.430578933750
 C         -1.736678982669        3.139067504962        1.329218178792
 C         -2.211806101823        4.429725867045        1.100584199120
 C         -1.347308417585        5.362550835482        0.526055538238
 C         -0.053836333022        4.980318908280        0.174735358447
 C          3.692490750391        2.950344198701       -0.543621165334
 N          3.161692133482        1.715061000785       -0.187323830357
 C          1.882776794158        1.818391487800        0.216821286279
 C          3.912267174523        0.461666125675       -0.192866058618
 H         -3.392128208311       -4.036847835602        2.812203508495
 H         -3.403945226731       -3.040254427815        0.527521783959
 H         -0.628864677925       -0.935074631691        3.970699627237
 H         -1.980273524272       -2.962861960750        4.593412929602
 H         -3.828613980923       -1.535911165387       -1.128602318107
 H         -3.036090585897        0.276445908253       -3.049904558652
 H          0.284127889867        1.749155447203       -1.956816243910
 H         -0.755260391256        1.530694984431       -3.382859507097
 H         -1.239121921843        2.667939277172       -2.097228652614
 H          2.711337573181        4.934307493442       -0.535576012807
 H         -2.368167074054        2.363432605074        1.754531574915
 H         -3.252808302403        4.671551795222        1.297401917568
 H         -1.674201458420        6.381422017668        0.342315543741
 H          0.624395644520        5.683611106370       -0.292387615068
 H          4.712164867490        3.064721840738       -0.877362371337
 H          4.352678854557        0.302841961425       -1.178628664285
 H          4.704917385029        0.509518155061        0.558393716321
 H          3.219104586627       -0.348097727996        0.026953713752
 Cl        -4.418478674032        1.462820858698        3.205931827009
 H          2.669179068062       -3.307731474711        3.104645543106
 C          1.331280883908       -2.022670023300        0.591168302658
 N          1.331683856812       -3.018921872222        1.508498515563
 H          2.378655995684        0.255584216057       -3.510315754358
 N          1.733540011930       -1.111326905041       -2.116855107135
 C          1.645307380452       -0.521656931266       -3.312981037441
 N          0.959366046904       -2.678312295808       -0.559249800763
 C          0.978354393393       -4.254002756384        0.969545355416
 C          0.834576983207       -2.051041950918       -1.828715476538
 H          0.941732691660       -5.159350484050        1.556308291064
 C          0.691171886958       -0.861892292200       -4.272550212256
 C          0.730443410257       -4.041508596676       -0.343415402008
 H          0.670976866729       -0.356379657506       -5.232359570746
 C         -0.182720047948       -2.451563938720       -2.700116989596
 C         -0.245561854804       -1.844366564872       -3.950939305026
 H          0.458477862924       -4.726264399835       -1.131783935952
 H         -0.912775845853       -3.194758307011       -2.400262121732
 H         -1.021863458889       -2.129474215794       -4.653858029208
 C          1.702882692406       -2.833796190404        2.904912958773
 H          0.943344501385       -3.284319162626        3.546836653316
 H          1.765530231418       -1.765928958105        3.105289380093
 Cl         1.226235722881        0.903925480177        3.344903494359
66                        
2.8555
Fe      -0.095386  -0.610142  0.499742
N       -2.478454  -2.007586  -0.769111
N       -1.684968  -2.200530  1.393653
C       -3.161027  -4.519614  1.863820
C       -3.208676  -3.900539  0.616972
C       -2.466215  -2.733260  0.445034
C       -1.654056  -2.805742  2.590196
C       -2.379903  -3.959155  2.875520
C       -3.432991  -2.059176  -1.783060
C       -3.060594  -1.122842  -2.689029
N       -1.896073  -0.534141  -2.207354
C       -1.521353  -1.063674  -1.024655
C       -1.214911  0.583133   -2.853068
N       1.212181   1.902359   -0.482293
C       2.336442   2.588682   -0.935804
N       -0.911085  1.546737   0.375414
C       -0.064515  2.432189   -0.168116
C       -2.157286  1.946111   0.673885
C       -2.596392  3.249057   0.453470
C       -1.705215  4.164106   -0.108655
C       -0.412596  3.756040   -0.434217
C       3.305162   1.652043   -1.086540
N       2.748486   0.429085   -0.726849
C       1.463121   0.556150   -0.349283
C       3.478644   -0.836544  -0.717913
H       -3.725336  -5.430271  2.037558
H       -3.792977  -4.318231  -0.193930
H       -1.009695  -2.335094  3.324005
H       -2.326012  -4.406325  3.861875
H       -4.280089  -2.724703  -1.766113
H       -3.512060  -0.828043  -3.623370
H       -0.180652  0.599099   -2.513413
H       -1.235537  0.445236   -3.934624
H       -1.705201  1.524272   -2.589578
H       2.361097   3.653291   -1.099471
H       -2.818423  1.192349   1.095639
H       -3.611102  3.529427   0.712755
H       -2.010039  5.187562   -0.303074
H       0.287964   4.444790   -0.889600
H       4.330130   1.746350   -1.410462
H       3.877732   -1.036930  -1.714628
H       4.298971   -0.777249  0.002902
H       2.775885   -1.622849  -0.443609
Cl      -5.014073  0.096991   2.076688
H       2.381025   -4.462396  2.529036
C       0.929024   -3.237462  0.050542
N       0.990305   -4.233443  0.968244
H       1.812324   -0.922675  -4.081235
N       1.245165   -2.310840  -2.669892
C       1.098270   -1.712789  -3.858734
N       0.556876   -3.902878  -1.093063
C       0.663928   -5.477555  0.435268
C       0.376284   -3.273060  -2.356783
H       0.671775   -6.382923  1.022787
C       0.110603   -2.057765  -4.782005
C       0.381070   -5.271967  -0.872866
H       0.046142   -1.545252  -5.736021
C       -0.663493  -3.687709  -3.194815
C       -0.788248  -3.067063  -4.435188
H       0.111613   -5.961599  -1.657049
H       -1.367177  -4.446455  -2.872176
H       -1.587100  -3.357253  -5.110406
C       1.389805   -4.032051  2.356199
H       0.668649   -4.512640  3.021999
H       1.409956   -2.960405  2.555105
Cl      0.684581   -0.317797  2.777696
66                        
2.7555
Fe      -0.072258  -0.651585  0.483000
N       -2.494056  -2.014786  -0.762350
N       -1.704896  -2.212795  1.401181
C       -3.186518  -4.528684  1.866489
C       -3.230255  -3.908755  0.619783
C       -2.484986  -2.742701  0.450670
C       -1.677702  -2.818403  2.597209
C       -2.406581  -3.970581  2.880503
C       -3.454440  -2.056502  -1.771394
C       -3.082621  -1.117452  -2.674625
N       -1.912461  -0.536957  -2.196501
C       -1.532524  -1.075186  -1.019043
C       -1.234769  0.585266   -2.837110
N       1.229401   1.877889   -0.484906
C       2.356008   2.566565   -0.929074
N       -0.897276  1.524265   0.365592
C       -0.048990  2.408094   -0.176497
C       -2.145381  1.923715   0.654675
C       -2.584898  3.225343   0.426542
C       -1.691125  4.139240   -0.133469
C       -0.396271  3.730973   -0.449686
C       3.326015   1.631178   -1.078672
N       2.767666   0.406517   -0.727788
C       1.479716   0.531083   -0.356968
C       3.498455   -0.858487  -0.722325
H       -3.754264  -5.437452  2.038930
H       -3.813951  -4.324584  -0.192569
H       -1.034066  -2.349077  3.332627
H       -2.356316  -4.418437  3.866760
H       -4.305320  -2.717146  -1.752178
H       -3.538445  -0.814766  -3.604324
H       -0.198830  0.599049   -2.502781
H       -1.261218  0.456343   -3.919611
H       -1.723882  1.524071   -2.563091
H       2.381521   3.632003   -1.087047
H       -2.808573  1.171196   1.075260
H       -3.601582  3.505530   0.678308
H       -1.995812  5.161590   -0.333894
H       0.305980   4.418446   -0.904420
H       4.352872   1.727503   -1.395984
H       3.887406   -1.062756  -1.722215
H       4.325471   -0.797349  -0.009500
H       2.798242   -1.643091  -0.438439
Cl      -5.024511  0.103954   2.065024
H       2.378378   -4.410897  2.538533
C       0.894862   -3.197298  0.062370
N       0.992825   -4.196922  0.972703
H       1.774582   -0.869503  -4.074403
N       1.222920   -2.263181  -2.662302
C       1.072533   -1.670667  -3.853575
N       0.556611   -3.867090  -1.088491
C       0.718834   -5.448229  0.427761
C       0.368773   -3.239255  -2.352464
H       0.760956   -6.357078  1.008347
C       0.094796   -2.033900  -4.780407
C       0.434699   -5.243404  -0.880111
H       0.026798   -1.524829  -5.736010
C       -0.660430  -3.672766  -3.193551
C       -0.789946  -3.056298  -4.435583
H       0.197354   -5.935747  -1.672226
H       -1.351668  -4.443369  -2.871944
H       -1.580807  -3.360463  -5.114021
C       1.380919   -3.996050  2.364082
H       0.664959   -4.493451  3.023154
H       1.382655   -2.925742  2.569190
Cl      0.679724   -0.327702  2.770806
66                        
2.6555
Fe      -0.034891  -0.696932  0.463270
N       -2.503478  -2.010676  -0.754573
N       -1.715895  -2.216499  1.408843
C       -3.219911  -4.516970  1.875116
C       -3.258801  -3.896355  0.628584
C       -2.501725  -2.737865  0.458850
C       -1.692196  -2.823008  2.604289
C       -2.432608  -3.967682  2.888538
C       -3.476636  -2.029620  -1.751913
C       -3.099935  -1.091950  -2.654334
N       -1.914755  -0.533677  -2.186569
C       -1.529384  -1.085568  -1.017008
C       -1.230130  0.584875   -2.825870
N       1.250264   1.861746   -0.469404
C       2.374401   2.559962   -0.904839
N       -0.879029  1.492254   0.368001
C       -0.029640  2.385829   -0.154281
C       -2.129630  1.883671   0.654987
C       -2.570842  3.188202   0.446882
C       -1.674506  4.113788   -0.089556
C       -0.377029  3.713320   -0.405257
C       3.345652   1.629389   -1.074468
N       2.790397   0.397787   -0.743678
C       1.503207   0.513171   -0.366029
C       3.522535   -0.866026  -0.769371
H       -3.796821  -5.419952  2.047801
H       -3.847701  -4.306018  -0.183232
H       -1.042487  -2.360254  3.338838
H       -2.385521  -4.416802  3.874411
H       -4.340106  -2.673349  -1.723779
H       -3.562313  -0.775189  -3.576076
H       -0.194033  0.591386   -2.491864
H       -1.258367  0.458498   -3.908696
H       -1.712947  1.526227   -2.549278
H       2.397734   3.628056   -1.044017
H       -2.796546  1.120116   1.048427
H       -3.590762  3.460990   0.693697
H       -1.979637  5.139095   -0.273636
H       0.326305   4.410107   -0.843899
H       4.371253   1.733365   -1.393478
H       3.896423   -1.054479  -1.778120
H       4.360056   -0.815763  -0.068182
H       2.828149   -1.655821  -0.487169
Cl      -5.165627  0.006298   1.591966
H       2.395259   -4.353095  2.550549
C       0.876498   -3.160324  0.072287
N       1.010437   -4.155073  0.983496
H       1.731150   -0.866166  -4.103849
N       1.200033   -2.247397  -2.671477
C       1.036690   -1.669683  -3.868470
N       0.559269   -3.841467  -1.077459
C       0.776536   -5.414553  0.439676
C       0.355560   -3.226339  -2.345591
H       0.850346   -6.320643  1.021310
C       0.054137   -2.050183  -4.783159
C       0.483330   -5.220324  -0.867641
H       -0.024957  -1.552115  -5.743678
C       -0.676894  -3.677050  -3.173145
C       -0.821125  -3.074634  -4.420453
H       0.267621   -5.919632  -1.659803
H       -1.358562  -4.450052  -2.836967
H       -1.615108  -3.391428  -5.089351
C       1.394842   -3.946322  2.374829
H       0.682017   -4.447682  3.034375
H       1.387788   -2.875902  2.577380
Cl      0.686944   -0.329171  2.761168
66                        
2.5555
Fe      -0.013222  -0.744263  0.446992
N       -2.520435  -2.011164  -0.755662
N       -1.735491  -2.231332  1.407192
C       -3.260396  -4.518539  1.866960
C       -3.293804  -3.894109  0.622118
C       -2.525502  -2.742391  0.455634
C       -1.717111  -2.841008  2.600925
C       -2.467788  -3.979829  2.882079
C       -3.497648  -2.015041  -1.749281
C       -3.114599  -1.077431  -2.648930
N       -1.921551  -0.534142  -2.183470
C       -1.536561  -1.095940  -1.018228
C       -1.230765  0.582557   -2.819264
N       1.259908   1.838612   -0.467771
C       2.384006   2.540728   -0.897029
N       -0.872356  1.468597   0.362938
C       -0.020742  2.362675   -0.152873
C       -2.122749  1.860617   0.648340
C       -2.561918  3.166754   0.444886
C       -1.662764  4.093355   -0.085169
C       -0.365070  3.692184   -0.399098
C       3.356880   1.612821   -1.070935
N       2.802619   0.378678   -0.748573
C       1.514150   0.489584   -0.372303
C       3.537242   -0.883204  -0.783659
H       -3.846121  -5.416306  2.037051
H       -3.887089  -4.295955  -0.190487
H       -1.063992  -2.385381  3.337149
H       -2.425071  -4.432393  3.866585
H       -4.368626  -2.648475  -1.719644
H       -3.577848  -0.750645  -3.566741
H       -0.194442  0.581780   -2.486157
H       -1.261046  0.460730   -3.902566
H       -1.707661  1.525642   -2.538265
H       2.406519   3.609714   -1.029127
H       -2.792101  1.096696   1.037105
H       -3.582069  3.439973   0.690433
H       -1.965804  5.119954   -0.265581
H       0.340231   4.390018   -0.832927
H       4.382878   1.720179   -1.387587
H       3.899787   -1.070976  -1.796654
H       4.382388   -0.831990  -0.091843
H       2.848373   -1.674494  -0.493694
Cl      -5.177378  0.010566   1.590911
H       2.404530   -4.289871  2.563362
C       0.853420   -3.120548  0.082439
N       1.024773   -4.112180  0.991113
H       1.705067   -0.848957  -4.124816
N       1.188946   -2.221271  -2.678155
C       1.017989   -1.655926  -3.880162
N       0.567777   -3.809539  -1.070697
C       0.842068   -5.377350  0.441979
C       0.353425   -3.204188  -2.342317
H       0.950040   -6.281352  1.021417
C       0.035739   -2.052725  -4.788208
C       0.545702   -5.190403  -0.865433
H       -0.050060  -1.563843  -5.752848
C       -0.677401  -3.671364  -3.162269
C       -0.830614  -3.080726  -4.414179
H       0.359722   -5.893825  -1.661480
H       -1.350245  -4.447962  -2.816592
H       -1.623792  -3.409570  -5.078152
C       1.398077   -3.899756  2.385009
H       0.691223   -4.415857  3.039655
H       1.371825   -2.830638  2.591140
Cl      0.670829   -0.331116  2.753366
66                        
2.4555
Fe      0.006819   -0.793203  0.432023
N       -2.536615  -2.013327  -0.756272
N       -1.753872  -2.247952  1.405773
C       -3.300444  -4.520993  1.860000
C       -3.328422  -3.892904  0.616788
C       -2.548440  -2.748424  0.452977
C       -1.740748  -2.860646  2.597714
C       -2.502114  -3.993050  2.876384
C       -3.517747  -2.002567  -1.746047
C       -3.128976  -1.064677  -2.642765
N       -1.928539  -0.535770  -2.179724
C       -1.543554  -1.107495  -1.019021
C       -1.232714  0.579825   -2.811866
N       1.267962   1.814792   -0.467053
C       2.391762   2.519933   -0.892233
N       -0.867573  1.446221   0.356803
C       -0.012905  2.340015   -0.152282
C       -2.117243  1.840191   0.641147
C       -2.553001  3.148470   0.442966
C       -1.650166  4.075218   -0.080603
C       -0.352810  3.672028   -0.393163
C       3.365854   1.594261   -1.069852
N       2.812692   0.358220   -0.753470
C       1.523198   0.465410   -0.377686
C       3.549964   -0.901603  -0.797257
H       -3.894571  -5.413678  2.027868
H       -3.926166  -4.286946  -0.196415
H       -1.084141  -2.412096  3.335307
H       -2.463656  -4.448724  3.859646
H       -4.395583  -2.626379  -1.715125
H       -3.593232  -0.728013  -3.556494
H       -0.195980  0.572364   -2.480460
H       -1.265896  0.463158   -3.895682
H       -1.704271  1.523993   -2.525570
H       2.413642   3.589506   -1.019260
H       -2.789737  1.076643   1.025447
H       -3.572949  3.423290   0.687700
H       -1.950010  5.103501   -0.256883
H       0.355003   4.370554   -0.821729
H       4.392094   1.704415   -1.384759
H       3.895744   -1.092284  -1.815514
H       4.406046   -0.846493  -0.119472
H       2.868949   -1.694100  -0.493486
Cl      -5.188628  0.014819   1.588869
H       2.414305   -4.230796  2.574812
C       0.831894   -3.080966  0.092934
N       1.038701   -4.069022  0.998797
H       1.683407   -0.831734  -4.144889
N       1.179855   -2.194268  -2.684419
C       1.002926   -1.641497  -3.891499
N       0.576013   -3.776031  -1.063790
C       0.903701   -5.337319  0.444275
C       0.352374   -3.180430  -2.338975
H       1.043350   -6.238312  1.021535
C       0.021717   -2.054023  -4.793691
C       0.604351   -5.156811  -0.863026
H       -0.069483  -1.574548  -5.762537
C       -0.676138  -3.663369  -3.152188
C       -0.836581  -3.084812  -4.408936
H       0.446247   -5.862664  -1.662913
H       -1.341040  -4.442858  -2.797629
H       -1.628426  -3.425360  -5.068546
C       1.402623   -3.855343  2.395088
H       0.701470   -4.385799  3.044386
H       1.359442   -2.788043  2.606208
Cl      0.654567   -0.333059  2.745683
66                        
2.3555
Fe      0.018682   -0.839202  0.422377
N       -2.556097  -2.015439  -0.757985
N       -1.780292  -2.269248  1.404275
C       -3.331739  -4.542407  1.836781
C       -3.356294  -3.904161  0.598563
C       -2.573203  -2.760088  0.445761
C       -1.770047  -2.891500  2.591062
C       -2.533988  -4.024833  2.859094
C       -3.539639  -1.989698  -1.745021
C       -3.145570  -1.048948  -2.636279
N       -1.939371  -0.533505  -2.173102
C       -1.555304  -1.116594  -1.017440
C       -1.237855  0.580903   -2.800934
N       1.276253   1.788555   -0.467011
C       2.401248   2.490897   -0.893747
N       -0.864851  1.431497   0.348593
C       -0.002636  2.320954   -0.153177
C       -2.112085  1.833193   0.631176
C       -2.538335  3.145482   0.437555
C       -1.627148  4.068106   -0.078781
C       -0.331673  3.656960   -0.388745
C       3.373707   1.563610   -1.070666
N       2.818824   0.329293   -0.751449
C       1.528795   0.438597   -0.376196
C       3.554007   -0.931258  -0.803543
H       -3.928288  -5.434992  1.996474
H       -3.953426  -4.290423  -0.218860
H       -1.114666  -2.449268  3.333837
H       -2.498358  -4.489025  3.838484
H       -4.423320  -2.605252  -1.714968
H       -3.610010  -0.701212  -3.545761
H       -0.200918  0.566243   -2.470899
H       -1.273143  0.469390   -3.885235
H       -1.703792  1.526327   -2.509719
H       2.425532   3.560303   -1.021219
H       -2.791197  1.073073   1.010912
H       -3.557003  3.426672   0.680504
H       -1.918831  5.099437   -0.250978
H       0.382419   4.353039   -0.810840
H       4.400102   1.671741   -1.385776
H       3.831193   -1.156980  -1.835360
H       4.451718   -0.853827  -0.184716
H       2.897164   -1.713996  -0.429955
Cl      -5.199947  0.024086   1.587178
H       2.431433   -4.156870  2.589110
C       0.811892   -3.034654  0.107266
N       1.058202   -4.017477  1.010299
H       1.652043   -0.811258  -4.169241
N       1.167885   -2.162019  -2.691106
C       0.980616   -1.624597  -3.903770
N       0.588313   -3.735967  -1.053144
C       0.975630   -5.287345  0.450345
C       0.351572   -3.152385  -2.332181
H       1.150861   -6.183499  1.025333
C       -0.000997  -2.056315  -4.796438
C       0.672326   -5.114425  -0.856675
H       -0.101292  -1.588135  -5.769888
C       -0.675450  -3.654769  -3.135056
C       -0.847972  -3.090891  -4.396864
H       0.544165   -5.822063  -1.660328
H       -1.329214  -4.438027  -2.768273
H       -1.639367  -3.445914  -5.049294
C       1.412387   -3.802235  2.409090
H       0.721093   -4.351815  3.053063
H       1.345770   -2.737726  2.626628
Cl      0.613786   -0.329672  2.744808
66                        
2.2555
Fe      0.032012   -0.885935  0.414548
N       -2.573568  -2.017569  -0.756706
N       -1.803852  -2.288990  1.405557
C       -3.361800  -4.560373  1.819335
C       -3.382854  -3.913252  0.585556
C       -2.595815  -2.770519  0.442244
C       -1.796249  -2.919719  2.587615
C       -2.563616  -4.052977  2.846512
C       -3.559526  -1.977919  -1.740784
C       -3.160224  -1.035349  -2.627654
N       -1.948481  -0.532745  -2.165072
C       -1.565306  -1.125951  -1.013971
C       -1.241336  0.579785   -2.789891
N       1.283721   1.762542   -0.465972
C       2.410110   2.462579   -0.892806
N       -0.862896  1.416215   0.340405
C       0.006125   2.301329   -0.155012
C       -2.108265  1.824776   0.619956
C       -2.526227  3.140197   0.428468
C       -1.607502  4.058671   -0.081957
C       -0.313388  3.640447   -0.387950
C       3.382006   1.534279   -1.066272
N       2.825847   0.301527   -0.744141
C       1.534430   0.412332   -0.372064
C       3.559703   -0.959543  -0.802088
H       -3.961516  -5.452082  1.971974
H       -3.979988  -4.291994  -0.235415
H       -1.141230  -2.483826  3.334645
H       -2.530720  -4.524664  3.822422
H       -4.448766  -2.585430  -1.710907
H       -3.624812  -0.677619  -3.533179
H       -0.204132  0.558194   -2.461525
H       -1.279073  0.472362   -3.874525
H       -1.701569  1.526677   -2.494555
H       2.436308   3.531703   -1.021774
H       -2.793323  1.068087   0.996215
H       -3.543935  3.427243   0.668695
H       -1.892159  5.092304   -0.252206
H       0.406317   4.333996   -0.804631
H       4.409048   1.640950   -1.379733
H       3.765956   -1.223087  -1.841333
H       4.495881   -0.858986  -0.247345
H       2.933839   -1.730242  -0.357213
Cl      -5.210415  0.030477   1.588237
H       2.445291   -4.092279  2.599696
C       0.792768   -2.988492  0.118097
N       1.076339   -3.967012  1.017255
H       1.624290   -0.794060  -4.200147
N       1.157026   -2.130404  -2.703267
C       0.960262   -1.608999  -3.921599
N       0.599162   -3.694078  -1.046703
C       1.042471   -5.235797  0.450794
C       0.349856   -3.122564  -2.329462
H       1.250683   -6.126754  1.022732
C       -0.022725  -2.058411  -4.803936
C       0.735361   -5.068632  -0.855537
H       -0.131228  -1.602251  -5.782187
C       -0.676578  -3.642765  -3.121352
C       -0.860120  -3.094575  -4.388519
H       0.634831   -5.775990  -1.663306
H       -1.320623  -4.428040  -2.741896
H       -1.651705  -3.463133  -5.033127
C       1.420844   -3.754065  2.419108
H       0.737060   -4.320527  3.056500
H       1.335095   -2.692896  2.644702
Cl      0.577184   -0.327738  2.744399
66                        
2.1555
Fe      0.049626   -0.935722  0.406541
N       -2.587476  -2.018417  -0.754374
N       -1.822070  -2.304567  1.407526
C       -3.396427  -4.565478  1.811607
C       -3.412227  -3.913490  0.580220
C       -2.616252  -2.776256  0.441762
C       -1.818613  -2.940138  2.586806
C       -2.594436  -4.068725  2.841068
C       -3.575898  -1.965119  -1.735241
C       -3.170303  -1.022698  -2.619298
N       -1.952485  -0.533709  -2.158349
C       -1.570843  -1.135831  -1.011215
C       -1.238879  0.575654   -2.781477
N       1.287909   1.737862   -0.464268
C       2.414575   2.438597   -0.889293
N       -0.861709  1.397354   0.337358
C       0.010612   2.279813   -0.154863
C       -2.105907  1.809540   0.615067
C       -2.519844  3.126475   0.424219
C       -1.597255  4.042609   -0.083503
C       -0.303830  3.620554   -0.387097
C       3.387534   1.511363   -1.061395
N       2.832088   0.278339   -0.739779
C       1.539192   0.387709   -0.370728
C       3.566807   -0.981935  -0.804731
H       -4.003147  -5.453061  1.960437
H       -4.012114  -4.284622  -0.242242
H       -1.161092  -2.511337  3.335915
H       -2.565422  -4.544820  3.814964
H       -4.471361  -2.563354  -1.704466
H       -3.634664  -0.655828  -3.521278
H       -0.201383  0.546532   -2.455129
H       -1.279531  0.471336   -3.866306
H       -1.692579  1.524599   -2.482814
H       2.440823   3.507839   -1.016892
H       -2.794131  1.054930   0.989949
H       -3.537113  3.416437   0.662896
H       -1.878259  5.077332   -0.253305
H       0.418618   4.312695   -0.801365
H       4.415062   1.619043   -1.372838
H       3.713786   -1.275046  -1.845999
H       4.531655   -0.862868  -0.306055
H       2.972474   -1.742977  -0.303525
Cl      -5.223254  0.036108   1.589427
H       2.455760   -4.043045  2.607829
C       0.777028   -2.945443  0.126928
N       1.092069   -3.921740  1.021550
H       1.606748   -0.782491  -4.233451
N       1.150927   -2.101975  -2.717938
C       0.947853   -1.597137  -3.942375
N       0.609557   -3.653511  -1.043035
C       1.099753   -5.187305  0.447661
C       0.350264   -3.093633  -2.329558
H       1.335396   -6.073617  1.016044
C       -0.035944  -2.062550  -4.815434
C       0.790154   -5.023436  -0.857763
H       -0.149879  -1.619131  -5.798900
C       -0.675652  -3.629445  -3.111514
C       -0.866791  -3.097709  -4.384557
H       0.713655   -5.728678  -1.669933
H       -1.312699  -4.414530  -2.719976
H       -1.658303  -3.478462  -5.022105
C       1.427705   -3.716207  2.426996
H       0.748928   -4.297931  3.056061
H       1.327838   -2.658918  2.663279
Cl      0.557676   -0.331389  2.740201
66

Fe      -0.003514  -0.947514  0.440847
N       -2.595711  -1.975859  -0.858861
N       -1.916209  -2.347567  1.318512
C       -3.518090  -4.610971  1.576384
C       -3.483539  -3.912379  0.371263
C       -2.676122  -2.776522  0.306420
C       -1.961943  -3.027167  2.472119
C       -2.753074  -4.159141  2.653593
C       -3.543030  -1.880927  -1.876443
C       -3.094584  -0.913119  -2.710990
N       -1.892776  -0.450850  -2.185129
C       -1.562880  -1.093873  -1.043966
C       -1.143775  0.669638   -2.743368
N       1.344315   1.706788   -0.305692
C       2.502310   2.386719   -0.676527
N       -0.845482  1.398623   0.391224
C       0.070549   2.273810   -0.029892
C       -2.089794  1.834394   0.629844
C       -2.460711  3.168052   0.469500
C       -1.492528  4.076376   0.038497
C       -0.197973  3.630487   -0.223407
C       3.456382   1.438052   -0.836942
N       2.858847   0.213348   -0.562207
C       1.557248   0.348601   -0.234987
C       3.563500   -1.063801  -0.630107
H       -4.134796  -5.499427  1.668023
H       -4.053904  -4.247725  -0.486788
H       -1.331578  -2.631157  3.261425
H       -2.763722  -4.672051  3.609012
H       -4.443026  -2.472472  -1.902806
H       -3.518635  -0.511837  -3.618099
H       -0.118014  0.613322   -2.384768
H       -1.149916  0.604990   -3.832074
H       -1.593896  1.614026   -2.425519
H       2.559575   3.457152   -0.781433
H       -2.812519  1.085307   0.946196
H       -3.479969  3.477257   0.672988
H       -1.738672  5.124054   -0.103592
H       0.560533   4.317991   -0.576454
H       4.496211   1.525373   -1.111885
H       4.504168   -0.986934  -0.079541
H       2.924283   -1.823197  -0.184951
H       3.756493   -1.327875  -1.671633
Cl      -5.264148  0.069399   1.456285
H       2.290716   -4.186366  2.615894
C       0.718438   -3.000138  0.114434
N       0.981785   -4.007736  0.988881
H       1.725887   -0.694242  -4.123342
N       1.199807   -2.063899  -2.676835
C       1.046618   -1.509943  -3.887158
N       0.577657   -3.667275  -1.081272
C       0.984876   -5.255605  0.377096
C       0.373060   -3.058152  -2.355042
H       1.182962   -6.163595  0.925285
C       0.088374   -1.927576  -4.811340
C       0.724524   -5.045855  -0.932875
H       0.014869   -1.445327  -5.780292
C       -0.631315  -3.549034  -3.192400
C       -0.770304  -2.966546  -4.449924
H       0.662298   -5.724822  -1.768362
H       -1.292329  -4.339082  -2.854234
H       -1.543787  -3.311476  -5.128675
C       1.271883   -3.845758  2.409914
H       0.567771   -4.439010  2.999020
H       1.171985   -2.794497  2.672517
Cl      0.408640   -0.447021  2.812592
66                        

Fe      -0.006654  -0.963158  0.411920
N       -2.592694  -1.964969  -0.881004
N       -1.895531  -2.310452  1.295781
C       -3.549009  -4.529132  1.615939
C       -3.509648  -3.856652  0.396283
C       -2.676449  -2.742394  0.299289
C       -1.947640  -2.964283  2.464689
C       -2.763920  -4.072614  2.676424
C       -3.547195  -1.863700  -1.891615
C       -3.092921  -0.906485  -2.735576
N       -1.881103  -0.455984  -2.221790
C       -1.550926  -1.097864  -1.081258
C       -1.127314  0.661394   -2.780220
N       1.333892   1.693936   -0.287990
C       2.487566   2.386477   -0.648399
N       -0.853544  1.355924   0.402675
C       0.054906   2.245354   -0.006645
C       -2.101829  1.777943   0.646868
C       -2.483832  3.110409   0.505566
C       -1.523943  4.033050   0.086828
C       -0.225827  3.601836   -0.181822
C       3.448643   1.446328   -0.818168
N       2.859337   0.214118   -0.559310
C       1.556771   0.337178   -0.232526
C       3.571752   -1.057928  -0.642156
H       -4.185970  -5.400248  1.731990
H       -4.097302  -4.194880  -0.448809
H       -1.302146  -2.565208  3.239812
H       -2.778327  -4.564087  3.642941
H       -4.454173  -2.444787  -1.908433
H       -3.519343  -0.505043  -3.641500
H       -0.104072  0.605282   -2.413954
H       -1.126227  0.593832   -3.868753
H       -1.578661  1.607057   -2.467633
H       2.537251   3.458485   -0.740484
H       -2.819458  1.019950   0.952804
H       -3.505744  3.407183   0.714037
H       -1.779135  5.080438   -0.040592
H       0.526895   4.300220   -0.525750
H       4.488310   1.544225   -1.090113
H       4.512163   -0.981652  -0.091163
H       2.937679   -1.826423  -0.205312
H       3.765838   -1.308945  -1.686710
Cl      -5.282026  0.050931   1.463940
H       2.283494   -4.192706  2.616681
C       0.726046   -3.011105  0.098109
N       0.992516   -4.014652  0.975659
H       1.734745   -0.712058  -4.147226
N       1.213448   -2.079743  -2.696979
C       1.057150   -1.528258  -3.908094
N       0.596028   -3.680722  -1.097145
C       1.008861   -5.263367  0.365903
C       0.388953   -3.074862  -2.372257
H       1.211525   -6.168832  0.916563
C       0.097385   -1.948673  -4.829446
C       0.753479   -5.057689  -0.945807
H       0.021140   -1.467990  -5.798962
C       -0.616429  -3.568707  -3.206592
C       -0.759196  -2.988189  -4.464653
H       0.700738   -5.738277  -1.780636
H       -1.275065  -4.359608  -2.865751
H       -1.533589  -3.335214  -5.141287
C       1.269023   -3.846675  2.398778
H       0.555204   -4.432114  2.984088
H       1.173681   -2.792985  2.654832
Cl      0.456723   -0.433799  2.872073
66                        

Fe      0.048115   -0.993616  0.328209
N       -2.571687  -1.896590  -0.929834
N       -1.835027  -2.205462  1.239521
C       -3.619075  -4.295903  1.691688
C       -3.572375  -3.674333  0.445592
C       -2.670859  -2.623995  0.280263
C       -1.893202  -2.811371  2.434842
C       -2.773330  -3.854202  2.710922
C       -3.540698  -1.765891  -1.923615
C       -3.052035  -0.854922  -2.799514
N       -1.806455  -0.460099  -2.320336
C       -1.488249  -1.095494  -1.174718
C       -1.010302  0.616741   -2.900082
N       1.311011   1.704452   -0.229202
C       2.456750   2.456611   -0.475275
N       -0.852349  1.242504   0.458779
C       0.009813   2.186678   0.069351
C       -2.115482  1.597923   0.731163
C       -2.558820  2.915316   0.641390
C       -1.649115  3.894174   0.238005
C       -0.336746  3.532277   -0.062583
C       3.449008   1.559715   -0.698261
N       2.882891   0.294456   -0.592235
C       1.569103   0.355594   -0.294737
C       3.625147   -0.959048  -0.721072
H       -4.309007  -5.116627  1.860065
H       -4.208056  -4.001885  -0.368290
H       -1.199581  -2.426641  3.174744
H       -2.790166  -4.307576  3.695769
H       -4.478495  -2.295767  -1.908299
H       -3.474950  -0.451864  -3.706367
H       0.006103   0.536206   -2.518071
H       -0.999827  0.523380   -3.986697
H       -1.433904  1.583960   -2.615252
H       2.477588   3.533668   -0.465433
H       -2.793907  0.798585   1.018666
H       -3.590117  3.155615   0.874044
H       -1.955007  4.931582   0.145317
H       0.378110   4.271994   -0.401321
H       4.494143   1.708642   -0.921384
H       3.951053   -1.303485  0.264115
H       2.969299   -1.696187  -1.183163
H       4.498473   -0.789709  -1.353872
Cl      -5.412455  0.055603   1.358778
H       2.318337   -4.236177  2.589245
C       0.769126   -3.046365  0.050895
N       1.032625   -4.033776  0.947817
H       1.752112   -0.920309  -4.306982
N       1.227478   -2.221050  -2.796648
C       1.051599   -1.700260  -4.018695
N       0.606301   -3.743698  -1.125044
C       1.018529   -5.296948  0.368245
C       0.377283   -3.171372  -2.411248
H       1.215618   -6.191832  0.937871
C       0.044581   -2.110930  -4.892426
C       0.744558   -5.118977  -0.943329
H       -0.047362  -1.657374  -5.873527
C       -0.672557  -3.652773  -3.196294
C       -0.836707  -3.105859  -4.466711
H       0.667477   -5.817409  -1.761337
H       -1.346368  -4.408453  -2.808632
H       -1.645601  -3.443978  -5.106386
C       1.321796   -3.844668  2.365808
H       0.581786   -4.380142  2.966778
H       1.279497   -2.781967  2.597609
Cl      0.678865   -0.432254  2.849334
66                        

Fe      0.116664   -0.998466  0.262347
N       -2.536160  -1.835991  -0.957551
N       -1.819028  -2.054123  1.231476
C       -3.626559  -4.101317  1.764462
C       -3.562528  -3.541180  0.489806
C       -2.652408  -2.506710  0.284650
C       -1.891767  -2.600912  2.453645
C       -2.786930  -3.619702  2.770359
C       -3.512839  -1.696202  -1.941573
C       -2.997929  -0.832691  -2.851271
N       -1.732186  -0.473491  -2.396802
C       -1.423650  -1.087156  -1.237117
C       -0.904277  0.560276   -3.009902
N       1.274390   1.708991   -0.213949
C       2.380900   2.517399   -0.474421
N       -0.830220  1.110907   0.531029
C       -0.031025  2.114114   0.147744
C       -2.100821  1.388931   0.858931
C       -2.614053  2.681638   0.834934
C       -1.770252  3.723135   0.442948
C       -0.452857  3.443611   0.085230
C       3.398596   1.672033   -0.764725
N       2.889958   0.378460   -0.681864
C       1.585903   0.374034   -0.337323
C       3.681028   -0.836492  -0.866393
H       -4.325361  -4.907191  1.965095
H       -4.193087  -3.900834  -0.314612
H       -1.195621  -2.190486  3.177795
H       -2.818357  -4.026059  3.775143
H       -4.472002  -2.185054  -1.897186
H       -3.415914  -0.440667  -3.765316
H       0.103971   0.470415   -2.608971
H       -0.883536  0.425661   -4.092126
H       -1.308735  1.547129   -2.767128
H       2.355143   3.593340   -0.427341
H       -2.725797  0.546006   1.137789
H       -3.650017  2.849785   1.106540
H       -2.132487  4.745682   0.402984
H       0.212037   4.231966   -0.245833
H       4.427407   1.871493   -1.021703
H       4.132912   -1.138179  0.082966
H       3.021373   -1.619612  -1.240559
H       4.469251   -0.642747  -1.596909
Cl      -5.403192  0.006810   1.416858
H       2.153334   -4.308804  2.635012
C       0.745617   -3.103646  0.022638
N       0.940181   -4.082409  0.943465
H       1.903681   -1.047326  -4.312145
N       1.297609   -2.321259  -2.809662
C       1.170493   -1.801954  -4.038297
N       0.584207   -3.808492  -1.145556
C       0.885047   -5.350990  0.383953
C       0.406169   -3.239581  -2.442373
H       1.024092   -6.244735  0.972137
C       0.172510   -2.184650  -4.934993
C       0.655378   -5.182578  -0.939363
H       0.121109   -1.734882  -5.920771
C       -0.640404  -3.689899  -3.248828
C       -0.753415  -3.145442  -4.526143
H       0.568298   -5.891266  -1.747525
H       -1.349906  -4.418863  -2.873881
H       -1.557110  -3.459669  -5.184261
C       1.186066   -3.874478  2.367602
H       0.398618   -4.360807  2.949320
H       1.187515   -2.804648  2.572362
Cl      0.895272   -0.411742  2.843108
66                        

Fe      0.090735   -0.992455  0.228716
N       -2.542578  -1.827617  -1.009404
N       -1.827448  -2.048587  1.179917
C       -3.643710  -4.087408  1.713029
C       -3.579415  -3.526023  0.438931
C       -2.664303  -2.496339  0.233219
C       -1.900890  -2.595930  2.402195
C       -2.799971  -3.611298  2.718165
C       -3.510212  -1.691556  -2.002640
C       -2.985677  -0.833829  -2.912570
N       -1.722878  -0.474878  -2.449454
C       -1.426360  -1.082759  -1.284158
C       -0.884043  0.551558   -3.060118
N       1.274781   1.711571   -0.179146
C       2.384549   2.517390   -0.433164
N       -0.842562  1.107608   0.525433
C       -0.025049  2.117255   0.201508
C       -2.107081  1.389143   0.873211
C       -2.594526  2.690801   0.931356
C       -1.732132  3.737858   0.600105
C       -0.421694  3.455410   0.220395
C       3.394508   1.670942   -0.746698
N       2.878130   0.379429   -0.683767
C       1.577074   0.377969   -0.328732
C       3.658763   -0.837177  -0.900736
H       -4.346298  -4.889903  1.913921
H       -4.213585  -3.881145  -0.364605
H       -1.204125  -2.186351  3.126308
H       -2.831849  -4.018889  3.722409
H       -4.470582  -2.178502  -1.964254
H       -3.395019  -0.446199  -3.832372
H       0.118949   0.460654   -2.645886
H       -0.850767  0.409264   -4.141101
H       -1.287478  1.541619   -2.829171
H       2.366300   3.592570   -0.369455
H       -2.747423  0.542869   1.102410
H       -3.624650  2.864144   1.220637
H       -2.074032  4.767812   0.626134
H       0.258496   4.250007   -0.060527
H       4.422293   1.868718   -1.009039
H       4.107693   -1.168335  0.040116
H       2.993561   -1.605152  -1.296318
H       4.449044   -0.629610  -1.625140
Cl      -5.438506  0.012500   1.310741
H       2.208081   -4.204708  2.645848
C       0.752695   -3.086420  0.020119
N       0.979765   -4.041282  0.957794
H       1.842606   -1.110199  -4.376260
N       1.271837   -2.358147  -2.838309
C       1.119676   -1.864025  -4.074560
N       0.597629   -3.816504  -1.132651
C       0.950154   -5.321344  0.423328
C       0.393861   -3.275657  -2.438104
H       1.115803   -6.200222  1.026793
C       0.108563   -2.270750  -4.945532
C       0.703966   -5.184073  -0.900937
H       0.036266   -1.840242  -5.938566
C       -0.662626  -3.749750  -3.217242
C       -0.802622  -3.230371  -4.502357
H       0.625987   -5.909999  -1.694615
H       -1.358782  -4.477514  -2.815931
H       -1.615275  -3.562887  -5.140110
C       1.230788   -3.795775  2.375117
H       0.456821   -4.283734  2.973484
H       1.211556   -2.721490  2.556622
Cl      0.827519   -0.343618  2.913620
66                        

Fe      0.077409   -0.993240  0.204168
N       -2.548583  -1.820461  -1.032034
N       -1.828946  -2.030462  1.156468
C       -3.646940  -4.062384  1.706486
C       -3.584675  -3.509596  0.428489
C       -2.669064  -2.482417  0.214229
C       -1.900987  -2.568644  2.383216
C       -2.801254  -3.580282  2.707161
C       -3.516086  -1.687414  -2.025605
C       -2.989794  -0.835636  -2.940300
N       -1.726202  -0.476564  -2.479237
C       -1.431199  -1.078852  -1.311127
C       -0.883551  0.543965   -3.094834
N       1.278327   1.707284   -0.148847
C       2.391661   2.512587   -0.386752
N       -0.843439  1.096449   0.536342
C       -0.021570  2.109811   0.234408
C       -2.108912  1.375950   0.882916
C       -2.592843  2.677889   0.961117
C       -1.725738  3.728092   0.653642
C       -0.414119  3.448358   0.275976
C       3.398724   1.667278   -0.713153
N       2.876846   0.377161   -0.673477
C       1.575435   0.375800   -0.320605
C       3.651534   -0.839155  -0.913111
H       -4.350025  -4.862721  1.914055
H       -4.221258  -3.868689  -0.371371
H       -1.202908  -2.153777  3.103326
H       -2.832428  -3.980831  3.714234
H       -4.477322  -2.172469  -1.984601
H       -3.398510  -0.452110  -3.862087
H       0.115737   0.459249   -2.670032
H       -0.840271  0.389150   -4.173742
H       -1.290589  1.535949   -2.879215
H       2.377908   3.586564   -0.304278
H       -2.752860  0.528126   1.095091
H       -3.624119  2.848806   1.247540
H       -2.064665  4.758462   0.696400
H       0.270156   4.245652   0.013268
H       4.427862   1.865172   -0.970041
H       4.095855   -1.191916  0.022031
H       2.983711   -1.595824  -1.326026
H       4.444978   -0.620830  -1.630801
Cl      -5.442795  0.010995   1.305387
H       2.218144   -4.155456  2.646406
C       0.750434   -3.080959  0.008444
N       0.992015   -4.024232  0.953847
H       1.817654   -1.135091  -4.411093
N       1.262680   -2.373556  -2.859605
C       1.100141   -1.889661  -4.098635
N       0.606149   -3.821524  -1.138321
C       0.981903   -5.308602  0.429351
C       0.391678   -3.292266  -2.447031
H       1.160762   -6.180292  1.039437
C       0.084962   -2.307562  -4.959545
C       0.733572   -5.185376  -0.896087
H       0.004096   -1.884874  -5.955270
C       -0.667765  -3.777121  -3.215221
C       -0.818950  -3.267860  -4.503199
H       0.666161   -5.918431  -1.684161
H       -1.357110  -4.505691  -2.803678
H       -1.634206  -3.608800  -5.133104
C       1.236609   -3.761349  2.369165
H       0.467124   -4.252412  2.970779
H       1.204532   -2.685439  2.540592
Cl      0.839222   -0.309483  2.980212
66                        

Fe      0.065062   -0.990934  0.178952
N       -2.556499  -1.819254  -1.048524
N       -1.831237  -2.011667  1.139200
C       -3.648520  -4.036020  1.713564
C       -3.589622  -3.495875  0.429921
C       -2.674432  -2.471246  0.203290
C       -1.900512  -2.536517  2.371927
C       -2.800806  -3.544125  2.707807
C       -3.524004  -1.695712  -2.043082
C       -2.999560  -0.849377  -2.964048
N       -1.736989  -0.483585  -2.505422
C       -1.440964  -1.076760  -1.333257
C       -0.895491  0.533810   -3.127999
N       1.283769   1.702957   -0.121272
C       2.401462   2.507131   -0.340142
N       -0.840510  1.085878   0.549845
C       -0.016083  2.102442   0.264351
C       -2.107216  1.363081   0.894381
C       -2.589740  2.664564   0.986521
C       -1.719892  3.717474   0.697148
C       -0.406867  3.440603   0.322099
C       3.406022   1.662925   -0.677556
N       2.878134   0.374805   -0.662997
C       1.575566   0.373781   -0.315415
C       3.647522   -0.840764  -0.923218
H       -4.351254  -4.834101  1.930712
H       -4.228845  -3.862261  -0.364503
H       -1.200341  -2.114115  3.085923
H       -2.830309  -3.934474  3.718900
H       -4.483924  -2.183104  -1.998891
H       -3.409029  -0.473886  -3.888793
H       0.099462   0.463467   -2.690153
H       -0.838663  0.362549   -4.203774
H       -1.312847  1.525630   -2.932630
H       2.392186   3.579508   -0.238263
H       -2.753790  0.514269   1.093254
H       -3.622556  2.832250   1.269242
H       -2.057667  4.747673   0.751364
H       0.279896   4.239931   0.072411
H       4.437108   1.860490   -0.926742
H       4.088473   -1.212292  0.006229
H       2.977024   -1.587086  -1.350553
H       4.443245   -0.613141  -1.635430
Cl      -5.442851  0.017020   1.303657
H       2.213727   -4.117985  2.645562
C       0.745209   -3.075065  -0.005775
N       0.995513   -4.009474  0.945716
H       1.801765   -1.146445  -4.436661
N       1.256207   -2.379859  -2.877798
C       1.089658   -1.904108  -4.119447
N       0.611397   -3.823267  -1.148398
C       1.001481   -5.296764  0.428674
C       0.392048   -3.302627  -2.459791
H       1.189174   -6.162849  1.044085
C       0.076840   -2.333953  -4.977297
C       0.754303   -5.184076  -0.898064
H       -0.007367  -1.917630  -5.975417
C       -0.664792  -3.798732  -3.224207
C       -0.820363  -3.297627  -4.514933
H       0.697082   -5.922399  -1.682017
H       -1.348338  -4.530231  -2.808166
H       -1.633572  -3.647708  -5.142454
C       1.230761   -3.733487  2.360040
H       0.461762   -4.225166  2.961778
H       1.190665   -2.656360  2.523117
Cl      0.877228   -0.281690  3.041367
66                        

Fe      0.059423   -0.991801  0.152570
N       -2.560280  -1.814183  -1.065884
N       -1.825720  -1.997711  1.119596
C       -3.661266  -3.996393  1.720510
C       -3.603237  -3.468343  0.431780
C       -2.678329  -2.455845  0.191306
C       -1.894928  -2.509434  2.357962
C       -2.804231  -3.504345  2.706734
C       -3.527464  -1.696958  -2.061521
C       -3.001364  -0.859353  -2.989569
N       -1.738257  -0.491624  -2.533882
C       -1.443555  -1.075607  -1.357150
C       -0.894501  0.519409   -3.164029
N       1.285130   1.700504   -0.095020
C       2.403389   2.507387   -0.298387
N       -0.837326  1.068561   0.566089
C       -0.015060  2.091816   0.297469
C       -2.105213  1.337582   0.912431
C       -2.591836  2.635890   1.023123
C       -1.723922  3.695389   0.753212
C       -0.409098  3.427597   0.376823
C       3.407197   1.668526   -0.651738
N       2.878041   0.380974   -0.661541
C       1.575603   0.375298   -0.314164
C       3.645594   -0.830468  -0.945817
H       -4.371499  -4.784854  1.948070
H       -4.250951  -3.834652  -0.355709
H       -1.188207  -2.086106  3.065158
H       -2.833770  -3.884918  3.721516
H       -4.488002  -2.182845  -2.014285
H       -3.410124  -0.490940  -3.917457
H       0.098123   0.455288   -2.719682
H       -0.831688  0.335762   -4.237406
H       -1.314093  1.512815   -2.982279
H       2.395070   3.577636   -0.175850
H       -2.750763  0.485457   1.097703
H       -3.626940  2.792715   1.303918
H       -2.064124  4.723867   0.822862
H       0.276465   4.232306   0.141423
H       4.438595   1.869550   -0.896768
H       4.090071   -1.217958  -0.024624
H       2.973073   -1.569595  -1.382719
H       4.438573   -0.591092  -1.657227
Cl      -5.437694  0.052822   1.293021
H       2.214793   -4.085548  2.642785
C       0.743745   -3.072558  -0.019023
N       0.999138   -3.997370  0.939996
H       1.795351   -1.169730  -4.460727
N       1.253898   -2.395174  -2.894202
C       1.085730   -1.927694  -4.138747
N       0.614489   -3.829826  -1.155774
C       1.012803   -5.288579  0.433041
C       0.393007   -3.318563  -2.470508
H       1.205426   -6.148758  1.055197
C       0.074117   -2.366097  -4.993713
C       0.765313   -5.187745  -0.894768
H       -0.011467  -1.956274  -5.994397
C       -0.662605  -3.822387  -3.231421
C       -0.820079  -3.329552  -4.525178
H       0.712578   -5.932543  -1.672900
H       -1.343557  -4.553684  -2.810762
H       -1.632322  -3.685949  -5.150382
C       1.231209   -3.706713  2.351868
H       0.462730   -4.194549  2.957374
H       1.188449   -2.628050  2.505390
Cl      0.910649   -0.256344  3.104235
66                        

Fe      0.048028   -0.988705  0.118698
N       -2.568595  -1.812531  -1.090336
N       -1.828682  -1.989100  1.094064
C       -3.663797  -3.983997  1.706980
C       -3.608909  -3.460842  0.416078
C       -2.683977  -2.450024  0.169410
C       -1.895460  -2.495243  2.334948
C       -2.804395  -3.488434  2.689387
C       -3.536698  -1.699739  -2.085370
C       -3.011894  -0.865914  -3.017709
N       -1.748570  -0.495474  -2.564933
C       -1.452684  -1.074405  -1.386228
C       -0.904381  0.511646   -3.200860
N       1.293874   1.696559   -0.066253
C       2.418580   2.499294   -0.247434
N       -0.837579  1.063284   0.563215
C       -0.005873  2.087355   0.328279
C       -2.105816  1.332442   0.908247
C       -2.583393  2.630971   1.051085
C       -1.705607  3.690700   0.816675
C       -0.390177  3.423202   0.441993
C       3.418208   1.660690   -0.613702
N       2.880122   0.377566   -0.652630
C       1.576172   0.374653   -0.311401
C       3.639747   -0.833086  -0.961094
H       -4.373881  -4.771197  1.939289
H       -4.259181  -3.829508  -0.368187
H       -1.188147  -2.067945  3.039359
H       -2.832033  -3.864922  3.705732
H       -4.497117  -2.185538  -2.034981
H       -3.421964  -0.501391  -3.946543
H       0.085462   0.456187   -2.748878
H       -0.833666  0.316433   -4.271711
H       -1.328923  1.505313   -3.032902
H       2.417204   3.566870   -0.103214
H       -2.758663  0.480862   1.068137
H       -3.619032  2.788042   1.329604
H       -2.038314  4.719481   0.912919
H       0.303297   4.228768   0.234349
H       4.452012   1.859342   -0.850321
H       4.079635   -1.243126  -0.047512
H       2.963307   -1.558749  -1.414504
H       4.435782   -0.584048  -1.665688
Cl      -5.442851  0.058311   1.275793
H       2.235203   -4.012039  2.639111
C       0.743903   -3.061055  -0.029999
N       1.012459   -3.970874  0.939283
H       1.764551   -1.192928  -4.494006
N       1.242463   -2.409146  -2.913695
C       1.062022   -1.952500  -4.160583
N       0.623476   -3.831802  -1.158089
C       1.043092   -5.267291  0.446411
C       0.390531   -3.334750  -2.476553
H       1.247400   -6.118021  1.077792
C       0.046281   -2.403373  -5.004086
C       0.792781   -5.184524  -0.882345
H       -0.049700  -2.001427  -6.007017
C       -0.667708  -3.850877  -3.225275
C       -0.838415  -3.368594  -4.521416
H       0.747814   -5.938761  -1.651850
H       -1.340660  -4.583187  -2.793609
H       -1.653421  -3.734330  -5.137557
C       1.241894   -3.660019  2.347502
H       0.487276   -4.160356  2.960167
H       1.173831   -2.581299  2.492788
Cl      0.888054   -0.208462  3.169131
66                        

Fe      0.038253   -0.987540  0.094063
N       -2.576574  -1.801489  -1.120227
N       -1.840592  -1.988685  1.064194
C       -3.682165  -3.980042  1.667733
C       -3.625212  -3.451434  0.379118
C       -2.696698  -2.442772  0.137172
C       -1.908620  -2.500416  2.302783
C       -2.820931  -3.492214  2.652367
C       -3.540685  -1.685229  -2.118401
C       -3.009673  -0.853719  -3.049294
N       -1.746286  -0.488290  -2.592730
C       -1.456813  -1.067497  -1.412601
C       -0.894312  0.512558   -3.228180
N       1.302850   1.691750   -0.035487
C       2.430499   2.492038   -0.207719
N       -0.836021  1.058511   0.568996
C       0.003807   2.082113   0.362892
C       -2.104608  1.328146   0.912804
C       -2.574297  2.626154   1.083135
C       -1.687883  3.684945   0.879404
C       -0.372008  3.417373   0.506255
C       3.424722   1.655028   -0.592438
N       2.880554   0.375419   -0.650787
C       1.577927   0.373435   -0.305021
C       3.632240   -0.832888  -0.987383
H       -4.395172  -4.765651  1.896443
H       -4.276534  -3.814463  -0.406872
H       -1.201114  -2.077556  3.009741
H       -2.849847  -3.873311  3.666956
H       -4.503129  -2.167338  -2.071003
H       -3.415019  -0.488473  -3.979910
H       0.092624   0.455570   -2.769907
H       -0.817959  0.311914   -4.297683
H       -1.316075  1.508619   -3.067818
H       2.434616   3.557176   -0.046601
H       -2.763905  0.477559   1.049235
H       -3.610518  2.783432   1.359158
H       -2.013992  4.713462   0.998368
H       0.328039   4.223039   0.322444
H       4.458305   1.852862   -0.830630
H       4.078310   -1.261187  -0.085306
H       2.949284   -1.548069  -1.447844
H       4.422987   -0.574209  -1.694418
Cl      -5.445276  0.070803   1.247731
H       2.279968   -3.930301  2.637615
C       0.750438   -3.047067  -0.031836
N       1.043744   -3.938555  0.946978
H       1.716253   -1.229450  -4.533321
N       1.224227   -2.429637  -2.931177
C       1.022435   -1.988135  -4.180378
N       0.637177   -3.833484  -1.149359
C       1.095999   -5.240094  0.469890
C       0.383516   -3.354500  -2.471113
H       1.320969   -6.078791  1.110286
C       -0.004596  -2.452452  -5.002561
C       0.834544   -5.178890  -0.858154
H       -0.118433  -2.061507  -6.007964
C       -0.683438  -3.884142  -3.197572
C       -0.877066  -3.416516  -4.495875
H       0.798215   -5.943681  -1.617633
H       -1.345498  -4.615201  -2.747286
H       -1.699985  -3.792470  -5.095101
C       1.276448   -3.605260  2.349730
H       0.538570   -4.116325  2.973861
H       1.183569   -2.527013  2.486110
Cl      0.824143   -0.187524  3.260081
66                        

Fe      0.021771   -0.979509  0.060315
N       -2.588904  -1.803066  -1.147519
N       -1.852094  -1.974772  1.037250
C       -3.689484  -3.962985  1.657495
C       -3.635941  -3.443275  0.365046
C       -2.708631  -2.435651  0.114446
C       -1.916700  -2.476976  2.279958
C       -2.827238  -3.467496  2.637606
C       -3.548728  -1.703758  -2.151413
C       -3.017899  -0.880422  -3.089677
N       -1.758881  -0.502299  -2.631579
C       -1.471680  -1.066065  -1.443517
C       -0.908179  0.493429   -3.276853
N       1.311137   1.689685   -0.002906
C       2.445961   2.483732   -0.152787
N       -0.837041  1.059747   0.571250
C       0.015196   2.080467   0.405406
C       -2.103184  1.330830   0.922498
C       -2.557989  2.626954   1.141127
C       -1.658905  3.682082   0.978998
C       -0.345417  3.413471   0.597939
C       3.433348   1.648009   -0.557905
N       2.877895   0.375517   -0.650153
C       1.574732   0.376740   -0.306656
C       3.619939   -0.830491  -1.015573
H       -4.401125  -4.747847  1.892913
H       -4.288699  -3.812612  -0.416772
H       -1.208861  -2.047392  2.983076
H       -2.854264  -3.841964  3.654708
H       -4.508681  -2.190685  -2.103177
H       -3.421059  -0.528145  -4.026209
H       0.073382   0.455018   -2.804968
H       -0.816404  0.271823   -4.340981
H       -1.341193  1.488422   -3.142454
H       2.460021   3.544148   0.036409
H       -2.772607  0.483495   1.026073
H       -3.592497  2.786639   1.422027
H       -1.973100  4.709092   1.136701
H       0.364300   4.217428   0.446802
H       4.469031   1.842715   -0.789395
H       4.065104   -1.281430  -0.124139
H       2.931060   -1.531220  -1.489351
H       4.410987   -0.561784  -1.718545
Cl      -5.458464  0.083894   1.190165
H       2.291763   -3.864598  2.635679
C       0.746652   -3.030513  -0.043296
N       1.056352   -3.905435  0.945018
H       1.688710   -1.257019  -4.568426
N       1.211227   -2.442203  -2.950859
C       1.002369   -2.017335  -4.204599
N       0.642381   -3.830966  -1.151350
C       1.127239   -5.211456  0.482809
C       0.380055   -3.369362  -2.477736
H       1.366407   -6.039168  1.132276
C       -0.022976  -2.500102  -5.018287
C       0.861348   -5.169703  -0.845239
H       -0.142799  -2.122170  -6.027961
C       -0.684661  -3.916041  -3.194534
C       -0.886054  -3.465103  -4.497656
H       0.834213   -5.943809  -1.595616
H       -1.338920  -4.647625  -2.733802
H       -1.707563  -3.854845  -5.089952
C       1.286068   -3.550796  2.343029
H       0.551775   -4.058160  2.974387
H       1.185930   -2.471502  2.465955
Cl      0.814766   -0.147143  3.322430
66                        

Fe      0.036128   -0.991631  0.069733
N       -2.576391  -1.775727  -1.152253
N       -1.840396  -1.980153  1.030657
C       -3.723711  -3.928259  1.639570
C       -3.659890  -3.400470  0.350900
C       -2.708411  -2.414411  0.105343
C       -1.914345  -2.490239  2.270054
C       -2.847569  -3.461559  2.621406
C       -3.531413  -1.658508  -2.158984
C       -2.984115  -0.842338  -3.093942
N       -1.720592  -0.485458  -2.631145
C       -1.446632  -1.055752  -1.443096
C       -0.851015  0.495393   -3.274231
N       1.298687   1.691209   -0.008691
C       2.416389   2.501260   -0.196288
N       -0.827920  1.034846   0.615254
C       0.003664   2.067344   0.418075
C       -2.092773  1.291761   0.982153
C       -2.567395  2.583484   1.182460
C       -1.688956  3.650498   0.988940
C       -0.376357  3.397106   0.593969
C       3.405652   1.676870   -0.619814
N       2.868129   0.395290   -0.685993
C       1.574258   0.379651   -0.309022
C       3.619837   -0.802171  -1.060216
H       -4.454364  -4.696754  1.870654
H       -4.323091  -3.748021  -0.432000
H       -1.197300  -2.080128  2.975741
H       -2.881920  -3.842746  3.635788
H       -4.499186  -2.130166  -2.115353
H       -3.378276  -0.481897  -4.031224
H       0.130530   0.435795   -2.804758
H       -0.765544  0.275352   -4.339211
H       -1.263615  1.498470   -3.135946
H       2.419062   3.563335   -0.016211
H       -2.745936  0.435980   1.110193
H       -3.602098  2.726847   1.471391
H       -2.018406  4.674857   1.131979
H       0.317302   4.209956   0.417976
H       4.432097   1.884997   -0.879109
H       4.097166   -1.236251  -0.177137
H       2.930383   -1.519002  -1.508439
H       4.386450   -0.527441  -1.787492
Cl      -5.472818  0.140467   1.174289
H       2.310318   -3.863329  2.639458
C       0.757045   -3.042463  -0.033716
N       1.065448   -3.916686  0.955598
H       1.700776   -1.292550  -4.571612
N       1.219818   -2.466453  -2.946944
C       1.009588   -2.045540  -4.201805
N       0.647822   -3.844408  -1.140056
C       1.131109   -5.223635  0.495555
C       0.383233   -3.385046  -2.466802
H       1.368455   -6.050922  1.146230
C       -0.022926  -2.523401  -5.009284
C       0.862782   -5.183303  -0.832042
H       -0.143456  -2.149151  -6.020230
C       -0.688889  -3.925968  -3.176841
C       -0.891949  -3.478880  -4.481022
H       0.830853   -5.958663  -1.580918
H       -1.346864  -4.650569  -2.710371
H       -1.718934  -3.864480  -5.068374
C       1.299405   -3.561131  2.352559
H       0.574522   -4.077610  2.987356
H       1.186640   -2.483903  2.479654
Cl      0.764203   -0.215159  3.465587
66                        

Fe      0.038479   -0.993680  0.061007
N       -2.574053  -1.767949  -1.163324
N       -1.843684  -1.978135  1.021133
C       -3.733482  -3.922954  1.621405
C       -3.664154  -3.393656  0.333692
C       -2.710222  -2.408825  0.092779
C       -1.923568  -2.489025  2.259965
C       -2.860175  -3.458711  2.606883
C       -3.526217  -1.648484  -2.172405
C       -2.974729  -0.833660  -3.106088
N       -1.711565  -0.479649  -2.640239
C       -1.442076  -1.050287  -1.451296
C       -0.836881  0.496644   -3.283431
N       1.298294   1.690254   -0.010669
C       2.411524   2.504686   -0.205563
N       -0.819695  1.025034   0.635282
C       0.005279   2.061224   0.427557
C       -2.081792  1.277761   1.015193
C       -2.559840  2.567978   1.217098
C       -1.688088  3.638255   1.012562
C       -0.378431  3.389563   0.604932
C       3.399783   1.684974   -0.640456
N       2.866118   0.401869   -0.706172
C       1.575551   0.380768   -0.318434
C       3.619517   -0.791866  -1.089014
H       -4.466332  -4.690402  1.848952
H       -4.325346  -3.738770  -0.451972
H       -1.209501  -2.081450  2.970362
H       -2.899182  -3.840518  3.620858
H       -4.495203  -2.117883  -2.131194
H       -3.365639  -0.472315  -4.044390
H       0.142468   0.436718   -2.809463
H       -0.747175  0.271933   -4.347096
H       -1.247728  1.501234   -3.151244
H       2.412544   3.566005   -0.021134
H       -2.729905  0.419619   1.151078
H       -3.592642  2.707232   1.514728
H       -2.020436  4.661520   1.156650
H       0.309978   4.204908   0.420211
H       4.423383   1.897290   -0.907468
H       4.110699   -1.222123  -0.211678
H       2.928421   -1.513038  -1.527646
H       4.375149   -0.513680  -1.826402
Cl      -5.463336  0.142423   1.190104
H       2.309509   -3.832701  2.644875
C       0.755826   -3.041305  -0.032164
N       1.063383   -3.909599  0.962366
H       1.698847   -1.307169  -4.574472
N       1.219679   -2.477126  -2.946507
C       1.008015   -2.059211  -4.202103
N       0.649145   -3.848747  -1.134542
C       1.131293   -5.218810  0.509158
C       0.383836   -3.394678  -2.463083
H       1.368285   -6.042539  1.164445
C       -0.025644  -2.538862  -5.007026
C       0.865008   -5.185679  -0.819183
H       -0.147664  -2.166810  -6.018603
C       -0.689086  -3.937397  -3.170443
C       -0.893875  -3.493189  -4.475396
H       0.834648   -5.965087  -1.563913
H       -1.346481  -4.660916  -2.701480
H       -1.721684  -3.880056  -5.060740
C       1.294338   -3.545515  2.357671
H       0.577054   -4.069129  2.995155
H       1.167338   -2.469727  2.482434
Cl      0.746416   -0.218136  3.565852
66                        

Fe      0.038149   -0.997376  0.063934
N       -2.575205  -1.771958  -1.151370
N       -1.841830  -1.975446  1.033556
C       -3.731789  -3.918091  1.641254
C       -3.662701  -3.393380  0.351695
C       -2.709188  -2.409142  0.106972
C       -1.921945  -2.481656  2.274493
C       -2.858793  -3.449793  2.625067
C       -3.528648  -1.657016  -2.159831
C       -2.980531  -0.842110  -3.095440
N       -1.718050  -0.483395  -2.631476
C       -1.445830  -1.051477  -1.442027
C       -0.847877  0.496198   -3.275973
N       1.296278   1.689510   -0.022861
C       2.407356   2.505019   -0.225086
N       -0.815897  1.024810   0.643278
C       0.002912   2.061720   0.413804
C       -2.077097  1.277419   1.026576
C       -2.560749  2.568516   1.208432
C       -1.696076  3.639566   0.979542
C       -0.387184  3.390834   0.569186
C       3.397135   1.683987   -0.653956
N       2.866519   0.399204   -0.709121
C       1.576178   0.378081   -0.320925
C       3.623332   -0.795910  -1.081137
H       -4.464401  -4.684932  1.871554
H       -4.323964  -3.741548  -0.432561
H       -1.207765  -2.073292  2.984575
H       -2.897856  -3.827602  3.640516
H       -4.496260  -2.129037  -2.117021
H       -3.373457  -0.483633  -4.033985
H       0.133973   0.436365   -2.807234
H       -0.763194  0.274806   -4.340700
H       -1.259630  1.499724   -3.138580
H       2.405940   3.567579   -0.047817
H       -2.720095  0.418350   1.179608
H       -3.592653  2.707386   1.509189
H       -2.033434  4.663405   1.106771
H       0.295695   4.206284   0.365420
H       4.420317   1.896355   -0.922492
H       4.110298   -1.220209  -0.198608
H       2.935200   -1.520032  -1.519439
H       4.382420   -0.520826  -1.816074
Cl      -5.455553  0.145784   1.194338
H       2.284986   -3.860487  2.647252
C       0.750134   -3.045356  -0.036504
N       1.050912   -3.918914  0.955371
H       1.716176   -1.282569  -4.559489
N       1.226720   -2.463229  -2.942399
C       1.024611   -2.038933  -4.197364
N       0.646543   -3.847232  -1.143237
C       1.117785   -5.226139  0.496330
C       0.389917   -3.386120  -2.471030
H       1.349832   -6.053540  1.148754
C       -0.000356  -2.517699  -5.013839
C       0.857858   -5.186097  -0.833083
H       -0.114559  -2.140887  -6.024561
C       -0.675502  -3.927932  -3.190294
C       -0.870176  -3.477438  -4.494695
H       0.829958   -5.961880  -1.581676
H       -1.334713  -4.656007  -2.731074
H       -1.691540  -3.863843  -5.089343
C       1.274893   -3.562274  2.353644
H       0.547750   -4.080831  2.983972
H       1.158385   -2.485974  2.482889
Cl      0.790635   -0.261219  3.672282
66                        

Fe      0.033606   -0.993828  0.042647
N       -2.578288  -1.772734  -1.166726
N       -1.845605  -1.966896  1.019019
C       -3.736430  -3.904882  1.636342
C       -3.666419  -3.387528  0.343811
C       -2.712709  -2.404752  0.094300
C       -1.927112  -2.465007  2.263080
C       -2.864641  -3.430790  2.618411
C       -3.529020  -1.667732  -2.178610
C       -2.981205  -0.856907  -3.118013
N       -1.721512  -0.490408  -2.652880
C       -1.450724  -1.049675  -1.458988
C       -0.851885  0.486332   -3.302599
N       1.301390   1.690209   -0.003610
C       2.415241   2.504325   -0.195304
N       -0.813445  1.023853   0.653542
C       0.009004   2.061062   0.437815
C       -2.074315  1.275771   1.038751
C       -2.554029  2.566279   1.235053
C       -1.685480  3.637130   1.020829
C       -0.376697  3.389292   0.609486
C       3.401494   1.685873   -0.637238
N       2.866064   0.404098   -0.710466
C       1.576000   0.382433   -0.321714
C       3.618391   -0.788429  -1.099704
H       -4.469342  -4.670293  1.870371
H       -4.327558  -3.740014  -0.438616
H       -1.214190  -2.051872  2.971969
H       -2.905114  -3.802338  3.636104
H       -4.495031  -2.142996  -2.135709
H       -3.372756  -0.506070  -4.060005
H       0.126454   0.438047   -2.825106
H       -0.757294  0.252268   -4.363774
H       -1.270671  1.488936   -3.181125
H       2.418181   3.564134   -0.002312
H       -2.720101  0.417045   1.180972
H       -3.586035  2.705051   1.535481
H       -2.019685  4.660427   1.160130
H       0.309073   4.204983   0.416806
H       4.425119   1.898268   -0.904018
H       4.109444   -1.222978  -0.224448
H       2.926640   -1.506988  -1.541637
H       4.373974   -0.506934  -1.835805
Cl      -5.450501  0.149622   1.200346
H       2.290989   -3.830390  2.642524
C       0.748693   -3.038148  -0.044529
N       1.054813   -3.903728  0.952729
H       1.704316   -1.299526  -4.578855
N       1.220678   -2.471764  -2.953933
C       1.015694   -2.055908  -4.211259
N       0.647979   -3.847330  -1.145943
C       1.127731   -5.213403  0.501734
C       0.387661   -3.394866  -2.476101
H       1.364302   -6.035521  1.159178
C       -0.008701  -2.543117  -5.023490
C       0.866392   -5.183057  -0.827700
H       -0.125318  -2.172988  -6.036398
C       -0.677030  -3.944325  -3.190475
C       -0.874893  -3.502280  -4.497335
H       0.841150   -5.963756  -1.571249
H       -1.333114  -4.671914  -2.726047
H       -1.695806  -3.894901  -5.088515
C       1.279183   -3.538357  2.348744
H       0.555170   -4.056407  2.983005
H       1.158595   -2.462293  2.474439
Cl      0.773537   -0.272972  3.760570
66                        

Fe      0.031010   -0.995048  0.034184
N       -2.583091  -1.758870  -1.179824
N       -1.852230  -1.974334  1.004552
C       -3.742058  -3.921264  1.599262
C       -3.672408  -3.388496  0.313053
C       -2.719074  -2.402471  0.075108
C       -1.932822  -2.488446  2.242344
C       -2.869468  -3.459077  2.586276
C       -3.534780  -1.638714  -2.188925
C       -2.982338  -0.825060  -3.123199
N       -1.718913  -0.472189  -2.657719
C       -1.450551  -1.042482  -1.468480
C       -0.841383  0.499994   -3.303484
N       1.306775   1.687056   -0.001412
C       2.421069   2.499512   -0.197176
N       -0.810310  1.022708   0.648851
C       0.014070   2.059559   0.437830
C       -2.070949  1.274782   1.034219
C       -2.549387  2.565399   1.233252
C       -1.679312  3.635740   1.022996
C       -0.370082  3.387596   0.612903
C       3.405430   1.678869   -0.639580
N       2.868366   0.397666   -0.709209
C       1.579263   0.378502   -0.317440
C       3.616757   -0.796472  -1.101740
H       -4.474571  -4.689706  1.824426
H       -4.333087  -3.731760  -0.473830
H       -1.221408  -2.083562  2.957284
H       -2.908786  -3.843157  3.599353
H       -4.504436  -2.106678  -2.147362
H       -3.372794  -0.463640  -4.061643
H       0.135856   0.443421   -2.824647
H       -0.746731  0.267959   -4.365136
H       -1.253104  1.505269   -3.180086
H       2.425713   3.559704   -0.006333
H       -2.717684  0.416344   1.173973
H       -3.581531  2.704557   1.533060
H       -2.012356  4.659015   1.165069
H       0.317392   4.202871   0.424631
H       4.428806   1.889567   -0.908663
H       4.103467   -1.237139  -0.227187
H       2.923404   -1.510328  -1.548807
H       4.375416   -0.514637  -1.834459
Cl      -5.448809  0.147579   1.183609
H       2.326869   -3.774943  2.640860
C       0.755750   -3.032657  -0.039204
N       1.078691   -3.887857  0.961415
H       1.669856   -1.316929  -4.593297
N       1.209190   -2.483682  -2.957710
C       0.986313   -2.071800  -4.213390
N       0.658807   -3.849026  -1.135251
C       1.165903   -5.199122  0.517432
C       0.382651   -3.404940  -2.465342
H       1.416902   -6.014378  1.178050
C       -0.050324  -2.560557  -5.008956
C       0.896073   -5.179831  -0.810695
H       -0.182240  -2.192524  -6.020756
C       -0.691533  -3.957299  -3.162948
C       -0.908580  -3.518594  -4.467915
H       0.875253   -5.965205  -1.549450
H       -1.340690  -4.683617  -2.686900
H       -1.738137  -3.912576  -5.045965
C       1.305679   -3.510343  2.353872
H       0.600042   -4.043032  2.996573
H       1.158449   -2.437516  2.476898
Cl      0.701033   -0.285265  3.870735
66                        

Fe      0.027573   -0.986552  0.012444
N       -2.587940  -1.755895  -1.196302
N       -1.862403  -1.973450  0.990115
C       -3.743746  -3.932807  1.572535
C       -3.672827  -3.395396  0.288383
C       -2.724221  -2.403126  0.057041
C       -1.944211  -2.492255  2.225899
C       -2.876724  -3.469119  2.563709
C       -3.537390  -1.639761  -2.207749
C       -2.984944  -0.826324  -3.142276
N       -1.723505  -0.469772  -2.674756
C       -1.456600  -1.037217  -1.483715
C       -0.844768  0.499676   -3.322945
N       1.317758   1.686799   0.008724
C       2.436515   2.496402   -0.172417
N       -0.800644  1.021190   0.654936
C       0.027170   2.057960   0.454894
C       -2.060470  1.273346   1.044186
C       -2.533811  2.563219   1.259101
C       -1.659869  3.632785   1.061710
C       -0.352023  3.384907   0.647104
C       3.416587   1.678133   -0.628596
N       2.872586   0.401240   -0.720583
C       1.583182   0.382584   -0.330261
C       3.615242   -0.789871  -1.132689
H       -4.472607  -4.706146  1.792763
H       -4.328897  -3.739887  -0.501833
H       -1.237924  -2.086878  2.945860
H       -2.917014  -3.856844  3.575363
H       -4.506090  -2.109773  -2.167400
H       -3.374277  -0.467253  -4.082086
H       0.128738   0.451758   -2.835501
H       -0.740501  0.257497   -4.381452
H       -1.261543  1.504404   -3.213111
H       2.447075   3.553042   0.037048
H       -2.709927  0.415495   1.174474
H       -3.565256  2.702882   1.561077
H       -1.988877  4.655424   1.217042
H       0.338248   4.199864   0.468022
H       4.441314   1.887801   -0.893273
H       4.113602   -1.237346  -0.268191
H       2.915667   -1.500275  -1.575629
H       4.364108   -0.502755  -1.873471
Cl      -5.439799  0.142573   1.173590
H       2.338486   -3.714554  2.640577
C       0.754189   -3.019664  -0.040170
N       1.083489   -3.862596  0.968471
H       1.648862   -1.336661  -4.607250
N       1.198576   -2.494598  -2.962589
C       0.968657   -2.090562  -4.219537
N       0.659262   -3.847000  -1.127809
C       1.176664   -5.177779  0.537295
C       0.376674   -3.414787  -2.460578
H       1.433161   -5.985159  1.205409
C       -0.071027  -2.586092  -5.006861
C       0.903963   -5.173190  -0.790534
H       -0.209133  -2.224092  -6.020012
C       -0.699643  -3.973725  -3.149463
C       -0.924305  -3.542901  -4.455837
H       0.885328   -5.966056  -1.521297
H       -1.344996  -4.698458  -2.665886
H       -1.756054  -3.941886  -5.027251
C       1.311791   -3.469043  2.356427
H       0.617856   -4.006843  3.007386
H       1.147831   -2.397961  2.471884
Cl      0.638113   -0.288229  3.963796
66                        

Fe      0.007898   -0.958244  -0.044939
N       -2.601083  -1.765646  -1.231604
N       -1.873225  -1.944017  0.956880
C       -3.717034  -3.930766  1.562212
C       -3.656926  -3.406140  0.272848
C       -2.728638  -2.397484  0.030079
C       -1.945885  -2.448640  2.199352
C       -2.860008  -3.438315  2.548775
C       -3.549862  -1.678709  -2.245075
C       -3.007110  -0.874816  -3.193519
N       -1.751591  -0.492438  -2.730053
C       -1.479676  -1.035846  -1.529016
C       -0.881260  0.471752   -3.396467
N       1.341232   1.689647   0.069551
C       2.479768   2.482514   -0.053884
N       -0.802107  1.038318   0.649426
C       0.055559   2.063144   0.527966
C       -2.059309  1.297133   1.044342
C       -2.496768  2.582088   1.348383
C       -1.591785  3.637760   1.234198
C       -0.288552  3.383429   0.810327
C       3.446126   1.669903   -0.547814
N       2.874789   0.413291   -0.718760
C       1.581498   0.401785   -0.342020
C       3.594897   -0.766860  -1.196394
H       -4.430501  -4.715874  1.791296
H       -4.307526  -3.770467  -0.512933
H       -1.246700  -2.023432  2.915183
H       -2.893278  -3.815055  3.564877
H       -4.514854  -2.154317  -2.193286
H       -3.399917  -0.536813  -4.139628
H       0.083082   0.462534   -2.888475
H       -0.750532  0.194114   -4.443364
H       -1.321236  1.470490   -3.332063
H       2.512442   3.524865   0.215989
H       -2.734181  0.450197   1.100946
H       -3.524125  2.737660   1.656557
H       -1.893618  4.655267   1.461503
H       0.425151   4.189489   0.694552
H       4.477752   1.871519   -0.791179
H       4.128418   -1.240009  -0.367204
H       2.874459   -1.463353  -1.627887
H       4.312269   -0.461410  -1.960984
Cl      -5.413565  -0.018461  0.760074
H       2.349819   -3.596158  2.625407
C       0.743538   -2.986154  -0.057001
N       1.081055   -3.803624  0.969619
H       1.605524   -1.392810  -4.655878
N       1.168689   -2.521044  -2.987201
C       0.931930   -2.143694  -4.251160
N       0.645726   -3.839206  -1.124128
C       1.176563   -5.128370  0.569173
C       0.355391   -3.437207  -2.464432
H       1.439452   -5.918768  1.254830
C       -0.106281  -2.662595  -5.025238
C       0.896580   -5.156251  -0.756926
H       -0.250225  -2.322081  -6.045007
C       -0.718992  -4.017461  -3.138437
C       -0.950817  -3.614309  -4.452363
H       0.876230   -5.966375  -1.468466
H       -1.357830  -4.736788  -2.638454
H       -1.781583  -4.030517  -5.012819
C       1.316124   -3.375690  2.346215
H       0.638273   -3.910966  3.015794
H       1.133616   -2.305706  2.440954
Cl      0.607029   -0.225574  4.004702
66                        

Fe      -0.018740  -0.948862  -0.083808
N       -2.624276  -1.726317  -1.297220
N       -1.898774  -1.953150  0.885797
C       -3.760271  -3.933456  1.455123
C       -3.700179  -3.381313  0.177265
C       -2.761238  -2.378402  -0.047224
C       -1.968564  -2.486452  2.116640
C       -2.891550  -3.474258  2.447490
C       -3.564494  -1.619443  -2.316110
C       -3.002153  -0.820436  -3.257473
N       -1.743553  -0.461472  -2.784175
C       -1.489013  -1.013364  -1.583008
C       -0.845985  0.478853   -3.448096
N       1.354798   1.672315   0.129947
C       2.507761   2.449163   0.043457
N       -0.806826  1.036571   0.658941
C       0.070826   2.049760   0.590922
C       -2.065498  1.301740   1.045272
C       -2.484485  2.581562   1.394165
C       -1.558636  3.623697   1.337997
C       -0.253526  3.363089   0.923529
C       3.462127   1.639971   -0.479106
N       2.869299   0.401715   -0.703285
C       1.574373   0.398642   -0.332915
C       3.568155   -0.770910  -1.228708
H       -4.481950  -4.714958  1.670482
H       -4.357998  -3.720777  -0.613532
H       -1.263862  -2.081748  2.839249
H       -2.923330  -3.874432  3.454681
H       -4.537307  -2.079781  -2.272585
H       -3.382440  -0.472292  -4.205044
H       0.110889   0.456041   -2.926487
H       -0.706396  0.187424   -4.490216
H       -1.267101  1.486595   -3.401085
H       2.557609   3.479102   0.355231
H       -2.755426  0.464996   1.059799
H       -3.513491  2.744330   1.693039
H       -1.845577  4.636369   1.603051
H       0.476372   4.159748   0.852313
H       4.498079   1.833304   -0.710535
H       4.102828   -1.279961  -0.421823
H       2.834489   -1.443806  -1.675257
H       4.282155   -0.449816  -1.990003
Cl      -5.421857  0.002716   0.710108
H       2.491782   -3.357473  2.578172
C       0.776501   -2.951429  -0.056218
N       1.181613   -3.722558  0.981071
H       1.484083   -1.509722  -4.752014
N       1.129851   -2.582457  -3.027404
C       0.829493   -2.243540  -4.289112
N       0.693188   -3.835078  -1.097798
C       1.334192   -5.050843  0.611272
C       0.340817   -3.478257  -2.436816
H       1.653734   -5.809090  1.309034
C       -0.249715  -2.780140  -4.991723
C       1.020445   -5.127664  -0.705791
H       -0.445625  -2.469425  -6.012358
C       -0.768100  -4.074459  -3.036237
C       -1.066959  -3.710123  -4.347978
H       1.018362   -5.956644  -1.395676
H       -1.381299  -4.775299  -2.480850
H       -1.927155  -4.138576  -4.851939
C       1.431976   -3.240317  2.336656
H       0.832892   -3.816613  3.045832
H       1.152741   -2.190312  2.415964
Cl      0.366221   -0.283842  4.105065
66                        

Fe      -0.027244  -0.939220  -0.115111
N       -2.631816  -1.717333  -1.330626
N       -1.910578  -1.946508  0.853059
C       -3.777640  -3.922039  1.419762
C       -3.714554  -3.369904  0.142051
C       -2.772756  -2.369223  -0.080885
C       -1.983264  -2.479539  2.083826
C       -2.909164  -3.465061  2.413387
C       -3.566681  -1.615595  -2.354621
C       -2.999385  -0.821954  -3.297651
N       -1.743170  -0.460958  -2.820171
C       -1.494993  -1.005884  -1.614379
C       -0.838899  0.469967   -3.488183
N       1.362227   1.668099   0.156177
C       2.520644   2.438599   0.087613
N       -0.803294  1.034462   0.673118
C       0.082024   2.042513   0.630298
C       -2.059226  1.298535   1.069024
C       -2.467773  2.571812   1.452680
C       -1.534149  3.607949   1.422632
C       -0.231814  3.348778   0.998474
C       3.467993   1.636747   -0.458483
N       2.865694   0.409069   -0.713756
C       1.571549   0.405694   -0.341028
C       3.555006   -0.753918  -1.271930
H       -4.501522  -4.701784  1.634081
H       -4.372168  -3.707852  -0.649536
H       -1.279791  -2.076776  2.808920
H       -2.943434  -3.865079  3.420557
H       -4.539717  -2.075756  -2.313903
H       -3.374692  -0.479156  -4.249147
H       0.111931   0.455790   -2.955219
H       -0.687190  0.162731   -4.524122
H       -1.261215  1.477907   -3.461739
H       2.578723   3.459505   0.426518
H       -2.755320  0.466809   1.062041
H       -3.494879  2.734322   1.758060
H       -1.812864  4.615270   1.715377
H       0.503871   4.141608   0.947032
H       4.504758   1.828923   -0.687241
H       4.111624   -1.271130  -0.485310
H       2.812756   -1.424301  -1.707944
H       4.248413   -0.421181  -2.047220
Cl      -5.422974  0.020883   0.681284
H       2.515432   -3.262377  2.566228
C       0.782262   -2.934253  -0.060394
N       1.200842   -3.685253  0.986271
H       1.448194   -1.558673  -4.785341
N       1.117915   -2.608380  -3.041762
C       0.801490   -2.287862  -4.304406
N       0.706537   -3.833133  -1.088996
C       1.369733   -5.016377  0.634169
C       0.338735   -3.498304  -2.429710
H       1.701667   -5.760746  1.341017
C       -0.284585  -2.837069  -4.986361
C       1.052072   -5.115683  -0.680536
H       -0.494105  -2.540567  -6.008515
C       -0.775122  -4.106442  -3.007525
C       -1.090931  -3.760880  -4.320405
H       1.057323   -5.954338  -1.358605
H       -1.379081  -4.801872  -2.435410
H       -1.955742  -4.198709  -4.808147
C       1.450197   -3.180856  2.334094
H       0.876044   -3.767245  3.055343
H       1.138963   -2.139540  2.406146
Cl      0.311411   -0.298821  4.183035
66                        

Fe      -0.032230  -0.933577  -0.127481
N       -2.633219  -1.707391  -1.354542
N       -1.918290  -1.945853  0.829890
C       -3.793659  -3.916325  1.386445
C       -3.726484  -3.359804  0.110854
C       -2.780353  -2.361921  -0.106958
C       -1.994204  -2.483936  2.058297
C       -2.924330  -3.467073  2.382874
C       -3.561628  -1.605828  -2.384300
C       -2.987204  -0.814960  -3.325329
N       -1.733220  -0.455616  -2.841098
C       -1.493355  -0.998440  -1.632598
C       -0.821091  0.468079   -3.508385
N       1.363845   1.667320   0.163953
C       2.522379   2.437741   0.094311
N       -0.798939  1.029913   0.690444
C       0.088426   2.036930   0.654411
C       -2.050614  1.291163   1.102172
C       -2.452518  2.559359   1.508683
C       -1.516957  3.593752   1.485126
C       -0.219333  3.338144   1.044668
C       3.463878   1.642017   -0.470425
N       2.858113   0.418018   -0.735332
C       1.567476   0.411062   -0.350976
C       3.541413   -0.737914  -1.314963
H       -4.521009  -4.693901  1.596826
H       -4.384014  -3.692538  -0.682985
H       -1.290571  -2.087861  2.787020
H       -2.961199  -3.871114  3.388329
H       -4.535608  -2.064512  -2.348996
H       -3.356030  -0.473413  -4.279808
H       0.124819   0.456322   -2.966683
H       -0.660702  0.151974   -4.540408
H       -1.241568  1.477008   -3.494296
H       2.584669   3.454325   0.445241
H       -2.748704  0.461262   1.088222
H       -3.476342  2.719570   1.825839
H       -1.790554  4.597177   1.795504
H       0.517484   4.130193   0.998153
H       4.498700   1.836197   -0.706215
H       4.120000   -1.254639  -0.544028
H       2.793444   -1.411538  -1.735962
H       4.213978   -0.397625  -2.105269
Cl      -5.424582  0.056238   0.645021
H       2.534322   -3.190548  2.556796
C       0.785202   -2.923431  -0.057746
N       1.212051   -3.660241  0.995679
H       1.423601   -1.592516  -4.798375
N       1.107302   -2.627205  -3.043278
C       0.782439   -2.319617  -4.306978
N       0.711426   -3.833567  -1.076192
C       1.388253   -4.993960  0.657203
C       0.335302   -3.514465  -2.418547
H       1.727412   -5.728682  1.370663
C       -0.305579  -2.879051  -4.977374
C       1.066575   -5.109388  -0.655265
H       -0.522522  -2.592409  -6.000782
C       -0.779108  -4.132759  -2.984375
C       -1.104008  -3.800285  -4.298448
H       1.074433   -5.955286  -1.324229
H       -1.376732  -4.825706  -2.402665
H       -1.969811  -4.246055  -4.777157
C       1.464617   -3.139473  2.336880
H       0.914798   -3.735412  3.068919
H       1.126294   -2.106625  2.406237
Cl      0.247917   -0.332862  4.281745
66
Frame 1
 Fe         0.374466959548        0.289993184864        0.527351371718
 N         -2.190233925257       -0.480187420453       -0.718812926968
 N         -1.475255443412       -0.723542429577        1.461746292403
 C         -3.381324816579       -2.661661152963        2.030207702966
 C         -3.308311692985       -2.111903115784        0.752035029663
 C         -2.346950637212       -1.130347436690        0.527717098175
 C         -1.559105033534       -1.253189551980        2.692677124433
 C         -2.504927131898       -2.218533054016        3.023618668596
 C         -3.112232606166       -0.363450321243       -1.752832143268
 C         -2.528489511911        0.436189362372       -2.679946247299
 N         -1.274713876002        0.785425150188       -2.186309607193
 C         -1.043555698300        0.226914664481       -0.982581778864
 C         -0.361738906611        1.718998445535       -2.837950246128
 N          1.738553497342        2.890611521175        0.696278191338
 C          2.888716665683        3.670224667442        0.582538918999
 N         -0.409811246150        2.251909115004        1.261717313941
 C          0.462713638390        3.270418819549        1.173175545600
 C         -1.663149386667        2.515001216666        1.669067539540
 C         -2.078880927006        3.794389083442        2.026268701098
 C         -1.156086101252        4.838865112310        1.956023077887
 C          0.137013944299        4.586768495690        1.500832131456
 C          3.843343492211        2.843272427385        0.085148502341
 N          3.248993654209        1.600307351460       -0.120048086157
 C          1.956014636480        1.604101431011        0.257948939472
 C          3.951897113684        0.425084839739       -0.633782118960
 H         -4.119823173512       -3.427221656665        2.245876052249
 H         -3.972155451708       -2.437552720965       -0.039531801474
 H         -0.849907058853       -0.862116006861        3.416927422376
 H         -2.552558424176       -2.608236260172        4.034462782051
 H         -4.086834917535       -0.821844494239       -1.730392911146
 H         -2.889704270272        0.789580898014       -3.632855082086
 H          0.602840834111        1.661184343599       -2.334479694422
 H         -0.239199560292        1.445489227906       -3.888190273230
 H         -0.753759193108        2.738066780537       -2.761098810186
 H          2.944073544339        4.704064654244        0.884620581820
 H         -2.352699116321        1.678197621423        1.690292644849
 H         -3.101240686129        3.951105320197        2.349707812118
 H         -1.408168786438        5.825675597786        2.345369845264
 H          0.861853248617        5.386705878375        1.410644009923
 H          4.887667590060        3.024022756481       -0.120958256382
 H          4.440411997375       -0.108374679487        0.188763308454
 H          3.234630377414       -0.229085037224       -1.125753877105
 H          4.705778951113        0.738121778033       -1.365032521071
 Cl        -5.038200409100        1.288504289832        1.298211384563
 H          2.935733277375       -2.053735740300        3.173556901769
 C          1.196472308048       -1.673765570926        0.537108736616
 N          1.638191445967       -2.436324023430        1.567986847690
 H          1.875133142541       -0.317612861135       -4.229605588014
 N          1.545295842718       -1.347054745819       -2.475276938891
 C          1.225142719441       -1.037656947135       -3.739382374632
 N          1.144626325274       -2.555842884746       -0.510283110049
 C          1.846697517473       -3.754804344593        1.186286730153
 C          0.763613266518       -2.222592915741       -1.848459258431
 H          2.195275457261       -4.506372845125        1.878202393142
 C          0.129859861184       -1.583864921049       -4.409150673214
 C          1.534843619444       -3.834926730690       -0.130275637914
 H         -0.085094822628       -1.292756782956       -5.431451092761
 C         -0.356025342751       -2.830906496639       -2.415399622170
 C         -0.678065843081       -2.496478732313       -3.729529147775
 H          1.562938801328       -4.659521755213       -0.825826718863
 H         -0.957785050414       -3.518939940380       -1.833392046118
 H         -1.548112413169       -2.933950529702       -4.207877163488
 C          1.872455162468       -1.966092658009        2.930921459035
 H          1.292446966678       -2.568327166296        3.633621417045
 H          1.559592548237       -0.927694280641        3.019824412806
 Cl         0.786813053598        0.977274176414        4.679728862708
66
Frame 2
 Fe         0.358750520354        0.277114994628        0.590576367201
 N         -2.168835689944       -0.488927890421       -0.677264021840
 N         -1.455761798797       -0.740440174345        1.499416195931
 C         -3.397183715418       -2.641074163730        2.077451668864
 C         -3.317565631550       -2.095703522566        0.797883658427
 C         -2.337483996422       -1.134719074962        0.567761680942
 C         -1.544651930368       -1.267951633590        2.730909862108
 C         -2.510977702299       -2.210235030886        3.067743748636
 C         -3.083318053507       -0.354971994593       -1.716195160466
 C         -2.487668095451        0.450504105404       -2.629843112689
 N         -1.234526513709        0.787690136944       -2.125241329762
 C         -1.012670492291        0.211125966670       -0.927120463393
 C         -0.319821226545        1.732533423001       -2.757534020170
 N          1.699292901097        2.869416359739        0.648907447381
 C          2.850238926185        3.644358432467        0.517855914073
 N         -0.441156789974        2.236745130064        1.235279196526
 C          0.419406376169        3.260956984973        1.100248255101
 C         -1.689473996792        2.499843629469        1.658567112853
 C         -2.114494306257        3.786605027320        1.975130913962
 C         -1.202133467648        4.836437626378        1.863533587978
 C          0.087661122966        4.582172734704        1.400068869246
 C          3.809525093990        2.799167618158        0.064295947202
 N          3.220020341532        1.546772910408       -0.094138118579
 C          1.924975409353        1.561786866357        0.278988430372
 C          3.932388753648        0.357676831869       -0.557703691552
 H         -4.149136077428       -3.392034533569        2.297324930207
 H         -3.987743442783       -2.412156009070        0.007943537041
 H         -0.826301049041       -0.888061155168        3.451245377290
 H         -2.568548659644       -2.589038231242        4.082046714458
 H         -4.058357714705       -0.812906749645       -1.708420522593
 H         -2.837806692747        0.811859736015       -3.583712033502
 H          0.657309408437        1.632625731813       -2.288990240722
 H         -0.231583023144        1.505256649078       -3.821272959393
 H         -0.686269946375        2.754209312512       -2.623049197632
 H          2.900640849825        4.690727379184        0.774530998141
 H         -2.371180007881        1.658463134851        1.712432011568
 H         -3.138679473041        3.944790103980        2.291882913838
 H         -1.462776831594        5.835593243136        2.211118746373
 H          0.807616490307        5.382995095052        1.285761410758
 H          4.856240688812        2.973766706260       -0.136901321985
 H          4.332553805608       -0.194985258518        0.295534204155
 H          3.248162077277       -0.274249185115       -1.116334031535
 H          4.751547452315        0.652757497066       -1.220317432016
 Cl        -5.069628630474        1.292663061889        1.360758906855
 H          2.924979497053       -2.140900405300        3.188498162827
 C          1.186773024303       -1.661020711502        0.539799291466
 N          1.652673197347       -2.442083448578        1.548058309943
 H          1.892357494286       -0.283394392982       -4.255219225879
 N          1.555026479541       -1.301156067452       -2.496014267165
 C          1.235396453364       -0.994162654677       -3.760803742196
 N          1.159421463874       -2.516479812473       -0.532076102240
 C          1.888613050438       -3.744815027667        1.131137238550
 C          0.772429978314       -2.173528695042       -1.866637303013
 H          2.246779136808       -4.508914458381        1.804177056352
 C          0.136911674247       -1.536928482336       -4.428081881093
 C          1.587062027882       -3.793790547811       -0.188108749632
 H         -0.077589205423       -1.247259919295       -5.450799642525
 C         -0.349916897678       -2.779008346505       -2.431750779646
 C         -0.676069432684       -2.441780212950       -3.744069259968
 H          1.632467255371       -4.598492798641       -0.905557733283
 H         -0.956591415885       -3.458386361173       -1.845113168847
 H         -1.550149476631       -2.874568773798       -4.219228427884
 C          1.869895140643       -2.016706303316        2.927809575231
 H          1.260051346708       -2.620624878589        3.602700397485
 H          1.585289733788       -0.973011147905        3.035740646796
 Cl         0.873594212288        1.027851624404        4.484378655060
66
Frame 3
 Fe         0.345047045489        0.265444163934        0.647738855002
 N         -2.146534376572       -0.499367840137       -0.637551449757
 N         -1.433960324959       -0.755208031396        1.535197170425
 C         -3.407562259775       -2.618995098642        2.126629180337
 C         -3.320465155260       -2.082616235882        0.843852135644
 C         -2.324802287931       -1.140098934846        0.606578939807
 C         -1.533253685584       -1.270878019453        2.770854857641
 C         -2.513939091148       -2.195541119493        3.113592709426
 C         -3.054593556457       -0.351441010376       -1.680562994460
 C         -2.450519203810        0.461507270998       -2.581195858393
 N         -1.198506427550        0.790076343532       -2.067148432871
 C         -0.984829148951        0.199961634149       -0.872991337380
 C         -0.282193198469        1.742391876802       -2.685266723426
 N          1.663023099350        2.844761776898        0.602906318674
 C          2.810906628564        3.617353025100        0.441033540083
 N         -0.464637837609        2.215498489795        1.223858947344
 C          0.384568700939        3.243430458672        1.046503663669
 C         -1.712997665443        2.481304774198        1.645520652865
 C         -2.146838336100        3.773196385872        1.926152983045
 C         -1.245288679934        4.827155026025        1.774556101325
 C          0.042217488418        4.570060910805        1.306119661455
 C          3.773061367587        2.757334780463        0.025473080348
 N          3.190337319752        1.495807111086       -0.077717178101
 C          1.893511462353        1.521763169350        0.291104607692
 C          3.912639836980        0.294394506396       -0.488064233452
 H         -4.171616942569       -3.355749024246        2.352177428177
 H         -3.997690672349       -2.390898252745        0.056717509039
 H         -0.808422380322       -0.897632142697        3.487280384934
 H         -2.578025170142       -2.564429065440        4.130992840399
 H         -4.029738082438       -0.809183834919       -1.685143640997
 H         -2.793060080186        0.832453222833       -3.533942704043
 H          0.705615719075        1.605583837671       -2.252981176162
 H         -0.227415029902        1.556355320538       -3.758341566643
 H         -0.622279977780        2.764256641696       -2.499811771413
 H          2.854561028619        4.675539547790        0.644654016447
 H         -2.387665361307        1.637101116329        1.729277514957
 H         -3.171466172160        3.931287912444        2.241299773003
 H         -1.514228586977        5.835747622292        2.083641967235
 H          0.755803777961        5.371827005932        1.164809572143
 H          4.823275040413        2.925249056113       -0.164279362285
 H          4.228268716686       -0.269337644434        0.389415129308
 H          3.269000092837       -0.321612039149       -1.105226753932
 H          4.788365326118        0.572019443966       -1.079101735692
 Cl        -5.098073453900        1.297086075050        1.416518759042
 H          2.898838694139       -2.228727813419        3.207986110277
 C          1.178817684701       -1.645950647908        0.545343027128
 N          1.657903934605       -2.447868978527        1.532895960530
 H          1.918733176395       -0.245351532343       -4.274311338276
 N          1.572638908508       -1.256590245520       -2.513581785633
 C          1.255667378559       -0.949789671740       -3.779049226699
 N          1.172105589073       -2.473877628766       -0.549941148294
 C          1.925269944110       -3.731845059284        1.079559090331
 C          0.782370620658       -2.119271572908       -1.881241949368
 H          2.297953424014       -4.506847961587        1.731912377073
 C          0.151725938583       -1.483270029330       -4.444704695622
 C          1.628516649388       -3.749984103170       -0.240327800649
 H         -0.060935752457       -1.192716106158       -5.467459872086
 C         -0.344640752702       -2.716935443449       -2.445857518271
 C         -0.668377259376       -2.380247169748       -3.758787131916
 H          1.694731581823       -4.532378524582       -0.980328733080
 H         -0.954493707916       -3.392389210403       -1.858449864664
 H         -1.545619951354       -2.807461565838       -4.233065166728
 C          1.853309411422       -2.070202015358        2.929067992130
 H          1.215482881887       -2.678286766014        3.573059792005
 H          1.592681286225       -1.023793457660        3.059261889504
 Cl         0.957720814157        1.050825290841        4.312888611848
66
Frame 4
 Fe         0.331333875902        0.254550635658        0.703463464994
 N         -2.124289002665       -0.510096813589       -0.598502264260
 N         -1.412560683455       -0.769227273411        1.570458558650
 C         -3.417181094722       -2.596414951595        2.175684731909
 C         -3.322786091646       -2.069609128358        0.889552242035
 C         -2.312127531710       -1.145372819257        0.644905236625
 C         -1.522028006269       -1.272582009889        2.810495743353
 C         -2.516319778158       -2.180029803366        3.159199006300
 C         -3.025884973226       -0.349293277178       -1.645760510168
 C         -2.414265967244        0.471534845009       -2.533358490407
 N         -1.163450158812        0.792039803972       -2.010063816837
 C         -0.957699292147        0.189312162073       -0.819515933493
 C         -0.245639612296        1.751291083270       -2.614939259551
 N          1.628498936256        2.818664698100        0.559181782130
 C          2.772939361336        3.588441312954        0.364266063268
 N         -0.486699500126        2.193920850930        1.213472356702
 C          0.352256426934        3.224218531852        0.997149094999
 C         -1.735541537500        2.462621130220        1.631712415971
 C         -2.178247418773        3.758978006115        1.875995596319
 C         -1.287023736461        4.815866495187        1.685857525553
 C         -0.000558014831        4.555474688713        1.216154678961
 C          3.737772272646        2.714064285953       -0.013925440179
 N          3.160662787857        1.445928453630       -0.063827748638
 C          1.862201428277        1.482515796111        0.301525507564
 C          3.891600205887        0.232873938339       -0.421382945902
 H         -4.193092877250       -3.318893535331        2.407023995600
 H         -4.006952017771       -2.369990669409        0.105355783887
 H         -0.791058230032       -0.905545669559        3.523081745161
 H         -2.585692053555       -2.540471817663        4.179287303205
 H         -4.000971974342       -0.806971527381       -1.662325476234
 H         -2.749466935472        0.851584764465       -3.485100564097
 H          0.751581403750        1.579820384042       -2.218206902823
 H         -0.223809804679        1.605563258791       -3.695527547168
 H         -0.560077207207        2.771778729771       -2.380889371645
 H          2.812474631384        4.654548799738        0.524576853658
 H         -2.403391575640        1.616431119950        1.744766939897
 H         -3.203445988926        3.916929839774        2.189276792010
 H         -1.564707130475        5.831282747949        1.958618337473
 H          0.705952895487        5.357944170006        1.045226122788
 H          4.789000227780        2.876966314538       -0.203183369235
 H          4.124096142800       -0.340292612200        0.475824864522
 H          3.290736887361       -0.368340303390       -1.093845595668
 H          4.818437589935        0.495582937504       -0.938245547603
 Cl        -5.125549208376        1.302988410148        1.471441547595
 H          2.870543734802       -2.314296400258        3.225111323454
 C          1.170711900551       -1.630373560364        0.551372004214
 N          1.661551885612       -2.452595194020        1.518776006231
 H          1.945564088906       -0.206033872141       -4.292042082803
 N          1.591069809744       -1.211147451745       -2.529609618711
 C          1.277017053282       -0.904727987959       -3.795932118971
 N          1.184427122722       -2.430638672154       -0.566375455414
 C          1.960674596097       -3.716844241567        1.030159305182
 C          0.792678601957       -2.064050094718       -1.894458302651
 H          2.348851926152       -4.501136189490        1.662205784036
 C          0.167797966611       -1.428926272709       -4.460141205678
 C          1.667994162272       -3.705018026283       -0.289881859437
 H         -0.042622095021       -1.138003931014       -5.483212011504
 C         -0.338852685790       -2.653775578800       -2.458752215438
 C         -0.659305709122       -2.318332695777       -3.772685334588
 H          1.755304205720       -4.464329411008       -1.051651566951
 H         -0.951556280348       -3.326282817127       -1.871181867905
 H         -1.539329371095       -2.740326035486       -4.246454352753
 C          1.835032571592       -2.121885441764        2.929766724776
 H          1.170055668303       -2.733635513167        3.542426794704
 H          1.597964310444       -1.073494064391        3.083318139651
 Cl         1.035398866782        1.065267468758        4.144288403335
66
Frame 5
 Fe         0.318016313352        0.244786382891        0.756176554785
 N         -2.102077013952       -0.520594705716       -0.561249502594
 N         -1.391360562670       -0.782506356932        1.603870673951
 C         -3.427182612246       -2.571116028679        2.223806160407
 C         -3.325361362352       -2.054872270211        0.934104252384
 C         -2.299351101566       -1.150172460146        0.681478972470
 C         -1.510354449797       -1.273507567261        2.848436259976
 C         -2.518340193472       -2.162806655994        3.203389011606
 C         -2.997599503545       -0.346938959563       -1.612386043712
 C         -2.377738540062        0.478760900115       -2.488769270344
 N         -1.128672007296        0.792431384123       -1.955977380135
 C         -0.930935928134        0.178865993002       -0.768241938088
 C         -0.210100071981        1.759331197693       -2.547312308174
 N          1.597132627572        2.790358631237        0.520143575116
 C          2.740813747427        3.554001858428        0.300720301103
 N         -0.506953088037        2.171723718480        1.203133276913
 C          0.322862025742        3.202103305287        0.952361461625
 C         -1.756254528281        2.443122668141        1.617893258571
 C         -2.207909002159        3.742358588838        1.825946390954
 C         -1.326778808914        4.800172530644        1.599012534940
 C         -0.038124664839        4.535703866155        1.137722423514
 C          3.706123252312        2.668548266288       -0.047662122376
 N          3.132088863169        1.398124853552       -0.050712969632
 C          1.831705094321        1.445053723090        0.310428664518
 C          3.867865092202        0.175755620557       -0.363304926483
 H         -4.215002656660       -3.278471071065        2.461092548205
 H         -4.016628792833       -2.347058597214        0.153066780733
 H         -0.772628672985       -0.913507999786        3.557081234626
 H         -2.591416560843       -2.516772874714        4.225455170011
 H         -3.972166505767       -0.805112947968       -1.640819550156
 H         -2.705519556316        0.866810822655       -3.439877592985
 H          0.793958521850        1.557432053256       -2.184900227667
 H         -0.220045067295        1.654581375867       -3.632226664417
 H         -0.501485033023        2.774970261743       -2.268087619319
 H          2.777745419050        4.624866949581        0.423332181015
 H         -2.417312487448        1.596208792519        1.759500802464
 H         -3.234091179078        3.900021446901        2.136252972225
 H         -1.621853806583        5.823593498232        1.813374320777
 H          0.662719154601        5.337298116837        0.941642540936
 H          4.755478785301        2.827133938712       -0.249774978972
 H          4.019316877635       -0.408667962509        0.542102920101
 H          3.312163121163       -0.409366899222       -1.086668370827
 H          4.835675370554        0.429573167805       -0.799727995768
 Cl        -5.150784884054        1.309872553501        1.525686248259
 H          2.842425989308       -2.394224236908        3.236265845859
 C          1.163064346562       -1.613978725865        0.557190554517
 N          1.666017621258       -2.454175554331        1.505123837865
 H          1.968777033103       -0.166373779804       -4.310258972911
 N          1.608412700067       -1.163879545345       -2.544356087106
 C          1.295325623057       -0.858329387474       -3.811297568715
 N          1.198030971376       -2.386532340071       -0.581072119347
 C          1.995345421448       -3.697695511187        0.984460037966
 C          0.803853118024       -2.008777449480       -1.905849384292
 H          2.395136684596       -4.490202354126        1.598487107345
 C          0.182307374284       -1.376636901593       -4.473611060425
 C          1.708351659492       -3.657032514962       -0.335223472262
 H         -0.026249067276       -1.087457635304       -5.497596182714
 C         -0.331287986294       -2.592932018404       -2.469035477211
 C         -0.650407004785       -2.258670687354       -3.783482837844
 H          1.812880202616       -4.393900134049       -1.116178144991
 H         -0.947250619649       -3.261203120603       -1.879990156871
 H         -1.533098152567       -2.676602567636       -4.255940009657
 C          1.817886603780       -2.168168048024        2.927842767232
 H          1.126869433823       -2.781445708423        3.509443573146
 H          1.604842342213       -1.118729763231        3.105902784057
 Cl         1.099130081502        1.064854875026        3.979662935821
66
Frame 6
 Fe         0.304146458659        0.235879021079        0.806785858558
 N         -2.079977769171       -0.531868452274       -0.525861656140
 N         -1.371394611173       -0.794440857173        1.635964293905
 C         -3.436644807872       -2.545475306674        2.270639280067
 C         -3.327444178134       -2.040631985229        0.977160706001
 C         -2.287175586902       -1.154777021294        0.716548456213
 C         -1.499125398051       -1.273277774220        2.885019504319
 C         -2.520249339085       -2.144681961870        3.246326898314
 C         -2.968770199743       -0.347530901069       -1.581779247447
 C         -2.342043274090        0.484775525519       -2.446229983396
 N         -1.094846485417        0.792290485481       -1.903879742623
 C         -0.905201673552        0.168804562950       -0.718687033207
 C         -0.175028733323        1.765416799787       -2.483074582231
 N          1.566603720326        2.761305603632        0.482891873302
 C          2.708493420826        3.518320395413        0.235387875112
 N         -0.526647776651        2.149274459252        1.192979854925
 C          0.296109657952        3.178981884032        0.913897198305
 C         -1.776650687088        2.423647794197        1.602940688919
 C         -2.236569993207        3.724992807502        1.776684578111
 C         -1.363350293865        4.782689179910        1.519782572607
 C         -0.073925586500        4.514187812447        1.063142408760
 C          3.673357797537        2.623173957428       -0.087049338470
 N          3.102448968779        1.351442281274       -0.042208434891
 C          1.800712548155        1.408332547309        0.317020993021
 C          3.843291453180        0.120232310977       -0.308123888606
 H         -4.235925247105       -3.237888017210        2.513850241525
 H         -4.025539620198       -2.325068606541        0.199332434561
 H         -0.755185395154       -0.919709178037        3.589867622571
 H         -2.595751597629       -2.493980673568        4.269829463135
 H         -3.943175720811       -0.805305557484       -1.621193167917
 H         -2.662712500524        0.880832037960       -3.396520668663
 H          0.834707552215        1.534889283507       -2.153868007593
 H         -0.215990659005        1.699433214193       -3.570659644895
 H         -0.443442567277        2.775359619428       -2.161267067869
 H          2.743253970809        4.592788297469        0.321063644358
 H         -2.431581170370        1.576890064720        1.771628580587
 H         -3.263091334999        3.882687467809        2.085727936538
 H         -1.670320079435        5.810077976336        1.692859312470
 H          0.620817084919        5.314530334840        0.841193545919
 H          4.719294860384        2.776198786309       -0.306877193071
 H          3.917377364409       -0.471556770205        0.603769842987
 H          3.334151030952       -0.452376193798       -1.077182885942
 H          4.845924621566        0.367530061504       -0.663939268455
 Cl        -5.175963892346        1.320587353170        1.576757476697
 H          2.813407330500       -2.470125546738        3.245078818357
 C          1.154546458770       -1.597217144324        0.563598684489
 N          1.668607183326       -2.454413592107        1.492949408284
 H          1.993907397366       -0.126903846045       -4.326326801773
 N          1.627385379759       -1.118218592561       -2.557382630838
 C          1.316298890447       -0.813361208084       -3.825166010368
 N          1.210036130283       -2.342652732045       -0.593764281135
 C          2.027225050877       -3.677178108759        0.942353787230
 C          0.815131379849       -1.953747123872       -1.915643344722
 H          2.444015253658       -4.474625737716        1.538382121658
 C          0.198915941984       -1.324080573089       -4.485804933745
 C          1.743678508073       -3.609689677041       -0.376391662408
 H         -0.006919656992       -1.036911069045       -5.510999939722
 C         -0.323950633977       -2.531015997902       -2.478199996415
 C         -0.639903372185       -2.198824730999       -3.793840520625
 H          1.868518774957       -4.323021793298       -1.175938069450
 H         -0.942958899112       -3.196545786256       -1.888944967346
 H         -1.524717286743       -2.612881263343       -4.265885831968
 C          1.800035470489       -2.210659856498        2.925817800989
 H          1.083863330947       -2.824110868186        3.477316036818
 H          1.611079300538       -1.160578068174        3.128206635715
 Cl         1.154833735194        1.059780647290        3.819934366608
66
Frame 7
 Fe         0.291055789400        0.227613245262        0.854995152838
 N         -2.057584076344       -0.542708647956       -0.491753655102
 N         -1.351416454681       -0.805709351963        1.666694826334
 C         -3.445468417271       -2.518168370106        2.316332706091
 C         -3.329263325944       -2.024997529525        1.019099240590
 C         -2.274598978560       -1.159114848454        0.750179915377
 C         -1.486863673360       -1.273096657663        2.920080049587
 C         -2.520582197559       -2.126574113514        3.287613044027
 C         -2.939927136494       -0.347588993879       -1.552173627203
 C         -2.306236684567        0.490177984330       -2.405480356595
 N         -1.061206244522        0.792006723030       -1.853458608528
 C         -0.879620016408        0.159623361493       -0.670344369145
 C         -0.140487576566        1.771662656110       -2.420432104219
 N          1.539099902475        2.730795942831        0.450926212912
 C          2.680645779043        3.479395153323        0.180306699713
 N         -0.544044875240        2.125737448202        1.185135154485
 C          0.272663295759        3.153853539715        0.881730339332
 C         -1.795386529622        2.402849203493        1.588121046195
 C         -2.264396821895        3.704787561377        1.726048685590
 C         -1.399616789276        4.761475095341        1.438889620126
 C         -0.106065734656        4.489097510571        0.996374205195
 C          3.643887951577        2.576089385420       -0.120769481683
 N          3.073987456247        1.306148278721       -0.034020027473
 C          1.770797339756        1.372800526233        0.322994972621
 C          3.817498380481        0.067717934393       -0.259654400541
 H         -4.256494979562       -3.194503850807        2.565703867337
 H         -4.034283266533       -2.301117817239        0.244553542509
 H         -0.736604497959       -0.926438792199        3.621239898045
 H         -2.597261109779       -2.472279693736        4.312196155195
 H         -3.913890905793       -0.805175309163       -1.602268197826
 H         -2.619834547459        0.893921265067       -3.354996804140
 H          0.873118709903        1.515421481852       -2.123319068334
 H         -0.211656137333        1.744462602171       -3.507837860244
 H         -0.387515598302        2.773179589475       -2.058869138765
 H          2.714145164110        4.555409723086        0.232608680272
 H         -2.444104116236        1.557497203948        1.783624653600
 H         -3.291149684203        3.862299600969        2.034529664357
 H         -1.726707462352        5.791104660132        1.543845473189
 H          0.583463805537        5.287362981031        0.751422145000
 H          4.683219803918        2.721431236189       -0.372247494131
 H          3.818079265479       -0.532468748984        0.649477991885
 H          3.355689863845       -0.491392897269       -1.070000139673
 H          4.844624226788        0.314317988599       -0.531016578262
 Cl        -5.198823976028        1.331232560325        1.629746153623
 H          2.785014641614       -2.541145638320        3.248187540574
 C          1.146069503971       -1.580540099474        0.569813994468
 N          1.671081474117       -2.453178729504        1.481167881566
 H          2.016248744100       -0.086244311640       -4.341621630884
 N          1.645543344139       -1.071284098949       -2.568801595397
 C          1.334970309508       -0.766664196498       -3.837097215139
 N          1.222299742356       -2.298603390685       -0.605048336506
 C          2.058042559238       -3.654217810597        0.903229117135
 C          0.826583634941       -1.898600964738       -1.923779824061
 H          2.487799281436       -4.455931536841        1.483576100743
 C          0.214101732884       -1.271722315360       -4.495936820135
 C          1.777987484167       -3.561010348935       -0.414068043925
 H          0.010756519747       -0.987719491247       -5.522697325565
 C         -0.315888767396       -2.470207437951       -2.485362351154
 C         -0.630030957513       -2.139470926759       -3.801713145392
 H          1.919901671671       -4.251473197864       -1.230189127798
 H         -0.938210875285       -3.132499312787       -1.895376182203
 H         -1.516907045685       -2.550212341257       -4.272936751623
 C          1.783439379400       -2.248908902991        2.921713683358
 H          1.043686910668       -2.860954877837        3.444101947605
 H          1.618477803847       -1.199133711805        3.149064238542
 Cl         1.198147988263        1.041586821806        3.667945661630
66
Frame 0
 Fe         0.261241439394        0.176805575758        0.888041984848
 N         -2.071393560606       -0.403390424242       -0.521475015152
 N         -1.357126560606       -0.870907424242        1.591106984848
 C         -3.563127560606       -2.466282424242        2.167990984848
 C         -3.440630560606       -1.881241424242        0.910445984848
 C         -2.325251560606       -1.083695424242        0.675654984848
 C         -1.492986560606       -1.435842424242        2.804966984848
 C         -2.580272560606       -2.235672424242        3.134327984848
 C         -2.919239560606       -0.111029424242       -1.587719015152
 C         -2.205078560606        0.689436575758       -2.412188015152
 N         -0.943716560606        0.869110575758       -1.840895015152
 C         -0.835443560606        0.203662575758       -0.666017015152
 C          0.072067439394        1.759125575758       -2.394047015152
 N          1.475984439394        2.678634575758        0.477855984848
 C          2.596900439394        3.439670575758        0.162633984848
 N         -0.607292560606        2.050512575758        1.182941984848
 C          0.206903439394        3.088084575758        0.907888984848
 C         -1.864099560606        2.315197575758        1.573323984848
 C         -2.345787560606        3.611355575758        1.718254984848
 C         -1.488148560606        4.677798575758        1.447092984848
 C         -0.184073560606        4.418580575758        1.028427984848
 C          3.564133439394        2.547760575758       -0.156369015152
 N          3.017971439394        1.270506575758       -0.030076015152
 C          1.721287439394        1.321902575758        0.360255984848
 C          3.773483439394        0.043059575758       -0.285306015152
 H         -4.421001560606       -3.092292424242        2.390497984848
 H         -4.186798560606       -2.033553424242        0.140475984848
 H         -0.701271560606       -1.204944424242        3.507557984848
 H         -2.652337560606       -2.667298424242        4.126060984848
 H         -3.928784560606       -0.480351424242       -1.657517015152
 H         -2.470707560606        1.142020575758       -3.354364015152
 H          1.056185439394        1.378100575758       -2.130160015152
 H         -0.027253560606        1.780569575758       -3.479880015152
 H         -0.052763560606        2.769211575758       -1.994605015152
 H          2.614516439394        4.516421575758        0.196098984848
 H         -2.509397560606        1.466048575758        1.760353984848
 H         -3.377347560606        3.753248575758        2.017732984848
 H         -1.827202560606        5.703835575758        1.548597984848
 H          0.501896439394        5.224506575758        0.798054984848
 H          4.587868439394        2.702579575758       -0.458849015152
 H          3.762352439394       -0.588973424242        0.603828984848
 H          3.330011439394       -0.491922424242       -1.126328015152
 H          4.803720439394        0.315135575758       -0.518212015152
 Cl        -5.330831560606        1.446403575758        1.513193984848
 H          3.050139439394       -2.336346424242        3.240072984848
 C          1.210048439394       -1.565647424242        0.628313984848
 N          1.863735439394       -2.372042424242        1.519167984848
 H          1.878980439394       -0.354377424242       -4.485343015152
 N          1.627449439394       -1.205963424242       -2.622116015152
 C          1.210190439394       -0.953312424242       -3.872396015152
 N          1.325591439394       -2.274837424242       -0.549384015152
 C          2.372628439394       -3.518034424242        0.921961984848
 C          0.822969439394       -1.931167424242       -1.848243015152
 H          2.918950439394       -4.258408424242        1.485053984848
 C         -0.002537560606       -1.413062424242       -4.383736015152
 C          2.036760439394       -3.460058424242       -0.384257015152
 H         -0.290127560606       -1.176049424242       -5.402496015152
 C         -0.403370560606       -2.454279424242       -2.259254015152
 C         -0.827243560606       -2.178093424242       -3.557117015152
 H          2.228612439394       -4.129352424242       -1.207529015152
 H         -1.000640560606       -3.042943424242       -1.572435015152
 H         -1.780362560606       -2.553848424242       -3.914382015152
 C          2.009968439394       -2.156933424242        2.955436984848
 H          1.363745439394       -2.851492424242        3.500739984848
 H          1.738244439394       -1.131364424242        3.196633984848
 Cl         1.009110439394        1.005725575758        3.591645984848
66
Frame 1
 Fe         0.266627636842        0.183726963794        0.872259329036
 N         -2.051624153908       -0.318420544085       -0.592864569502
 N         -1.364863978385       -0.881466020865        1.503849618569
 C         -3.601929003586       -2.469422443948        1.986474321856
 C         -3.473213794728       -1.810151837746        0.765346126518
 C         -2.332063228723       -1.033615742970        0.574532560895
 C         -1.516578833042       -1.502938180727        2.684590970865
 C         -2.606191211354       -2.320984136737        2.957817716544
 C         -2.878841794939        0.017153390012       -1.662474944449
 C         -2.129898194564        0.805402569362       -2.463358921328
 N         -0.874570623078        0.943078636770       -1.866380741693
 C         -0.798332760222        0.260069421246       -0.700646145147
 C          0.177206442574        1.803549289308       -2.394348048430
 N          1.481131803808        2.696397326545        0.565001574851
 C          2.600805994899        3.467317026006        0.272010545198
 N         -0.613305624048        2.056265476594        1.215046731231
 C          0.208692774019        3.100067505509        0.992096698571
 C         -1.873287261237        2.311936013731        1.602339695599
 C         -2.358494167369        3.605771409509        1.767224363574
 C         -1.498115315951        4.678429943008        1.531265292538
 C         -0.181480111355        4.427733207989        1.147745425344
 C          3.562727611282        2.585063974057       -0.082933896123
 N          3.012776428228        1.303421927548       -0.005962590813
 C          1.723875030476        1.342205653650        0.399507789633
 C          3.763985420649        0.093858324671       -0.327380852433
 H         -4.479250851536       -3.078170778703        2.182198164866
 H         -4.227628931647       -1.899062836028       -0.008255948274
 H         -0.738158548801       -1.297516536540        3.410449405407
 H         -2.665832574154       -2.834063739722        3.912420334300
 H         -3.901674569180       -0.312286542983       -1.751982408676
 H         -2.372273830788        1.280647515424       -3.399872019104
 H          1.145376110096        1.376518126661       -2.152875321434
 H          0.067322015057        1.863584962624       -3.478594608275
 H          0.110311263693        2.804484677527       -1.961292097623
 H          2.622614670053        4.542894033235        0.344367304399
 H         -2.519980467409        1.455289419294        1.757764836854
 H         -3.381918802899        3.736559212056        2.099635675915
 H         -1.833731996764        5.701202400644        1.670427934339
 H          0.513929088182        5.237675405271        0.966409940100
 H          4.586603536342        2.754428241302       -0.378690592631
 H          3.864270359340       -0.527764329825        0.561427033002
 H          3.259918914422       -0.469101900500       -1.107480585437
 H          4.755498573478        0.379803588175       -0.688966723039
 Cl        -5.356848465771        1.490056536086        1.490038811067
 H          3.248423763691       -2.171479101528        3.155651992624
 C          1.239194406289       -1.551849961771        0.628365129662
 N          1.951457907178       -2.309592119025        1.520631645404
 H          1.657089697136       -0.518185745873       -4.519911574373
 N          1.496003067184       -1.310936216518       -2.614550971833
 C          1.033947257209       -1.118020325937       -3.860609886418
 N          1.300793929449       -2.327631877092       -0.508905359863
 C          2.432398225035       -3.490086272578        0.965429000403
 C          0.746740206607       -2.041125970327       -1.796532660721
 H          3.016216097041       -4.195748533839        1.535668060579
 C         -0.180697166939       -1.620667710852       -4.322248349909
 C          2.031203975517       -3.500658210760       -0.323079019656
 H         -0.493164282757       -1.449564367321       -5.348639813658
 C         -0.463771662956       -2.622383607063       -2.162469814910
 C         -0.937931134034       -2.408076350315       -3.454488237493
 H          2.185832004633       -4.213554076008       -1.117328609074
 H         -1.012617100470       -3.213730672169       -1.445924242235
 H         -1.889983012798       -2.823154311073       -3.771594863780
 C          2.191231572779       -2.008127558353        2.927288941631
 H          1.578101463090       -2.661248514447        3.556300612668
 H          1.932218261703       -0.970904391864        3.107451842129
 Cl         0.843727947408        0.977099288486        3.641608992163
66
Frame 2
 Fe         0.273373510024        0.187640247752        0.854529726831
 N         -2.021143838176       -0.243108334447       -0.671353822509
 N         -1.372500666437       -0.892750006736        1.410339368834
 C         -3.646499730370       -2.456424450627        1.801011331242
 C         -3.494838181288       -1.745662613644        0.610928202469
 C         -2.332710930194       -0.988094863131        0.465984213588
 C         -1.549914652456       -1.556788782751        2.561371065144
 C         -2.656138415326       -2.367663747042        2.786284448203
 C         -2.817387523947        0.117043441839       -1.755915907709
 C         -2.040485556952        0.909469159645       -2.521610687155
 N         -0.795804388249        1.011249358410       -1.894979692330
 C         -0.754951222571        0.312417846561       -0.738216304683
 C          0.289984453926        1.843410729615       -2.395046510684
 N          1.486808719111        2.708079025593        0.651322756888
 C          2.603739080309        3.489143176103        0.377031656960
 N         -0.619063519655        2.055356334681        1.241965712817
 C          0.209016347555        3.103836101414        1.071126868301
 C         -1.883953456440        2.300834674468        1.620750323142
 C         -2.370538890508        3.590933062383        1.816725214096
 C         -1.506540418112        4.669147618885        1.622578153727
 C         -0.180715090199        4.426734686311        1.266146499109
 C          3.562739757699        2.619204777894       -0.011057173243
 N          3.010984483525        1.335064587063        0.019321186144
 C          1.728417351669        1.359338095628        0.437499570859
 C          3.756985038763        0.145985648045       -0.369083090864
 H         -4.533255485259       -3.062378867223        1.960880291443
 H         -4.246241465757       -1.783324526756       -0.170704626286
 H         -0.775745770764       -1.393717538728        3.302752021157
 H         -2.708567905545       -2.954486078909        3.696763682157
 H         -3.842225247829       -0.196329633889       -1.880049624811
 H         -2.252721073670        1.396064403278       -3.458993782568
 H          1.240354791151        1.372105555230       -2.176416898887
 H          0.175961060920        1.945077277750       -3.476248432284
 H          0.276051825973        2.828570595328       -1.925639976190
 H          2.626812376934        4.562293715964        0.483737508318
 H         -2.532611321818        1.438295334357        1.739480442546
 H         -3.388450321547        3.708459954921        2.172193428608
 H         -1.840633411543        5.686968648219        1.798942251932
 H          0.520949749730        5.239497201224        1.129349002847
 H          4.582238854174        2.803041593282       -0.314192747834
 H          3.969339301519       -0.462180392656        0.506199799813
 H          3.200767466478       -0.445969926235       -1.083370336572
 H          4.690648670242        0.451996360227       -0.849090675384
 Cl        -5.384203563534        1.531336798415        1.451931972486
 H          3.436152668249       -2.005621641304        3.053232734492
 C          1.269226717723       -1.539900688052        0.629406844050
 N          2.039611837177       -2.246031757752        1.517430346107
 H          1.398717016005       -0.648842438132       -4.522974189351
 N          1.359501870863       -1.413844190795       -2.595394801227
 C          0.831815969884       -1.255858302814       -3.820509684001
 N          1.282616874727       -2.377204895811       -0.462583572193
 C          2.500350109613       -3.455016536474        1.005894371868
 C          0.673286953282       -2.148850416329       -1.732638178959
 H          3.116610506542       -4.127315284809        1.582011477872
 C         -0.383633862978       -1.802802324985       -4.222789509655
 C          2.031716394854       -3.536829584087       -0.255788603817
 H         -0.734706206971       -1.682026986680       -5.245058837726
 C         -0.521772620093       -2.784251467582       -2.043319888541
 C         -1.069455389517       -2.601814450661       -3.310178139751
 H          2.153914120890       -4.290160727622       -1.017274745980
 H         -1.015864728715       -3.379734763550       -1.297041919222
 H         -2.019517515636       -3.054455516752       -3.578640845234
 C          2.365443656208       -1.859172776948        2.882946326620
 H          1.796523067067       -2.472836843045        3.587780783904
 H          2.111100277836       -0.815260106720        3.004445067840
 Cl         0.721031491432        0.898115453197        3.675868553235
66
Frame 3
 Fe         0.276877592142        0.194937920282        0.836130214009
 N         -1.993618297192       -0.162414046085       -0.745401950294
 N         -1.383862176469       -0.897607213043        1.318334728128
 C         -3.688602396095       -2.439561581776        1.615538976725
 C         -3.517736131396       -1.671460573727        0.463336514431
 C         -2.336126816275       -0.935764848380        0.361382458357
 C         -1.580710466071       -1.613457888321        2.432978262746
 C         -2.697959607444       -2.423299866530        2.605256803462
 C         -2.761091524165        0.229971668033       -1.839225272433
 C         -1.953047382321        1.016302852194       -2.576038800542
 N         -0.719960108563        1.082539435656       -1.921296376557
 C         -0.714825325500        0.366805329541       -0.774945914838
 C          0.399568646727        1.883552675550       -2.395175220937
 N          1.490283751761        2.719826529921        0.733804441162
 C          2.605737338636        3.509898386173        0.480697531477
 N         -0.626535996142        2.055768645348        1.266272433108
 C          0.207728274737        3.106732332578        1.148455638568
 C         -1.894220778576        2.291465434673        1.642805647649
 C         -2.380317079725        3.576586032987        1.875305726186
 C         -1.511361224217        4.658500738524        1.727523217284
 C         -0.179543084702        4.423089994186        1.388960397876
 C          3.560903932782        2.654057135679        0.055403761841
 N          3.007700338084        1.369349771798        0.041378682000
 C          1.730198562789        1.378741108900        0.470705127447
 C          3.748237457007        0.201486646278       -0.410151695211
 H         -4.582802320130       -3.043781051257        1.737346982623
 H         -4.266125863826       -1.654610396982       -0.322732947892
 H         -0.815061843645       -1.490196659351        3.191322295810
 H         -2.747042301273       -3.076788830177        3.467939168209
 H         -3.791410654021       -0.053741441051       -1.987809730710
 H         -2.140287914703        1.528928527676       -3.504554968808
 H          1.329606665863        1.364911197178       -2.204472878122
 H          0.282580951700        2.030637018121       -3.471289514196
 H          0.437908428293        2.848335235699       -1.887784989405
 H          2.630732926249        4.578945136471        0.624823428607
 H         -2.546183508107        1.425785845924        1.722183395348
 H         -3.396793267166        3.681448106568        2.240134320423
 H         -1.845167880096        5.670306257310        1.935888000400
 H          0.528691605982        5.236566326594        1.299644068282
 H          4.578387747136        2.849869171398       -0.247231973287
 H          4.069523165391       -0.388706571360        0.443163678584
 H          3.147760926848       -0.421123429489       -1.055360686331
 H          4.612412744567        0.529776980080       -0.996147239586
 Cl        -5.410177092251        1.581148302642        1.402224311583
 H          3.609920453534       -1.838077796562        2.932713735310
 C          1.292786251056       -1.524743028009        0.629798585934
 N          2.121242621738       -2.177754482711        1.507523443844
 H          1.165807897900       -0.828727122210       -4.530438921700
 N          1.214898104716       -1.506890363297       -2.567390670228
 C          0.638691142169       -1.410255428609       -3.777638679019
 N          1.259869855435       -2.419009172215       -0.414336688672
 C          2.564695603093       -3.411265638855        1.039121089147
 C          0.594858189046       -2.246682248685       -1.662574691779
 H          3.212032691988       -4.050998909590        1.618205611971
 C         -0.567602148370       -2.014152667616       -4.121980429997
 C          2.030206087391       -3.562843250014       -0.189337177668
 H         -0.971972519865       -1.920113067767       -5.128417032727
 C         -0.577691128149       -2.942115804567       -1.917887413599
 C         -1.183546958299       -2.815452985269       -3.164488644320
 H          2.118288184057       -4.355473884051       -0.914717834425
 H         -1.004138024230       -3.558398315679       -1.150856181648
 H         -2.117094925455       -3.323841013942       -3.389955784209
 C          2.528490455110       -1.709459505600        2.823916087083
 H          2.012638912879       -2.286637555259        3.597289990022
 H          2.271151680338       -0.663155615265        2.893716311332
 Cl         0.622197557298        0.792291509335        3.698415242175
66
Frame 4
 Fe         0.283769035412        0.195833761426        0.815600164229
 N         -1.954375405180       -0.096781113102       -0.825026723536
 N         -1.391987624170       -0.908954094114        1.222410437844
 C         -3.727012006283       -2.421087982619        1.427890746517
 C         -3.521842615899       -1.619851377671        0.303849209779
 C         -2.329473388340       -0.896533154090        0.250637308119
 C         -1.620665396466       -1.656634814426        2.309391771064
 C         -2.752138258699       -2.456643793215        2.432676684933
 C         -2.686422053648        0.315554520232       -1.935385377138
 C         -1.851705292531        1.105289770256       -2.637104143979
 N         -0.634499348240        1.144268009098       -1.950664150861
 C         -0.668106540000        0.414329072366       -0.813956670131
 C          0.515506400121        1.917488096241       -2.396340530344
 N          1.493160550548        2.724317039475        0.810590146600
 C          2.604755586373        3.525531433508        0.575114242026
 N         -0.632374773442        2.044693671428        1.287183098900
 C          0.204948863189        3.097765401412        1.221052992088
 C         -1.905382701460        2.268843702280        1.653042833541
 C         -2.391582148690        3.545103208570        1.930919574211
 C         -1.518441944946        4.629598210230        1.838158540768
 C         -0.182205721090        4.404020187201        1.510871121752
 C          3.559527985365        2.687111896189        0.115992592381
 N          3.009411397847        1.401942717112        0.063432599146
 C          1.735033205317        1.393526404961        0.501346548389
 C          3.745325052006        0.256908396458       -0.447865040529
 H         -4.640111477452       -3.001354726123        1.521406169446
 H         -4.259512854455       -1.557254638685       -0.489991499393
 H         -0.865352565801       -1.572153297823        3.083574322871
 H         -2.821471395109       -3.142285637970        3.267640765001
 H         -3.716088913800        0.049050029787       -2.114587932703
 H         -2.007546689136        1.630888823720       -3.564137430613
 H          1.424725199483        1.355161127839       -2.234145795630
 H          0.400897805040        2.112799960629       -3.464972662512
 H          0.597660954528        2.856616420028       -1.849025830291
 H          2.627165812500        4.589631979159        0.752026201189
 H         -2.560103147678        1.402174289660        1.688617828820
 H         -3.411765014550        3.637199254833        2.289305063891
 H         -1.858704438545        5.636286690625        2.060205890093
 H          0.529040174335        5.218398371967        1.464676571704
 H          4.572626825999        2.896144205849       -0.192110320273
 H          4.170145626149       -0.311379712357        0.373878916670
 H          3.109398437552       -0.395809277513       -1.023716890952
 H          4.533221242669        0.608875139817       -1.120882416251
 Cl        -5.433587992292        1.618656901009        1.327983375039
 H          3.773660373999       -1.680580675195        2.795226749339
 C          1.319677685897       -1.513608585072        0.629127352298
 N          2.202931758723       -2.112698027965        1.491186026946
 H          0.886113746864       -0.931568357858       -4.489653070934
 N          1.070961777930       -1.595717781615       -2.529885076366
 C          0.424561377764       -1.526034926741       -3.706012171908
 N          1.243172542933       -2.459531456331       -0.364867857822
 C          2.631478308107       -3.366804651784        1.065621923719
 C          0.522636711329       -2.342281986556       -1.586832623504
 H          3.311530085032       -3.972928748674        1.642969272418
 C         -0.772725571578       -2.180309199096       -3.984240794749
 C          2.031906075049       -3.587497525550       -0.121394009121
 H         -1.223532200039       -2.124704178490       -4.974101149007
 C         -0.630211700610       -3.087565089312       -1.778557396102
 C         -1.306757947721       -2.994568494911       -2.990841079843
 H          2.088665714353       -4.416500596170       -0.807730309812
 H         -1.001231823402       -3.700929777344       -0.982591393427
 H         -2.238640009680       -3.528479440122       -3.157800805247
 C          2.686044647737       -1.566858078781        2.749744013881
 H          2.228523218961       -2.105439230617        3.584519383822
 H          2.420048140751       -0.521295110223        2.775960028229
 Cl         0.557326641067        0.668616844750        3.700590685315
66
Frame 5
 Fe         0.289326316468        0.197704425990        0.794054609959
 N         -1.916307297026       -0.029368304328       -0.901033164417
 N         -1.402186978545       -0.917254543893        1.128083466805
 C         -3.768016956853       -2.390856191225        1.247197358465
 C         -3.530805587262       -1.554646228884        0.156180034337
 C         -2.324098518268       -0.854334366513        0.143412553290
 C         -1.659366152575       -1.701499872817        2.183618995604
 C         -2.805434999704       -2.487454999502        2.259386807841
 C         -2.614402152771        0.409156411481       -2.022959606328
 C         -1.751800055366        1.197080007817       -2.693217505367
 N         -0.550508839891        1.207894598659       -1.977773340065
 C         -0.623049497891        0.462070052764       -0.852684733767
 C          0.628775646831        1.952780488019       -2.396713943377
 N          1.494748526570        2.727909109992        0.882389332232
 C          2.602659391582        3.540192565128        0.665532372459
 N         -0.638323894584        2.032156354332        1.306094220835
 C          0.201763133336        3.085381509221        1.292962031154
 C         -1.914996297361        2.244670035439        1.666067977585
 C         -2.400996409077        3.509045765364        1.993084741313
 C         -1.523919197306        4.593662764784        1.957759630636
 C         -0.184751622291        4.378783697242        1.636087953537
 C          3.556721881002        2.721786094027        0.169320696047
 N          3.011189057227        1.436870921379        0.081268877313
 C          1.738924377458        1.409279038441        0.527634329169
 C          3.742196628309        0.314646836793       -0.486093615502
 H         -4.693152438909       -2.956110267805        1.305874170460
 H         -4.256782802919       -1.446744375433       -0.643431882151
 H         -0.917786186553       -1.653482911424        2.973864462283
 H         -2.904206778485       -3.196677407574        3.071351138018
 H         -3.642969530450        0.160469994481       -2.229897812844
 H         -1.880080710211        1.747011837350       -3.610670219308
 H          1.515264409083        1.345543631710       -2.267710226103
 H          0.517389068129        2.200344836507       -3.454548429292
 H          0.751888487358        2.862198656162       -1.808763335805
 H          2.621829282809        4.598058273424        0.876221143677
 H         -2.572888562632        1.380260967061        1.656376495445
 H         -3.428057090995        3.591665172252        2.332841355110
 H         -1.870491370812        5.595295457604        2.193817226909
 H          0.528958363811        5.192617178119        1.633387370249
 H          4.565845551283        2.943530377507       -0.142546493513
 H          4.265032300299       -0.227397277361        0.297910852546
 H          3.076827524857       -0.367839309468       -0.991664680580
 H          4.450727621682        0.688417769594       -1.232348178445
 Cl        -5.451662655127        1.662841506368        1.242311398863
 H          3.923248794505       -1.531137975118        2.643982048407
 C          1.342448235349       -1.501023237097        0.626799316993
 N          2.277708205448       -2.046523803755        1.468628532696
 H          0.616227501260       -1.045174929331       -4.439994907426
 N          0.920807303388       -1.676581242494       -2.485471045479
 C          0.223488524882       -1.657817062635       -3.633853798310
 N          1.222523338443       -2.494666744436       -0.315642926350
 C          2.691274166950       -3.318899989644        1.084920845012
 C          0.446694403961       -2.431024001678       -1.507790760214
 H          3.403690223026       -3.892210210446        1.656929638909
 C         -0.955164831171       -2.369253591460       -3.848079748404
 C          2.029623358042       -3.605400857702       -0.055066395705
 H         -1.451101571367       -2.350935142869       -4.817563733771
 C         -0.682760274730       -3.226272068735       -1.634004519285
 C         -1.418900166426       -3.176025848472       -2.813977896062
 H          2.057921890465       -4.467497726681       -0.701491620101
 H         -0.989146443183       -3.847211182258       -0.815066026878
 H         -2.325965715550       -3.762550676068       -2.935252573583
 C          2.833594490483       -1.428039936174        2.663063264817
 H          2.438106983071       -1.925462982800        3.553004931518
 H          2.557084575749       -0.384563762803        2.653677998349
 Cl         0.505572023172        0.532612693869        3.690214939589
66
Frame 6
 Fe         0.296213852813        0.198937383553        0.770523741606
 N         -1.872759463356        0.031318550200       -0.978061479007
 N         -1.411438192703       -0.924688072256        1.033764648633
 C         -3.803813985896       -2.357047404554        1.070508760085
 C         -3.529783610071       -1.497990257736        0.007923890191
 C         -2.313397651099       -0.817130183274        0.035306981144
 C         -1.698069320654       -1.741565576707        2.058517936891
 C         -2.862355780682       -2.502316583963        2.095745093003
 C         -2.533653081461        0.489366639884       -2.114562397381
 C         -1.643236318327        1.273514995103       -2.754764962321
 N         -0.462107167589        1.265645924154       -2.007142645170
 C         -0.575533970657        0.507880520458       -0.892537830559
 C          0.742749524479        1.985934370647       -2.398146063211
 N          1.495124313436        2.729331966670        0.946452349899
 C          2.597409022917        3.554349181727        0.745288275182
 N         -0.643411151878        2.015019378047        1.321184931539
 C          0.197869056724        3.066617977889        1.361541628036
 C         -1.924587637266        2.215512757575        1.671251262409
 C         -2.410570557538        3.462832760701        2.055063464961
 C         -1.529753158662        4.544278975276        2.085428893404
 C         -0.189211948485        4.342989037112        1.761125548063
 C          3.552904690258        2.758499544255        0.214861234898
 N          3.015267687399        1.473945267951        0.094898769048
 C          1.744046259838        1.424842029604        0.549378467555
 C          3.742178699944        0.374323449365       -0.522728469226
 H         -4.738091437235       -2.909217086173        1.093142609652
 H         -4.235490983501       -1.358943195379       -0.803893804239
 H         -0.965524827177       -1.738194906711        2.857677308156
 H         -3.002924447821       -3.216503210650        2.897490168249
 H         -3.557190481756        0.249477810018       -2.352053550158
 H         -1.740839443338        1.839111786696       -3.666955100187
 H          1.606870987290        1.338058403429       -2.304512980890
 H          0.637814797387        2.289328465375       -3.441246255954
 H          0.898387311468        2.862265143866       -1.769002892492
 H          2.610191934090        4.605282294075        0.986771081939
 H         -2.585320520960        1.356711016886        1.613409794712
 H         -3.447834718585        3.539392010175        2.362186825750
 H         -1.878696834029        5.536788212492        2.353351708676
 H          0.525237452568        5.155480539851        1.799529354586
 H          4.557110135060        2.994054499715       -0.102229708520
 H          4.354689761306       -0.136325263663        0.217476948748
 H          3.054603665838       -0.337059501728       -0.958191826020
 H          4.371406638971        0.767166091204       -1.326436539757
 Cl        -5.464169041249        1.708002136329        1.139556211208
 H          4.055341891788       -1.395593238372        2.482243995383
 C          1.364118031468       -1.488073744227        0.622619054932
 N          2.345431287868       -1.981365794794        1.441278276367
 H          0.339850339740       -1.138266712301       -4.363997568970
 N          0.767309172302       -1.750177593410       -2.430605428635
 C          0.011678678367       -1.764693918395       -3.540335205664
 N          1.200319445976       -2.525708090724       -0.265138572576
 C          2.742270076543       -3.270495798069        1.100847337322
 C          0.370455454263       -2.514291837223       -1.423365781452
 H          3.486894643244       -3.811399723363        1.663146436706
 C         -1.138174302153       -2.537429075554       -3.692719691783
 C          2.023042015634       -3.618681700337        0.013605166115
 H         -1.692637242996       -2.532024239791       -4.628686409541
 C         -0.733359011632       -3.354735792283       -1.481715488564
 C         -1.514779827183       -3.357676124615       -2.633908589327
 H          2.022819708529       -4.512293050991       -0.589121727248
 H         -0.978965922577       -3.975888007853       -0.638401806533
 H         -2.407226704487       -3.975058246082       -2.700452742033
 C          2.968731109809       -1.295995349560        2.564935356336
 H          2.634759287967       -1.745859631035        3.502469645646
 H          2.682441869003       -0.254673068867        2.526369884138
 Cl         0.469369938716        0.381102860360        3.664042476247
66
Frame 7
 Fe         0.305321491093        0.203151130539        0.743998096783
 N         -1.826789708662        0.096046971461       -1.053791438951
 N         -1.416638033065       -0.927647124352        0.936835783249
 C         -3.828647436347       -2.324503711712        0.887976075168
 C         -3.524376373694       -1.434419581527       -0.138470409922
 C         -2.298894739223       -0.774903723721       -0.072607093101
 C         -1.724200380301       -1.789594615201        1.919867417495
 C         -2.903856045332       -2.526370373084        1.917868711581
 C         -2.453020002195        0.578309749552       -2.199800652355
 C         -1.534843979102        1.354905500726       -2.812054648298
 N         -0.373122363297        1.325532525623       -2.035726685760
 C         -0.525327988273        0.554330354190       -0.934072610604
 C          0.854446615957        2.023369680639       -2.398848789734
 N          1.493853444794        2.733090981864        1.001896334880
 C          2.589236175696        3.571890815247        0.816093214920
 N         -0.648308608518        2.000020019661        1.329541390371
 C          0.193669703984        3.047399532483        1.426618385206
 C         -1.932898508874        2.187289965775        1.673752611618
 C         -2.420464814348        3.414639969970        2.112776718254
 C         -1.537443993994        4.490234068241        2.208133323639
 C         -0.195470157376        4.304054720775        1.881131361299
 C          3.545887390058        2.801380568661        0.250140745663
 N          3.018899094261        1.516451575107        0.102354449844
 C          1.749433739758        1.443636301749        0.565543802298
 C          3.746075527430        0.438527312257       -0.554686734201
 H         -4.770251818107       -2.863874138828        0.874417297062
 H         -4.213027362616       -1.258381804312       -0.956667669961
 H         -0.997239017554       -1.839392333613        2.721649208622
 H         -3.082920340554       -3.248061776453        2.705386456509
 H         -3.471670784484        0.349569124037       -2.465423152575
 H         -1.603894549909        1.938847491775       -3.715719682202
 H          1.696580167574        1.339976520108       -2.344279258582
 H          0.757033499624        2.381544922360       -3.424417986317
 H          1.036562345208        2.865726198633       -1.731482808259
 H          2.595062165037        4.614589544115        1.089557617075
 H         -2.595330951962        1.335894749663        1.568346648966
 H         -3.466591248926        3.487391721408        2.387439409680
 H         -1.889975075785        5.472774413075        2.505588392342
 H          0.518962675773        5.113756309269        1.960910031118
 H          4.548938891976        3.049048593007       -0.060820588175
 H          4.439786578541       -0.031924636663        0.140498028816
 H          3.048756843276       -0.306297799531       -0.917776784276
 H          4.293780647139        0.845198784077       -1.408172382699
 Cl        -5.472410197271        1.758808646853        1.040486227285
 H          4.167629016366       -1.281254833945        2.320570917420
 C          1.385737297637       -1.473190953284        0.615621401808
 N          2.403678515090       -1.921986690750        1.412129712507
 H          0.061713993914       -1.244720764684       -4.272649183908
 N          0.604161234340       -1.819865436345       -2.361413640986
 C         -0.198050694396       -1.883519878599       -3.434844744204
 N          1.175151332789       -2.552938820002       -0.210940841760
 C          2.783855460869       -3.225951202396        1.114916310857
 C          0.289590986852       -2.591329677931       -1.328014667616
 H          3.559145625052       -3.736925071174        1.663424836686
 C         -1.320459285983       -2.706052895549       -3.519301886140
 C          2.011620499625       -3.629350485943        0.084035948715
 H         -1.924868532500       -2.727465690690       -4.422093604272
 C         -0.785156222065       -3.472912557728       -1.316093112906
 C         -1.616000087099       -3.522966459665       -2.432282941941
 H          1.983250476535       -4.551799448648       -0.472783753948
 H         -0.967503620491       -4.091384875629       -0.450726864209
 H         -2.470265753060       -4.194069344477       -2.457271892799
 C          3.087836399891       -1.177838904914        2.461690879003
 H          2.806462885279       -1.573195351648        3.438656531497
 H          2.792797187802       -0.139117393149        2.396953426175
 Cl         0.445000766142        0.205819593244        3.626428806255
66                        
cuarto
Fe      -0.115418  -1.036866  0.068384
N       -2.225967  -1.022881  -1.755808
N       -1.848045  -2.161279  0.180611
C       -4.261277  -3.545652  0.024260
C       -3.934548  -2.610412  -0.951792
C       -2.714198  -1.951102  -0.832087
C       -2.175830  -3.075150  1.113943
C       -3.366153  -3.789605  1.069905
C       -2.823367  -0.495866  -2.898270
C       -1.886116  0.296988   -3.465758
N       -0.740768  0.236856   -2.668205
C       -0.924815  -0.574489  -1.598955
C       0.501764   0.931226   -2.991499
N       1.106999   1.463111   0.424627
C       2.206226   2.300165   0.245597
N       -1.047012  0.737910   0.709327
C       -0.188162  1.763449   0.875431
C       -2.329884  0.925305   1.057977
C       -2.795622  2.123101   1.588672
C       -1.890120  3.167086   1.779282
C       -0.556140  2.991602   1.415416
C       3.147203   1.543787   -0.367711
N       2.606228   0.271890   -0.554259
C       1.342451   0.192460   -0.066799
C       3.302197   -0.798431  -1.262043
H       -5.201831  -4.083302  -0.036411
H       -4.598800  -2.404713  -1.781397
H       -1.448457  -3.195545  1.906506
H       -3.586874  -4.517069  1.842702
H       -3.836614  -0.715187  -3.190646
H       -1.925817  0.900110   -4.359103
H       1.327370   0.219558   -2.998264
H       0.405673   1.374704   -3.982854
H       0.703524   1.722288   -2.266544
H       2.222226   3.332184   0.554938
H       -3.007622  0.097500   0.895000
H       -3.850492  2.213442   1.818643
H       -2.213972  4.114003   2.199366
H       0.171999   3.783052   1.545991
H       4.146451   1.791482   -0.690140
H       4.059365   -1.255667  -0.620267
H       2.571942   -1.548564  -1.559979
H       3.786503   -0.384933  -2.149621
Cl      -5.865276  0.633710   0.371595
H       3.843045   -2.335349  1.572301
C       0.988007   -2.707104  0.051429
N       2.034536   -3.078483  0.843548
H       -0.720619  -2.564180  -4.630878
N       -0.013416  -3.155015  -2.786373
C       -0.884389  -3.247151  -3.801459
N       0.729804   -3.852357  -0.670845
C       2.390016   -4.407541  0.647348
C       -0.206744  -3.964763  -1.744963
H       3.193769   -4.868639  1.199803
C       -1.946817  -4.151807  -3.824096
C       1.568551   -4.901168  -0.306049
H       -2.622551  -4.180197  -4.672215
C       -1.223233  -4.917145  -1.666197
C       -2.111939  -5.008895  -2.735716
H       1.511759   -5.871413  -0.773134
H       -1.327484  -5.535316  -0.781968
H       -2.927870  -5.724032  -2.708388
C       2.774676   -2.242951  1.786495
H       2.569502   -2.564007  2.808030
H       2.453446   -1.212968  1.682066
Cl      -0.046680  -1.211344  2.949458
66                        

Fe      -0.133101  -1.039627  0.008953
N       -2.254598  -0.971987  -1.800205
N       -1.858777  -2.156574  0.104220
C       -4.262323  -3.557853  -0.079984
C       -3.940422  -2.604677  -1.039981
C       -2.727662  -1.934015  -0.904262
C       -2.184155  -3.086524  1.023243
C       -3.369624  -3.807439  0.966292
C       -2.866755  -0.406061  -2.916377
C       -1.945979  0.426656   -3.452693
N       -0.795166  0.351257   -2.664016
C       -0.961644  -0.507507  -1.629085
C       0.430856   1.086943   -2.959027
N       1.135909   1.424620   0.403064
C       2.250600   2.242663   0.230217
N       -1.025208  0.722739   0.682215
C       -0.152069  1.734003   0.867186
C       -2.303468  0.917869   1.043454
C       -2.750403  2.109094   1.603897
C       -1.831214  3.137662   1.812096
C       -0.501553  2.953954   1.436337
C       3.169377   1.479484   -0.408916
N       2.599831   0.223383   -0.617175
C       1.340708   0.161612   -0.117907
C       3.261304   -0.853989  -1.347650
H       -5.197320  -4.103610  -0.152895
H       -4.603826  -2.391516  -1.868423
H       -1.457870  -3.214959  1.815299
H       -3.587132  -4.546898  1.728560
H       -3.878568  -0.627358  -3.212356
H       -2.000814  1.068260   -4.318012
H       1.274371   0.397494   -2.992294
H       0.324029   1.566423   -3.932320
H       0.613241   1.853746   -2.203519
H       2.291252   3.267378   0.560964
H       -2.992450  0.102591   0.865729
H       -3.802607  2.206663   1.842870
H       -2.141027  4.078851   2.254971
H       0.237833   3.732708   1.579831
H       4.170317   1.713537   -0.736217
H       3.991051   -1.360170  -0.710769
H       2.504266   -1.565050  -1.674887
H       3.772680   -0.435234  -2.217277
Cl      -5.832081  0.643732   0.394663
H       3.829966   -2.229150  1.571890
C       0.991053   -2.714100  0.086203
N       2.032149   -3.049307  0.897617
H       -0.739901  -2.603228  -4.546949
N       -0.012532  -3.198127  -2.711472
C       -0.884126  -3.300053  -3.725177
N       0.743600   -3.883890  -0.598510
C       2.394648   -4.383479  0.752085
C       -0.182828  -4.022414  -1.678004
H       3.195206   -4.820885  1.327994
C       -1.922537  -4.231303  -3.755886
C       1.583282   -4.915416  -0.189917
H       -2.600439  -4.267125  -4.601998
C       -1.173422  -5.002958  -1.608375
C       -2.061227  -5.105870  -2.677250
H       1.535682   -5.902336  -0.621814
H       -1.260121  -5.633773  -0.731261
H       -2.857748  -5.842784  -2.656544
C       2.764114   -2.174469  1.811066
H       2.596591   -2.491413  2.840863
H       2.401452   -1.158873  1.703549
Cl      -0.108374  -1.242892  2.922032
66
Frame 0
 Fe         0.261077439394        0.200551681818        0.536895909091
 N         -1.871290560606        0.316714681818       -1.249230090909
 N         -1.454062560606       -0.906667318182        0.624790909091
 C         -3.842940560606       -2.332313318182        0.415649909091
 C         -3.528271560606       -1.363758318182       -0.531216090909
 C         -2.326527560606       -0.676819318182       -0.379650090909
 C         -1.774535560606       -1.850268318182        1.532543909091
 C         -2.953272560606       -2.580524318182        1.464761909091
 C         -2.502601560606        0.923457681818       -2.333214090909
 C         -1.599296560606        1.793443681818       -2.839085090909
 N         -0.439661560606        1.700434681818       -2.065011090909
 C         -0.586079560606        0.795684681818       -1.066497090909
 C          0.770289439394        2.471902681818       -2.334622090909
 N          1.587360439394        2.618736681818        0.961977909091
 C          2.723166439394        3.409999681818        0.800952909091
 N         -0.579223560606        1.942062681818        1.245010909091
 C          0.308775439394        2.939396681818        1.442403909091
 C         -1.851252560606        2.145320681818        1.624324909091
 C         -2.276965560606        3.330649681818        2.212160909091
 C         -1.343780560606        4.344567681818        2.430188909091
 C         -0.020213560606        4.152162681818        2.037616909091
 C          3.617224439394        2.635734681818        0.139422909091
 N          3.012155439394        1.400612681818       -0.093993090909
 C          1.755913439394        1.364422681818        0.411876909091
 C          3.635961439394        0.313352681818       -0.843349090909
 H         -4.769960560606       -2.889838318182        0.330931909091
 H         -4.189175560606       -1.149976318182       -1.361725090909
 H         -1.048912560606       -1.981882318182        2.324436909091
 H         -3.165968560606       -3.329493318182        2.219063909091
 H         -3.515036560606        0.702669681818       -2.627558090909
 H         -1.671889560606        2.472760681818       -3.673790090909
 H          1.630680439394        1.804358681818       -2.377638090909
 H          0.657938439394        2.971260681818       -3.297228090909
 H          0.929591439394        3.224927681818       -1.560221090909
 H          2.794214439394        4.425272681818        1.154903909091
 H         -2.551520560606        1.341638681818        1.438551909091
 H         -3.324970560606        3.435678681818        2.465726909091
 H         -1.638062560606        5.280724681818        2.893737909091
 H          0.730540439394        4.918761681818        2.187744909091
 H          4.622380439394        2.850043681818       -0.188431090909
 H          4.349299439394       -0.227353318182       -0.215909090909
 H          2.853561439394       -0.366484318182       -1.178685090909
 H          4.158994439394        0.728078681818       -1.707864090909
 Cl        -5.399284560606        1.877360681818        1.031899909091
 H          4.212348439394       -0.846579318182        2.150033909091
 C          1.404581439394       -1.478257318182        0.713737909091
 N          2.440441439394       -1.773532318182        1.543287909091
 H         -0.295114560606       -1.408710318182       -3.894168090909
 N          0.430610439394       -2.001410318182       -2.057316090909
 C         -0.431779560606       -2.113452318182       -3.077734090909
 N          1.176462439394       -2.669463318182        0.062055909091
 C          2.819976439394       -3.107261318182        1.442296909091
 C          0.269111439394       -2.834542318182       -1.029679090909
 H          3.618812439394       -3.517155318182        2.040329909091
 C         -1.450856560606       -3.065019318182       -3.121553090909
 C          2.024392439394       -3.677971318182        0.508802909091
 H         -2.122691560606       -3.108840318182       -3.972112090909
 C         -0.701381560606       -3.835678318182       -0.973232090909
 C         -1.578809560606       -3.949544318182       -2.049584090909
 H          1.993194439394       -4.678387318182        0.107554909091
 H         -0.782608560606       -4.473338318182       -0.100548090909
 H         -2.360365560606       -4.702535318182       -2.039326090909
 C          3.154995439394       -0.857606318182        2.429930909091
 H          3.047447439394       -1.188568318182        3.463566909091
 H          2.725731439394        0.133501681818        2.342718909091
 Cl         0.231134439394       -0.023015318182        3.508275909091
66
Frame 1
 Fe         0.245013960998        0.219072930418        0.500330525983
 N         -1.887602389743        0.320888822374       -1.279299249431
 N         -1.463773076676       -0.882466644019        0.604939285874
 C         -3.837566113918       -2.332387604471        0.404611328580
 C         -3.526594420171       -1.375486735927       -0.555388407003
 C         -2.335250370903       -0.671317317106       -0.404131333497
 C         -1.762711253458       -1.840370163247        1.505378356286
 C         -2.951520701687       -2.556544388970        1.462181894971
 C         -2.510673641771        0.899447681110       -2.382812655277
 C         -1.608558807624        1.766729233924       -2.895928890606
 N         -0.460492555364        1.705884888632       -2.101745688771
 C         -0.610114040583        0.815689878765       -1.091336553573
 C          0.739490701561        2.496383990697       -2.359794217337
 N          1.611801678119        2.602780066600        0.950206086681
 C          2.760543728177        3.377300723975        0.797998797916
 N         -0.555609000021        1.937387190333        1.254249438590
 C          0.343035372033        2.927562635430        1.453315535359
 C         -1.821491214512        2.143351593874        1.658211189736
 C         -2.228820897856        3.325090699731        2.266893696833
 C         -1.287601421557        4.332967824596        2.478213143562
 C          0.029947535087        4.135165619216        2.068898472211
 C          3.637553812181        2.599321744875        0.117839994137
 N          3.008331976791        1.379794243921       -0.135553752596
 C          1.753298572663        1.360493523299        0.369363133403
 C          3.604464552692        0.293869004756       -0.909190026306
 H         -4.759653012343       -2.898740739277        0.324585612535
 H         -4.184831318612       -1.180919813579       -1.392716092170
 H         -1.051199791320       -1.942058264763        2.315130800076
 H         -3.166642020479       -3.287653690484        2.233041323556
 H         -3.513718860209        0.656005107020       -2.691121904824
 H         -1.678262189857        2.429142864743       -3.744495778210
 H          1.607220875157        1.840296934833       -2.424233604579
 H          0.616877213009        3.018896603737       -3.308664668503
 H          0.893978847136        3.232029820007       -1.568896694743
 H          2.852516681527        4.383370842359        1.173423261047
 H         -2.530989893493        1.349402418939        1.464218384679
 H         -3.271262841281        3.434619635648        2.540048989164
 H         -1.554084151303        5.238594762620        3.016437033412
 H          0.792737415502        4.886951131011        2.231446889122
 H          4.640338280226        2.807673515286       -0.222729930911
 H          4.317412487858       -0.265377087502       -0.299286799450
 H          2.807749650376       -0.370974836638       -1.240469861305
 H          4.123257833822        0.709660564583       -1.776219220159
 Cl        -5.337886601781        1.818390225760        0.999757416163
 H          4.082508718460       -0.602523157750        2.098883841365
 C          1.383729933852       -1.465110784483        0.719074379502
 N          2.399571130399       -1.744352948665        1.576156159423
 H         -0.297561920183       -1.376703376019       -3.872060669677
 N          0.436722742282       -1.987500412564       -2.044607374813
 C         -0.424020345379       -2.096017067580       -3.066993820507
 N          1.178197298558       -2.661027635715        0.072573984021
 C          2.799898916348       -3.072337973085        1.486515127168
 C          0.285216130422       -2.836874083486       -1.029029962091
 H          3.582098045653       -3.475856059032        2.110638185167
 C         -1.425869303144       -3.064751434729       -3.127650080050
 C          2.020946897142       -3.660187902141        0.548703547074
 H         -2.093345250326       -3.108978984003       -3.981548924971
 C         -0.667997189433       -3.855198994062       -0.989028413427
 C         -1.543726423173       -3.964683313707       -2.067325682679
 H          2.002382285511       -4.666131134085        0.159865456670
 H         -0.745640580192       -4.501878108944       -0.122521324801
 H         -2.313526900426       -4.729701429550       -2.069321250677
 C          3.077737408185       -0.805800346841        2.463352949306
 H          3.136041743417       -1.217407368825        3.469972111194
 H          2.526638043264        0.117822757699        2.522438810889
 Cl         0.111338030372       -0.064719679519        3.735207691289
66
Frame 2
 Fe         0.231088949926        0.239668761171        0.471673270481
 N         -1.899107326935        0.320049558410       -1.304211567470
 N         -1.472531238541       -0.854761612924        0.596148864994
 C         -3.824681080574       -2.337309684101        0.401635393729
 C         -3.519615432149       -1.391150757250       -0.570989297147
 C         -2.340437101906       -0.667411377305       -0.420379594444
 C         -1.753645712000       -1.818100295418        1.496653898144
 C         -2.942271049950       -2.535343505041        1.467475650994
 C         -2.512631425337        0.867221029051       -2.428495741870
 C         -1.616616117969        1.740730970064       -2.942333248847
 N         -0.481820491640        1.715058518087       -2.127478867224
 C         -0.632381290427        0.836573234179       -1.107716355000
 C          0.708928187237        2.521969149520       -2.377525134464
 N          1.639005107291        2.587984462189        0.944232449888
 C          2.801021856014        3.344250016340        0.800367479519
 N         -0.528803880600        1.934757206722        1.269703039764
 C          0.380666351651        2.917152240556        1.469583665603
 C         -1.789743878355        2.146818749769        1.690575149036
 C         -2.178419926384        3.324998013675        2.318336032893
 C         -1.227908551453        4.324742653171        2.526609936176
 C          0.083549977846        4.120620248912        2.101272066392
 C          3.657125123935        2.566050861814        0.093786250599
 N          3.000605496486        1.366452747354       -0.185718631964
 C          1.753664568910        1.357486642304        0.335784425999
 C          3.572202462648        0.276865949077       -0.972932210613
 H         -4.742322935948       -2.911678295295        0.328274400959
 H         -4.174057766075       -1.218593640075       -1.416052493111
 H         -1.051540088641       -1.894535015894        2.318177580124
 H         -3.161621879702       -3.243901065220        2.257852519368
 H         -3.505798709497        0.600662121180       -2.749400898173
 H         -1.680464486600        2.380686033423       -3.808470660984
 H          1.581956117160        1.875842298210       -2.467887174888
 H          0.573095863864        3.067377309313       -3.311515127517
 H          0.862995205732        3.238800679492       -1.570038707834
 H          2.913302501859        4.341744507535        1.193069473577
 H         -2.508904949305        1.363086344010        1.489841172616
 H         -3.215474076159        3.440582024031        2.608508281480
 H         -1.475804425756        5.216925072670        3.096471728703
 H          0.854715182142        4.863917464742        2.262580948467
 H          4.657477178332        2.767493565435       -0.258899856044
 H          4.277112947841       -0.301201737352       -0.371588577076
 H          2.760796927833       -0.369442230481       -1.305544028024
 H          4.095614457890        0.689775218566       -1.838725867491
 Cl        -5.272673715060        1.770942257965        0.956443002174
 H          3.898078655145       -0.366479389322        2.070978497201
 C          1.361689108204       -1.453502723855        0.713940973087
 N          2.351617864872       -1.717588713737        1.603811393163
 H         -0.299316813753       -1.353652381713       -3.863583505475
 N          0.440315211185       -1.975037822206       -2.041954758804
 C         -0.416746089881       -2.084075426304       -3.067384446881
 N          1.180900718679       -2.653531765618        0.071903441444
 C          2.782663361514       -3.035752761310        1.517023473361
 C          0.301647242499       -2.840664645377       -1.038404620991
 H          3.557253103939       -3.428252247076        2.157633213046
 C         -1.401877353459       -3.068732945707       -3.142343009226
 C          2.019744031742       -3.641818217438        0.576294182317
 H         -2.065505641593       -3.114525507708       -3.999102374816
 C         -0.632162781216       -3.877210645896       -1.014252000838
 C         -1.510598280333       -3.980394036935       -2.091016983804
 H          2.011996966850       -4.653659808987        0.202255858480
 H         -0.704147156614       -4.532949379478       -0.154002682040
 H         -2.269192591062       -4.756383856808       -2.103307056077
 C          2.981393127612       -0.755968101291        2.500683333289
 H          3.212601803948       -1.224608761138        3.455073559214
 H          2.320152316790        0.067659397818        2.701666031447
 Cl        -0.016153732703       -0.136726952496        3.984934841407
66
Frame 3
 Fe         0.219732614789        0.259550884867        0.438620572418
 N         -1.908472866368        0.315833529845       -1.332430085234
 N         -1.478679893238       -0.828824968259        0.584391205363
 C         -3.808358179440       -2.344726073770        0.397720081146
 C         -3.511501340787       -1.407159614223       -0.585841536153
 C         -2.343041650380       -0.666294327556       -0.439196596851
 C         -1.760392001096       -1.769676767696        1.508279073503
 C         -2.934043762596       -2.510673088971        1.475750194904
 C         -2.514681252585        0.835237082037       -2.473458498095
 C         -1.628078076635        1.719879369720       -2.985317623419
 N         -0.504843014767        1.725937459732       -2.154225684553
 C         -0.654340787154        0.857316899740       -1.126632787661
 C          0.677696328091        2.546853551538       -2.398966370740
 N          1.664189985823        2.575260142193        0.932059131743
 C          2.838123532462        3.314331194512        0.795990658822
 N         -0.502055628433        1.930482942057        1.280557077896
 C          0.417629585748        2.904476943132        1.483536855066
 C         -1.757402294411        2.146545123929        1.718608674441
 C         -2.126755925708        3.316171218618        2.372965694180
 C         -1.165584971324        4.304407844419        2.587293103676
 C          0.137970560730        4.098776386055        2.138769627765
 C          3.670190347618        2.543129680148        0.053216131849
 N          2.992238202760        1.359538258166       -0.243823144117
 C          1.754622230798        1.356636947585        0.297997187522
 C          3.544777366093        0.263201124446       -1.035587604579
 H         -4.716204309144       -2.934591807533        0.325629859895
 H         -4.163428777114       -1.255080132094       -1.436728774999
 H         -1.061480304173       -1.826547895851        2.334899079317
 H         -3.154170408508       -3.203786731692        2.279586805868
 H         -3.498488145163        0.546869431525       -2.804154364658
 H         -1.687103356524        2.340163570366       -3.865940515311
 H          1.554940841295        1.909902312727       -2.514531786158
 H          0.527023672348        3.113122927778       -3.318096739630
 H          0.833733408440        3.245294515216       -1.575961754105
 H          2.969937534732        4.301659187829        1.207764984747
 H         -2.486171306528        1.373795484170        1.509985469891
 H         -3.157992815504        3.436025163610        2.681680198965
 H         -1.402106663419        5.193694451717        3.165595593902
 H          0.915187422316        4.836685007869        2.295729559504
 H          4.677730579334        2.727295464398       -0.287918621700
 H          4.244877414774       -0.324751044462       -0.437368050516
 H          2.721964084229       -0.371645265540       -1.363435262766
 H          4.068457413770        0.670204816975       -1.903977934922
 Cl        -5.210355407220        1.727723516180        0.919821102250
 H          3.701856382158       -0.169517109792        2.060471616420
 C          1.341594071598       -1.440837755804        0.711762458249
 N          2.308540620002       -1.690462374653        1.629147987636
 H         -0.299138446100       -1.328990008903       -3.853863085491
 N          0.442463598040       -1.958792549159       -2.035988491224
 C         -0.407318778091       -2.070883210650       -3.067142945938
 N          1.182414703775       -2.643963221311        0.073946619239
 C          2.746365126177       -3.007702741431        1.565424382718
 C          0.315470603012       -2.839487448772       -1.043944896144
 H          3.507799229502       -3.391579684335        2.226406662867
 C         -1.374657292051       -3.071624653702       -3.157678240395
 C          2.015538048385       -3.622992776512        0.604624624097
 H         -2.034560843877       -3.118176367586       -4.017237325795
 C         -0.600668746124       -3.891757894266       -1.035081415524
 C         -1.471705890660       -3.997590845924       -2.117689927049
 H          2.030391541191       -4.634829980127        0.230935615123
 H         -0.666070108980       -4.558069195807       -0.182454529474
 H         -2.217831494502       -4.785284748183       -2.141854359026
 C          2.890196795476       -0.708219100285        2.538108143221
 H          3.275949139037       -1.204589149581        3.426107517621
 H          2.143087536797        0.000274977583        2.858986467854
 Cl        -0.125005782698       -0.217168876252        4.224158932550
66
Frame 4
 Fe         0.210500149121        0.285434517130        0.397764937086
 N         -1.915996922715        0.303446166505       -1.367564446649
 N         -1.481247166536       -0.797558747992        0.572471097087
 C         -3.784991134637       -2.350969144977        0.405823436346
 C         -3.499115055313       -1.427709145190       -0.594461175699
 C         -2.342886324415       -0.666925803185       -0.457756338993
 C         -1.774635878859       -1.691096431766        1.538422084544
 C         -2.919186395729       -2.475488478882        1.496321296520
 C         -2.515667826830        0.789282205836       -2.526392356784
 C         -1.641257027881        1.685396005903       -3.040106878772
 N         -0.529134325997        1.727453004404       -2.195275468141
 C         -0.677383259821        0.875501900338       -1.154441126519
 C          0.640992115199        2.567941827704       -2.434540088875
 N          1.687909673919        2.571465542233        0.903798282037
 C          2.873199348443        3.293252679911        0.774148535079
 N         -0.475175874499        1.932777340601        1.277657826924
 C          0.455544433053        2.896650162153        1.487316544594
 C         -1.722626015895        2.148942942413        1.740284366503
 C         -2.069570807271        3.304197129398        2.430961349704
 C         -1.097058390214        4.279446367485        2.653593643048
 C          0.196277222334        4.076439049204        2.175048215112
 C          3.688932483156        2.520397944095        0.014656527757
 N          2.990777261046        1.352240664897       -0.296996977106
 C          1.755033210932        1.364115734667        0.247456546200
 C          3.522369850217        0.251478290909       -1.097256283482
 H         -4.677475174206       -2.964012036135        0.335753539298
 H         -4.151075400188       -1.299678087984       -1.449237151049
 H         -1.071511508073       -1.730055662401        2.363252126785
 H         -3.120465247761       -3.174992937846        2.299397931078
 H         -3.488310796226        0.474176801098       -2.865563316636
 H         -1.704975435887        2.297128602930       -3.926317169249
 H          1.527194530977        1.945825046907       -2.565227864866
 H          0.474367680286        3.149383367347       -3.341296228445
 H          0.793792465880        3.251342241007       -1.598452457181
 H          3.025916270891        4.268053088791        1.207861120047
 H         -2.461419630192        1.387534172359        1.525274855782
 H         -3.093147768874        3.425031320786        2.763955991954
 H         -1.320187619770        5.161865669657        3.246705272868
 H          0.981802082392        4.804671379734        2.335801865147
 H          4.698558663137        2.692237655229       -0.326342585280
 H          4.216508838521       -0.348728263924       -0.503611663064
 H          2.688169958339       -0.370600961548       -1.421550699304
 H          4.045739589417        0.654190519677       -1.967633893304
 Cl        -5.144714546322        1.687531433028        0.878198662159
 H          3.465230960582        0.011902447892        2.089919568986
 C          1.324414553699       -1.419131915090        0.711943075539
 N          2.263214982032       -1.662359376357        1.657800227826
 H         -0.301708461051       -1.289488987669       -3.842020671288
 N          0.437144096904       -1.926183071257       -2.025518838711
 C         -0.397734383461       -2.046023782413       -3.067901197260
 N          1.179480317734       -2.623710157783        0.077569506648
 C          2.687194077187       -2.984547406260        1.627552959213
 C          0.320998852843       -2.822108507284       -1.045745832428
 H          3.438294384627       -3.362625818293        2.303170476828
 C         -1.340914220895       -3.067329250389       -3.179852148572
 C          2.004059510893       -3.597590392669        0.630144806056
 H         -1.990496101372       -3.118933182051       -4.046915382912
 C         -0.578651119198       -3.888320762698       -1.052956865392
 C         -1.426422476128       -4.008405147050       -2.152405606608
 H          2.044351624048       -4.605902403773        0.249187474210
 H         -0.636072639637       -4.567823949647       -0.210230987467
 H         -2.153666882353       -4.812821632379       -2.194204715205
 C          2.786055641480       -0.668952425112        2.592590834526
 H          3.324267518889       -1.171500357718        3.393401718338
 H          1.971713263360       -0.111206151250        3.035715424277
 Cl        -0.215123793330       -0.383952843258        4.506854289131
66
Frame 5
 Fe         0.202604068834        0.300423595909        0.375971919310
 N         -1.922266788859        0.300128302503       -1.384627891049
 N         -1.484804667539       -0.780297750443        0.566125319063
 C         -3.773899712829       -2.353953401026        0.407561062069
 C         -3.494024974376       -1.436896302312       -0.600147066950
 C         -2.344733701403       -0.665534529416       -0.467533228077
 C         -1.778030939307       -1.659573808323        1.545738513937
 C         -2.911859834227       -2.459499124215        1.503189645494
 C         -2.516005307013        0.766755029933       -2.554287917786
 C         -1.644513482864        1.663854488102       -3.071967069679
 N         -0.540954918621        1.727313645116       -2.217316375089
 C         -0.690952200737        0.886168039419       -1.168370223713
 C          0.622773044349        2.578872631451       -2.451553323496
 N          1.700010540641        2.569256409956        0.888510984045
 C          2.893451046966        3.278121183091        0.764788766007
 N         -0.460451083314        1.933507014207        1.278762927684
 C          0.476336987395        2.891761054639        1.490101130652
 C         -1.701247478204        2.147682207907        1.759396569713
 C         -2.034429680395        3.293305335042        2.471399241342
 C         -1.052915498229        4.257017183953        2.704633861747
 C          0.231791206499        4.059322510945        2.200724373295
 C          3.702260628105        2.500022820694        0.002870117150
 N          2.990138059746        1.344296292260       -0.322690421510
 C          1.753192396243        1.368405930562        0.218865152639
 C          3.507901562768        0.241669178135       -1.129673134424
 H         -4.660029471089       -2.976364176025        0.339732929285
 H         -4.144582880161       -1.322005981805       -1.457806963248
 H         -1.077972732200       -1.684980476408        2.374364787597
 H         -3.110021570679       -3.153802602354        2.311588913471
 H         -3.482838324484        0.438656212747       -2.897606420537
 H         -1.708496034808        2.269896269946       -3.961865407821
 H          1.514346728902        1.965413871312       -2.590934391679
 H          0.447709056517        3.168104220014       -3.351669888933
 H          0.771538697880        3.254200263089       -1.607623149822
 H          3.059283160598        4.244676748840        1.211463888712
 H         -2.446724077224        1.394379048916        1.539653466677
 H         -3.053964849948        3.416838558571        2.816198526333
 H         -1.281168661337        5.159197968283        3.262517533418
 H          1.018008700659        4.789194404585        2.351724662741
 H          4.712379718475        2.663448040767       -0.338619200431
 H          4.196653761185       -0.368796827062       -0.538657306436
 H          2.665687156606       -0.369061264786       -1.456673108642
 H          4.032778041556        0.644064373222       -1.998717133504
 Cl        -5.106112263325        1.663518073658        0.861553650000
 H          3.315177772281        0.118580446842        2.092096534673
 C          1.312566273217       -1.406743703062        0.710875408355
 N          2.241721191674       -1.640143271480        1.668278814673
 H         -0.303988559360       -1.270546496745       -3.836213793425
 N          0.432686191913       -1.907886023103       -2.019108853080
 C         -0.393523174332       -2.033527949803       -3.067685469772
 N          1.179984669666       -2.612362498418        0.078604793705
 C          2.669269575007       -2.961622215428        1.650722870522
 C          0.326484597240       -2.814008071847       -1.047175874605
 H          3.403283637025       -3.336176462953        2.346614279317
 C         -1.324151031923       -3.065109496365       -3.189164549353
 C          2.001820509135       -3.580384359856        0.645213038396
 H         -1.970739043657       -3.118341829792       -4.058345487860
 C         -0.560830540255       -3.890189115767       -1.063787814664
 C         -1.401675602543       -4.014013124814       -2.168231123497
 H          2.051578596764       -4.589197903016        0.267778422696
 H         -0.611607490936       -4.577380935299       -0.226950872268
 H         -2.119421564081       -4.826481869947       -2.217986059303
 C          2.725620281318       -0.634777260201        2.618630016589
 H          3.354853476693       -1.131244178106        3.357851185923
 H          1.874793193052       -0.176801924385        3.126678453392
 Cl        -0.279746388646       -0.480346420054        4.652207760029
66
Frame 1
 Fe         0.197152162833        0.344600057896        0.245189222969
 N         -2.007281012383        0.311775853217       -1.452022783997
 N         -1.545965054132       -0.735468708808        0.523248415776
 C         -3.816238023178       -2.338949520835        0.385996310208
 C         -3.546182541999       -1.433328068753       -0.635893010353
 C         -2.409745489791       -0.642728457271       -0.510036496693
 C         -1.836411276684       -1.591370009714        1.522780267808
 C         -2.964387809233       -2.403211002613        1.493549901459
 C         -2.605036116099        0.714427491921       -2.643194910695
 C         -1.763246367254        1.622567482805       -3.191303201419
 N         -0.664293204721        1.741782795052       -2.339843233328
 C         -0.796791250740        0.939087923527       -1.256021606244
 C          0.476996530278        2.612786863854       -2.605610408124
 N          1.771884920402        2.574895778205        0.734192072409
 C          2.982471237371        3.247723243147        0.575980047936
 N         -0.334616518958        1.912375359675        1.304241689722
 C          0.606269102174        2.883570351453        1.444516616472
 C         -1.516239007063        2.093556068131        1.923386775051
 C         -1.784039648236        3.211879499070        2.703694011286
 C         -0.795494842205        4.188159726527        2.857521321376
 C          0.420066908285        4.039606923748        2.192746396306
 C          3.732511612268        2.451101993518       -0.225164711218
 N          2.971547939361        1.321591989124       -0.537504130071
 C          1.759062717365        1.377289762171        0.041060949274
 C          3.438566776830        0.211117549265       -1.354576601147
 H         -4.688613516716       -2.982867529167        0.319910028113
 H         -4.192363939976       -1.349805925586       -1.500712596093
 H         -1.140593709852       -1.596180140734        2.354807631556
 H         -3.161257208247       -3.068547902960        2.326000050919
 H         -3.550870187828        0.331178906469       -2.988779668388
 H         -1.837396376581        2.179842372727       -4.112457295784
 H          1.364079626285        2.035904491551       -2.874351811203
 H          0.228178431256        3.295788025021       -3.420614815371
 H          0.695124568149        3.200747148589       -1.716502751255
 H          3.192027463342        4.203823551372        1.028120189139
 H         -2.275515891186        1.343707085167        1.747003250707
 H         -2.776860855687        3.332519309483        3.121617809313
 H         -0.941978774567        5.025252517223        3.534359973212
 H          1.210630050436        4.776685451222        2.277950445199
 H          4.734080283654        2.580654133439       -0.602202953745
 H          4.224668478013       -0.331636924200       -0.808667172808
 H          2.630263086682       -0.476582618697       -1.543283367100
 H          3.771823803687        0.563933249048       -2.337647658494
 Cl        -4.970036134003        1.624295997830        1.258274195009
 H          2.594738337039        0.365957460299        2.359344579200
 C          1.227581255426       -1.355667079633        0.838624496098
 N          2.048078175525       -1.587020802817        1.887218902912
 H         -0.183525679007       -0.995233530651       -3.634333342447
 N          0.425224411389       -1.743827190320       -1.808827337472
 C         -0.228973505775       -1.850054601624       -2.968897677506
 N          1.105031236095       -2.587234461172        0.243742995893
 C          2.396327656745       -2.928309128807        1.987839521568
 C          0.389192827511       -2.773047180200       -0.966433519127
 H          2.989111505796       -3.313923009961        2.812157603805
 C         -0.973222808272       -2.983206783156       -3.311970259718
 C          1.821310205664       -3.562313599283        0.937404143871
 H         -1.506670177360       -3.026025968299       -4.258492808647
 C         -0.336638029243       -3.945183810765       -1.201476008160
 C         -1.039090920186       -4.042951531250       -2.401681008054
 H          1.891886661112       -4.586327829527        0.606072193889
 H         -0.391529423152       -4.734986312673       -0.453604687766
 H         -1.648764608449       -4.921941304308       -2.605000901307
 C          2.457325098159       -0.580992728330        2.866982457488
 H          3.404429850661       -0.883010387793        3.319203777654
 H          1.685812328993       -0.484741538867        3.634054878938
 Cl        -0.613585340023       -0.823510822973        4.858315611197
66
Frame 2
 Fe         0.220553939354        0.350594575492        0.195610518944
 N         -2.053531923761        0.304797459860       -1.442187053647
 N         -1.560792026581       -0.744027523971        0.530578867760
 C         -3.843759541530       -2.332772418607        0.433528502566
 C         -3.576308745780       -1.440745213972       -0.601670286707
 C         -2.437512273609       -0.650569287229       -0.491023934837
 C         -1.841053192510       -1.594399380394        1.536983023417
 C         -2.984803405262       -2.386117823229        1.536544562487
 C         -2.675582568379        0.695453503179       -2.625209123976
 C         -1.852539308281        1.606949159000       -3.195534866432
 N         -0.742167217964        1.743007258542       -2.362645478830
 C         -0.849134532335        0.947049707475       -1.269858561493
 C          0.395848131405        2.604448815045       -2.666976391784
 N          1.815027051832        2.572823600172        0.670039296191
 C          3.034675997336        3.228498817197        0.512348862317
 N         -0.269076245864        1.902780475531        1.304677372578
 C          0.666479295627        2.885286053911        1.406233876087
 C         -1.428338687659        2.075522266618        1.965488597803
 C         -1.677236493106        3.192978223538        2.753023395385
 C         -0.692904643359        4.180354693926        2.866848098411
 C          0.503180850968        4.036763973824        2.167465124732
 C          3.765976777729        2.427919499668       -0.301236900438
 N          2.990465811831        1.307382142355       -0.611868897389
 C          1.783453972243        1.373950633193       -0.026023206249
 C          3.434404723175        0.216333103960       -1.465237588521
 H         -4.711546958022       -2.985014176733        0.373530436233
 H         -4.225790459909       -1.370231469518       -1.465137348059
 H         -1.138385551238       -1.599001861444        2.362897123524
 H         -3.187724349534       -3.021845425981        2.390915681757
 H         -3.620306773278        0.295693582290       -2.955316824107
 H         -1.950268338318        2.160024222611       -4.117302735748
 H          1.258382163292        2.034733552537       -3.015207769071
 H          0.108291196277        3.336060254861       -3.425589646268
 H          0.681942452623        3.142870552491       -1.769912559843
 H          3.257033926103        4.181544828384        0.965524331881
 H         -2.195461624327        1.332094645984        1.795397496324
 H         -2.661196453296        3.312659801125        3.192024364367
 H         -0.825000360580        5.021910343454        3.541944401728
 H          1.296000855964        4.773877965462        2.233145343327
 H          4.759815156535        2.554525783877       -0.699184860435
 H          4.306936599914       -0.266167190803       -0.993534552549
 H          2.684324584059       -0.543294840084       -1.549818285027
 H          3.614228397744        0.555445949999       -2.489656699175
 Cl        -4.910433712798        1.640693826712        1.376500899817
 H          2.402925356471        0.388594822299        2.475925202464
 C          1.194966508401       -1.334770257054        0.872549550296
 N          1.925939720444       -1.572988289182        1.981155281901
 H         -0.123676230198       -0.879197778997       -3.573587843331
 N          0.426191846084       -1.672110046275       -1.744629396600
 C         -0.143280019311       -1.762250461193       -2.947721095916
 N          1.080406035448       -2.573319243089        0.287279349571
 C          2.234381367982       -2.920931748949        2.122880883860
 C          0.428490096753       -2.744392072575       -0.955619823383
 H          2.749535701081       -3.309620127620        2.996354838215
 C         -0.783885295010       -2.922493085210       -3.384200371909
 C          1.737032447711       -3.552268987124        1.033401879234
 H         -1.256749460809       -2.953651876771       -4.363485874518
 C         -0.211843528706       -3.941293473356       -1.282616973156
 C         -0.834127226222       -4.026048947388       -2.526361964520
 H          1.821632169901       -4.580749060332        0.719758117465
 H         -0.262194400246       -4.770888461921       -0.575803317002
 H         -1.375809564252       -4.932765648781       -2.799917040250
 C          2.296473267174       -0.565166620668        2.972757662090
 H          3.250684146835       -0.838479598985        3.428820168133
 H          1.517466603858       -0.505929718447        3.735273558880
 Cl        -0.740726040120       -1.090121978689        4.956670601425
66
Frame 3
 Fe         0.237805302609        0.353325096884        0.149236759534
 N         -2.101653889116        0.289467066417       -1.431040701349
 N         -1.585778212831       -0.748290573853        0.547428153196
 C         -3.868650182227       -2.338638627682        0.480091971609
 C         -3.610416632121       -1.452389453648       -0.562976166713
 C         -2.471637238526       -0.659737015280       -0.465971066613
 C         -1.858857465178       -1.588747086774        1.563341594676
 C         -3.001660913300       -2.382435625539        1.577594504592
 C         -2.751328322819        0.673075335829       -2.601747570763
 C         -1.952587838095        1.595403296353       -3.188600802963
 N         -0.825379257760        1.739213850997       -2.381241974655
 C         -0.900171719990        0.940460615086       -1.286642661127
 C          0.297287795268        2.609239354327       -2.712999308016
 N          1.862692418936        2.558982974285        0.609432947852
 C          3.082884252163        3.206354154823        0.427624304928
 N         -0.208467066822        1.900615810266        1.290595309733
 C          0.729346916690        2.884774233152        1.363432454628
 C         -1.342886131974        2.069567781087        1.992605629364
 C         -1.564555566909        3.182962882729        2.793473949327
 C         -0.580981955221        4.176130002363        2.869598199543
 C          0.593218766901        4.033548165573        2.134654042127
 C          3.786380404514        2.405201411319       -0.408746901164
 N          2.999307391998        1.287249921007       -0.700587199870
 C          1.804553222130        1.361937931646       -0.093774014926
 C          3.429773842173        0.192916155948       -1.553864777938
 H         -4.734436563113       -2.995801703689        0.428520812792
 H         -4.264186051975       -1.393949548678       -1.424070091557
 H         -1.152917137191       -1.587576531360        2.386133249418
 H         -3.196033199389       -3.008308847060        2.441018478918
 H         -3.695191754028        0.258003524159       -2.915578221054
 H         -2.071766062115        2.140068931112       -4.113103791340
 H          1.133715660961        2.065792982744       -3.151535789384
 H         -0.032035596097        3.392437087647       -3.400181464910
 H          0.649466506963        3.084650277683       -1.807989459974
 H          3.323544468957        4.153478324111        0.884506911561
 H         -2.117861739799        1.331072094448        1.837080625675
 H         -2.535357185535        3.301403338628        3.261375609549
 H         -0.691280699186        5.017138997744        3.549861682814
 H          1.390801249725        4.767452861255        2.180488915687
 H          4.778734010931        2.516592322160       -0.814707593545
 H          4.368865727471       -0.215482773588       -1.139565725389
 H          2.752198658407       -0.627322061133       -1.537323232162
 H          3.467274074896        0.478412753941       -2.606145308202
 Cl        -4.855018471563        1.664890156362        1.517786882591
 H          2.204279953736        0.411571795483        2.583757729765
 C          1.151405209237       -1.314132986846        0.909980369424
 N          1.796744814881       -1.556082986890        2.067121801119
 H         -0.037484839439       -0.765274996108       -3.519884893954
 N          0.443906438494       -1.604817277355       -1.689029668107
 C         -0.030428759717       -1.672271655743       -2.932101557375
 N          1.056218135520       -2.557285483046        0.327738138733
 C          2.063705364219       -2.909215601859        2.245581854056
 C          0.483187165118       -2.712739541886       -0.950479022422
 H          2.485125759502       -3.300163399034        3.166379445867
 C         -0.561539149275       -2.847321126352       -3.457272679181
 C          1.638490892219       -3.541175734379        1.127727384381
 H         -0.974870218462       -2.859352842622       -4.464173328193
 C         -0.060522192652       -3.926284075538       -1.368622797591
 C         -0.608495269439       -3.986464579825       -2.647353369757
 H          1.724926266679       -4.576245721261        0.837991296830
 H         -0.107001240958       -4.792056294550       -0.703183532665
 H         -1.094053079228       -4.905750976243       -2.983016570144
 C          2.128702931957       -0.547652485759        3.070072141834
 H          3.089083270376       -0.792160131778        3.530067581917
 H          1.344439031762       -0.525017969429        3.828396928111
 Cl        -0.852574303340       -1.353245772787        5.032813580853
66
Frame 4
 Fe         0.254672342799        0.353688341638        0.104927974743
 N         -2.148378958630        0.269104939748       -1.420067675605
 N         -1.612888411265       -0.752932490048        0.565942992141
 C         -3.897999057567       -2.340952320113        0.531902646088
 C         -3.647266381982       -1.463636954340       -0.520917856082
 C         -2.506471348006       -0.671385145058       -0.440060937882
 C         -1.879786579044       -1.581924952762        1.592163019365
 C         -3.022066345695       -2.376162757463        1.622480678791
 C         -2.825557993184        0.646118007311       -2.577595557266
 C         -2.048665194115        1.575435572774       -3.182126861827
 N         -0.906574394874        1.728468210651       -2.398914480253
 C         -0.949274516600        0.927229573463       -1.303674198943
 C          0.197595679784        2.612391808550       -2.753236962451
 N          1.910615452178        2.539271067108        0.552102790606
 C          3.129812462122        3.180145061499        0.344792897979
 N         -0.150367690964        1.897258353989        1.272734820915
 C          0.794123636223        2.876862555382        1.325422032003
 C         -1.259147496936        2.062721407473        2.015190664530
 C         -1.452805525150        3.172178899406        2.828003358913
 C         -0.469005385777        4.168006816356        2.870794489934
 C          0.683449227004        4.024500427116        2.102848876642
 C          3.806247438720        2.380184810022       -0.513819465593
 N          3.008015568797        1.265832685943       -0.789693079971
 C          1.825704995468        1.346621812743       -0.159778933668
 C          3.424542038243        0.165647460809       -1.641522276935
 H         -4.766384190001       -2.996421170539        0.493392665404
 H         -4.306118217559       -1.416270116248       -1.378752548649
 H         -1.172567684815       -1.573138892859        2.413486422689
 H         -3.206580520200       -2.994267513048        2.493376708269
 H         -3.767785688931        0.215851628409       -2.875815223977
 H         -2.189719754851        2.113483957873       -4.107569721587
 H          1.000128806812        2.100813936303       -3.282230607029
 H         -0.170219066178        3.441653908619       -3.362907342187
 H          0.615999947027        3.022180435528       -1.847025716979
 H          3.388406828948        4.121215695318        0.804700669953
 H         -2.042647399711        1.330344004921        1.874129936147
 H         -2.409113692625        3.289748448705        3.324963427229
 H         -0.559828727666        5.010961013715        3.551498840864
 H          1.485759585298        4.754329992153        2.130063044260
 H          4.795546956117        2.479949784564       -0.930318086255
 H          4.422070922062       -0.164450885503       -1.300666900663
 H          2.826531080961       -0.702402257093       -1.525292943931
 H          3.325925345936        0.392388781192       -2.701907607448
 Cl        -4.796874749611        1.694973032635        1.654254375991
 H          2.003310268197        0.433379038241        2.684483357764
 C          1.107418256516       -1.292228595502        0.945820807487
 N          1.665327076277       -1.538590728910        2.144898969811
 H          0.045017406332       -0.655654099463       -3.464847762907
 N          0.465305031108       -1.541334494390       -1.638406473567
 C          0.081773905830       -1.582937951787       -2.913158099601
 N          1.030858291007       -2.538542278733        0.365066109140
 C          1.889012575741       -2.896309012109        2.352461477773
 C          0.540106465511       -2.677847596361       -0.944492307195
 H          2.216852807219       -3.287960358167        3.309176386881
 C         -0.334504457612       -2.763017329349       -3.517318855846
 C          1.531569131739       -3.528345062636        1.212087954337
 H         -0.685767974363       -2.754480054090       -4.547669176083
 C          0.102450264911       -3.900514255714       -1.446283045613
 C         -0.370752577754       -3.934283576356       -2.754749101152
 H          1.614876129732       -4.568827990009        0.942581982137
 H          0.063914144812       -4.797154970127       -0.821009174549
 H         -0.793215772480       -4.861493203637       -3.150487558770
 C          1.957207372750       -0.531350925238        3.160482609135
 H          2.922231697114       -0.747847604523        3.625124974993
 H          1.168753605259       -0.545719316823        3.914101361940
 Cl        -0.952796990410       -1.614556611156        5.086857215612
66
Frame 5
 Fe         0.272071910598        0.351365438206        0.065336303542
 N         -2.192905367429        0.240386886888       -1.409841558114
 N         -1.642284775489       -0.758378482646        0.586031990422
 C         -3.937926850368       -2.332415960200        0.596224416908
 C         -3.688834840356       -1.473899354516       -0.472684583814
 C         -2.542428101692       -0.687054512200       -0.412917943688
 C         -1.906768809421       -1.570008472507        1.625965817292
 C         -3.050952083561       -2.360252997586        1.677067604621
 C         -2.893576369507        0.605941467045       -2.557483992913
 C         -2.137051451185        1.540943181469       -3.178481579178
 N         -0.985738612814        1.710164568725       -2.412973269565
 C         -0.999116624127        0.910313952538       -1.316165146785
 C          0.099010305344        2.611589923428       -2.783403423772
 N          1.960375711914        2.510463728894        0.501402620627
 C          3.181511503222        3.141350619825        0.276913429579
 N         -0.092573477216        1.889258450149        1.257514663901
 C          0.863413456772        2.857577049451        1.296467687561
 C         -1.184480945569        2.062142774432        2.024349774381
 C         -1.353418522369        3.172790053167        2.840195937104
 C         -0.359754932498        4.158990404413        2.866346591464
 C          0.779056494634        4.002975743922        2.080873671720
 C          3.834475851854        2.343848028259       -0.600964343993
 N          3.022746335902        1.238134046404       -0.870712953591
 C          1.848610075361        1.326596130030       -0.221940580423
 C          3.414590104131        0.142584310992       -1.741753726650
 H         -4.812722670554       -2.979849899871        0.575947724653
 H         -4.351578284263       -1.439685164316       -1.328010041501
 H         -1.195716761712       -1.558569348564        2.443536481581
 H         -3.223372662484       -2.973501174881        2.553701373769
 H         -3.836056932280        0.164496801468       -2.837759246894
 H         -2.299103446614        2.075155455958       -4.102623172867
 H          0.859165864659        2.132232380447       -3.398394813844
 H         -0.303420990828        3.479172553730       -3.312859450193
 H          0.582344194220        2.956491719178       -1.882575622002
 H          3.457517082959        4.076280245298        0.739097288915
 H         -1.975072975836        1.334333102340        1.900950193864
 H         -2.293535504670        3.290455527915        3.366298796163
 H         -0.437708254604        5.010278286195        3.537409911230
 H          1.586426198382        4.727362679943        2.090888228819
 H          4.816584194904        2.440464812272       -1.034973682842
 H          4.465441738095       -0.106345388702       -1.519416292765
 H          2.903896588129       -0.764649811362       -1.526339209312
 H          3.180162760134        0.330618700821       -2.787369088672
 Cl        -4.741147797684        1.729758416849        1.777696523318
 H          1.799464022427        0.452913145835        2.777998404470
 C          1.064091283739       -1.270181625450        0.981436569426
 N          1.532293074958       -1.523070004975        2.216597900641
 H          0.111804774094       -0.549044664138       -3.405916303040
 N          0.485052892922       -1.477872222548       -1.590185281669
 C          0.180705630623       -1.494213866325       -2.889229225703
 N          1.006901327792       -2.516484137019        0.398120076015
 C          1.714666936993       -2.885307073505        2.441787252628
 C          0.596441314238       -2.638875057165       -0.937127437077
 H          1.969967529266       -3.278170262138        3.418781523467
 C         -0.111893689587       -2.670839068481       -3.562761177336
 C          1.423644336550       -3.514205596389        1.281089933428
 H         -0.396789378622       -2.639300277949       -4.612006971640
 C          0.272881863995       -3.863558786600       -1.512533877277
 C         -0.112902360209       -3.872391963372       -2.849286473346
 H          1.490242420743       -4.558910788193        1.025659632863
 H          0.257716890206       -4.785676072802       -0.926499395508
 H         -0.455126902928       -4.804887929943       -3.304330776209
 C          1.782306103739       -0.517985387145        3.245639815310
 H          2.750484428988       -0.707734589957        3.715250730891
 H          0.989696695043       -0.568912469445        3.993136689153
 Cl        -1.041801521054       -1.875198175595        5.123805082460
66
Frame 6
 Fe         0.289381740398        0.347592788749        0.028213897462
 N         -2.236251996258        0.209756342799       -1.399341655640
 N         -1.674332156323       -0.763685536278        0.606727714013
 C         -3.981731318982       -2.320780040977        0.660384563522
 C         -3.732000769384       -1.483587069282       -0.425163902096
 C         -2.579347563671       -0.703648138224       -0.386084716696
 C         -1.938333834456       -1.556850189891        1.660316361131
 C         -3.084893346748       -2.341752155659        1.731935942786
 C         -2.957848347328        0.562247525916       -2.538524905032
 C         -2.221158769438        1.502763806637       -3.174365901130
 N         -1.060997537457        1.686249807125       -2.426151094690
 C         -1.046602947485        0.888869464998       -1.328153004517
 C          0.007540636320        2.600366050264       -2.813511911480
 N          2.009513563710        2.478956880656        0.451904704321
 C          3.238818858353        3.091891398456        0.222863310128
 N         -0.036112430538        1.879115144815        1.241785463007
 C          0.934451113007        2.831962956319        1.271745946986
 C         -1.113385131795        2.061717670571        2.029272603252
 C         -1.257801994642        3.173821501511        2.846962672558
 C         -0.247237320298        4.142135571597        2.867811156079
 C          0.878282814877        3.972333765851        2.066464105647
 C          3.873004531223        2.293416501174       -0.666991198136
 N          3.040296012783        1.206191751863       -0.945586227511
 C          1.872085387446        1.304293409021       -0.281080985075
 C          3.392443574896        0.131204429562       -1.859302303962
 H         -4.866606777436       -2.953592544776        0.661133022859
[truncated: 28,232 more chars]
