# Supplementary material for: Synthetic Mechanism of a Fe(II) N‑Heterocyclic Carbene Bidentate Complex Revealed by Electronic Structure Methods
Source: Inorg Chem. 2026 Jun 22;65(26):15136–49. doi: 10.1021/acs.inorgchem.6c02095 (PMC13343516; doi:10.1021/acs.inorgchem.6c02095)
Supplement: Supplementary file 2 [file ic6c02095_si_002.zip › XYZ-PATHS-STRUCTURES/REACTION-6a-6b/cl-all.xyz]

   51
scf done: -3178.355105
Cl    -0.515108    -2.492331    -1.373073
Cl     0.482705     1.583674     1.316733
Fe    -0.022834    -0.477447    -0.047320
 H    -2.138230     1.575143    -0.536825
 C    -1.536544     1.642959    -1.448591
 N    -1.869945     2.636472    -2.274210
 C    -2.972407     3.540890    -1.968132
 C    -1.152587     2.864405    -3.524304
 O    -0.615081     0.825675    -1.662249
 H     1.691421     1.408576    -1.607639
 C     2.408284     0.637174    -1.309389
 N     3.684074     0.911811    -1.586794
 C     4.066970     2.150806    -2.254060
 C     4.757430    -0.013009    -1.237632
 O     2.016532    -0.411678    -0.753346
 H    -1.329521    -0.679295     2.638786
 C    -2.176041    -0.445089     1.985842
 N    -3.330193    -0.215339     2.614539
 C    -3.434340    -0.298088     4.066932
 C    -4.545557     0.121128     1.880290
 O    -2.028786    -0.408433     0.745098
 H     2.481149    -0.880157     1.531258
 C     1.757076    -1.479244     2.092142
 N     2.209632    -1.985142     3.240708
 C     3.580296    -1.756733     3.683749
 C     1.359415    -2.797165     4.105057
 O     0.600837    -1.653825     1.650361
 H    -2.607067     4.571824    -1.910389
 H    -3.735939     3.480879    -2.751270
 H    -3.422348     3.268443    -1.011205
 H    -0.729477     3.874615    -3.528506
 H    -0.352799     2.130629    -3.614856
 H    -1.840068     2.766072    -4.371318
 H     3.179461     2.754125    -2.455678
 H     4.750765     2.723342    -1.618188
 H     4.569831     1.927983    -3.201322
 H     5.477912     0.488190    -0.582527
 H     4.332140    -0.874741    -0.724880
 H     5.275119    -0.342910    -2.144826
 H    -3.766507     0.662687     4.474578
 H    -4.159005    -1.069812     4.348551
 H    -2.462171    -0.549751     4.495774
 H    -4.317392     0.168357     0.816322
 H    -5.311802    -0.640975     2.058752
 H    -4.925721     1.090436     2.219997
 H     4.106229    -1.132239     2.958614
 H     3.580986    -1.252436     4.655978
 H     4.107893    -2.711717     3.781646
 H     0.367617    -2.871300     3.661008
 H     1.789157    -3.798613     4.215373
 H     1.287519    -2.332841     5.094380
   51
scf done: -3178.344640
Cl    -0.451700    -2.738502    -1.569541
Cl     0.498255     2.025039     1.672646
Fe     0.137147     0.084582     0.345260
 H    -2.117700     1.871721    -0.356410
 C    -1.506954     1.882586    -1.264487
 N    -1.905814     2.731063    -2.207722
 C    -3.077785     3.581124    -2.020871
 C    -1.193786     2.855075    -3.476911
 O    -0.511935     1.127092    -1.369748
 H     1.786797     1.571765    -1.672533
 C     2.483664     0.832525    -1.265207
 N     3.735460     0.927044    -1.704358
 C     4.127419     1.952450    -2.666600
 C     4.777261     0.007571    -1.254547
 O     2.086260    -0.030121    -0.446875
 H    -1.355017    -0.526227     2.825580
 C    -2.149221    -0.339870     2.096008
 N    -3.379374    -0.279493     2.597899
 C    -3.627494    -0.459580     4.025043
 C    -4.541510    -0.033744     1.748139
 O    -1.876122    -0.204240     0.879601
 H     2.638385    -0.754078     1.749480
 C     1.855331    -1.326217     2.256939
 N     2.251490    -2.007132     3.328879
 C     3.642045    -1.985232     3.772417
 C     1.319132    -2.816766     4.108756
 O     0.679416    -1.317254     1.822464
 H    -2.790121     4.634453    -2.102086
 H    -3.826431     3.358297    -2.788190
 H    -3.512799     3.405170    -1.035139
 H    -0.820330     3.877975    -3.591477
 H    -0.359907     2.154850    -3.490074
 H    -1.875716     2.631815    -4.303811
 H     3.266184     2.573526    -2.920620
 H     4.911698     2.585064    -2.238313
 H     4.510339     1.481452    -3.577878
 H     5.579483     0.570678    -0.766511
 H     4.347527    -0.705201    -0.552359
 H     5.192323    -0.527421    -2.114976
 H    -4.107921     0.434551     4.435602
 H    -4.285973    -1.319900     4.183671
 H    -2.684501    -0.630312     4.548093
 H    -4.211219     0.091157     0.718026
 H    -5.232478    -0.880539     1.814033
 H    -5.057325     0.871715     2.084122
 H     4.233187    -1.346668     3.113071
 H     3.701300    -1.596985     4.794480
 H     4.055478    -2.999011     3.754147
 H     0.323261    -2.732041     3.676419
 H     1.638963    -3.863899     4.095323
 H     1.304309    -2.463924     5.145083
   51
scf done: -3178.345084
Cl    -0.776287    -2.455570    -1.400411
Cl     0.773214     2.696726     2.069124
Fe     0.280970     0.797219     0.790150
 H    -2.331382     1.564631    -0.641047
 C    -1.530987     1.812320    -1.344801
 N    -1.921143     2.363988    -2.489207
 C    -3.329704     2.637293    -2.759287
 C    -0.962654     2.738765    -3.525771
 O    -0.335345     1.570004    -1.053004
 H     2.003521     2.191418    -1.222467
 C     2.599061     1.313948    -0.952558
 N     3.781499     1.226587    -1.555861
 C     4.234231     2.249012    -2.494163
 C     4.685111     0.105242    -1.313051
 O     2.156253     0.471356    -0.137707
 H    -1.243452    -0.003070     3.227540
 C    -2.033715     0.168723     2.490091
 N    -3.272777     0.005720     2.943896
 C    -3.531259    -0.347923     4.336941
 C    -4.436860     0.185958     2.080453
 O    -1.745306     0.486078     1.312895
 H     2.699045    -0.902073     1.659873
 C     1.848785    -1.287326     2.230674
 N     2.131567    -2.247119     3.105681
 C     3.494619    -2.740751     3.279356
 C     1.093247    -2.864605     3.927258
 O     0.695769    -0.832008     2.036719
 H    -3.477434     3.711151    -2.915213
 H    -3.645953     2.101259    -3.659516
 H    -3.940895     2.311518    -1.915617
 H    -0.995095     3.821477    -3.685988
 H     0.037353     2.442878    -3.212590
 H    -1.221562     2.233708    -4.461965
 H     3.475889     3.028375    -2.591872
 H     5.165469     2.698763    -2.134569
 H     4.414235     1.799377    -3.476140
 H     5.616320     0.469503    -0.866765
 H     4.206196    -0.602769    -0.638452
 H     4.916338    -0.389335    -2.261879
 H    -4.115409     0.442156     4.820499
 H    -4.095514    -1.284884     4.384205
 H    -2.587828    -0.472747     4.871958
 H    -4.103108     0.392721     1.064751
 H    -5.044258    -0.724660     2.089856
 H    -5.043080     1.020682     2.447460
 H     4.171910    -2.208226     2.608980
 H     3.818327    -2.585409     4.313612
 H     3.534309    -3.810900     3.052531
 H     0.135236    -2.397274     3.704702
 H     1.040707    -3.935916     3.708021
 H     1.334806    -2.730005     4.986614
