# Supplementary material for: Synthetic Mechanism of a Fe(II) N‑Heterocyclic Carbene Bidentate Complex Revealed by Electronic Structure Methods
Source: Inorg Chem. 2026 Jun 22;65(26):15136–49. doi: 10.1021/acs.inorgchem.6c02095 (PMC13343516; doi:10.1021/acs.inorgchem.6c02095)
Supplement: Supplementary file 2 [file ic6c02095_si_002.zip › XYZ-PATHS-STRUCTURES/REACTION-6a-6b/o-all.xyz]

   51
scf done: -3178.355105
Cl    -0.515108    -2.492331    -1.373073
Cl     0.482705     1.583674     1.316733
Fe    -0.022834    -0.477447    -0.047320
 H    -2.138230     1.575143    -0.536825
 C    -1.536544     1.642959    -1.448591
 N    -1.869945     2.636472    -2.274210
 C    -2.972407     3.540890    -1.968132
 C    -1.152587     2.864405    -3.524304
 O    -0.615081     0.825675    -1.662249
 H     1.691421     1.408576    -1.607639
 C     2.408284     0.637174    -1.309389
 N     3.684074     0.911811    -1.586794
 C     4.066970     2.150806    -2.254060
 C     4.757430    -0.013009    -1.237632
 O     2.016532    -0.411678    -0.753346
 H    -1.329521    -0.679295     2.638786
 C    -2.176041    -0.445089     1.985842
 N    -3.330193    -0.215339     2.614539
 C    -3.434340    -0.298088     4.066932
 C    -4.545557     0.121128     1.880290
 O    -2.028786    -0.408433     0.745098
 H     2.481149    -0.880157     1.531258
 C     1.757076    -1.479244     2.092142
 N     2.209632    -1.985142     3.240708
 C     3.580296    -1.756733     3.683749
 C     1.359415    -2.797165     4.105057
 O     0.600837    -1.653825     1.650361
 H    -2.607067     4.571824    -1.910389
 H    -3.735939     3.480879    -2.751270
 H    -3.422348     3.268443    -1.011205
 H    -0.729477     3.874615    -3.528506
 H    -0.352799     2.130629    -3.614856
 H    -1.840068     2.766072    -4.371318
 H     3.179461     2.754125    -2.455678
 H     4.750765     2.723342    -1.618188
 H     4.569831     1.927983    -3.201322
 H     5.477912     0.488190    -0.582527
 H     4.332140    -0.874741    -0.724880
 H     5.275119    -0.342910    -2.144826
 H    -3.766507     0.662687     4.474578
 H    -4.159005    -1.069812     4.348551
 H    -2.462171    -0.549751     4.495774
 H    -4.317392     0.168357     0.816322
 H    -5.311802    -0.640975     2.058752
 H    -4.925721     1.090436     2.219997
 H     4.106229    -1.132239     2.958614
 H     3.580986    -1.252436     4.655978
 H     4.107893    -2.711717     3.781646
 H     0.367617    -2.871300     3.661008
 H     1.789157    -3.798613     4.215373
 H     1.287519    -2.332841     5.094380
   51
scf done: -3178.344640
Cl    -0.236991    -2.419081    -1.826633
Cl     0.146307     1.257514     1.269503
Fe     0.205421    -0.575319    -0.346168
 H    -2.211808     1.004329    -0.838321
 C    -1.559385     1.341526    -1.651014
 N    -2.054447     2.319498    -2.408041
 C    -3.378534     2.876313    -2.151355
 C    -1.305378     2.877420    -3.529384
 O    -0.434511     0.815935    -1.825798
 H     1.842114     1.456726    -1.710003
 C     2.597548     0.775974    -1.303873
 N     3.858267     1.177459    -1.441288
 C     4.188118     2.434182    -2.106547
 C     4.974347     0.380048    -0.940112
 O     2.254550    -0.299271    -0.756936
 H    -1.598233    -1.329557     2.095844
 C    -2.429066    -0.713267     1.724870
 N    -3.064636    -0.031836     2.696979
 C    -2.574235    -0.040377     4.066806
 C    -4.138178     0.898678     2.379757
 O    -2.724662    -0.686508     0.521592
 H     2.402864    -0.985777     1.603032
 C     1.627918    -1.670716     1.962476
 N     1.868330    -2.222748     3.150707
 C     3.085178    -1.920821     3.897058
 C     0.920922    -3.143140     3.772216
 O     0.607193    -1.893508     1.272649
 H    -3.300073     3.949851    -1.949501
 H    -4.024108     2.727412    -3.023512
 H    -3.827278     2.382986    -1.286695
 H    -1.157076     3.951593    -3.376449
 H    -0.339342     2.378943    -3.596992
 H    -1.863360     2.726604    -4.459662
 H     3.273907     2.937473    -2.427311
 H     4.733981     3.087947    -1.418509
 H     4.815778     2.239239    -2.982397
 H     5.551846     0.969179    -0.220188
 H     4.585574    -0.514680    -0.456099
 H     5.628189     0.095932    -1.771224
 H    -2.181166     0.946702     4.340015
 H    -3.383383    -0.299522     4.758557
 H    -1.773022    -0.776368     4.168619
 H    -4.438291     0.748658     1.342755
 H    -4.993465     0.721255     3.040408
 H    -3.799074     1.933581     2.514066
 H     3.701574    -1.216699     3.334617
 H     2.829041    -1.477491     4.865144
 H     3.657072    -2.838785     4.068907
 H     0.073449    -3.289380     3.104053
 H     1.409875    -4.104176     3.962950
 H     0.573318    -2.727944     4.724370
   51
scf done: -3178.348431
Cl    -0.704683    -2.068929    -0.819919
Cl     0.005108     1.670270     1.892737
Fe     0.160467    -0.179423     0.356154
 H    -2.116183     1.690483    -0.181676
 C    -1.552371     1.729549    -1.116172
 N    -2.109932     2.469147    -2.072062
 C    -3.403914     3.113409    -1.866037
 C    -1.474784     2.647858    -3.373223
 O    -0.465066     1.118807    -1.232714
 H     1.783528     1.325268    -1.700929
 C     2.526547     0.744470    -1.145064
 N     3.792319     0.941820    -1.500276
 C     4.145760     1.869649    -2.570703
 C     4.890646     0.239243    -0.841688
 O     2.164794    -0.044688    -0.238831
 H    -3.472939    -1.431401    -0.024453
 C    -3.738020    -0.450170     0.399795
 N    -3.340357    -0.319554     1.684414
 C    -2.642220    -1.389478     2.383419
 C    -3.598630     0.900989     2.435621
 O    -4.315296     0.415683    -0.266615
 H     2.516006    -0.408862     2.168737
 C     1.828855    -1.160269     2.571923
 N     2.228964    -1.735803     3.706612
 C     3.500993    -1.387310     4.329752
 C     1.420535    -2.752648     4.371925
 O     0.762036    -1.431698     1.979700
 H    -3.290338     4.202892    -1.873043
 H    -4.086238     2.824214    -2.672176
 H    -3.830298     2.783061    -0.918375
 H    -1.346005     3.716300    -3.575478
 H    -0.503442     2.155005    -3.369920
 H    -2.104245     2.213546    -4.157534
 H     3.243607     2.332594    -2.975278
 H     4.806479     2.651586    -2.182501
 H     4.664158     1.333732    -3.372607
 H     5.575585     0.966511    -0.393811
 H     4.486111    -0.410988    -0.067504
 H     5.439133    -0.358486    -1.576926
 H    -1.661908    -1.039456     2.723170
 H    -3.225641    -1.725811     3.249239
 H    -2.481912    -2.228399     1.703038
 H    -4.164925     1.586898     1.805237
 H    -4.179255     0.669865     3.336918
 H    -2.650276     1.364907     2.725727
 H     4.005160    -0.617309     3.742098
 H     3.330373    -1.008493     5.343068
 H     4.145391    -2.271174     4.387541
 H     0.489628    -2.883767     3.821980
 H     1.967130    -3.701399     4.403323
 H     1.202542    -2.436256     5.397327
