# Supplementary material for: Synthetic Mechanism of a Fe(II) N‑Heterocyclic Carbene Bidentate Complex Revealed by Electronic Structure Methods
Source: Inorg Chem. 2026 Jun 22;65(26):15136–49. doi: 10.1021/acs.inorgchem.6c02095 (PMC13343516; doi:10.1021/acs.inorgchem.6c02095)
Supplement: Supplementary file 2 [file ic6c02095_si_002.zip › XYZ-PATHS-STRUCTURES/REACTION-8a-8b/reac8_cl.xyz]

59

Cl      -1.799969  -0.492490  -0.615657
Fe      0.113224   -1.766023  -1.377014
H       1.246460   1.992836   -2.535808
C       0.611194   1.134687   -2.797873
N       -0.463659  1.462875   -3.518949
C       -0.775406  2.854594   -3.827570
C       -1.406114  0.456451   -3.994182
O       0.934591   -0.013890  -2.437837
H       0.938496   0.890420   -0.020970
C       1.346551   0.102940   0.618991
N       1.782364   0.508658   1.809524
C       1.736665   1.914140   2.200089
C       2.318584   -0.435189  2.786822
O       1.375691   -1.085033  0.228104
H       -0.723520  -2.082031  1.480352
C       -0.390946  -3.092323  1.219880
N       -0.212965  -3.907244  2.260803
C       -0.435298  -3.450174  3.628390
C       0.234652   -5.285470  2.087205
O       -0.212503  -3.412885  0.024817
H       -0.829398  2.994798   -4.912228
H       -1.740800  3.127310   -3.387727
H       -0.003012  3.510614   -3.420959
H       -0.979877  -0.532451  -3.839379
H       -2.345152  0.527731   -3.437620
H       -1.597381  0.615811   -5.060091
H       1.304828   2.510574   1.393985
H       1.123984   2.031175   3.099947
H       2.748195   2.276595   2.410952
H       3.357221   -0.178804  3.019931
H       1.725927   -0.386176  3.706260
H       2.271912   -1.441992  2.374428
H       -0.751926  -2.405142  3.624423
H       -1.210648  -4.057499  4.107319
H       0.490532   -3.538702  4.206960
H       0.357791   -5.488993  1.024361
H       1.188951   -5.432884  2.604209
H       -0.506202  -5.971639  2.510959
H       -3.696726  -3.489870  -3.099462
C       -0.544462  -2.930646  -3.001925
N       -1.678560  -3.290633  -3.636839
H       3.290556   -2.045026  -0.757892
N       1.954885   -2.849970  -2.090028
C       3.199650   -2.715198  -1.604949
N       0.418023   -3.731737  -3.574409
C       -1.448453  -4.282452  -4.587481
C       1.758982   -3.663832  -3.137878
H       -2.240086  -4.693858  -5.194428
C       4.290553   -3.389810  -2.141242
C       -0.125470  -4.566179  -4.551720
H       5.278721   -3.255292  -1.716247
C       2.789701   -4.379413  -3.748226
C       4.074762   -4.235061  -3.232179
H       0.453368   -5.277404  -5.116965
H       2.602944   -5.022513  -4.599014
H       4.899260   -4.777786  -3.683291
C       -2.990214  -2.703191  -3.375821
H       -3.352023  -2.190128  -4.271112
H       -2.889570  -1.991997  -2.556206
59                        

Cl      -1.808645  -0.443381  -0.592897
Fe      0.174721   -1.776856  -1.395510
H       1.245501   1.983469   -2.522504
C       0.613524   1.126507   -2.795188
N       -0.464594  1.457962   -3.508460
C       -0.789550  2.852270   -3.790759
C       -1.404209  0.452047   -3.990527
O       0.944490   -0.026259  -2.454441
H       0.898256   0.879268   -0.004962
C       1.342534   0.097081   0.616826
N       1.766391   0.495151   1.813529
C       1.658883   1.888190   2.235966
C       2.347067   -0.445385  2.768555
O       1.418759   -1.081291  0.201388
H       -0.725509  -2.050131  1.449229
C       -0.384909  -3.061814  1.204857
N       -0.219894  -3.866283  2.255281
C       -0.461786  -3.396164  3.615219
C       0.234905   -5.244569  2.101280
O       -0.188344  -3.394179  0.015300
H       -0.853100  3.010342   -4.872372
H       -1.753539  3.109516   -3.338740
H       -0.019191  3.507365   -3.378869
H       -0.962225  -0.535006  -3.870994
H       -2.331354  0.496398   -3.411861
H       -1.619104  0.637035   -5.047576
H       1.197439   2.482642   1.444988
H       1.044490   1.956148   3.139663
H       2.653651   2.290982   2.452848
H       3.379165   -0.157088  2.993318
H       1.764367   -0.431045  3.695388
H       2.329576   -1.446544  2.340502
H       -0.786390  -2.353766  3.595963
H       -1.238118  -4.004396  4.091250
H       0.457831   -3.471410  4.205424
H       0.374113   -5.457806  1.042332
H       1.182107   -5.383489  2.633427
H       -0.509725  -5.929119  2.520895
H       -3.676001  -3.475629  -3.069607
C       -0.521924  -2.935442  -3.006949
N       -1.663463  -3.287545  -3.630950
H       3.334803   -2.069594  -0.793166
N       1.984641   -2.867477  -2.115602
C       3.233332   -2.742650  -1.636816
N       0.431228   -3.741903  -3.587384
C       -1.448000  -4.280285  -4.583818
C       1.775202   -3.684440  -3.159206
H       -2.247618  -4.686174  -5.183965
C       4.314557   -3.430022  -2.175827
C       -0.126371  -4.572311  -4.560036
H       5.306115   -3.303400  -1.756444
C       2.796111   -4.412213  -3.771102
C       4.085023   -4.277750  -3.262113
H       0.442997   -5.286145  -5.131535
H       2.599019   -5.057811  -4.617648
H       4.901955   -4.830363  -3.714900
C       -2.968609  -2.692599  -3.353788
H       -3.337952  -2.177140  -4.244573
H       -2.853752  -1.982324  -2.534808
59                        

Cl      -1.825947  -0.378747  -0.587514
Fe      0.219637   -1.790864  -1.419274
H       1.223234   1.968589   -2.455149
C       0.613668   1.111307   -2.773410
N       -0.462270  1.447770   -3.485613
C       -0.829338  2.844405   -3.695042
C       -1.374059  0.439381   -4.013929
O       0.966538   -0.049592  -2.482636
H       0.861165   0.861327   0.003889
C       1.335825   0.083501   0.607814
N       1.756850   0.472761   1.807568
C       1.609269   1.854259   2.255863
C       2.373071   -0.466265  2.741894
O       1.443816   -1.086108  0.172180
H       -0.758880  -2.012765  1.405772
C       -0.400329  -3.023553  1.184551
N       -0.231595  -3.805532  2.250564
C       -0.490941  -3.313152  3.599476
C       0.247530   -5.178715  2.126614
O       -0.188082  -3.375617  0.002469
H       -0.905929  3.054649   -4.766693
H       -1.796731  3.049802   -3.224087
H       -0.074924  3.499998   -3.255377
H       -0.894279  -0.536436  -3.963380
H       -2.290229  0.415041   -3.416978
H       -1.614242  0.681166   -5.053668
H       1.123992   2.448101   1.478868
H       0.999353   1.886518   3.164487
H       2.592700   2.283424   2.473576
H       3.399490   -0.153581  2.959742
H       1.800389   -0.481074  3.674883
H       2.377331   -1.461058  2.298975
H       -0.835672  -2.277933  3.557138
H       -1.258208  -3.926864  4.082975
H       0.426438   -3.358567  4.196178
H       0.401367   -5.408986  1.073304
H       1.191259   -5.291598  2.670908
H       -0.490013  -5.867731  2.551313
H       -3.655245  -3.467580  -3.053216
C       -0.502073  -2.946087  -3.020232
N       -1.648986  -3.287709  -3.638703
H       3.363538   -2.107054  -0.815151
N       2.005460   -2.894622  -2.136294
C       3.255793   -2.779395  -1.658749
N       0.442988   -3.757095  -3.605961
C       -1.444925  -4.279785  -4.594663
C       1.788541   -3.709750  -3.180394
H       -2.250171  -4.678825  -5.191880
C       4.330923   -3.474576  -2.199664
C       -0.124991  -4.581057  -4.577941
H       5.323947   -3.355466  -1.781594
C       2.803083   -4.444812  -3.793545
C       4.093683   -4.320018  -3.286105
H       0.436815   -5.296867  -5.154419
H       2.599911   -5.088927  -4.639806
H       4.905922   -4.878442  -3.740124
C       -2.948678  -2.687414  -3.347162
H       -3.326630  -2.172497  -4.234542
H       -2.821280  -1.976102  -2.530574
59                        

Cl      -1.811505  -0.302195  -0.533475
Fe      0.278172   -1.797387  -1.429125
H       1.244648   1.941058   -2.477548
C       0.624754   1.089851   -2.791446
N       -0.464459  1.435938   -3.476661
C       -0.834227  2.835401   -3.661154
C       -1.393118  0.434848   -3.989228
O       0.979841   -0.076342  -2.521951
H       0.887673   0.861200   -0.018077
C       1.359144   0.085242   0.590099
N       1.748200   0.469335   1.801396
C       1.570121   1.844664   2.258206
C       2.353868   -0.469381  2.743137
O       1.491635   -1.080639  0.147957
H       -0.749714  -1.989914  1.380597
C       -0.390572  -3.003475  1.173451
N       -0.249503  -3.781792  2.245653
C       -0.540438  -3.283872  3.586182
C       0.224161   -5.158357  2.138041
O       -0.152769  -3.362666  -0.002296
H       -0.942639  3.055892   -4.727911
H       -1.786441  3.037846   -3.159013
H       -0.065176  3.485019   -3.238342
H       -0.915304  -0.542744  -3.957796
H       -2.292794  0.409781   -3.367900
H       -1.658722  0.685312   -5.020633
H       1.098629   2.439631   1.473714
H       0.934977   1.859824   3.149801
H       2.541498   2.284043   2.507029
H       3.370317   -0.144789  2.988242
H       1.758773   -0.498806  3.661585
H       2.382059   -1.460468  2.292905
H       -0.878985  -2.247188  3.531951
H       -1.322703  -3.892481  4.051735
H       0.361369   -3.332076  4.205884
H       0.409310   -5.390972  1.090303
H       1.149557   -5.276374  2.711789
H       -0.530765  -5.842043  2.540265
H       -3.625825  -3.470468  -2.995013
C       -0.474393  -2.953699  -3.015498
N       -1.630433  -3.291599  -3.617003
H       3.414464   -2.123650  -0.851651
N       2.041307   -2.906525  -2.160416
C       3.296682   -2.794604  -1.695183
N       0.461658   -3.763108  -3.615588
C       -1.441124  -4.280820  -4.578895
C       1.812326   -3.719195  -3.204286
H       -2.255111  -4.677253  -5.165886
C       4.364815   -3.490819  -2.248411
C       -0.121011  -4.583370  -4.581933
H       5.362205   -3.374491  -1.840089
C       2.819011   -4.454738  -3.828989
C       4.115027   -4.333370  -3.334255
H       0.431967   -5.297686  -5.168735
H       2.605812   -5.096791  -4.674379
H       4.921643   -4.892245  -3.797584
C       -2.923450  -2.690332  -3.298653
H       -3.316806  -2.170274  -4.176214
H       -2.778760  -1.982709  -2.481173
59                        

Cl      -1.812243  -0.244615  -0.482982
Fe      0.332218   -1.808945  -1.438450
H       1.250258   1.926046   -2.480494
C       0.627606   1.076604   -2.793154
N       -0.468384  1.424834   -3.465061
C       -0.844417  2.824816   -3.632988
C       -1.404368  0.425109   -3.967142
O       0.987590   -0.091449  -2.536095
H       0.901329   0.856670   -0.031134
C       1.375470   0.084287   0.578940
N       1.741483   0.466249   1.797503
C       1.536885   1.836402   2.259183
C       2.344020   -0.469584  2.744181
O       1.531046   -1.077855  0.132102
H       -0.740240  -1.972382  1.355035
C       -0.377543  -2.987950  1.164457
N       -0.263875  -3.759322  2.244604
C       -0.587123  -3.251913  3.574181
C       0.206849   -5.138409  2.157747
O       -0.111718  -3.356355  -0.002916
H       -0.970699  3.052689   -4.696149
H       -1.788713  3.020865   -3.113689
H       -0.070031  3.473140   -3.218029
H       -0.918884  -0.549247  -3.966931
H       -2.284228  0.382934   -3.318971
H       -1.701967  0.691209   -4.985635
H       1.072850   2.430236   1.469476
H       0.884810   1.837625   3.138575
H       2.497675   2.286351   2.529072
H       3.352908   -0.134366  3.005529
H       1.735788   -0.509337  3.653550
H       2.390205   -1.458437  2.290538
H       -0.920969  -2.214628  3.504791
H       -1.382755  -3.855276  4.023578
H       0.298627   -3.298932  4.216706
H       0.422209   -5.376988  1.117150
H       1.114054   -5.257248  2.759575
H       -0.562702  -5.816948  2.540575
H       -3.598995  -3.471514  -2.953399
C       -0.449771  -2.958912  -3.015532
N       -1.613159  -3.290297  -3.604610
H       3.459827   -2.144148  -0.885281
N       2.073510   -2.918007  -2.186048
C       3.332716   -2.813190  -1.729141
N       0.478430   -3.765142  -3.630738
C       -1.436605  -4.273161  -4.575374
C       1.832902   -3.727820  -3.230082
H       -2.257909  -4.664208  -5.155676
C       4.393272   -3.513793  -2.291127
C       -0.116839  -4.577771  -4.595751
H       5.394030   -3.403335  -1.889527
C       2.831481   -4.467125  -3.862734
C       4.131590   -4.352992  -3.376755
H       0.428286   -5.288096  -5.194629
H       2.609082   -5.107316  -4.707192
H       4.932110   -4.915234  -3.846481
C       -2.900322  -2.689812  -3.261334
H       -3.306264  -2.161721  -4.128204
H       -2.741516  -1.989106  -2.440081
59                        

Cl      -1.853723  -0.218564  -0.452582
Fe      0.372656   -1.824820  -1.450663
H       1.252137   1.917607   -2.463289
C       0.627959   1.070689   -2.779001
N       -0.470542  1.422299   -3.443927
C       -0.849506  2.823152   -3.598180
C       -1.410859  0.425021   -3.943333
O       0.990096   -0.099289  -2.531604
H       0.873289   0.841683   -0.026949
C       1.367904   0.077153   0.576416
N       1.730748   0.459800   1.795195
C       1.501935   1.823957   2.263622
C       2.355266   -0.468622  2.735036
O       1.547027   -1.079634  0.122630
H       -0.751498  -1.960990  1.321720
C       -0.376030  -2.975217  1.149448
N       -0.272371  -3.733065  2.239669
C       -0.618093  -3.211842  3.558332
C       0.210579   -5.109227  2.176576
O       -0.087914  -3.354840  -0.009680
H       -0.986338  3.058056   -4.658434
H       -1.788806  3.014380   -3.068175
H       -0.071586  3.469266   -3.186431
H       -0.921654  -0.547307  -3.963985
H       -2.278797  0.371316   -3.280138
H       -1.726056  0.703139   -4.953149
H       1.024822   2.412506   1.477801
H       0.852623   1.809221   3.144859
H       2.455190   2.290107   2.532578
H       3.361797   -0.119808  2.987481
H       1.755749   -0.517506  3.649666
H       2.410829   -1.456316  2.279926
H       -0.958176  -2.177926  3.471458
H       -1.415492  -3.815531  4.004023
H       0.259040   -3.244620  4.213449
H       0.444435   -5.358258  1.142454
H       1.108854   -5.213495  2.794212
H       -0.559685  -5.789272  2.555265
H       -3.579030  -3.470500  -2.939183
C       -0.430947  -2.965380  -3.024504
N       -1.598790  -3.290034  -3.607159
H       3.489796   -2.167519  -0.909443
N       2.095876   -2.933008  -2.207614
C       3.356630   -2.836370  -1.752694
N       0.491434   -3.771761  -3.647608
C       -1.431086  -4.269611  -4.582737
C       1.847471   -3.742256  -3.250834
H       -2.257108  -4.655862  -5.159485
C       4.411138   -3.544724  -2.316101
C       -0.112279  -4.578438  -4.612266
H       5.413312   -3.441126  -1.916286
C       2.839965   -4.488343  -3.884594
C       4.141692   -4.382645  -3.400840
H       0.426934   -5.287841  -5.217557
H       2.611677   -5.127972  -4.727927
H       4.937475   -4.950771  -3.871471
C       -2.881864  -2.688463  -3.249587
H       -3.294396  -2.155872  -4.110508
H       -2.714837  -1.991527  -2.426366
59                        

Cl      -1.834655  -0.122386  -0.472078
Fe      0.435364   -1.836313  -1.490253
H       1.228320   1.851442   -2.347733
C       0.627790   1.020895   -2.739813
N       -0.462514  1.393205   -3.395845
C       -0.875717  2.792741   -3.447828
C       -1.383302  0.413940   -3.964015
O       1.015620   -0.160835  -2.576356
H       0.770849   0.858608   0.054678
C       1.329883   0.108050   0.620090
N       1.692615   0.481969   1.845656
C       1.383329   1.813153   2.357351
C       2.389113   -0.430490  2.748171
O       1.576999   -1.014616  0.124598
H       -0.775394  -1.887255  1.302239
C       -0.371634  -2.889635  1.128884
N       -0.251023  -3.656132  2.207217
C       -0.628825  -3.164468  3.529387
C       0.274477   -5.016853  2.131605
O       -0.066885  -3.252508  -0.035030
H       -1.024348  3.096701   -4.488280
H       -1.815918  2.918720   -2.900732
H       -0.111125  3.426554   -2.994618
H       -0.883880  -0.550964  -4.030779
H       -2.255446  0.319919   -3.311425
H       -1.689830  0.746422   -4.959639
H       0.850711   2.389147   1.598133
H       0.755407   1.732727   3.250816
H       2.308215   2.336774   2.620808
H       3.364137   -0.012958  3.019847
H       1.796335   -0.568226  3.658713
H       2.525124   -1.390005  2.251344
H       -0.993469  -2.138260  3.453858
H       -1.416460  -3.795921  3.952922
H       0.240352   -3.186965  4.194880
H       0.540253   -5.241558  1.099770
H       1.160263   -5.102691  2.769219
H       -0.483810  -5.725191  2.480805
H       -3.555518  -3.454525  -2.899360
C       -0.416060  -2.989043  -3.043780
N       -1.591601  -3.294273  -3.619572
H       3.556148   -2.244594  -0.985978
N       2.137781   -2.989679  -2.266438
C       3.402265   -2.913320  -1.826717
N       0.488936   -3.803589  -3.682293
C       -1.448021  -4.269454  -4.602036
C       1.856358   -3.793473  -3.303672
H       -2.283810  -4.642072  -5.173684
C       4.438270   -3.640445  -2.403832
C       -0.132235  -4.595343  -4.645815
H       5.448178   -3.555733  -2.019419
C       2.825768   -4.556835  -3.950771
C       4.136657   -4.472327  -3.483563
H       0.390116   -5.307468  -5.262840
H       2.577834   -5.194122  -4.790296
H       4.915258   -5.054897  -3.965344
C       -2.861355  -2.680572  -3.236002
H       -3.292245  -2.155368  -4.092340
H       -2.664768  -1.976427  -2.425281
59                        

Cl      -1.830690  -0.057023  -0.426224
Fe      0.487943   -1.848818  -1.500862
H       1.245204   1.842218   -2.361340
C       0.637900   1.013105   -2.745694
N       -0.461981  1.386861   -3.383851
C       -0.878061  2.786004   -3.422154
C       -1.393158  0.408457   -3.936394
O       1.027945   -0.169539  -2.591549
H       0.804640   0.856620   0.035938
C       1.354992   0.102861   0.605104
N       1.688033   0.465021   1.842324
C       1.349929   1.785002   2.364739
C       2.368979   -0.453289  2.750730
O       1.620459   -1.013287  0.103217
H       -0.783261  -1.861869  1.270031
C       -0.368773  -2.863727  1.119019
N       -0.271308  -3.618356  2.207650
C       -0.696590  -3.119290  3.512643
C       0.267577   -4.975218  2.160639
O       -0.032022  -3.237530  -0.033070
H       -1.048131  3.093515   -4.458215
H       -1.807088  2.908053   -2.855474
H       -0.105360  3.419211   -2.982049
H       -0.893485  -0.555220  -4.018131
H       -2.250447  0.310973   -3.264820
H       -1.721393  0.744632   -4.923770
H       0.828594   2.365099   1.600904
H       0.701125   1.683829   3.241045
H       2.261407   2.315858   2.658475
H       3.326825   -0.024610  3.062821
H       1.748671   -0.618215  3.638212
H       2.538316   -1.400687  2.241082
H       -1.064127  -2.095788  3.417104
H       -1.494962  -3.752159  3.913429
H       0.149361   -3.132755  4.207489
H       0.574170   -5.204003  1.141099
H       1.129221   -5.048969  2.831909
H       -0.497227  -5.688058  2.485596
H       -3.522127  -3.467116  -2.835651
C       -0.388968  -2.999609  -3.038851
N       -1.573552  -3.302986  -3.595999
H       3.609784   -2.256384  -1.037325
N       2.173795   -3.000386  -2.299222
C       3.444194   -2.924354  -1.876493
N       0.505862   -3.811989  -3.693721
C       -1.445527  -4.274890  -4.584002
C       1.878172   -3.803035  -3.333853
H       -2.290187  -4.645553  -5.143671
C       4.472153   -3.650825  -2.468456
C       -0.130478  -4.600419  -4.650088
H       5.487211   -3.566355  -2.097883
C       2.838597   -4.566152  -3.994089
C       4.155719   -4.481940  -3.544546
H       0.382166   -5.309895  -5.278266
H       2.578981   -5.203198  -4.830240
H       4.927660   -5.064278  -4.037182
C       -2.836595  -2.691853  -3.186663
H       -3.286062  -2.167447  -4.033824
H       -2.625151  -1.987064  -2.380039
59                        

Cl      -1.812847  0.023328   -0.340150
Fe      0.527127   -1.857710  -1.507146
H       1.281117   1.835458   -2.410578
C       0.654468   1.006324   -2.762095
N       -0.462416  1.379007   -3.370093
C       -0.871702  2.780234   -3.411653
C       -1.417163  0.398435   -3.877218
O       1.039994   -0.177336  -2.601994
H       0.853477   0.865136   0.005299
C       1.382388   0.105625   0.586244
N       1.687243   0.462772   1.831858
C       1.337232   1.781213   2.350390
C       2.338881   -0.461671  2.755389
O       1.652399   -1.012156  0.089001
H       -0.765475  -1.839676  1.254593
C       -0.361923  -2.847448  1.112545
N       -0.294823  -3.602332  2.203106
C       -0.741032  -3.096997  3.498765
C       0.224679   -4.967091  2.167038
O       -0.009599  -3.228055  -0.033073
H       -1.074659  3.076280   -4.445068
H       -1.780341  2.914365   -2.815514
H       -0.081148  3.413922   -3.005294
H       -0.918649  -0.563197  -3.986795
H       -2.238799  0.296684   -3.162980
H       -1.795139  0.735441   -4.846148
H       0.832609   2.363134   1.576832
H       0.668316   1.676666   3.211061
H       2.241355   2.311506   2.666846
H       3.283071   -0.031912  3.105106
H       1.688369   -0.637698  3.618874
H       2.530312   -1.403501  2.243256
H       -1.090485  -2.067916  3.395535
H       -1.557877  -3.717466  3.881338
H       0.088997   -3.124038  4.212110
H       0.550895   -5.199855  1.154502
H       1.069632   -5.053935  2.857634
H       -0.557790  -5.668704  2.473925
H       -3.493793  -3.494938  -2.791538
C       -0.366475  -3.009161  -3.033756
N       -1.556510  -3.315962  -3.577017
H       3.648729   -2.258645  -1.071344
N       2.202631   -3.003865  -2.321351
C       3.476880   -2.925010  -1.910542
N       0.523662   -3.815848  -3.701808
C       -1.436396  -4.283856  -4.570046
C       1.899350   -3.804360  -3.355640
H       -2.286155  -4.656178  -5.120778
C       4.501077   -3.646829  -2.514402
C       -0.120865  -4.603493  -4.653282
H       5.519381   -3.560338  -2.153369
C       2.855535   -4.562968  -4.026837
C       4.176658   -4.476070  -3.589583
H       0.387258   -5.308133  -5.290542
H       2.589587   -5.198731  -4.861956
H       4.945538   -5.054883  -4.091053
C       -2.817348  -2.714186  -3.147788
H       -3.281120  -2.187007  -3.985384
H       -2.599439  -2.013200  -2.339897
59                        

Cl      -1.826251  0.046764   -0.268367
Fe      0.585587   -1.865205  -1.516285
H       1.337306   1.829948   -2.456574
C       0.689336   1.004375   -2.776199
N       -0.445848  1.381946   -3.345660
C       -0.844226  2.786523   -3.384813
C       -1.424798  0.404691   -3.812455
O       1.067906   -0.181911  -2.617179
H       0.862928   0.872556   -0.029694
C       1.387706   0.119930   0.563392
N       1.658344   0.481769   1.815088
C       1.268512   1.791983   2.326167
C       2.299030   -0.433426  2.755348
O       1.686067   -0.994126  0.072617
H       -0.738804  -1.837432  1.234057
C       -0.334295  -2.846349  1.101877
N       -0.302119  -3.603579  2.192350
C       -0.782851  -3.097525  3.475373
C       0.209842   -4.971418  2.168651
O       0.049540   -3.227118  -0.033785
H       -1.080089  3.076034   -4.413046
H       -1.730469  2.932942   -2.758726
H       -0.034665  3.416203   -3.010982
H       -0.933429  -0.557613  -3.946668
H       -2.214112  0.303097   -3.062677
H       -1.843357  0.745245   -4.763170
H       0.772418   2.365012   1.540581
H       0.579267   1.671910   3.168586
H       2.153147   2.339491   2.667238
H       3.216877   0.018906   3.144163
H       1.621331   -0.635186  3.591980
H       2.535714   -1.364903  2.243251
H       -1.126377  -2.067427  3.362678
H       -1.612049  -3.715711  3.834360
H       0.026672   -3.127390  4.211827
H       0.560832   -5.205511  1.164738
H       1.035912   -5.064224  2.880955
H       -0.584845  -5.668221  2.454359
H       -3.465081  -3.493198  -2.731460
C       -0.339622  -3.013303  -3.023365
N       -1.539502  -3.317712  -3.545456
H       3.708199   -2.272559  -1.125552
N       2.239729   -3.015220  -2.351724
C       3.520164   -2.941631  -1.959164
N       0.536785   -3.824600  -3.704073
C       -1.438952  -4.288511  -4.537980
C       1.917264   -3.818613  -3.378329
H       -2.299014  -4.659411  -5.073444
C       4.531631   -3.671881  -2.573948
C       -0.126070  -4.612609  -4.642529
H       5.555305   -3.589687  -2.227474
C       2.859893   -4.585223  -4.059346
C       4.187421   -4.503945  -3.640804
H       0.369149   -5.320291  -5.286574
H       2.578631   -5.223333  -4.887603
H       4.945911   -5.089486  -4.150194
C       -2.791754  -2.713217  -3.095155
H       -3.266594  -2.181623  -3.923718
H       -2.560303  -2.015815  -2.287928
59                        

Cl      -1.969423  -0.021766  -0.281990
Fe      0.619488   -1.865347  -1.548030
H       1.470557   1.764328   -2.499220
C       0.789575   0.967619   -2.824070
N       -0.364433  1.392793   -3.318380
C       -0.733465  2.805410   -3.281057
C       -1.380765  0.456835   -3.792684
O       1.144333   -0.234134  -2.737187
H       0.657302   0.855461   -0.009197
C       1.271786   0.144618   0.549346
N       1.534582   0.495376   1.805137
C       1.031905   1.747413   2.362243
C       2.284490   -0.378283  2.703566
O       1.667446   -0.921509  0.019252
H       -0.776688  -1.859085  1.191986
C       -0.307505  -2.842847  1.081862
N       -0.235638  -3.575635  2.187212
C       -0.752119  -3.074762  3.458383
C       0.361985   -4.908471  2.192904
O       0.109884   -3.219320  -0.043137
H       -1.001527  3.145019   -4.285871
H       -1.592366  2.940951   -2.615705
H       0.103030   3.401436   -2.911238
H       -0.917029  -0.511748  -3.973446
H       -2.152987  0.348414   -3.026230
H       -1.813897  0.841789   -4.719849
H       0.455828   2.285124   1.606901
H       0.385629   1.537729   3.220888
H       1.867643   2.373236   2.691659
H       3.163692   0.150515   3.084925
H       1.650109   -0.666982  3.548553
H       2.596905   -1.268199  2.159268
H       -1.161865  -2.071970  3.323089
H       -1.539815  -3.738153  3.829737
H       0.055739   -3.035718  4.196427
H       0.731178   -5.140052  1.194946
H       1.189498   -4.934625  2.909050
H       -0.388329  -5.648173  2.490506
H       -3.478607  -3.426791  -2.736547
C       -0.337533  -3.014580  -3.029686
N       -1.546310  -3.299218  -3.542069
H       3.739644   -2.334315  -1.165935
N       2.245689   -3.060950  -2.372372
C       3.530402   -3.008271  -1.990585
N       0.518240   -3.851407  -3.705616
C       -1.471066  -4.283273  -4.523777
C       1.900494   -3.868319  -3.388688
H       -2.341769  -4.642365  -5.050096
C       4.523254   -3.763686  -2.605161
C       -0.165942  -4.636219  -4.631417
H       5.550848   -3.697362  -2.267067
C       2.823516   -4.659020  -4.069125
C       4.155381   -4.599302  -3.661279
H       0.310778   -5.362299  -5.268925
H       2.523991   -5.298666  -4.889734
H       4.898748   -5.203849  -4.170738
C       -2.784110  -2.662987  -3.094887
H       -3.241838  -2.118192  -3.924654
H       -2.539667  -1.973032  -2.284663
59                        
point 12
Cl      -2.014064  0.076381   -0.344479
Fe      0.653204   -1.869358  -1.568456
H       1.437148   1.745958   -2.439163
C       0.778106   0.955023   -2.818459
N       -0.359516  1.384519   -3.343828
C       -0.744296  2.791755   -3.278275
C       -1.352964  0.452756   -3.871659
O       1.141185   -0.246733  -2.761201
H       0.595390   0.782142   0.080881
C       1.276139   0.089363   0.584299
N       1.545329   0.386884   1.852719
C       0.972782   1.569046   2.489508
C       2.376260   -0.480067  2.683579
O       1.725819   -0.918744  -0.013132
H       -0.909236  -1.851128  1.089669
C       -0.356820  -2.798031  1.052951
N       -0.266883  -3.460579  2.200472
C       -0.877551  -2.940685  3.421245
C       0.451407   -4.728085  2.306047
O       0.139172   -3.194342  -0.032877
H       -0.986624  3.155998   -4.280953
H       -1.622996  2.900046   -2.634333
H       0.075244   3.385231   -2.868547
H       -0.879395  -0.511406  -4.050916
H       -2.151561  0.331144   -3.134572
H       -1.754564  0.851721   -4.807049
H       0.336630   2.100731   1.779524
H       0.369431   1.268129   3.352328
H       1.771102   2.236256   2.830292
H       3.242195   0.078644   3.052702
H       1.792652   -0.834730  3.539860
H       2.711130   -1.329759  2.090571
H       -1.366506  -1.986774  3.214829
H       -1.619289  -3.651099  3.800168
H       -0.107538  -2.791298  4.185153
H       0.868045   -4.986010  1.333586
H       1.257686   -4.630405  3.040235
H       -0.235041  -5.514773  2.635091
H       -3.456806  -3.431838  -2.683702
C       -0.325343  -3.023346  -3.029738
N       -1.540740  -3.304751  -3.527513
H       3.775256   -2.346917  -1.218025
N       2.265460   -3.071244  -2.406135
C       3.555638   -3.017097  -2.043027
N       0.520930   -3.858933  -3.718745
C       -1.479096  -4.286324  -4.512778
C       1.907554   -3.874217  -3.421863
H       -2.356851  -4.642899  -5.029076
C       4.541284   -3.766308  -2.676450
C       -0.175782  -4.640439  -4.637992
H       5.573603   -3.698865  -2.353309
C       2.822665   -4.658164  -4.120443
C       4.160239   -4.596864  -3.731912
H       0.292215   -5.365270  -5.283311
H       2.512718   -5.293280  -4.940752
H       4.897830   -5.195988  -4.255960
C       -2.771645  -2.668833  -3.061365
H       -3.246971  -2.132036  -3.886357
H       -2.514492  -1.970927  -2.261825
59
Frame 1
 Cl        -2.463663241895        1.804948236835        0.740543856921
 Fe         0.232400748263       -0.122653508044       -0.542052295478
 H          0.838881762994        3.462627710487       -1.249930291751
 C          0.211175471985        2.701282718906       -1.720507900914
 N         -0.892725809333        3.167039406775       -2.279066952546
 C         -1.272844149931        4.573402699218       -2.162222365403
 C         -1.854720919767        2.269950624341       -2.911484176329
 O          0.579985044915        1.504263656869       -1.737311340196
 H          0.096151043313        2.407944723782        1.227726312782
 C          0.862585136060        1.768809497791        1.654936899095
 N          1.188892454378        2.065431535266        2.907103813706
 C          0.595174464179        3.196672489776        3.612009710189
 C          2.127220306033        1.248891908945        3.662445201311
 O          1.340517944162        0.831257140616        0.989025464046
 H         -1.477936241778       -0.246701575381        1.998904168918
 C         -0.832325612398       -1.108560522481        2.035261775060
 N         -0.800443416730       -1.744106336228        3.196411392683
 C         -1.557345248687       -1.280096378915        4.350850272100
 C          0.025071745730       -2.925271189029        3.398197223725
 O         -0.205241064283       -1.438426467322        1.015948141624
 H         -1.447717851871        4.992579273404       -3.157523785676
 H         -2.190689350925        4.658051077258       -1.571662844719
 H         -0.480915480149        5.133467024637       -1.661528594698
 H         -1.376375724676        1.309486623909       -3.100108868815
 H         -2.707607122728        2.151964568847       -2.237964245303
 H         -2.190876644305        2.702524425462       -3.853830784721
 H         -0.143254216198        3.674615852039        2.974964847031
 H          0.095668415399        2.860471670347        4.523069877404
 H          1.370484671333        3.917789022927        3.895574129973
 H          2.981883887522        1.852736553000        3.986216231105
 H          1.625262175653        0.856396019734        4.551600657547
 H          2.470429460134        0.437032363576        3.031744097143
 H         -2.094716472789       -0.375384480854        4.094692658967
 H         -2.272464470650       -2.053667265035        4.668519389226
 H         -0.890092255775       -1.066301812676        5.186939412798
 H          0.582161131160       -3.118701514092        2.491643781536
 H          0.717441043676       -2.760924497163        4.229267921627
 H         -0.606436681923       -3.782125893092        3.659710446357
 H         -3.893385920833       -1.702337615263       -1.595809514043
 C         -0.754193235448       -1.309196501844       -1.964613814970
 N         -1.972798787088       -1.607522951037       -2.439661862011
 H          3.367089519811       -0.577557674016       -0.216770338452
 N          1.847334291433       -1.327129932856       -1.381291285993
 C          3.144348003938       -1.249250644695       -1.042737187296
 N          0.085924489399       -2.167736333421       -2.636556376908
 C         -1.922571362682       -2.627477438000       -3.389096213886
 C          1.479431482229       -2.161506197742       -2.369225362238
 H         -2.806544852523       -3.014196638100       -3.872591860882
 C          4.122621120582       -2.018762284570       -1.664078797693
 C         -0.619803666609       -2.979020632285       -3.523019867128
 H          5.167257231051       -1.901417461080       -1.392536917710
 C          2.380256090047       -3.008665981462       -3.011954734146
 C          3.707659061276       -2.995246071086       -2.575434307955
 H         -0.164587803305       -3.748287273531       -4.125080829474
 H          2.033714276402       -3.807066806080       -3.664445734902
 H          4.421289828535       -3.694745002638       -2.998758304045
 C         -3.199007440133       -0.953887366138       -1.990213600596
 H         -3.671537915702       -0.439509600759       -2.831407355756
 H         -2.935489340477       -0.236194977829       -1.212828970238
59
Frame 2
 Cl        -2.479497645207        1.845404636858        0.733685518168
 Fe         0.271847538224       -0.118843543892       -0.567305325657
 H          0.681004970473        3.429305216982       -1.094421002078
 C          0.097389330262        2.705139917408       -1.663194578655
 N         -0.972700253199        3.208485015864       -2.251698055501
 C         -1.363623260126        4.604573946591       -2.063790996381
 C         -1.886644915025        2.356839528472       -3.005404312339
 O          0.481587642329        1.517908497895       -1.760417467541
 H          0.051956136795        2.276822083638        1.330148158342
 C          0.904329486008        1.706932018711        1.671785536866
 N          1.293212618636        1.999202214549        2.905440612261
 C          0.655132935073        3.042819440705        3.698918584477
 C          2.367358683877        1.265505343052        3.552810581316
 O          1.415071875053        0.853448337713        0.928554653820
 H         -1.615402183215       -0.353713517622        1.825761106454
 C         -0.881105530107       -1.116965797507        1.965038069233
 N         -0.886450686039       -1.683491719629        3.159723812216
 C         -1.798607136381       -1.272055234055        4.215451757864
 C          0.059251816776       -2.728684238118        3.506506177494
 O         -0.131518628536       -1.397905800324        1.026637575867
 H         -1.468190971826        5.092781481542       -3.037274341045
 H         -2.320742326520        4.652492656043       -1.534640731484
 H         -0.611961427677        5.124097465563       -1.466277720814
 H         -1.402405689503        1.400918500451       -3.205173905864
 H         -2.796013819949        2.227143985559       -2.412787813069
 H         -2.142256445842        2.837874165781       -3.948203676644
 H         -0.182422075121        3.449349147177        3.145564900379
 H          0.277435216952        2.642467516744        4.640650050104
 H          1.375232189781        3.833547100708        3.941048997981
 H          3.184906938830        1.942953845288        3.823584632011
 H          1.986595346887        0.813237838968        4.472521006400
 H          2.722200344426        0.500323870039        2.876807491591
 H         -2.411291485511       -0.454782592895        3.867045382269
 H         -2.436748162630       -2.119327073502        4.517635207902
 H         -1.251455530617       -0.940630125395        5.097396452640
 H          0.721833666554       -2.879635646889        2.669565898705
 H          0.632339348960       -2.439117218009        4.392384536579
 H         -0.472571274837       -3.649948163433        3.768479560248
 H         -3.875445627303       -1.674243646354       -1.606602580795
 C         -0.722727695542       -1.318881666599       -1.969819516640
 N         -1.944410596981       -1.621815677485       -2.431977603731
 H          3.413082385046       -0.567963483178       -0.265324360704
 N          1.881447870901       -1.339722263363       -1.399632087775
 C          3.182072657539       -1.257803510562       -1.074861092400
 N          0.107252120475       -2.206307762039       -2.617432502974
 C         -1.905989596991       -2.669156707704       -3.352919208181
 C          1.501025402800       -2.207899453425       -2.352663549313
 H         -2.794119081054       -3.065188891846       -3.821726057480
 C          4.152478307300       -2.047064485037       -1.684491137959
 C         -0.607226853386       -3.035779646730       -3.479891717032
 H          5.202937563212       -1.914039514637       -1.437677003423
 C          2.393746912828       -3.076931661008       -2.978861838611
 C          3.721788490134       -3.068808913383       -2.539998875912
 H         -0.160122210526       -3.821604428968       -4.067036297653
 H          2.035230640395       -3.905927223843       -3.588744487909
 H          4.430385048873       -3.779742273214       -2.952741125390
 C         -3.163573741720       -0.942815987576       -2.004235408117
 H         -3.620959984856       -0.435568342659       -2.858048077849
 H         -2.893948649171       -0.217207561419       -1.237871804262
59
Frame 3
 Cl        -2.467228252213        1.842398327520        0.773588689224
 Fe         0.306405978154       -0.104260075190       -0.588905555624
 H          0.528737620960        3.388612517095       -0.955263155358
 C         -0.011392586995        2.708820172756       -1.609597335677
 N         -1.042669354166        3.256133301894       -2.225304910809
 C         -1.443241215366        4.638893200941       -1.968547589133
 C         -1.905117293436        2.461073737113       -3.092065475100
 O          0.383052492594        1.533740475409       -1.775869638457
 H          0.030997527236        2.149365298224        1.428153149527
 C          0.955478650191        1.661106555445        1.682543336179
 N          1.406049698242        1.962556408176        2.891270074941
 C          0.735822595655        2.911322776894        3.770671425326
 C          2.598390016174        1.332762831745        3.426353373484
 O          1.481904564992        0.890497514200        0.869126588477
 H         -1.717826500420       -0.492836626724        1.651105636860
 C         -0.915379634896       -1.140905709096        1.891728750905
 N         -0.973144329274       -1.653428250844        3.107078936054
 C         -2.027348388311       -1.329878086958        4.053065484214
 C          0.055626980742       -2.547559746211        3.595767092977
 O         -0.058708998234       -1.347195421680        1.039817892553
 H         -1.479785493348        5.193269353802       -2.911057662450
 H         -2.434309297541        4.658693596984       -1.504025106889
 H         -0.735449655649        5.109191491750       -1.282877260454
 H         -1.418066497123        1.508967001038       -3.305999507879
 H         -2.862670298558        2.327311057609       -2.582026541245
 H         -2.080821888513        2.991479277676       -4.025260600858
 H         -0.184091614092        3.231599439472        3.304226393917
 H          0.486192962274        2.458877045228        4.729836177276
 H          1.387644157018        3.768801400697        3.978479058658
 H          3.365412023976        2.084002825234        3.646977110525
 H          2.346080773003        0.833503542369        4.365075152616
 H          2.961601947975        0.614762610500        2.708925170536
 H         -2.692612613095       -0.606617627573        3.616052705167
 H         -2.588329318269       -2.243122833639        4.323658498040
 H         -1.623262240225       -0.908153678740        4.970649072716
 H          0.813311126496       -2.629045319169        2.837932324256
 H          0.481033203657       -2.162126642165        4.526345505117
 H         -0.371935544932       -3.525546388383        3.839442594038
 H         -3.867773096221       -1.645223081078       -1.607684087057
 C         -0.700799814285       -1.340731904743       -1.947011430504
 N         -1.923661555249       -1.641061019968       -2.405789602698
 H          3.453779773816       -0.546478036984       -0.311055242709
 N          1.909107954810       -1.349056780735       -1.405528315598
 C          3.214165851225       -1.257724089416       -1.100301086959
 N          0.120481411896       -2.252101377999       -2.573167069108
 C         -1.896606068900       -2.717763807680       -3.293936791738
 C          1.515981760523       -2.253078982103       -2.318831703209
 H         -2.788963443141       -3.125917335901       -3.744687225590
 C          4.176773640942       -2.066820602725       -1.697009806751
 C         -0.602079424964       -3.100692320709       -3.410080285920
 H          5.232782568393       -1.916986159408       -1.478393809495
 C          2.400802150143       -3.144837481021       -2.925638316517
 C          3.731584893934       -3.133501962429       -2.491022549148
 H         -0.162634183447       -3.903556306022       -3.980301276246
 H          2.031278040408       -4.004904281520       -3.487704691865
 H          4.434792153640       -3.858657200481       -2.888099533649
 C         -3.135403124090       -0.933718409715       -2.006715087964
 H         -3.572902624378       -0.435125840650       -2.875922415812
 H         -2.861058169740       -0.199128372117       -1.252189525110
59
Frame 4
 Cl        -2.451439258481        1.807664310340        0.833639676376
 Fe         0.331086948126       -0.087886391106       -0.607714984567
 H          0.368399707373        3.334691368090       -0.816093599729
 C         -0.124048497397        2.709731319237       -1.553800857466
 N         -1.112400071223        3.308461758478       -2.191400383157
 C         -1.516497902269        4.676357878545       -1.868810529251
 C         -1.920296325205        2.584540234000       -3.166088453256
 O          0.278169853175        1.548441396860       -1.787752487686
 H          0.022893940915        2.018713331221        1.525382570895
 C          1.007034609195        1.620958561707        1.688220797745
 N          1.522778038901        1.936136621064        2.866617224451
 C          0.833573290342        2.775863470609        3.836266262580
 C          2.820367933641        1.431621599002        3.272947529147
 O          1.538511317614        0.937322209468        0.803982669231
 H         -1.799785552704       -0.663488576944        1.471583911441
 C         -0.946107097174       -1.180458948607        1.815979640979
 N         -1.058132240325       -1.648719837094        3.044624346453
 C         -2.232995007814       -1.434590006415        3.871586240243
 C          0.035540130628       -2.348422136363        3.682788584003
 O          0.004282362697       -1.295178362481        1.055319182400
 H         -1.478124302837        5.294475491631       -2.770774534889
 H         -2.538826140177        4.680822046496       -1.477275059418
 H         -0.857563317612        5.086550021683       -1.100490895703
 H         -1.440333647738        1.631294375379       -3.393199030812
 H         -2.920356291917        2.454621427727       -2.743769511665
 H         -2.008312368893        3.166674475207       -4.080467799699
 H         -0.151909297943        3.001686672226        3.460553563216
 H          0.719600430897        2.275327540481        4.796509560689
 H          1.403790455130        3.694828147008        4.020404645578
 H          3.517635633849        2.259447828982        3.446660510898
 H          2.714907891397        0.889570348064        4.215624784758
 H          3.186701426172        0.764168365015        2.511810415647
 H         -2.949044897979       -0.840596654179        3.333954117652
 H         -2.681790142022       -2.406143390460        4.151909776579
 H         -1.987505899466       -0.910810036156        4.792133739523
 H          0.860789216981       -2.364312894308        2.996718086329
 H          0.308486082628       -1.850197544057        4.616425608298
 H         -0.266996616013       -3.360864278467        3.961083283628
 H         -3.868607891308       -1.611099519492       -1.628426252348
 C         -0.685849828801       -1.366227525025       -1.918153481107
 N         -1.907606955348       -1.659444931839       -2.383868329850
 H          3.482769006984       -0.525507064604       -0.345114302405
 N          1.927176019396       -1.362079448059       -1.396418457303
 C          3.234833123817       -1.265083117825       -1.104843271460
 N          0.129118495277       -2.298629810476       -2.521379522409
 C         -1.888619423419       -2.762281053914       -3.239737910939
 C          1.523503032293       -2.304997395241       -2.264046247141
 H         -2.782406217778       -3.173052109897       -3.685944808802
 C          4.191289912615       -2.095855452646       -1.682120752139
 C         -0.598658832838       -3.164042047513       -3.336151309128
 H          5.251391091640       -1.929140001832       -1.492571557545
 C          2.400724138414       -3.224257155605       -2.841006486668
 C          3.735438488404       -3.200816572971       -2.417702283858
 H         -0.164236212565       -3.981293466913       -3.890218056843
 H          2.023098406046       -4.107557244623       -3.361874120817
 H          4.435199142356       -3.936857072147       -2.800801478680
 C         -3.112190786322       -0.921399846954       -2.022135629781
 H         -3.521284998292       -0.427795382213       -2.907814000185
 H         -2.837164105047       -0.180885522098       -1.274760342032
59
Frame 5
 Cl        -2.434827122766        1.755872091036        0.909758710805
 Fe         0.354862109137       -0.079064953168       -0.622326725833
 H          0.201513270479        3.259064776767       -0.679130543398
 C         -0.238257488531        2.697830808821       -1.495343614019
 N         -1.181166763553        3.351243172490       -2.149167191910
 C         -1.596107288300        4.696693123924       -1.755013589532
 C         -1.923211688005        2.712110106015       -3.230021731318
 O          0.173422090431        1.553363746092       -1.794111353797
 H          0.032587954041        1.877176112630        1.620211708756
 C          1.063503962518        1.580275633552        1.688986920590
 N          1.643243711494        1.911421062968        2.833472764627
 C          0.949378229092        2.628906875012        3.893352182091
 C          3.021877906281        1.548672022282        3.105403189331
 O          1.589250887644        0.984804180705        0.736971838542
 H         -1.863514451200       -0.845769839695        1.296591294506
 C         -0.981008287878       -1.219738150481        1.744161538799
 N         -1.143177879347       -1.635017404583        2.986939549300
 C         -2.411091849661       -1.546455616827        3.692015782123
 C         -0.023887656957       -2.113796900486        3.769434329889
 O          0.045612143023       -1.241146892680        1.076670571654
 H         -1.484888685219        5.380122478688       -2.602349162641
 H         -2.644817597206        4.687124014018       -1.440914187542
 H         -0.992593277120        5.039000039063       -0.911518506264
 H         -1.452009095120        1.758765767687       -3.475170994368
 H         -2.959311993983        2.586904178393       -2.903085749308
 H         -1.919134047123        3.350569354107       -4.111420767423
 H         -0.083788785838        2.753173584859        3.608716616787
 H          0.972332338382        2.085233811204        4.836624196245
 H          1.429268595339        3.598855917421        4.071637993731
 H          3.631447858530        2.448705910586        3.244344706772
 H          3.071774081108        0.972521578168        4.032558869045
 H          3.388442755884        0.941323358832        2.295423925734
 H         -3.154649435513       -1.109049044994        3.049307515255
 H         -2.735268039963       -2.553281079773        4.013973449859
 H         -2.335213547442       -0.925256183214        4.582160790203
 H          0.853454109889       -2.066846371949        3.152138386106
 H          0.093885817732       -1.505679434190        4.669233978963
 H         -0.205184169939       -3.133347620463        4.113062977397
 H         -3.867045601844       -1.579250708246       -1.656035395544
 C         -0.670374464097       -1.396877605154       -1.887781337795
 N         -1.890688436639       -1.680133466088       -2.364112762394
 H          3.506812873689       -0.523025319873       -0.362021833881
 N          1.942850841501       -1.387788247257       -1.375026183200
 C          3.250645951231       -1.295143747080       -1.084186061850
 N          0.138298612168       -2.348189320268       -2.468401713562
 C         -1.878977700762       -2.802741780647       -3.193227707054
 C          1.529835537181       -2.364396799012       -2.199490367968
 H         -2.772530450757       -3.206230139063       -3.646901918157
 C          4.203344400961       -2.137743135303       -1.650495895667
 C         -0.594090637407       -3.224404361638       -3.267274837249
 H          5.265633426842       -1.955722756328       -1.489097092664
 C          2.401739869436       -3.300087046976       -2.756994733569
 C          3.742080663012       -3.259736810964       -2.356119373150
 H         -0.161927670045       -4.045716395271       -3.817453199980
 H          2.021406259663       -4.186967764029       -3.267619253502
 H          4.441264776326       -3.994501098643       -2.743061093351
 C         -3.086198762299       -0.910986811512       -2.038576429703
 H         -3.463232062591       -0.416334539573       -2.937607859359
 H         -2.811596095907       -0.169306359889       -1.292094620160
59
Frame 6
 Cl        -2.422633285969        1.680302824502        1.005223294630
 Fe         0.371070559239       -0.073357998404       -0.629488800656
 H          0.021442396338        3.164594033580       -0.543762053908
 C         -0.360025532643        2.677377637210       -1.433471994395
 N         -1.250113819026        3.390976487989       -2.100872989692
 C         -1.683437480626        4.705963876570       -1.632167491643
 C         -1.913773402516        2.852058109183       -3.283392080068
 O          0.060976513115        1.551927573615       -1.792732307690
 H          0.059963502457        1.740144507680        1.708676260703
 C          1.122005845891        1.546012737623        1.683910592132
 N          1.769240216906        1.910656644169        2.782742075867
 C          1.093305407255        2.519539147425        3.920778315324
 C          3.198355846347        1.687700581857        2.926376078567
 O          1.629761964125        1.037364656450        0.668432767375
 H         -1.902219748758       -1.046780642063        1.136822424093
 C         -1.013264856976       -1.268957059238        1.679685783365
 N         -1.221282227444       -1.640603842294        2.930978976415
 C         -2.548576216828       -1.684252641193        3.526269852230
 C         -0.116051592331       -1.906938230855        3.830032398651
 O          0.073045037270       -1.186348723316        1.104457118215
 H         -1.502895630236        5.454449886691       -2.410116755392
 H         -2.753302190932        4.685264703656       -1.400897602560
 H         -1.141203622094        4.973130099810       -0.722974219459
 H         -1.452304492884        1.901018549113       -3.552861638365
 H         -2.977654602284        2.731829859704       -3.057989185005
 H         -1.816562917415        3.550858533110       -4.114506306361
 H          0.031356539997        2.557736499012        3.721220223103
 H          1.241090478521        1.941299164070        4.832369929514
 H          1.493427212984        3.524122429706        4.103580031660
 H          3.716922097129        2.644339288721        3.057236951659
 H          3.389199927197        1.077215860472        3.812704113310
 H          3.558276226929        1.158348818125        2.058358656918
 H         -3.289942750575       -1.422857370823        2.787030075884
 H         -2.755422452345       -2.694001293798        3.921521231926
 H         -2.632448048637       -0.973616266006        4.348894203483
 H          0.800520448253       -1.806611920954        3.275830106251
 H         -0.135991514907       -1.203260923069        4.664131346199
 H         -0.204023349598       -2.908347678501        4.257589642622
 H         -3.867336079054       -1.543908176091       -1.699337784478
 C         -0.658152244055       -1.425106980526       -1.859194883140
 N         -1.875820945951       -1.696572722248       -2.350772456901
 H          3.520992074716       -0.527888633063       -0.359082589568
 N          1.952840495688       -1.414042047179       -1.344694916790
 C          3.258530047425       -1.330820266068       -1.042495557618
 N          0.144754058876       -2.395529771813       -2.413513489930
 C         -1.868549143698       -2.831436603415       -3.161963191651
 C          1.533274736846       -2.419041148041       -2.131304878970
 H         -2.760005767876       -3.222853459474       -3.630066521428
 C          4.206966854419       -2.197686558528       -1.577339915134
 C         -0.588484454767       -3.272066563608       -3.211600793201
 H          5.267929737202       -2.023025894874       -1.411063395333
 C          2.399146543457       -3.378013560064       -2.655695722709
 C          3.744431350576       -3.314829324057       -2.284398357930
 H         -0.158489666180       -4.102300392550       -3.749656046179
 H          2.019856698146       -4.251664549456       -3.182215424144
 H          4.442294935475       -4.052767822797       -2.667628045059
 C         -3.060868829551       -0.896166838347       -2.061118849183
 H         -3.399799033878       -0.392975890253       -2.970219663589
 H         -2.790341852745       -0.159600717077       -1.306256541964
59
Frame 7
 Cl        -2.410236294483        1.593219713503        1.109348683005
 Fe         0.392631882076       -0.064664849503       -0.646269573246
 H         -0.166143035241        3.054995847792       -0.418264790636
 C         -0.489144242163        2.652356613595       -1.373647356920
 N         -1.333676089440        3.423689160714       -2.039592523036
 C         -1.800238230959        4.694117543050       -1.489342627461
 C         -1.908940929197        2.998648583543       -3.312294122250
 O         -0.056073005167        1.550663774010       -1.795240226302
 H          0.106782812182        1.610322955343        1.777069722975
 C          1.184335164730        1.520741157634        1.661101193946
 N          1.891245666378        1.896215261656        2.720542349979
 C          1.250215434038        2.389424577887        3.934270748991
 C          3.345129429870        1.813453384272        2.736797917138
 O          1.663140798645        1.101054771734        0.585023378384
 H         -1.904194035614       -1.250763481526        0.976709128051
 C         -1.033537061880       -1.317233440495        1.606245104099
 N         -1.287898097800       -1.627548225008        2.868036616794
 C         -2.648536477155       -1.782863833924        3.365414425453
 C         -0.228631934453       -1.682728596295        3.861934070406
 O          0.094873056019       -1.128233049789        1.120418871216
 H         -1.562224598834        5.508086282253       -2.181497003242
 H         -2.884353437063        4.658723613670       -1.340919067327
 H         -1.322926807283        4.878980105023       -0.525365994414
 H         -1.452631851241        2.056547547416       -3.616448147549
 H         -2.990874787843        2.884298461094       -3.191829799139
 H         -1.722380348321        3.758605008456       -4.074369471091
 H          0.172067073468        2.358315122044        3.811212028521
 H          1.513900236819        1.770927322450        4.794187905517
 H          1.581065421741        3.412896453233        4.143708308569
 H          3.773199068874        2.811787808496        2.880677367401
 H          3.670173765272        1.176233501016        3.564275890312
 H          3.683845748942        1.380228677121        1.804380701046
 H         -3.353061502565       -1.704262256830        2.544926334484
 H         -2.761879800899       -2.762080217667        3.854054723568
 H         -2.881747097565       -1.001292749831        4.092648197229
 H          0.721386539738       -1.543379088692        3.365584337405
 H         -0.379346593584       -0.898669057560        4.607800508007
 H         -0.248650105332       -2.644334837991        4.381091887415
 H         -3.854842532529       -1.517954696798       -1.737195731610
 C         -0.636538365864       -1.442461947889       -1.850188412222
 N         -1.854414726506       -1.708292218089       -2.346759457627
 H          3.537381030998       -0.533191004016       -0.350795061972
 N          1.970162624532       -1.434461242943       -1.322556769725
 C          3.269409525054       -1.367783294292       -0.991521096039
 N          0.160660222223       -2.430667281784       -2.377179240049
 C         -1.848958002739       -2.847753406773       -3.149640916576
 C          1.545234817510       -2.462310262546       -2.076844052684
 H         -2.738808826947       -3.227912494950       -3.628985925181
 C          4.208632010131       -2.281619394075       -1.459061744703
 C         -0.574003406309       -3.307306639195       -3.173963455271
 H          5.266127539955       -2.131658360088       -1.260632059105
 C          2.401149588753       -3.456653735195       -2.546807518179
 C          3.746846159321       -3.383284339474       -2.185617585956
 H         -0.147313327261       -4.152148449662       -3.690621506799
 H          2.023267569687       -4.314940022943       -3.093228522055
 H          4.440436980113       -4.136995259156       -2.544850713216
 C         -3.030024615130       -0.884599719014       -2.078141908742
 H         -3.335985801192       -0.364985046404       -2.989672240584
 H         -2.765084198510       -0.159500746609       -1.308115779004
59                        

Cl      -1.915077  -0.177881  0.180164
Fe      0.855620   -1.769827  -1.726595
H       0.154870   1.226239   -1.337106
C       -0.121506  0.932275   -2.350543
N       -0.902604  1.785608   -2.997965
C       -1.374462  3.010652   -2.359361
C       -1.399565  1.504992   -4.342577
O       0.293875   -0.149655  -2.843464
H       0.652941   -0.238570  0.781099
C       1.729755   -0.245608  0.572107
N       2.508624   0.123249   1.584023
C       1.936165   0.501513   2.873183
C       3.963584   0.155869   1.466890
O       2.155427   -0.575711  -0.565379
H       -1.440277  -3.147458  -0.222107
C       -0.602405  -3.078301  0.475002
N       -0.894710  -3.335507  1.743632
C       -2.269901  -3.582843  2.163298
C       0.105473   -3.204478  2.799276
O       0.551824   -2.797059  0.063234
H       -1.069348  3.879660   -2.950672
H       -2.466911  2.992900   -2.288622
H       -0.955322  3.091761   -1.355153
H       -0.973476  0.566805   -4.694486
H       -2.491759  1.428393   -4.320270
H       -1.113926  2.318660   -5.016538
H       0.847005   0.443300   2.825399
H       2.297968   -0.175058  3.654502
H       2.230429   1.525222   3.126306
H       4.326075   1.172881   1.648820
H       4.407356   -0.516236  2.208530
H       4.248968   -0.161376  0.464967
H       -2.915838  -3.671494  1.288123
H       -2.319542  -4.509596  2.742963
H       -2.623959  -2.752199  2.783267
H       1.083965   -3.041702  2.350022
H       -0.147651  -2.354748  3.443154
H       0.121723   -4.116190  3.403939
H       -3.425917  -3.137223  -2.812405
C       -0.201430  -3.146706  -2.909605
N       -1.427576  -3.383170  -3.403410
H       3.989081   -2.306430  -1.421316
N       2.403317   -3.190200  -2.377892
C       3.697688   -3.159286  -2.025616
N       0.571980   -4.156489  -3.426427
C       -1.444003  -4.512813  -4.217586
C       1.953710   -4.219362  -3.116460
H       -2.340283  -4.860277  -4.707751
C       4.597407   -4.150568  -2.402631
C       -0.181417  -5.009227  -4.231611
H       5.636561   -4.090507  -2.100612
C       2.777030   -5.261121  -3.536675
C       4.121385   -5.215208  -3.170138
H       0.225732   -5.869077  -4.737483
H       2.389572   -6.084512  -4.123480
H       4.788720   -6.012234  -3.481678
C       -2.579558  -2.524740  -3.131443
H       -2.850776  -1.968486  -4.032672
H       -2.305751  -1.827666  -2.336639
59                        

Cl      -1.928089  -0.099497  0.223149
Fe      0.885181   -1.786874  -1.736260
H       0.177304   1.223295   -1.325566
C       -0.109592  0.921474   -2.333704
N       -0.906984  1.764483   -2.974516
C       -1.386412  2.985058   -2.332950
C       -1.422752  1.470372   -4.309111
O       0.309299   -0.158582  -2.827943
H       0.657047   -0.237181  0.747013
C       1.737995   -0.254715  0.559788
N       2.497136   0.118787   1.584776
C       1.897938   0.512346   2.857183
C       3.954528   0.138919   1.499803
O       2.184951   -0.599967  -0.565070
H       -1.459298  -3.083003  -0.217131
C       -0.615356  -3.039744  0.474694
N       -0.906237  -3.292128  1.744212
C       -2.283894  -3.511556  2.171460
C       0.104278   -3.193554  2.793655
O       0.543682   -2.787486  0.056886
H       -1.103660  3.855859   -2.932617
H       -2.477160  2.951151   -2.244168
H       -0.952851  3.075828   -1.335824
H       -0.980183  0.542998   -4.669202
H       -2.512113  1.366057   -4.265651
H       -1.170957  2.290676   -4.988326
H       0.809657   0.465359   2.782962
H       2.233317   -0.162329  3.651875
H       2.196909   1.534698   3.110136
H       4.321102   1.154376   1.682161
H       4.376476   -0.531142  2.255920
H       4.259287   -0.188200  0.506765
H       -2.937997  -3.574547  1.300214
H       -2.351106  -4.443603  2.740858
H       -2.613171  -2.679985  2.803460
H       1.083176   -3.049946  2.338815
H       -0.124677  -2.343572  3.446074
H       0.103421   -4.110416  3.390665
H       -3.399547  -3.133741  -2.795744
C       -0.179931  -3.155188  -2.921258
N       -1.408794  -3.387115  -3.410037
H       4.012865   -2.336020  -1.431792
N       2.423177   -3.211737  -2.389587
C       3.719531   -3.182529  -2.044070
N       0.588093   -4.167046  -3.441673
C       -1.432404  -4.516380  -4.224662
C       1.971153   -4.232787  -3.138209
H       -2.331869  -4.860810  -4.711121
C       4.618739   -4.167722  -2.437688
C       -0.171417  -5.016760  -4.244381
H       5.659508   -4.109230  -2.140998
C       2.793995   -5.267948  -3.575049
C       4.140232   -5.224023  -3.215104
H       0.230560   -5.877803  -4.752374
H       2.405047   -6.084481  -4.170333
H       4.807304   -6.015868  -3.540089
C       -2.556674  -2.525453  -3.131579
H       -2.838845  -1.976767  -4.033997
H       -2.272040  -1.821123  -2.347208
59                        

Cl      -1.943367  -0.041651  0.285514
Fe      0.916346   -1.802868  -1.738195
H       0.165722   1.201687   -1.298434
C       -0.107185  0.903003   -2.311329
N       -0.917922  1.735119   -2.949148
C       -1.427313  2.938013   -2.297351
C       -1.419978  1.443194   -4.289394
O       0.335405   -0.164848  -2.811958
H       0.676134   -0.243903  0.738713
C       1.758168   -0.262268  0.558358
N       2.507413   0.127623   1.584420
C       1.895103   0.539250   2.844924
C       3.965393   0.151046   1.511710
O       2.214856   -0.623001  -0.557598
H       -1.469591  -3.046117  -0.224477
C       -0.627333  -3.015275  0.470187
N       -0.925795  -3.264590  1.738196
C       -2.307120  -3.470222  2.160451
C       0.082478   -3.180498  2.791162
O       0.536790   -2.779100  0.056739
H       -1.155241  3.821741   -2.882833
H       -2.517978  2.881544   -2.220714
H       -1.006902  3.022748   -1.294272
H       -0.949781  0.533386   -4.659169
H       -2.506119  1.307330   -4.251948
H       -1.188935  2.278910   -4.957078
H       0.807647   0.489558   2.760384
H       2.223572   -0.122889  3.652895
H       2.190135   1.565750   3.085362
H       4.327109   1.171818   1.673072
H       4.382679   -0.499383  2.287257
H       4.279884   -0.198563  0.529394
H       -2.959270  -3.522493  1.287089
H       -2.386059  -4.403851  2.725787
H       -2.628831  -2.637566  2.794681
H       1.064224   -3.044647  2.340118
H       -0.140470  -2.330858  3.446030
H       0.070649   -4.099701  3.384432
H       -3.376994  -3.113622  -2.784478
C       -0.161197  -3.157400  -2.926541
N       -1.392374  -3.378442  -3.414439
H       4.037279   -2.372634  -1.436689
N       2.440799   -3.234469  -2.396306
C       3.738688   -3.212383  -2.055735
N       0.598949   -4.172250  -3.452520
C       -1.425104  -4.504020  -4.233926
C       1.982651   -4.246526  -3.153625
H       -2.327809  -4.840310  -4.720069
C       4.633274   -4.196295  -2.462719
C       -0.167596  -5.012971  -4.257955
H       5.675431   -4.143732  -2.169854
C       2.800653   -5.279660  -3.603838
C       4.148430   -5.243349  -3.248652
H       0.227529   -5.874558  -4.770405
H       2.407158   -6.088656  -4.206337
H       4.811887   -6.033726  -3.584402
C       -2.534429  -2.510771  -3.130735
H       -2.821912  -1.965395  -4.033415
H       -2.240951  -1.803080  -2.352804
59                        

Cl      -1.743279  0.206843   0.628611
Fe      0.878459   -1.882018  -1.768646
H       0.323762   1.172011   -1.243149
C       -0.110547  0.877321   -2.198746
N       -0.942363  1.754776   -2.739958
C       -1.281832  2.996520   -2.051003
C       -1.646145  1.476261   -3.989565
O       0.182221   -0.227785  -2.730001
H       0.770377   -0.299052  0.740470
C       1.840368   -0.334213  0.502440
N       2.646032   0.084214   1.473245
C       2.100255   0.538981   2.749775
C       4.097866   0.103184   1.323281
O       2.235988   -0.731658  -0.624642
H       -1.571397  -3.040321  -0.315140
C       -0.757850  -2.983933  0.413648
N       -1.113317  -3.170239  1.676319
C       -2.518437  -3.292539  2.050226
C       -0.151098  -3.023477  2.764896
O       0.425601   -2.786857  0.036526
H       -1.040271  3.852588   -2.688597
H       -2.352531  3.009352   -1.823392
H       -0.723195  3.067635   -1.116861
H       -1.266377  0.550395   -4.418530
H       -2.719036  1.377457   -3.792328
H       -1.487681  2.302591   -4.688861
H       1.009424   0.506889   2.715324
H       2.456323   -0.106122  3.559870
H       2.423208   1.566324   2.947144
H       4.468187   1.125721   1.450386
H       4.556039   -0.536276  2.084848
H       4.360469   -0.260372  0.330837
H       -3.131969  -3.418930  1.156361
H       -2.651968  -4.160476  2.702588
H       -2.839249  -2.387803  2.576743
H       0.857185   -2.994306  2.354732
H       -0.352378  -2.092717  3.306953
H       -0.247914  -3.867453  3.453643
H       -3.317022  -3.233809  -2.824374
C       -0.145035  -3.246726  -3.000943
N       -1.354763  -3.487378  -3.533299
H       3.995026   -2.406806  -1.379436
N       2.440232   -3.293432  -2.381668
C       3.728825   -3.249696  -2.008173
N       0.645383   -4.256254  -3.493129
C       -1.344930  -4.619863  -4.343239
C       2.020875   -4.309454  -3.155323
H       -2.225117  -4.970260  -4.859720
C       4.650907   -4.215466  -2.396539
C       -0.081333  -5.112344  -4.318590
H       5.684213   -4.144981  -2.077192
C       2.868318   -5.325995  -3.588755
C       4.205582   -5.267600  -3.198747
H       0.343131   -5.971330  -4.811376
H       2.505653   -6.138197  -4.206106
H       4.891681   -6.044130  -3.521055
C       -2.522897  -2.644450  -3.289082
H       -2.882677  -2.225328  -4.231842
H       -2.220104  -1.835838  -2.623325
59                        

Cl      -1.810640  -0.055019  1.021592
Fe      0.776790   -1.941652  -1.728633
H       -0.790663  0.597662   -1.128416
C       -0.435234  0.699531   -2.162217
N       -0.794752  1.815713   -2.780649
C       -1.609237  2.816269   -2.092468
C       -0.416237  2.097142   -4.162943
O       0.249420   -0.214833  -2.699889
H       0.721374   -0.374615  0.752630
C       1.780589   -0.327254  0.472327
N       2.562746   0.277578   1.361992
C       2.003584   0.814976   2.599991
C       3.998978   0.430689   1.154169
O       2.185367   -0.811262  -0.614914
H       -1.565073  -3.288166  -0.177142
C       -0.720408  -3.173615  0.509265
N       -0.991708  -3.388204  1.787641
C       -2.364873  -3.588536  2.238959
C       0.013378   -3.148315  2.819606
O       0.423528   -2.888012  0.071623
H       -1.064539  3.764196   -2.036231
H       -2.541600  2.975243   -2.643853
H       -1.842063  2.468766   -1.083736
H       0.201070   1.283075   -4.539899
H       -1.316921  2.193636   -4.777768
H       0.143793   3.036651   -4.204116
H       0.921987   0.663586   2.609770
H       2.449785   0.308809   3.462681
H       2.217397   1.886684   2.670029
H       4.259619   1.494320   1.145493
H       4.544232   -0.060005  1.967131
H       4.273136   -0.021394  0.201905
H       -3.011425  -3.794865  1.383940
H       -2.404466  -4.435185  2.930187
H       -2.719642  -2.684151  2.743999
H       1.001399   -3.119776  2.362637
H       -0.189866  -2.189136  3.309171
H       -0.030262  -3.950144  3.561470
H       -3.452350  -3.359688  -2.624097
C       -0.287648  -3.300475  -2.942236
N       -1.517232  -3.566818  -3.414907
H       3.900091   -2.453747  -1.442690
N       2.319634   -3.340639  -2.404008
C       3.620070   -3.289303  -2.075286
N       0.494865   -4.301698  -3.465429
C       -1.526977  -4.703848  -4.217673
C       1.882669   -4.346557  -3.179575
H       -2.424862  -5.072503  -4.688980
C       4.536466   -4.240130  -2.511285
C       -0.255599  -5.174798  -4.250108
H       5.579623   -4.165349  -2.226814
C       2.723557   -5.347048  -3.660599
C       4.072947   -5.282556  -3.315788
H       0.158718   -6.031342  -4.755694
H       2.348033   -6.150929  -4.280857
H       4.754455   -6.046538  -3.675611
C       -2.690558  -2.750005  -3.115808
H       -3.097889  -2.329486  -4.038276
H       -2.377695  -1.943757  -2.452083
59                        

Cl      -1.760501  0.065556   1.098986
Fe      0.783537   -1.965889  -1.742359
H       -0.787916  0.557843   -1.116816
C       -0.445787  0.667353   -2.154398
N       -0.822348  1.784248   -2.760773
C       -1.635320  2.774010   -2.054662
C       -0.464742  2.077606   -4.146115
O       0.241769   -0.237814  -2.704748
H       0.720174   -0.364518  0.720592
C       1.784415   -0.347640  0.457867
N       2.565685   0.227446   1.367666
C       1.994443   0.766211   2.599983
C       4.009662   0.339867   1.191383
O       2.194826   -0.835030  -0.625952
H       -1.604088  -3.192127  -0.158556
C       -0.749431  -3.106094  0.519679
N       -1.020146  -3.292295  1.802313
C       -2.397440  -3.428559  2.265291
C       0.001509   -3.086409  2.825321
O       0.402498   -2.876290  0.069752
H       -1.099753  3.727576   -2.006953
H       -2.579474  2.924081   -2.588255
H       -1.844462  2.421805   -1.042279
H       0.152334   1.270134   -4.537329
H       -1.374633  2.172531   -4.747514
H       0.088593   3.021022   -4.188415
H       0.908204   0.650490   2.580079
H       2.402766   0.233647   3.465670
H       2.242381   1.829000   2.690495
H       4.302632   1.394908   1.209095
H       4.523677   -0.183012  2.004734
H       4.289275   -0.101882  0.235803
H       -3.056585  -3.627917  1.418276
H       -2.465497  -4.258377  2.974464
H       -2.712451  -2.499234  2.750882
H       0.984706   -3.075135  2.357418
H       -0.175733  -2.128306  3.326450
H       -0.051648  -3.894671  3.559716
H       -3.438460  -3.436633  -2.647806
C       -0.271117  -3.330379  -2.958902
N       -1.497819  -3.607338  -3.432931
H       3.905503   -2.456391  -1.444098
N       2.335547   -3.349992  -2.416063
C       3.636284   -3.284937  -2.090301
N       0.522949   -4.316684  -3.493209
C       -1.494343  -4.735561  -4.248009
C       1.911637   -4.347407  -3.209826
H       -2.388139  -5.110128  -4.722372
C       4.565502   -4.213439  -2.546634
C       -0.217283  -5.190204  -4.286937
H       5.608374   -4.127771  -2.264206
C       2.766112   -5.325833  -3.711715
C       4.115416   -5.247405  -3.369408
H       0.206881   -6.036424  -4.801646
H       2.401383   -6.122801  -4.347126
H       4.807473   -5.993543  -3.746124
C       -2.681590  -2.809490  -3.124882
H       -3.089813  -2.376901  -4.041390
H       -2.380748  -2.011696  -2.445673
59                        

Cl      -1.716100  0.167043   1.177471
Fe      0.807706   -1.980564  -1.749055
H       -0.710397  0.567509   -1.066730
C       -0.423564  0.660773   -2.122322
N       -0.849050  1.761281   -2.725989
C       -1.635150  2.752573   -1.991516
C       -0.573782  2.034478   -4.134043
O       0.246071   -0.245879  -2.692513
H       0.748241   -0.373103  0.731365
C       1.811132   -0.364598  0.463697
N       2.599135   0.210944   1.367243
C       2.036246   0.758078   2.599938
C       4.042778   0.315948   1.183640
O       2.214872   -0.858961  -0.619543
H       -1.642892  -3.101068  -0.186490
C       -0.793022  -3.052287  0.501334
N       -1.083640  -3.241849  1.779015
C       -2.469415  -3.327439  2.228789
C       -0.063675  -3.089101  2.813164
O       0.371138   -2.857205  0.067149
H       -1.109061  3.712598   -1.985603
H       -2.607389  2.884153   -2.477308
H       -1.787528  2.411943   -0.964967
H       0.023794   1.223688   -4.548010
H       -1.517752  2.115908   -4.682640
H       -0.028903  2.979572   -4.223385
H       0.948992   0.650305   2.584461
H       2.444835   0.225970   3.465808
H       2.292405   1.819359   2.685278
H       4.340694   1.369644   1.198332
H       4.558386   -0.208057  1.995264
H       4.315732   -0.128440  0.227374
H       -3.129235  -3.483446  1.373241
H       -2.578826  -4.165688  2.922756
H       -2.747736  -2.393417  2.727387
H       0.924018   -3.133296  2.356809
H       -0.193696  -2.121363  3.310094
H       -0.169797  -3.891527  3.548056
H       -3.390576  -3.459211  -2.611156
C       -0.243081  -3.342788  -2.971695
N       -1.468977  -3.626771  -3.443779
H       3.926171   -2.464516  -1.438059
N       2.361122   -3.360231  -2.415963
C       3.662076   -3.288713  -2.091778
N       0.554642   -4.327882  -3.502978
C       -1.461362  -4.758178  -4.254418
C       1.943562   -4.352306  -3.220037
H       -2.353972  -5.138285  -4.726600
C       4.597381   -4.205522  -2.559013
C       -0.182370  -5.207227  -4.293196
H       5.640073   -4.114732  -2.277546
C       2.804577   -5.319122  -3.732993
C       4.153736   -5.234335  -3.391629
H       0.245059   -6.053123  -4.805713
H       2.445229   -6.111551  -4.377072
H       4.850805   -5.971119  -3.777391
C       -2.658136  -2.838081  -3.132580
H       -3.098838  -2.448286  -4.053107
H       -2.353808  -2.009321  -2.493316
59                        

Cl      -1.563273  0.220374   1.364989
Fe      0.863414   -2.007716  -1.731364
H       -0.626809  0.564850   -0.917689
C       -0.422846  0.647533   -1.992918
N       -0.914832  1.730628   -2.577222
C       -1.661688  2.717516   -1.797132
C       -0.752155  1.988073   -4.005465
O       0.217130   -0.256252  -2.600509
H       0.867066   -0.488436  0.829811
C       1.907265   -0.415742  0.494082
N       2.715574   0.228915   1.329914
C       2.203323   0.779557   2.582970
C       4.133747   0.420131   1.044289
O       2.271714   -0.904522  -0.606486
H       -1.572884  -3.297398  -0.320647
C       -0.792555  -3.130811  0.429832
N       -1.178950  -3.243671  1.689491
C       -2.589745  -3.393492  2.032786
C       -0.264609  -2.929366  2.785473
O       0.387247   -2.873714  0.075487
H       -1.148571  3.684022   -1.831832
H       -2.665337  2.834184   -2.218667
H       -1.741903  2.379879   -0.761155
H       -0.177982  1.178658   -4.453960
H       -1.736638  2.050919   -4.480245
H       -0.227849  2.938219   -4.148915
H       1.122932   0.626053   2.635001
H       2.688360   0.289029   3.433751
H       2.415868   1.852951   2.627226
H       4.359651   1.490678   0.996827
H       4.734559   -0.032501  1.839942
H       4.374000   -0.047447  0.090412
H       -3.167068  -3.639078  1.139155
H       -2.707099  -4.195928  2.766584
H       -2.959546  -2.452397  2.452503
H       0.762856   -3.002823  2.431545
H       -0.462740  -1.907836  3.126257
H       -0.427374  -3.636517  3.602875
H       -3.341823  -3.332817  -2.655752
C       -0.197645  -3.331688  -2.983029
N       -1.422773  -3.575074  -3.479679
H       3.976725   -2.546202  -1.417492
N       2.398679   -3.408501  -2.404959
C       3.698576   -3.365474  -2.071679
N       0.579866   -4.336727  -3.505821
C       -1.434466  -4.703116  -4.295112
C       1.965025   -4.393008  -3.210173
H       -2.329328  -5.053729  -4.785538
C       4.616645   -4.303437  -2.531105
C       -0.169053  -5.190534  -4.312954
H       5.659149   -4.235098  -2.242738
C       2.807845   -5.379696  -3.715208
C       4.156103   -5.324146  -3.364611
H       0.242091   -6.046541  -4.822041
H       2.434821   -6.165109  -4.360116
H       4.839260   -6.077164  -3.743851
C       -2.590678  -2.746532  -3.190875
H       -3.018144  -2.369400  -4.122763
H       -2.264252  -1.909348  -2.573968
59                        

Cl      -1.496558  0.266453   1.456647
Fe      0.854663   -1.927099  -1.862224
H       -0.723414  0.536732   -0.886270
C       -0.545964  0.675172   -1.960463
N       -1.070009  1.774766   -2.481559
C       -1.816239  2.711541   -1.641075
C       -0.938572  2.103629   -3.898658
O       0.101529   -0.180992  -2.628163
H       0.879787   -0.435616  0.732163
C       1.921098   -0.386237  0.396255
N       2.754653   0.179532   1.263567
C       2.264595   0.682269   2.545535
C       4.179591   0.327176   0.986276
O       2.265134   -0.828869  -0.730332
H       -1.596783  -3.151490  -0.394086
C       -0.783122  -3.042533  0.331484
N       -1.127803  -3.183434  1.600802
C       -2.530777  -3.279261  1.992589
C       -0.161297  -2.936933  2.669120
O       0.392608   -2.821392  -0.058201
H       -1.325453  3.690113   -1.653145
H       -2.834014  2.821392   -2.029314
H       -1.856663  2.332271   -0.617176
H       -0.367434  1.322609   -4.398341
H       -1.933164  2.181085   -4.349390
H       -0.424939  3.064411   -4.005277
H       1.179655   0.561722   2.594651
H       2.735956   0.132622   3.367375
H       2.513726   1.744226   2.643707
H       4.450052   1.388336   0.998696
H       4.760571   -0.194174  1.754158
H       4.400725   -0.095458  0.007099
H       -3.150163  -3.475417  1.114994
H       -2.657932  -4.094786  2.710106
H       -2.840898  -2.332540  2.446435
H       0.848264   -3.067416  2.281499
H       -0.287286  -1.909417  3.026259
H       -0.340032  -3.642667  3.484221
H       -3.281876  -3.192869  -2.813772
C       -0.159300  -3.303841  -3.088946
N       -1.370712  -3.567551  -3.609210
H       3.975006   -2.490794  -1.420195
N       2.415101   -3.391077  -2.401561
C       3.699674   -3.355852  -2.013697
N       0.613860   -4.367548  -3.489358
C       -1.378755  -4.765311  -4.318317
C       1.984171   -4.432003  -3.132607
H       -2.263033  -5.141262  -4.809181
C       4.605582   -4.357753  -2.344524
C       -0.125559  -5.277184  -4.242831
H       5.635903   -4.294373  -2.014159
C       2.815357   -5.484464  -3.509201
C       4.148232   -5.436360  -3.103648
H       0.283904   -6.184038  -4.655887
H       2.444932   -6.315145  -4.096445
H       4.821565   -6.240914  -3.381061
C       -2.531453  -2.697644  -3.435395
H       -2.964152  -2.460015  -4.409723
H       -2.193656  -1.781150  -2.952713
59                        

Cl      -1.489733  0.363684   1.520015
Fe      0.856731   -1.938701  -1.868520
H       -0.738322  0.520377   -0.877842
C       -0.563237  0.659080   -1.952390
N       -1.094064  1.756024   -2.472163
C       -1.844475  2.689480   -1.631533
C       -0.965491  2.085722   -3.889389
O       0.089377   -0.191996  -2.621392
H       0.874303   -0.425757  0.727335
C       1.918276   -0.396268  0.397323
N       2.757488   0.148357   1.272618
C       2.271887   0.652243   2.556007
C       4.187055   0.266766   1.004824
O       2.260546   -0.839792  -0.729324
H       -1.604231  -3.151827  -0.388838
C       -0.789896  -3.029465  0.334113
N       -1.136792  -3.128386  1.606766
C       -2.539571  -3.210466  2.002746
C       -0.167752  -2.869187  2.670207
O       0.388017   -2.828253  -0.060299
H       -1.361267  3.671727   -1.649395
H       -2.864578  2.790087   -2.016210
H       -1.877100  2.313912   -0.605993
H       -0.392720  1.306754   -4.390344
H       -1.961054  2.160356   -4.338386
H       -0.455049  3.048182   -3.996249
H       1.183855   0.559939   2.597766
H       2.724093   0.083495   3.375668
H       2.548127   1.706391   2.664763
H       4.481348   1.321172   1.033745
H       4.751666   -0.278386  1.768405
H       4.404216   -0.146900  0.020994
H       -3.162739  -3.409760  1.128592
H       -2.671010  -4.018320  2.728254
H       -2.840500  -2.257363  2.449138
H       0.840838   -3.006155  2.282366
H       -0.292854  -1.837142  3.014217
H       -0.345899  -3.564501  3.494459
H       -3.270062  -3.213919  -2.824349
C       -0.148699  -3.314286  -3.100957
N       -1.358666  -3.580570  -3.623176
H       3.977524   -2.496495  -1.415445
N       2.423357   -3.396895  -2.405747
C       3.707844   -3.357005  -2.017987
N       0.628979   -4.373240  -3.504888
C       -1.361430  -4.775556  -4.336920
C       1.999577   -4.432582  -3.148432
H       -2.243887  -5.153143  -4.829801
C       4.620601   -4.348817  -2.360144
C       -0.106249  -5.282790  -4.262508
H       5.650575   -4.281818  -2.029418
C       2.838109   -5.474605  -3.537435
C       4.170714   -5.421800  -3.131571
H       0.306882   -6.186830  -4.678068
H       2.473594   -6.300395  -4.135162
H       4.849778   -6.218058  -3.418763
C       -2.522811  -2.715586  -3.447315
H       -2.958165  -2.480059  -4.420948
H       -2.188174  -1.797496  -2.965487
59                        

Cl      -1.444020  0.469823   1.596519
Fe      0.855121   -1.933737  -1.893483
H       -0.706321  0.553836   -0.842135
C       -0.608091  0.658712   -1.929790
N       -1.166130  1.745865   -2.441804
C       -1.839089  2.716110   -1.577542
C       -1.139606  2.030448   -3.874415
O       -0.018008  -0.219325  -2.620603
H       0.878537   -0.413730  0.720400
C       1.919142   -0.396279  0.379697
N       2.778518   0.104999   1.260556
C       2.318586   0.574635   2.566420
C       4.207846   0.199529   0.981225
O       2.240706   -0.812060  -0.764220
H       -1.614057  -3.105343  -0.403869
C       -0.797068  -2.992410  0.317831
N       -1.147288  -3.064215  1.591562
C       -2.550821  -3.121912  1.989486
C       -0.174131  -2.820583  2.655026
O       0.385261   -2.822490  -0.078713
H       -1.336951  3.686289   -1.651518
H       -2.879619  2.831337   -1.897890
H       -1.813821  2.365113   -0.543081
H       -0.610487  1.231240   -4.391172
H       -2.164840  2.100115   -4.251670
H       -0.631924  2.984455   -4.048592
H       1.229002   0.508301   2.616346
H       2.764944   -0.034125  3.360106
H       2.622591   1.616976   2.708802
H       4.530211   1.242612   1.064200
H       4.766379   -0.401516  1.706470
H       4.402768   -0.164508  -0.026499
H       -3.179520  -3.302861  1.115344
H       -2.696756  -3.931912  2.709982
H       -2.831552  -2.166410  2.443594
H       0.832704   -2.956998  2.262625
H       -0.295320  -1.792166  3.010858
H       -0.352277  -3.524375  3.472268
H       -3.241246  -3.208395  -2.903945
C       -0.120487  -3.318178  -3.132110
N       -1.320626  -3.582251  -3.677271
H       3.978567   -2.484059  -1.393864
N       2.440030   -3.391657  -2.401581
C       3.716810   -3.351724  -1.989436
N       0.663543   -4.377698  -3.520728
C       -1.311099  -4.777232  -4.391123
C       2.026683   -4.436657  -3.137410
H       -2.184313  -5.153349  -4.901291
C       4.632051   -4.351811  -2.299412
C       -0.058227  -5.286258  -4.292631
H       5.655618   -4.283975  -1.949528
C       2.867985   -5.488004  -3.494103
C       4.192700   -5.434479  -3.063359
H       0.362361   -6.189734  -4.701816
H       2.511088   -6.322129  -4.084966
H       4.873630   -6.237961  -3.324863
C       -2.486097  -2.714836  -3.521274
H       -2.909473  -2.486159  -4.501821
H       -2.155235  -1.793712  -3.042256
59                        

Cl      -1.434172  0.564173   1.664683
Fe      0.853055   -1.945389  -1.897365
H       -0.691286  0.556135   -0.820383
C       -0.612089  0.652487   -1.910339
N       -1.175398  1.738477   -2.418800
C       -1.826805  2.719268   -1.549694
C       -1.174636  2.012345   -3.853856
O       -0.037689  -0.231700  -2.606355
H       0.878503   -0.411979  0.726326
C       1.917833   -0.402175  0.381071
N       2.784067   0.094435   1.257767
C       2.334901   0.568153   2.565991
C       4.212917   0.177638   0.971712
O       2.232293   -0.820657  -0.763617
H       -1.614544  -3.137251  -0.414105
C       -0.803717  -3.001037  0.310697
N       -1.163584  -3.038948  1.583274
C       -2.569402  -3.100251  1.973519
C       -0.198828  -2.771580  2.649265
O       0.380572   -2.832881  -0.081229
H       -1.321223  3.686060   -1.642302
H       -2.872607  2.837185   -1.851295
H       -1.783651  2.377576   -0.512586
H       -0.658390  1.207372   -4.374607
H       -2.206566  2.083263   -4.212149
H       -0.666763  2.963065   -4.044448
H       1.244839   0.515855   2.620442
H       2.777308   -0.046621  3.357235
H       2.652339   1.606544   2.707581
H       4.545053   1.217002   1.061583
H       4.769569   -0.434413  1.689182
H       4.399493   -0.179719  -0.039922
H       -3.191583  -3.300909  1.099052
H       -2.714048  -3.898299  2.707473
H       -2.859333  -2.139373  2.410302
H       0.811455   -2.904000  2.264389
H       -0.332269  -1.739744  2.990384
H       -0.375270  -3.466499  3.474515
H       -3.235424  -3.230583  -2.921772
C       -0.112618  -3.328441  -3.142424
N       -1.311080  -3.595134  -3.689953
H       3.977208   -2.488891  -1.386236
N       2.444807   -3.397437  -2.402377
C       3.720342   -3.354585  -1.986705
N       0.675409   -4.384683  -3.531560
C       -1.296506  -4.788628  -4.406162
C       2.037706   -4.440302  -3.144784
H       -2.167660  -5.166507  -4.918543
C       4.640359   -4.349482  -2.299213
C       -0.042196  -5.293963  -4.306455
H       5.662680   -4.279357  -1.946158
C       2.884150   -5.486355  -3.504723
C       4.207441   -5.429891  -3.069978
H       0.381842   -6.195532  -4.716284
H       2.532237   -6.318529  -4.101301
H       4.892311   -6.229233  -3.333853
C       -2.479513  -2.731646  -3.533824
H       -2.900023  -2.499199  -4.514723
H       -2.152937  -1.812053  -3.048828
59                        

Cl      -1.414564  0.661770   1.735428
Fe      0.853563   -1.955230  -1.900316
H       -0.697507  0.544748   -0.808799
C       -0.621716  0.641469   -1.898990
N       -1.189796  1.726258   -2.404287
C       -1.841477  2.704804   -1.532710
C       -1.193817  2.001236   -3.839203
O       -0.045320  -0.239617  -2.597168
H       0.880341   -0.403279  0.730132
C       1.919278   -0.406572  0.383145
N       2.792430   0.080051   1.258536
C       2.352899   0.557472   2.568796
C       4.221822   0.144861   0.969751
O       2.227659   -0.829035  -0.761518
H       -1.616740  -3.152120  -0.418866
C       -0.810185  -2.999753  0.307592
N       -1.178231  -3.006589  1.578512
C       -2.585989  -3.067084  1.962632
C       -0.219262  -2.723700  2.646183
O       0.376326   -2.839108  -0.081013
H       -1.342409  3.674331   -1.631721
H       -2.890045  2.815554   -1.827391
H       -1.788307  2.366456   -0.494860
H       -0.677720  1.197721   -4.362310
H       -2.227012  2.070577   -4.194077
H       -0.688333  2.953088   -4.030359
H       1.262276   0.521891   2.625923
H       2.788151   -0.065526  3.357581
H       2.686302   1.590639   2.711612
H       4.569371   1.178006   1.071311
H       4.771112   -0.484021  1.678330
H       4.400731   -0.202815  -0.046590
H       -3.203688  -3.279384  1.087764
H       -2.732297  -3.856623  2.705425
H       -2.880397  -2.102363  2.387880
H       0.793198   -2.856345  2.267118
H       -0.358756  -1.688981  2.976029
H       -0.396587  -3.410947  3.477726
H       -3.229661  -3.250627  -2.932844
C       -0.105250  -3.337073  -3.150008
N       -1.302721  -3.606539  -3.698378
H       3.977675   -2.493252  -1.380467
N       2.450049   -3.402318  -2.403282
C       3.725171   -3.356183  -1.986647
N       0.686239   -4.390090  -3.540648
C       -1.284056  -4.798653  -4.416709
C       2.048465   -4.442031  -3.153129
H       -2.153837  -5.178402  -4.930035
C       4.650070   -4.344570  -2.305282
C       -0.028164  -5.300199  -4.317439
H       5.671826   -4.271941  -1.951108
C       2.900148   -5.481368  -3.519918
C       4.222861   -5.421635  -3.083852
H       0.398657   -6.200077  -4.728093
H       2.552719   -6.310621  -4.123138
H       4.911795   -6.215690  -3.353033
C       -2.473995  -2.747035  -3.541361
H       -2.893174  -2.512014  -4.522215
H       -2.151243  -1.828346  -3.052110
59                        

Cl      -1.271331  0.970828   1.872184
Fe      0.890407   -1.944451  -1.881243
H       -0.626496  0.608954   -0.775545
C       -0.608919  0.655813   -1.871492
N       -1.257146  1.685179   -2.395600
C       -1.921035  2.670176   -1.540503
C       -1.342742  1.890033   -3.839888
O       -0.020039  -0.225741  -2.558352
H       0.949307   -0.334808  0.743466
C       1.986588   -0.386549  0.395373
N       2.881059   0.065231   1.267539
C       2.468829   0.560059   2.580572
C       4.311473   0.063301   0.975223
O       2.275588   -0.828808  -0.746845
H       -1.560411  -3.253527  -0.458444
C       -0.800474  -3.012558  0.293995
N       -1.227927  -2.974416  1.546524
C       -2.640661  -3.145630  1.876487
C       -0.333173  -2.596310  2.642308
O       0.390842   -2.795244  -0.048603
H       -1.475102  3.656913   -1.702836
H       -2.984362  2.716571   -1.796792
H       -1.811375  2.383380   -0.491565
H       -0.812256  1.088291   -4.351009
H       -2.393905  1.892355   -4.145154
H       -0.895835  2.854992   -4.098890
H       1.377955   0.581213   2.641804
H       2.874804   -0.086895  3.365733
H       2.855381   1.574212   2.725190
H       4.709924   1.075509   1.096994
H       4.830538   -0.606901  1.668629
H       4.470486   -0.271313  -0.048734
H       -3.206598  -3.398508  0.977900
H       -2.754735  -3.947981  2.611395
H       -3.031450  -2.213863  2.297872
H       0.700495   -2.706669  2.316906
H       -0.524695  -1.552245  2.912913
H       -0.523294  -3.249051  3.498297
H       -3.201516  -3.195311  -2.927631
C       -0.081293  -3.311475  -3.136124
N       -1.277665  -3.558664  -3.697573
H       4.004675   -2.521312  -1.350968
N       2.471704   -3.405195  -2.387806
C       3.745120   -3.377137  -1.964074
N       0.702317   -4.365157  -3.540021
C       -1.265644  -4.737860  -4.436982
C       2.061732   -4.435666  -3.146189
H       -2.135379  -5.099524  -4.963260
C       4.659821   -4.374321  -2.284472
C       -0.015548  -5.253812  -4.338059
H       5.680514   -4.315958  -1.924702
C       2.902706   -5.483022  -3.514553
C       4.223865   -5.441505  -3.071752
H       0.405798   -6.149660  -4.762913
H       2.548180   -6.304960  -4.123660
H       4.904589   -6.242198  -3.342126
C       -2.442289  -2.691575  -3.531597
H       -2.859819  -2.444046  -4.510026
H       -2.112707  -1.780000  -3.033787
59                        

Cl      -1.288307  1.032001   1.940568
Fe      0.881338   -1.958256  -1.888974
H       -0.642574  0.593111   -0.753361
C       -0.617169  0.648545   -1.848775
N       -1.245076  1.693042   -2.367102
C       -1.899250  2.680786   -1.507558
C       -1.316799  1.912737   -3.810059
O       -0.037530  -0.235709  -2.539614
H       0.940783   -0.337911  0.732944
C       1.977273   -0.386452  0.381356
N       2.871541   0.075588   1.248149
C       2.460911   0.579186   2.558434
C       4.301317   0.076780   0.952079
O       2.264354   -0.835319  -0.758268
H       -1.556550  -3.289818  -0.461353
C       -0.800833  -3.030226  0.289188
N       -1.232149  -2.975256  1.539856
C       -2.643679  -3.157566  1.869649
C       -0.343364  -2.574788  2.632801
O       0.389281   -2.806476  -0.053820
H       -1.440144  3.662551   -1.662983
H       -2.961077  2.742327   -1.766855
H       -1.795907  2.386924   -0.459769
H       -0.792648  1.109166   -4.324871
H       -2.365408  1.931792   -4.123348
H       -0.855324  2.874257   -4.055801
H       1.370089   0.600958   2.621603
H       2.868638   -0.061960  3.347422
H       2.847158   1.594530   2.695010
H       4.695941   1.091643   1.063553
H       4.824550   -0.584942  1.650410
H       4.459289   -0.266652  -0.069114
H       -3.205856  -3.424776  0.972878
H       -2.750759  -3.953580  2.612462
H       -3.044137  -2.225634  2.281494
H       0.692017   -2.680217  2.311202
H       -0.544635  -1.529259  2.891209
H       -0.529684  -3.218414  3.496484
H       -3.204701  -3.223940  -2.940077
C       -0.082776  -3.327530  -3.144756
N       -1.278103  -3.578948  -3.706417
H       3.997520   -2.525423  -1.352236
N       2.468976   -3.413720  -2.392004
C       3.741207   -3.382527  -1.964907
N       0.704490   -4.378987  -3.547176
C       -1.261818  -4.758621  -4.444984
C       2.063265   -4.445962  -3.150224
H       -2.129986  -5.123288  -4.971779
C       4.658806   -4.378267  -2.281457
C       -0.010078  -5.270471  -4.344959
H       5.678354   -4.317406  -1.918851
C       2.907323   -5.492097  -3.514933
C       4.227187   -5.447371  -3.068507
H       0.414377   -6.165275  -4.768935
H       2.556029   -6.315732  -4.123594
H       4.910245   -6.247119  -3.335768
C       -2.445635  -2.715767  -3.540485
H       -2.861478  -2.466055  -4.519082
H       -2.119949  -1.805028  -3.038463
59                        

Cl      -1.363545  1.041172   2.008255
Fe      0.866539   -1.987955  -1.895556
H       -0.737758  0.530087   -0.709832
C       -0.656453  0.619298   -1.800223
N       -1.217490  1.704469   -2.311694
C       -1.876381  2.688471   -1.451444
C       -1.206073  1.975182   -3.747751
O       -0.075608  -0.262746  -2.492033
H       0.916227   -0.314096  0.676065
C       1.956168   -0.366082  0.334215
N       2.838688   0.123609   1.197518
C       2.412404   0.658671   2.490342
C       4.271590   0.121669   0.916814
O       2.255063   -0.847567  -0.788268
H       -1.544876  -3.362269  -0.443525
C       -0.789802  -3.073394  0.296961
N       -1.214977  -2.997731  1.548553
C       -2.621017  -3.198283  1.891147
C       -0.326165  -2.560265  2.627594
O       0.394440   -2.836056  -0.057729
H       -1.381158  3.658771   -1.561083
H       -2.924440  2.791037   -1.750762
H       -1.823008  2.364939   -0.408617
H       -0.690450  1.167119   -4.264109
H       -2.235503  2.050579   -4.111871
H       -0.692532  2.923272   -3.935849
H       1.320760   0.673295   2.544870
H       2.818018   0.041364   3.299210
H       2.790306   1.679994   2.603512
H       4.661117   1.140943   1.002792
H       4.789287   -0.517227  1.640054
H       4.441864   -0.251309  -0.091953
H       -3.184301  -3.491434  1.003234
H       -2.709640  -3.982193  2.649116
H       -3.034892  -2.266067  2.288716
H       0.708921   -2.658498  2.302761
H       -0.541277  -1.512277  2.864853
H       -0.499035  -3.187345  3.506110
H       -3.224301  -3.259786  -2.992950
C       -0.092508  -3.354438  -3.156382
N       -1.283783  -3.602282  -3.727973
H       3.982635   -2.553324  -1.349561
N       2.458431   -3.439245  -2.397883
C       3.727897   -3.410861  -1.962344
N       0.698398   -4.402289  -3.561757
C       -1.261588  -4.775908  -4.475868
C       2.054690   -4.471670  -3.156901
H       -2.125828  -5.136880  -5.011568
C       4.644724   -4.409698  -2.271173
C       -0.010329  -5.287847  -4.371208
H       5.661948   -4.351278  -1.901708
C       2.898313   -5.520694  -3.514462
C       4.215298   -5.478836  -3.059415
H       0.417544   -6.179209  -4.798931
H       2.548842   -6.344656  -4.123789
H       4.897802   -6.281053  -3.320623
C       -2.452276  -2.739754  -3.565846
H       -2.847604  -2.466094  -4.546620
H       -2.134439  -1.842167  -3.035896
59                        

Cl      -1.385618  1.097639   2.069768
Fe      0.872696   -1.997106  -1.905835
H       -0.753744  0.517726   -0.687368
C       -0.667934  0.610806   -1.777087
N       -1.218195  1.702945   -2.285061
C       -1.871690  2.689060   -1.422980
C       -1.199578  1.979735   -3.720004
O       -0.091564  -0.272528  -2.470630
H       0.916605   -0.320671  0.661078
C       1.957685   -0.370838  0.322786
N       2.835174   0.125360   1.187104
C       2.402457   0.667349   2.474991
C       4.269281   0.125117   0.911965
O       2.260749   -0.857275  -0.796174
H       -1.538545  -3.388637  -0.446651
C       -0.787743  -3.082179  0.291172
N       -1.218599  -2.986261  1.539632
C       -2.624540  -3.190907  1.880777
C       -0.337140  -2.527329  2.615782
O       0.395934   -2.842603  -0.063866
H       -1.371229  3.656696   -1.532047
H       -2.919324  2.797595   -1.721656
H       -1.819131  2.364864   -0.380243
H       -0.691049  1.168462   -4.238343
H       -2.227091  2.067675   -4.086576
H       -0.675394  2.923098   -3.902349
H       1.310488   0.680747   2.525918
H       2.806040   0.055713   3.289120
H       2.777938   1.690046   2.583347
H       4.655650   1.146074   0.991570
H       4.785525   -0.506772  1.642292
H       4.444570   -0.255329  -0.093144
H       -3.183655  -3.498403  0.995091
H       -2.710903  -3.965567  2.648468
H       -3.044580  -2.256005  2.265522
H       0.699502   -2.614568  2.292769
H       -0.566903  -1.480466  2.845273
H       -0.502026  -3.149427  3.499467
H       -3.221088  -3.270631  -3.005096
C       -0.086262  -3.363540  -3.165271
N       -1.278495  -3.612773  -3.734210
H       3.988637   -2.563001  -1.357610
N       2.464108   -3.449102  -2.405562
C       3.733616   -3.420724  -1.970015
N       0.703917   -4.412618  -3.568746
C       -1.257383  -4.788305  -4.479193
C       2.060232   -4.481876  -3.164148
H       -2.122509  -5.150677  -5.012511
C       4.650264   -4.419879  -2.278293
C       -0.006126  -5.300240  -4.374826
H       5.667444   -4.361454  -1.908715
C       2.903775   -5.531106  -3.521242
C       4.220717   -5.489310  -3.066067
H       0.420915   -6.193001  -4.800444
H       2.554246   -6.355249  -4.130273
H       4.903088   -6.291775  -3.326848
C       -2.446571  -2.749366  -3.573438
H       -2.838131  -2.471980  -4.554696
H       -2.129637  -1.854049  -3.039142
