# Supplementary material for: Synthetic Mechanism of a Fe(II) N‑Heterocyclic Carbene Bidentate Complex Revealed by Electronic Structure Methods
Source: Inorg Chem. 2026 Jun 22;65(26):15136–49. doi: 10.1021/acs.inorgchem.6c02095 (PMC13343516; doi:10.1021/acs.inorgchem.6c02095)
Supplement: Supplementary file 2 [file ic6c02095_si_002.zip › XYZ-PATHS-STRUCTURES/REACTION-8a-8b/reac8_o.xyz]

59
2.18
Cl      -1.799969  -0.492490  -0.615657
Fe      0.113224   -1.766023  -1.377014
H       1.246460   1.992836   -2.535808
C       0.611194   1.134687   -2.797873
N       -0.463659  1.462875   -3.518949
C       -0.775406  2.854594   -3.827570
C       -1.406114  0.456451   -3.994182
O       0.934591   -0.013890  -2.437837
H       0.938496   0.890420   -0.020970
C       1.346551   0.102940   0.618991
N       1.782364   0.508658   1.809524
C       1.736665   1.914140   2.200089
C       2.318584   -0.435189  2.786822
O       1.375691   -1.085033  0.228104
H       -0.723520  -2.082031  1.480352
C       -0.390946  -3.092323  1.219880
N       -0.212965  -3.907244  2.260803
C       -0.435298  -3.450174  3.628390
C       0.234652   -5.285470  2.087205
O       -0.212503  -3.412885  0.024817
H       -0.829398  2.994798   -4.912228
H       -1.740800  3.127310   -3.387727
H       -0.003012  3.510614   -3.420959
H       -0.979877  -0.532451  -3.839379
H       -2.345152  0.527731   -3.437620
H       -1.597381  0.615811   -5.060091
H       1.304828   2.510574   1.393985
H       1.123984   2.031175   3.099947
H       2.748195   2.276595   2.410952
H       3.357221   -0.178804  3.019931
H       1.725927   -0.386176  3.706260
H       2.271912   -1.441992  2.374428
H       -0.751926  -2.405142  3.624423
H       -1.210648  -4.057499  4.107319
H       0.490532   -3.538702  4.206960
H       0.357791   -5.488993  1.024361
H       1.188951   -5.432884  2.604209
H       -0.506202  -5.971639  2.510959
H       -3.696726  -3.489870  -3.099462
C       -0.544462  -2.930646  -3.001925
N       -1.678560  -3.290633  -3.636839
H       3.290556   -2.045026  -0.757892
N       1.954885   -2.849970  -2.090028
C       3.199650   -2.715198  -1.604949
N       0.418023   -3.731737  -3.574409
C       -1.448453  -4.282452  -4.587481
C       1.758982   -3.663832  -3.137878
H       -2.240086  -4.693858  -5.194428
C       4.290553   -3.389810  -2.141242
C       -0.125470  -4.566179  -4.551720
H       5.278721   -3.255292  -1.716247
C       2.789701   -4.379413  -3.748226
C       4.074762   -4.235061  -3.232179
H       0.453368   -5.277404  -5.116965
H       2.602944   -5.022513  -4.599014
H       4.899260   -4.777786  -3.683291
C       -2.990214  -2.703191  -3.375821
H       -3.352023  -2.190128  -4.271112
H       -2.889570  -1.991997  -2.556206
59                        
2.28
Cl      -1.817200  -0.506179  -0.642093
Fe      0.110414   -1.732881  -1.420893
H       1.224339   2.024976   -2.530278
C       0.593928   1.166433   -2.800843
N       -0.477346  1.492145   -3.526998
C       -0.795407  2.884210   -3.828964
C       -1.411227  0.483065   -4.014304
O       0.920552   0.016854   -2.444362
H       0.923110   0.893899   -0.005523
C       1.326681   0.090648   0.617614
N       1.770073   0.468185   1.814138
C       1.745201   1.866740   2.231004
C       2.301039   -0.500538  2.769987
O       1.344944   -1.089985  0.203592
H       -0.758087  -2.112766  1.441012
C       -0.396060  -3.120548  1.208578
N       -0.184743  -3.893539  2.278124
C       -0.414250  -3.397349  3.630191
C       0.306568   -5.261081  2.148177
O       -0.216655  -3.474053  0.025533
H       -0.842164  3.030755   -4.913031
H       -1.765645  3.147700   -3.394414
H       -0.030136  3.542145   -3.412246
H       -0.975124  -0.504144  -3.876099
H       -2.349404  0.537087   -3.454427
H       -1.606425  0.656386   -5.077141
H       1.321167   2.484508   1.436942
H       1.135812   1.975574   3.134060
H       2.762333   2.210066   2.446724
H       3.351860   -0.277249  2.981742
H       1.730808   -0.442501  3.702781
H       2.215087   -1.501603  2.349859
H       -0.772628  -2.366444  3.591751
H       -1.161502  -4.016558  4.138045
H       0.518267   -3.427848  4.204411
H       0.434781   -5.493855  1.091859
H       1.266070   -5.362004  2.667053
H       -0.410781  -5.957959  2.594727
H       -3.704088  -3.462360  -3.155784
C       -0.546334  -2.920510  -3.027514
N       -1.677901  -3.280412  -3.666668
H       3.279888   -2.018052  -0.776172
N       1.947889   -2.836528  -2.103993
C       3.189693   -2.703825  -1.610610
N       0.414846   -3.735920  -3.581353
C       -1.447303  -4.286287  -4.602168
C       1.752881   -3.671352  -3.135380
H       -2.237161  -4.699927  -5.209842
C       4.278360   -3.400243  -2.122840
C       -0.126840  -4.579273  -4.551788
H       5.264088   -3.266085  -1.692146
C       2.781475   -4.410435  -3.720640
C       4.063530   -4.267018  -3.196895
H       0.451069   -5.302207  -5.102899
H       2.595639   -5.071247  -4.557907
H       4.886338   -4.827725  -3.628652
C       -2.988162  -2.681657  -3.424577
H       -3.334093  -2.168243  -4.325907
H       -2.893181  -1.969805  -2.605022
59                        
2.38
Cl      -1.830439  -0.518140  -0.661760
Fe      0.108260   -1.703268  -1.461232
H       1.223329   2.051100   -2.549968
C       0.588243   1.194395   -2.813808
N       -0.483588  1.518899   -3.538601
C       -0.799555  2.910795   -3.845057
C       -1.420559  0.509903   -4.020935
O       0.912327   0.045407   -2.451067
H       0.872251   0.887231   0.026520
C       1.295490   0.073933   0.623058
N       1.753263   0.425637   1.821556
C       1.725333   1.813639   2.272649
C       2.316728   -0.560665  2.740317
O       1.320660   -1.096384  0.179768
H       -0.792333  -2.145761  1.404975
C       -0.402171  -3.149922  1.201081
N       -0.160143  -3.878974  2.297819
C       -0.407838  -3.347687  3.632565
C       0.369047   -5.235167  2.211431
O       -0.220345  -3.537003  0.031301
H       -0.846402  3.053593   -4.929555
H       -1.769230  3.176753   -3.410931
H       -0.033269  3.568860   -3.430546
H       -0.979064  -0.477020  -3.897717
H       -2.351327  0.555641   -3.448197
H       -1.630104  0.691236   -5.079511
H       1.282280   2.447026   1.501658
H       1.131788   1.895285   3.188941
H       2.743625   2.159757   2.478198
H       3.379481   -0.353874  2.904512
H       1.791885   -0.505040  3.699219
H       2.197673   -1.555857  2.314154
H       -0.791116  -2.327404  3.561002
H       -1.142319  -3.968356  4.157475
H       0.522063   -3.337189  4.211963
H       0.515087   -5.492691  1.163099
H       1.325303   -5.295924  2.742555
H       -0.333220  -5.940500  2.669195
H       -3.711416  -3.439723  -3.210173
C       -0.546214  -2.908473  -3.052725
N       -1.677042  -3.273146  -3.690325
H       3.271519   -1.995322  -0.792008
N       1.942740   -2.824376  -2.116714
C       3.182233   -2.692097  -1.617274
N       0.413273   -3.736941  -3.589430
C       -1.447257  -4.294487  -4.608954
C       1.749008   -3.673715  -3.136467
H       -2.236726  -4.713712  -5.213236
C       4.269584   -3.402957  -2.112066
C       -0.128449  -4.593039  -4.548335
H       5.253386   -3.268434  -1.677141
C       2.776367   -4.428213  -3.703660
C       4.056031   -4.284695  -3.174073
H       0.448218   -5.327638  -5.085126
H       2.591461   -5.100828  -4.531671
H       4.877956   -4.857099  -3.591912
C       -2.985586  -2.663779  -3.465501
H       -3.314137  -2.144454  -4.369971
H       -2.897172  -1.955959  -2.641835
59                        
2.48
Cl      -1.852722  -0.528377  -0.682763
Fe      0.095656   -1.675333  -1.499260
H       1.218144   2.074776   -2.556775
C       0.580262   1.220666   -2.820714
N       -0.487793  1.546022   -3.549603
C       -0.800677  2.938587   -3.857541
C       -1.425235  0.538149   -4.034226
O       0.899611   0.071085   -2.453569
H       0.849255   0.881761   0.043488
C       1.264843   0.055214   0.627213
N       1.722559   0.382132   1.832382
C       1.712174   1.763391   2.304811
C       2.279122   -0.624788  2.733114
O       1.282468   -1.107935  0.164298
H       -0.846317  -2.194981  1.367940
C       -0.413791  -3.187178  1.188324
N       -0.112014  -3.862896  2.306987
C       -0.357592  -3.296246  3.626843
C       0.479323   -5.194578  2.256105
O       -0.239744  -3.607137  0.030864
H       -0.842999  3.080968   -4.942202
H       -1.771676  3.205529   -3.427153
H       -0.035228  3.595593   -3.439943
H       -0.978022  -0.448370  -3.928438
H       -2.350426  0.572482   -3.451804
H       -1.645670  0.731381   -5.088270
H       1.277153   2.414060   1.543764
H       1.119925   1.838374   3.222433
H       2.734886   2.093223   2.515128
H       3.351340   -0.451062  2.872508
H       1.779592   -0.556594  3.704385
H       2.119903   -1.614200  2.306445
H       -0.788922  -2.297593  3.527859
H       -1.052405  -3.929593  4.189584
H       0.581671   -3.222830  4.186538
H       0.620775   -5.478903  1.213984
H       1.445705   -5.193113  2.772260
H       -0.180829  -5.917580  2.748121
H       -3.726201  -3.404523  -3.281250
C       -0.554020  -2.895555  -3.078873
N       -1.681925  -3.258574  -3.722372
H       3.249938   -1.980250  -0.796748
N       1.926744   -2.816500  -2.122790
C       3.161958   -2.689383  -1.611431
N       0.403397   -3.738675  -3.595638
C       -1.452005  -4.293141  -4.625910
C       1.734782   -3.682119  -3.129095
H       -2.239367  -4.713085  -5.232387
C       4.246588   -3.421040  -2.081108
C       -0.136444  -4.602087  -4.548844
H       5.226902   -3.289567  -1.637496
C       2.759581   -4.458600  -3.670460
C       4.034869   -4.319596  -3.129220
H       0.438953   -5.348078  -5.071064
H       2.576209   -5.144932  -4.487450
H       4.854747   -4.908926  -3.527046
C       -2.987523  -2.635291  -3.519135
H       -3.293537  -2.108219  -4.427051
H       -2.907072  -1.932788  -2.690215
59                        
2.58
Cl      -1.881420  -0.547474  -0.713608
Fe      0.078826   -1.659587  -1.539183
H       1.214139   2.085878   -2.542261
C       0.574251   1.237577   -2.818456
N       -0.488281  1.572604   -3.550021
C       -0.796490  2.969208   -3.845183
C       -1.424921  0.571446   -4.050538
O       0.887601   0.082762   -2.460853
H       0.792839   0.862523   0.072675
C       1.218311   0.025308   0.633891
N       1.685874   0.326775   1.841519
C       1.671988   1.696560   2.346459
C       2.261464   -0.697187  2.710710
O       1.238110   -1.127353  0.144906
H       -0.943227  -2.264298  1.325533
C       -0.434190  -3.225743  1.176219
N       -0.046102  -3.818840  2.317669
C       -0.320834  -3.221101  3.617233
C       0.660511   -5.093629  2.308442
O       -0.255486  -3.684259  0.036253
H       -0.830622  3.123215   -4.928491
H       -1.770053  3.232941   -3.418812
H       -0.032963  3.620120   -3.414824
H       -0.975563  -0.416095  -3.963848
H       -2.349160  0.593778   -3.466098
H       -1.647247  0.782964   -5.100517
H       1.225251   2.362075   1.605376
H       1.088648   1.746075   3.271424
H       2.694792   2.027652   2.554092
H       3.336146   -0.524886  2.831908
H       1.781486   -0.648206  3.692788
H       2.093897   -1.678253  2.268226
H       -0.827568  -2.262407  3.485079
H       -0.959539  -3.881709  4.214519
H       0.615339   -3.053885  4.161501
H       0.813965   -5.403718  1.275285
H       1.629450   -4.986137  2.808662
H       0.074869   -5.854144  2.837185
H       -3.746591  -3.356074  -3.381915
C       -0.567053  -2.887022  -3.112619
N       -1.690287  -3.238457  -3.770572
H       3.216356   -2.000020  -0.786810
N       1.901441   -2.828793  -2.125949
C       3.129589   -2.717570  -1.594103
N       0.386465   -3.745592  -3.610538
C       -1.460875  -4.280930  -4.664888
C       1.711054   -3.705143  -3.123231
H       -2.244872  -4.693607  -5.280623
C       4.208512   -3.475224  -2.034637
C       -0.150902  -4.607160  -4.566614
H       5.183093   -3.355666  -1.575333
C       2.730626   -4.507453  -3.635818
C       3.998688   -4.383984  -3.074228
H       0.421800   -5.364105  -5.075847
H       2.549041   -5.202090  -4.446129
H       4.814326   -4.993683  -3.449400
C       -2.990406  -2.596083  -3.592537
H       -3.265405  -2.054289  -4.501755
H       -2.919815  -1.904427  -2.753778
59                        
2.68
Cl      -1.891747  -0.564361  -0.724634
Fe      0.079582   -1.635681  -1.566684
H       1.208316   2.107772   -2.549532
C       0.567775   1.260193   -2.825281
N       -0.495069  1.594125   -3.556035
C       -0.804925  2.990797   -3.850209
C       -1.430560  0.591924   -4.057285
O       0.881760   0.105082   -2.467505
H       0.772728   0.859341   0.082890
C       1.203354   0.016587   0.631852
N       1.681489   0.305670   1.837964
C       1.672921   1.670538   2.356480
C       2.269122   -0.726359  2.689471
O       1.220167   -1.131241  0.130653
H       -0.954261  -2.311929  1.301851
C       -0.431441  -3.269973  1.176015
N       -0.031337  -3.824604  2.334738
C       -0.321733  -3.200493  3.617939
C       0.691332   -5.089732  2.359123
O       -0.247758  -3.756710  0.050277
H       -0.837943  3.145642   -4.933380
H       -1.779326  3.252393   -3.424605
H       -0.042898  3.642289   -3.418159
H       -0.975472  -0.394126  -3.983041
H       -2.350469  0.604553   -3.465797
H       -1.661744  0.810976   -5.103662
H       1.217680   2.343111   1.627069
H       1.100030   1.710668   3.288351
H       2.697952   1.999806   2.555747
H       3.347318   -0.561705  2.788260
H       1.810810   -0.678532  3.681770
H       2.085204   -1.704225  2.246333
H       -0.836625  -2.249932  3.460195
H       -0.958601  -3.853141  4.226182
H       0.608323   -3.011352  4.165559
H       0.853489   -5.421511  1.333992
H       1.656610   -4.958571  2.860901
H       0.113395   -5.846046  2.902531
H       -3.749717  -3.338300  -3.418594
C       -0.566456  -2.878452  -3.126491
N       -1.688929  -3.231995  -3.784648
H       3.213481   -1.975298  -0.802433
N       1.899370   -2.815250  -2.135675
C       3.126118   -2.702622  -1.600781
N       0.385419   -3.745254  -3.612710
C       -1.460246  -4.283743  -4.668050
C       1.708482   -3.704454  -3.121418
H       -2.243739  -4.699241  -5.282517
C       4.202987   -3.471204  -2.027065
C       -0.151880  -4.614068  -4.561987
H       5.176458   -3.349874  -1.565902
C       2.725906   -4.518662  -3.619055
C       3.992565   -4.393279  -3.054714
H       0.419726   -5.378026  -5.061876
H       2.543795   -5.223917  -4.420010
H       4.806596   -5.012046  -3.418327
C       -2.987176  -2.582210  -3.619867
H       -3.249179  -2.037827  -4.531394
H       -2.922152  -1.892346  -2.779289
59                        
2.78
Cl      -1.899627  -0.581447  -0.735767
Fe      0.081629   -1.619463  -1.589439
H       1.198770   2.124609   -2.551033
C       0.560013   1.276641   -2.828770
N       -0.502950  1.608473   -3.559522
C       -0.817224  3.005013   -3.850557
C       -1.435092  0.604178   -4.063418
O       0.876879   0.121320   -2.472699
H       0.752543   0.849613   0.095683
C       1.192417   0.002918   0.631163
N       1.684695   0.281598   1.833647
C       1.680989   1.641961   2.364228
C       2.290288   -0.756313  2.665388
O       1.206566   -1.140280  0.118560
H       -0.955965  -2.346657  1.282391
C       -0.433554  -3.308716  1.184816
N       -0.034017  -3.826925  2.362236
C       -0.330665  -3.166492  3.625311
C       0.684069   -5.092960  2.426623
O       -0.248973  -3.829658  0.075984
H       -0.848541  3.162529   -4.933347
H       -1.793385  3.261661   -3.426130
H       -0.058471  3.657980   -3.415059
H       -0.972598  -0.379469  -4.002628
H       -2.350792  0.604595   -3.465333
H       -1.675099  0.831656   -5.105874
H       1.212569   2.319604   1.648002
H       1.122788   1.672315   3.305266
H       2.708266   1.971997   2.550082
H       3.371530   -0.596944  2.735875
H       1.858911   -0.709573  3.669581
H       2.090049   -1.731802  2.224079
H       -0.838950  -2.217760  3.437527
H       -0.975856  -3.798434  4.246796
H       0.595947   -2.967320  4.175249
H       0.843423   -5.457871  1.412323
H       1.650709   -4.950054  2.922694
H       0.104191   -5.829696  2.994543
H       -3.747392  -3.335190  -3.446047
C       -0.563068  -2.874091  -3.139250
N       -1.684340  -3.229880  -3.798262
H       3.214529   -1.953512  -0.818995
N       1.901777   -2.802226  -2.148380
C       3.128134   -2.685344  -1.613247
N       0.389838   -3.742176  -3.620780
C       -1.453673  -4.284361  -4.677684
C       1.712445   -3.697786  -3.128693
H       -2.235980  -4.702022  -5.292194
C       4.205917   -3.455472  -2.034251
C       -0.145396  -4.614067  -4.568150
H       5.178973   -3.330364  -1.573251
C       2.730718   -4.514385  -3.620391
C       3.996936   -4.384264  -3.056120
H       0.427221   -5.379774  -5.064171
H       2.549584   -5.225020  -4.416785
H       4.811710   -5.004663  -3.415228
C       -2.983004  -2.579133  -3.640084
H       -3.238442  -2.032063  -4.551869
H       -2.923091  -1.891856  -2.797109
59                        
2.88
Cl      -1.963273  -0.661408  -0.759752
Fe      0.042956   -1.650345  -1.610072
H       1.210046   2.088090   -2.522099
C       0.553774   1.256926   -2.809092
N       -0.503966  1.617916   -3.533450
C       -0.792724  3.023509   -3.806744
C       -1.455138  0.635976   -4.046113
O       0.847569   0.090869   -2.468619
H       0.564818   0.777692   0.182002
C       1.096400   -0.052274  0.657332
N       1.656514   0.224264   1.830057
C       1.614853   1.568429   2.399069
C       2.390301   -0.794750  2.577978
O       1.143691   -1.178809  0.110857
H       -1.021181  -2.432037  1.247870
C       -0.433224  -3.360205  1.205383
N       0.009264   -3.769456  2.411572
C       -0.329653  -3.050101  3.630677
C       0.815868   -4.974182  2.551530
O       -0.218891  -3.937766  0.131897
H       -0.824737  3.194450   -4.887472
H       -1.762231  3.293930   -3.375640
H       -0.019954  3.656546   -3.366467
H       -1.003533  -0.354115  -4.012414
H       -2.363088  0.633897   -3.436321
H       -1.705308  0.888558   -5.080226
H       1.053924   2.234293   1.740585
H       1.130479   1.541893   3.380192
H       2.632685   1.954748   2.515771
H       3.465558   -0.590782  2.535370
H       2.067271   -0.774545  3.622609
H       2.184122   -1.773811  2.147365
H       -0.893468  -2.147278  3.383947
H       -0.936527  -3.678488  4.293284
H       0.581764   -2.760124  4.165222
H       0.997236   -5.391076  1.561141
H       1.771991   -4.731559  3.029309
H       0.292909   -5.712772  3.170238
H       -3.755137  -3.314456  -3.598089
C       -0.577249  -2.878876  -3.191791
N       -1.682958  -3.208446  -3.889839
H       3.148168   -2.039561  -0.757739
N       1.864281   -2.843813  -2.141785
C       3.075897   -2.754161  -1.568814
N       0.383002   -3.739056  -3.672645
C       -1.435184  -4.239273  -4.792138
C       1.692476   -3.717830  -3.144613
H       -2.203435  -4.634694  -5.438290
C       4.155701   -3.529735  -1.974320
C       -0.132139  -4.580378  -4.657761
H       5.116267   -3.426829  -1.482671
C       2.714591   -4.536817  -3.624048
C       3.965448   -4.434333  -3.021142
H       0.448761   -5.335599  -5.160090
H       2.547915   -5.229116  -4.439542
H       4.782649   -5.057676  -3.369448
C       -2.982802  -2.556244  -3.746638
H       -3.210735  -1.979280  -4.647200
H       -2.943734  -1.896748  -2.880639
59                        
2.98
Cl      -1.968945  -0.672025  -0.779129
Fe      0.041574   -1.645126  -1.635888
H       1.198088   2.093363   -2.506158
C       0.546438   1.263091   -2.805332
N       -0.512233  1.627488   -3.526149
C       -0.809484  3.034980   -3.780224
C       -1.456635  0.647065   -4.054182
O       0.846019   0.093598   -2.480798
H       0.487864   0.732631   0.244580
C       1.064249   -0.091455  0.675869
N       1.656256   0.169158   1.836155
C       1.596331   1.495662   2.444069
C       2.454133   -0.845716  2.521962
O       1.129093   -1.200209  0.095185
H       -1.059795  -2.464277  1.213553
C       -0.457393  -3.384532  1.209710
N       0.003505   -3.724962  2.431632
C       -0.343326  -2.955307  3.617040
C       0.830882   -4.907894  2.623669
O       -0.243576  -4.011126  0.165075
H       -0.838812  3.221370   -4.858460
H       -1.782351  3.292232   -3.348757
H       -0.042769  3.666732   -3.327765
H       -0.998541  -0.340559  -4.036037
H       -2.364691  0.629820   -3.444811
H       -1.708037  0.913835   -5.084388
H       0.987122   2.160054   1.828403
H       1.154993   1.426562   3.443154
H       2.605465   1.911958   2.529232
H       3.521294   -0.627721  2.406536
H       2.204308   -0.837108  3.586340
H       2.230953   -1.824266  2.098446
H       -0.913013  -2.068277  3.329694
H       -0.946740  -3.557775  4.306549
H       0.564683   -2.635313  4.139822
H       1.010089   -5.370402  1.653243
H       1.787331   -4.626809  3.079519
H       0.326141   -5.623531  3.283309
H       -3.748412  -3.312474  -3.637546
C       -0.571911  -2.879241  -3.215302
N       -1.674859  -3.207285  -3.918403
H       3.139702   -2.050198  -0.757037
N       1.862398   -2.850111  -2.149799
C       3.071096   -2.762872  -1.569990
N       0.389281   -3.740944  -3.690899
C       -1.424123  -4.238603  -4.819156
C       1.695906   -3.721763  -3.155688
H       -2.189773  -4.633190  -5.468891
C       4.152523   -3.538248  -1.971439
C       -0.122214  -4.581670  -4.678236
H       5.110364   -3.437102  -1.474142
C       2.720009   -4.540216  -3.631566
C       3.967617   -4.440086  -3.021548
H       0.459971   -5.338177  -5.177127
H       2.557337   -5.230125  -4.449884
H       4.786389   -5.062978  -3.366937
C       -2.974929  -2.554360  -3.780390
H       -3.197922  -1.975172  -4.680724
H       -2.940043  -1.897216  -2.912433
59                        
3.18
Cl      -1.946095  -0.469847  -0.807806
Fe      0.066431   -1.444597  -1.720087
H       1.321808   2.137275   -2.856671
C       0.633147   1.320263   -3.102693
N       -0.426626  1.684367   -3.820532
C       -0.687943  3.087067   -4.134904
C       -1.414449  0.705141   -4.268126
O       0.894054   0.153872   -2.732778
H       0.028375   0.394965   0.891887
C       0.894034   -0.271444  0.954034
N       1.599372   -0.202243  2.078063
C       1.294841   0.787595   3.108780
C       2.767526   -1.055560  2.288391
O       1.164224   -1.056002  0.014055
H       -1.208693  -2.537974  1.052097
C       -0.472805  -3.356344  1.109872
N       0.058896   -3.503157  2.344161
C       -0.395627  -2.703430  3.471011
C       1.056805   -4.528584  2.613747
O       -0.181698  -4.034615  0.120513
H       -0.748858  3.220215   -5.219434
H       -1.636261  3.398290   -3.684657
H       0.114446   3.713734   -3.741003
H       -0.952821  -0.282112  -4.303577
H       -2.261920  0.677191   -3.576349
H       -1.761215  0.981795   -5.266664
H       0.407627   1.357087   2.826175
H       1.108529   0.285638   4.063060
H       2.139338   1.473940   3.227334
H       3.688165   -0.491811  2.103146
H       2.771364   -1.406907  3.323530
H       2.717448   -1.907095  1.610933
H       -1.108408  -1.948999  3.129732
H       -0.881992  -3.335293  4.223822
H       0.453047   -2.196682  3.943694
H       1.318343   -5.015601  1.674478
H       1.951723   -4.074474  3.053873
H       0.662389   -5.273299  3.315334
H       -3.808661  -3.190247  -3.515421
C       -0.612120  -2.812146  -3.161208
N       -1.735618  -3.167925  -3.815958
H       3.196683   -1.795902  -0.934121
N       1.854639   -2.717995  -2.183191
C       3.083046   -2.598102  -1.652729
N       0.318133   -3.735119  -3.575911
C       -1.527723  -4.278906  -4.627930
C       1.637387   -3.696714  -3.073592
H       -2.314276  -4.705812  -5.230575
C       4.131975   -3.446145  -1.987896
C       -0.232406  -4.643685  -4.477895
H       5.107226   -3.312371  -1.533929
C       2.623912   -4.598034  -3.473388
C       3.891756   -4.463311  -2.914178
H       0.321950   -5.454252  -4.920381
H       2.417119   -5.377412  -4.195849
H       4.682734   -5.147994  -3.202667
C       -3.014130  -2.467645  -3.715307
H       -3.227115  -1.945349  -4.652158
H       -2.952150  -1.754119  -2.894629
59                        
3.28
Cl      -1.921039  -0.431348  -0.798798
Fe      0.079579   -1.418974  -1.723535
H       1.308776   2.161847   -2.872832
C       0.628097   1.337898   -3.117550
N       -0.432689  1.689261   -3.839724
C       -0.704180  3.088233   -4.162387
C       -1.412381  0.700234   -4.284072
O       0.898985   0.175141   -2.742390
H       0.082739   0.398343   0.898803
C       0.929609   -0.292082  0.957335
N       1.635797   -0.248722  2.081704
C       1.355561   0.740468   3.119839
C       2.777934   -1.136509  2.291733
O       1.179515   -1.078092  0.012438
H       -1.161224  -2.570500  0.961153
C       -0.443899  -3.397478  1.089928
N       0.014210   -3.504477  2.358223
C       -0.488849  -2.652746  3.424544
C       0.972392   -4.537442  2.724497
O       -0.109465  -4.116742  0.144967
H       -0.761894  3.215164   -5.247821
H       -1.656771  3.393787   -3.717409
H       0.091498   3.723423   -3.768608
H       -0.942573  -0.283285  -4.317491
H       -2.258908  0.666913   -3.591281
H       -1.762226  0.971334   -5.282989
H       0.480692   1.331670   2.843458
H       1.160632   0.235855   4.070994
H       2.215866   1.406377   3.241415
H       3.714776   -0.583920  2.163513
H       2.739493   -1.533987  3.309639
H       2.733561   -1.954944  1.574579
H       -1.170149  -1.904163  3.013161
H       -1.025533  -3.246202  4.174466
H       0.339426   -2.136690  3.922920
H       1.269691   -5.071752  1.822231
H       1.854868   -4.084354  3.190199
H       0.524624   -5.240886  3.436608
H       -3.801259  -3.230231  -3.414643
C       -0.606431  -2.811234  -3.138291
N       -1.737124  -3.182575  -3.771508
H       3.233582   -1.717925  -1.006799
N       1.879069   -2.670697  -2.219416
C       3.116087   -2.528342  -1.715716
N       0.328566   -3.721279  -3.569728
C       -1.529441  -4.291676  -4.585758
C       1.657484   -3.661191  -3.095128
H       -2.321290  -4.730282  -5.172839
C       4.169862   -3.365080  -2.064246
C       -0.226397  -4.638281  -4.460009
H       5.152388   -3.213107  -1.632200
C       2.647387   -4.553978  -3.505416
C       3.924592   -4.395746  -2.974199
H       0.330868   -5.440990  -4.913063
H       2.435989   -5.344949  -4.213821
H       4.718724   -5.073099  -3.271207
C       -3.022863  -2.499568  -3.646478
H       -3.268299  -1.994652  -4.584828
H       -2.949157  -1.772592  -2.838634
59                        
3.48
Cl      -1.792190  -0.308310  -0.851453
Fe      0.157136   -1.421929  -1.725756
H       1.347742   2.173307   -2.805351
C       0.696017   1.333619   -3.073622
N       -0.366629  1.666440   -3.800779
C       -0.675628  3.063254   -4.098600
C       -1.315640  0.662532   -4.276871
O       1.001057   0.172266   -2.718011
H       0.257155   0.318115   0.907784
C       1.057366   -0.425908  0.970705
N       1.773333   -0.412568  2.089317
C       1.566589   0.609042   3.113312
C       2.857650   -1.368469  2.307248
O       1.249519   -1.237355  0.033006
H       -1.310339  -2.526060  0.912775
C       -0.670328  -3.391033  1.153417
N       -0.288099  -3.413524  2.451615
C       -0.769860  -2.425625  3.403856
C       0.563938   -4.476263  2.964508
O       -0.347434  -4.217332  0.296856
H       -0.722431  3.211043   -5.181956
H       -1.643194  3.329733   -3.660998
H       0.094513   3.713895   -3.680203
H       -0.831952  -0.313986  -4.296484
H       -2.182757  0.617662   -3.611434
H       -1.636440  0.929348   -5.286882
H       0.721836   1.243939   2.840213
H       1.360408   0.134050   4.077184
H       2.465412   1.226755   3.208439
H       3.825124   -0.860210  2.237954
H       2.758499   -1.804043  3.305719
H       2.800190   -2.153556  1.554884
H       -1.363405  -1.668197  2.885927
H       -1.392735  -2.898353  4.172822
H       0.072829   -1.931367  3.899795
H       0.848577   -5.123998  2.135452
H       1.464081   -4.050862  3.422861
H       0.031227   -5.063131  3.722358
H       -3.751088  -3.299375  -3.221632
C       -0.564036  -2.812719  -3.126045
N       -1.715846  -3.196463  -3.712219
H       3.338924   -1.704947  -1.124222
N       1.956206   -2.647901  -2.313023
C       3.212404   -2.482689  -1.867968
N       0.370100   -3.687896  -3.627506
C       -1.522606  -4.279139  -4.564081
C       1.721876   -3.601714  -3.224836
H       -2.332282  -4.724139  -5.121160
C       4.274911   -3.259238  -2.315710
C       -0.206676  -4.595380  -4.512813
H       5.273819   -3.091812  -1.929355
C       2.718514   -4.434145  -3.733532
C       4.016758   -4.251701  -3.264048
H       0.346113   -5.372248  -5.013867
H       2.497113   -5.196514  -4.469714
H       4.817425   -4.881347  -3.638368
C       -3.010132  -2.549157  -3.507728
H       -3.328653  -2.059027  -4.431757
H       -2.905103  -1.812192  -2.712492
59                        
3.58
Cl      -1.685137  -0.438377  -0.646642
Fe      0.252677   -1.478060  -1.658970
H       1.360733   2.134691   -2.769890
C       0.701578   1.295778   -3.021955
N       -0.384691  1.630680   -3.712217
C       -0.703614  3.028287   -3.995990
C       -1.347168  0.626068   -4.159622
O       1.019019   0.132579   -2.683867
H       0.245106   -0.160634  1.204565
C       1.179801   -0.719813  1.100483
N       1.993937   -0.693570  2.149574
C       1.695376   0.123986   3.323524
C       3.270180   -1.407771  2.139489
O       1.433875   -1.341472  0.040179
H       -1.505838  -3.046837  0.525647
C       -0.671416  -3.543652  1.045898
N       -0.545405  -3.131651  2.329966
C       -1.497362  -2.204588  2.923967
C       0.484731   -3.684941  3.195117
O       0.061505   -4.354073  0.476270
H       -0.782588  3.179516   -5.076987
H       -1.657853  3.292576   -3.528954
H       0.078131   3.678152   -3.598459
H       -0.856661  -0.346110  -4.215946
H       -2.182593  0.563233   -3.455478
H       -1.717248  0.905414   -5.148958
H       0.731532   0.620436   3.196790
H       1.661361   -0.504619  4.218622
H       2.472953   0.883269   3.454021
H       4.096241   -0.699407  2.016128
H       3.393406   -1.935864  3.088883
H       3.274143   -2.123677  1.318976
H       -2.146676  -1.796297  2.145935
H       -2.109219  -2.703719  3.685308
H       -0.965048  -1.374317  3.401695
H       1.147966   -4.306759  2.593932
H       1.060403   -2.875816  3.657002
H       0.036595   -4.290346  3.992304
H       -3.694886  -3.393347  -2.995613
C       -0.522429  -2.852176  -3.053451
N       -1.696027  -3.223883  -3.603083
H       3.467317   -1.724162  -1.246164
N       2.036680   -2.657103  -2.384803
C       3.311683   -2.488030  -1.998611
N       0.398345   -3.684258  -3.643882
C       -1.529215  -4.257333  -4.518815
C       1.767725   -3.593054  -3.305254
H       -2.358376  -4.685652  -5.060251
C       4.358421   -3.243619  -2.514436
C       -0.207709  -4.553403  -4.547524
H       5.373465   -3.073521  -2.174030
C       2.745460   -4.405525  -3.878554
C       4.063415   -4.219531  -3.469054
H       0.331378   -5.291660  -5.117038
H       2.495229   -5.157218  -4.616510
H       4.850355   -4.834143  -3.894003
C       -2.989236  -2.615629  -3.297192
H       -3.373472  -2.100441  -4.181646
H       -2.851979  -1.905432  -2.482894
59                        
3.68
Cl      -1.692055  -0.431679  -0.650012
Fe      0.246005   -1.466954  -1.663052
H       1.353577   2.137578   -2.778303
C       0.694080   1.299408   -3.031690
N       -0.393723  1.635686   -3.718483
C       -0.713462  3.033813   -3.998835
C       -1.357028  0.631794   -4.165817
O       1.012576   0.134837   -2.698410
H       0.251840   -0.135098  1.195448
C       1.176632   -0.711214  1.096378
N       1.986587   -0.697900  2.148655
C       1.698872   0.127819   3.319511
C       3.249434   -1.435624  2.143736
O       1.423637   -1.341117  0.039064
H       -1.409449  -3.083649  0.500629
C       -0.602745  -3.584271  1.059940
N       -0.513689  -3.144381  2.337818
C       -1.470250  -2.189174  2.878013
C       0.473981   -3.697520  3.251165
O       0.131156   -4.424178  0.536108
H       -0.793373  3.187451   -5.079414
H       -1.667472  3.296401   -3.530387
H       0.068298   3.683114   -3.600424
H       -0.866976  -0.340498  -4.223399
H       -2.191681  0.568969   -3.460792
H       -1.728061  0.912051   -5.154525
H       0.745741   0.643141   3.187089
H       1.647616   -0.498513  4.215365
H       2.490844   0.871688   3.452531
H       4.088019   -0.744704  2.006643
H       3.366688   -1.951832  3.100256
H       3.236380   -2.163264  1.333586
H       -2.073317  -1.774697  2.066581
H       -2.127226  -2.665003  3.616444
H       -0.940360  -1.366208  3.371014
H       1.145443   -4.345626  2.688124
H       1.048989   -2.889044  3.715051
H       -0.013844  -4.275871  4.045155
H       -3.700187  -3.392249  -3.001383
C       -0.527555  -2.849146  -3.051228
N       -1.700324  -3.218754  -3.604213
H       3.460998   -1.719805  -1.242100
N       2.031575   -2.650981  -2.383723
C       3.306010   -2.482838  -1.995550
N       0.394335   -3.677957  -3.644277
C       -1.531857  -4.248278  -4.524009
C       1.763615   -3.586446  -3.304760
H       -2.360102  -4.674749  -5.068290
C       4.353263   -3.238344  -2.510640
C       -0.210157  -4.543717  -4.552118
H       5.367911   -3.068831  -2.168741
C       2.741761   -4.398642  -3.877734
C       4.059304   -4.213154  -3.466625
H       0.329988   -5.279375  -5.124012
H       2.492174   -5.149842  -4.616410
H       4.846635   -4.827495  -3.891243
C       -2.994319  -2.612598  -3.297344
H       -3.377024  -2.092732  -4.179730
H       -2.858849  -1.906623  -2.479098
59                        
3.78
Cl      -1.676157  -0.404860  -0.659361
Fe      0.261160   -1.438165  -1.675126
H       1.352659   2.155976   -2.819988
C       0.693773   1.314990   -3.065267
N       -0.401493  1.645488   -3.742651
C       -0.729343  3.041829   -4.022854
C       -1.365480  0.637200   -4.178615
O       1.019344   0.152080   -2.731972
H       0.266951   -0.117147  1.186171
C       1.189034   -0.697982  1.089330
N       1.986636   -0.705717  2.150837
C       1.692566   0.107142   3.329081
C       3.242327   -1.455627  2.151153
O       1.443976   -1.314253  0.025696
H       -1.347705  -3.108292  0.481618
C       -0.568661  -3.620349  1.070295
N       -0.507138  -3.166882  2.345025
C       -1.457809  -2.184974  2.846283
C       0.445019   -3.725678  3.292001
O       0.161796   -4.481276  0.576915
H       -0.821483  3.192451   -5.102856
H       -1.679236  3.301888   -3.544754
H       0.054244   3.694968   -3.634443
H       -0.873829  -0.334433  -4.233484
H       -2.195737  0.576855   -3.468198
H       -1.742990  0.911184   -5.166660
H       0.746731   0.634396   3.191576
H       1.623646   -0.530351  4.215836
H       2.490530   0.840675   3.481874
H       4.089268   -0.770981  2.035514
H       3.341963   -1.987233  3.101206
H       3.233042   -2.170728  1.329844
H       -2.028307  -1.767050  2.013251
H       -2.145538  -2.637986  3.570926
H       -0.924281  -1.367945  3.345136
H       1.106392   -4.409029  2.759562
H       1.036895   -2.923710  3.746376
H       -0.076376  -4.266865  4.090756
H       -3.696333  -3.381703  -2.973493
C       -0.523283  -2.836313  -3.041578
N       -1.698994  -3.210969  -3.584948
H       3.475919   -1.691151  -1.265619
N       2.040023   -2.631357  -2.392017
C       3.316501   -2.460642  -2.011574
N       0.395429   -3.670003  -3.633069
C       -1.535391  -4.248108  -4.496957
C       1.766615   -3.575720  -3.302251
H       -2.366571  -4.679299  -5.032979
C       4.360516   -3.221938  -2.524647
C       -0.213833  -4.543473  -4.530111
H       5.376978   -3.050119  -2.189362
C       2.741219   -4.394269  -3.872137
C       4.060979   -4.205611  -3.469763
H       0.323317   -5.283491  -5.099196
H       2.487275   -5.152792  -4.601794
H       4.845697   -4.824658  -3.892369
C       -2.991899  -2.603376  -3.276279
H       -3.378211  -2.088394  -4.159979
H       -2.853466  -1.893043  -2.462379
59                        
3.88
Cl      -1.643830  -0.334700  -0.671070
Fe      0.285729   -1.377625  -1.684721
H       1.370238   2.196991   -2.874147
C       0.712982   1.351872   -3.108963
N       -0.386549  1.672403   -3.783731
C       -0.720369  3.065042   -4.075280
C       -1.349604  0.656999   -4.205365
O       1.044283   0.192595   -2.767535
H       0.279957   -0.114895  1.190009
C       1.202411   -0.694759  1.091555
N       1.989082   -0.722524  2.160815
C       1.680036   0.064418   3.352754
C       3.244830   -1.472044  2.162580
O       1.467186   -1.291028  0.018723
H       -1.315926  -3.153026  0.416268
C       -0.556705  -3.669918  1.027457
N       -0.516090  -3.202087  2.297900
C       -1.466330  -2.205249  2.769522
C       0.405971   -3.765274  3.271848
O       0.169975   -4.548493  0.560652
H       -0.818759  3.205009   -5.156134
H       -1.668532  3.326452   -3.594539
H       0.063216   3.724290   -3.697302
H       -0.854760  -0.313329  -4.255514
H       -2.174890  0.599067   -3.488966
H       -1.734284  0.921529   -5.193184
H       0.736872   0.596268   3.214463
H       1.598700   -0.592320  4.224348
H       2.476887   0.793075   3.532272
H       4.093193   -0.781556  2.109951
H       3.315624   -2.052236  3.086713
H       3.262996   -2.143040  1.305119
H       -2.007122  -1.780849  1.920114
H       -2.180279  -2.646037  3.476205
H       -0.935133  -1.394751  3.281177
H       1.069652   -4.463063  2.761469
H       0.998509   -2.967299  3.732390
H       -0.141282  -4.291278  4.063474
H       -3.683008  -3.385880  -2.827756
C       -0.522030  -2.817984  -2.995942
N       -1.706082  -3.216711  -3.503068
H       3.503926   -1.598122  -1.335316
N       2.052775   -2.577704  -2.407892
C       3.334586   -2.391128  -2.054141
N       0.390267   -3.662853  -3.582336
C       -1.553964  -4.279484  -4.386988
C       1.767050   -3.552579  -3.281065
H       -2.393149  -4.731941  -4.892074
C       4.372518   -3.165649  -2.559588
C       -0.231252  -4.566652  -4.439783
H       5.393892   -2.980226  -2.247250
C       2.734689   -4.386845  -3.840007
C       4.060411   -4.180807  -3.466744
H       0.299515   -5.318510  -4.999301
H       2.470866   -5.170990  -4.538403
H       4.840059   -4.811329  -3.881693
C       -2.997931  -2.612477  -3.183333
H       -3.415920  -2.140871  -4.076726
H       -2.846226  -1.866711  -2.404387
59
Frame 1
 Cl        -2.084156552629        1.470972383885        0.372296274457
 Fe        -0.179087748659        0.378411914847       -0.608826575976
 H          0.941628769859        3.909038730946       -1.854631010019
 C          0.277660635578        3.067390234223       -2.083353323772
 N         -0.819595875767        3.392301693078       -2.759753941314
 C         -1.141870068177        4.785693887721       -3.061013816600
 C         -1.790803879694        2.381908353303       -3.174695128010
 O          0.602220096592        1.907264600380       -1.737863348441
 H         -0.192652652476        1.631585456058        2.262511315686
 C          0.724578617141        1.043660880386        2.173792109216
 N          1.505333390770        1.017282969785        3.245154234426
 C          1.182479469882        1.800070469224        4.435072586552
 C          2.765818745172        0.277427984966        3.243416200377
 O          1.004261111244        0.472112431938        1.093556053858
 H         -1.546659668635       -1.610701377951        1.365994911754
 C         -0.779226264937       -2.035710024125        2.025703617334
 N         -0.873041403859       -1.562043417792        3.291421459015
 C         -1.924613298236       -0.631769715744        3.679347607110
 C          0.012402467267       -2.049730943353        4.339075721348
 O          0.048733270259       -2.856258810705        1.626925648497
 H         -1.240324526895        4.919041985852       -4.142759074461
 H         -2.087176397140        5.058453701697       -2.580836997643
 H         -0.352239312889        5.440894777083       -2.688529783285
 H         -1.304000754200        1.407405663708       -3.217788642131
 H         -2.617366157672        2.336369398157       -2.458792485511
 H         -2.172994177919        2.642602833437       -4.164470273650
 H          0.231147243641        2.317493249753        4.298115405076
 H          1.104287531447        1.142772301397        5.304747284781
 H          1.971826158754        2.537205494577        4.618403576013
 H          3.607667500446        0.972493727856        3.156706407224
 H          2.858295618582       -0.271764388950        4.183756903212
 H          2.771671395423       -0.420501411206        2.405950901422
 H         -2.453219383747       -0.286845510977        2.788558087483
 H         -2.639285078036       -1.106696989689        4.364150741394
 H         -1.487916641977        0.234839070275        4.188826466578
 H          0.761912869406       -2.702717227128        3.889730430209
 H          0.512098921587       -1.208164773499        4.827112952718
 H         -0.550961984309       -2.606513148172        5.098227011282
 H         -4.174732188987       -1.604483118722       -1.703518542718
 C         -1.012415135062       -1.068341789239       -1.899431487718
 N         -2.203026323050       -1.459802477879       -2.397805690417
 H          3.031281976799        0.089276906692       -0.233833268440
 N          1.565061270353       -0.868470809632       -1.306925264626
 C          2.848687749937       -0.704263157919       -0.948396810749
 N         -0.115133365082       -1.942125932740       -2.468336036786
 C         -2.066070607362       -2.523430449965       -3.284563937952
 C          1.261622134403       -1.858344661904       -2.157499556244
 H         -2.913042222504       -2.973649396723       -3.777609809958
 C          3.875988057322       -1.492082499478       -1.455515595674
 C         -0.747299522258       -2.829062141459       -3.336087325539
 H          4.900854064380       -1.317068303262       -1.147849002913
 C          2.221436602442       -2.684765791465       -2.741936164557
 C          3.551072771664       -2.491203924309       -2.376067808219
 H         -0.226059099813       -3.583507173803       -3.901365421786
 H          1.946796083724       -3.467350289005       -3.440409386284
 H          4.325961411733       -3.111918977972       -2.815538876133
 C         -3.487115618619       -0.840812711869       -2.074964405092
 H         -3.910029853334       -0.376863188054       -2.970374490072
 H         -3.320670171878       -0.087006566537       -1.307210624332
59
Frame 2
 Cl        -2.079786098335        1.540415954996        0.365812728274
 Fe        -0.194953557175        0.404642340046       -0.585952102719
 H          0.971344369000        3.892782141646       -1.875491595882
 C          0.297600634302        3.057645904129       -2.099588204026
 N         -0.795791453903        3.391890081458       -2.777753921643
 C         -1.102090767276        4.787545213209       -3.085269636473
 C         -1.778378919185        2.390758345357       -3.188346543251
 O          0.610625065326        1.895161106899       -1.751170661620
 H         -0.212971264534        1.660306927702        2.277076008119
 C          0.707701907478        1.078555094950        2.191856833332
 N          1.481907294429        1.052426700504        3.266173042732
 C          1.148448989363        1.834838503398        4.452566556768
 C          2.745623082658        0.319110632978        3.263376615606
 O          0.996842983212        0.520644884461        1.108858406978
 H         -1.302016791349       -1.760926239849        1.271706252625
 C         -0.561375549110       -2.117330848464        1.991142322817
 N         -0.782074073715       -1.630557239294        3.234065276736
 C         -1.916973066448       -0.766657121611        3.522273509536
 C          0.054991810704       -2.035220437567        4.354142175791
 O          0.351521902848       -2.878563192634        1.674495688021
 H         -1.199743812186        4.917213727768       -4.167526553447
 H         -2.043766095472        5.073482340574       -2.605593705666
 H         -0.304632210218        5.435182249657       -2.716220295981
 H         -1.302931310209        1.410734525369       -3.226492792011
 H         -2.606013035938        2.358454904680       -2.472960752809
 H         -2.157401040828        2.651262568989       -4.179336887123
 H          0.191748528262        2.342044706668        4.314733946534
 H          1.071454459222        1.178923058001        5.322069387535
 H          1.932550797286        2.577968325290        4.637852108842
 H          3.582289506240        1.015274853407        3.143704494948
 H          2.856313768314       -0.198695134721        4.218705634024
 H          2.740085223070       -0.404539224950        2.446825505636
 H         -2.417555075299       -0.504632990901        2.590625865023
 H         -2.634397540392       -1.264541884529        4.188288239619
 H         -1.573405923465        0.150394396861        4.012404955742
 H          0.876950180583       -2.644301096563        3.977689627400
 H          0.461280429670       -1.152907503081        4.850708817437
 H         -0.521970059430       -2.612857684715        5.087083444900
 H         -4.211593076169       -1.547208126330       -1.653384679549
 C         -1.048982307910       -1.042212413315       -1.864411275963
 N         -2.244191129965       -1.421903647129       -2.361155948924
 H          3.009304141449        0.065456031529       -0.198050290031
 N          1.528262760506       -0.884871854669       -1.258609490430
 C          2.814410111670       -0.733508499113       -0.902978334180
 N         -0.163370416553       -1.931192305039       -2.429197875613
 C         -2.119496986438       -2.482618894104       -3.254421959434
 C          1.213263184985       -1.868930215337       -2.111763347748
 H         -2.972623822463       -2.929168608911       -3.739480408597
 C          3.833135346514       -1.528466029909       -1.416594950831
 C         -0.803928196154       -2.801947595616       -3.307586510435
 H          4.860296146146       -1.365129318908       -1.109554302684
 C          2.166125002693       -2.689104991327       -2.716410564635
 C          3.498885920048       -2.506079528533       -2.356547062561
 H         -0.290717899225       -3.558191596973       -3.878035435611
 H          1.882339020252       -3.471940998927       -3.412777012971
 H          4.270175731985       -3.114681571995       -2.819740241128
 C         -3.521525443925       -0.790965169216       -2.035378715258
 H         -3.947700525037       -0.330524946082       -2.931346242266
 H         -3.343120849908       -0.032738610212       -1.275109143476
59
Frame 3
 Cl        -2.074399360814        1.617182464887        0.364936669952
 Fe        -0.210227137376        0.435300215430       -0.559463974066
 H          0.993445491604        3.879750685625       -1.899006377570
 C          0.312997078864        3.049426421579       -2.120911596568
 N         -0.777361619920        3.390678334149       -2.800552180452
 C         -1.069807836969        4.787572418358       -3.116002177497
 C         -1.770748657496        2.397102439872       -3.203666189586
 O          0.613395155959        1.886153657943       -1.763893282159
 H         -0.226877258150        1.698489621850        2.295714566046
 C          0.693614731609        1.116985641264        2.212518055939
 N          1.460259354567        1.080176488123        3.290584358351
 C          1.118480838623        1.853588524184        4.479938646326
 C          2.724550228763        0.348212437928        3.283790763004
 O          0.994221268286        0.580893055745        1.122725262400
 H         -1.062952388160       -1.882805756636        1.169524966293
 C         -0.340805230799       -2.157395127004        1.937212546603
 N         -0.691219430540       -1.688829952683        3.156518580829
 C         -1.896705511851       -0.897650270103        3.350290529538
 C          0.086949403082       -2.028179301770        4.339487068209
 O          0.649178689773       -2.845698549625        1.695774681965
 H         -1.167910433414        4.911814870230       -4.198870247308
 H         -2.007778486114        5.086128027239       -2.636677352485
 H         -0.265113556194        5.429159403782       -2.752055891160
 H         -1.304517423161        1.412778103200       -3.238734907786
 H         -2.596288179241        2.375923953141       -2.485418408399
 H         -2.149912745290        2.656285020413       -4.194926721997
 H          0.159159186046        2.356337445381        4.343569548668
 H          1.039458405202        1.191613617379        5.343821946222
 H          1.900046198681        2.597651181415        4.674169798955
 H          3.558799201936        1.042277117211        3.138911661780
 H          2.847899926983       -0.148305679664        4.248310609702
 H          2.708733007164       -0.391772526543        2.481245834248
 H         -2.357935691754       -0.702333457663        2.383879124216
 H         -2.617392583062       -1.424249489728        3.990398205175
 H         -1.646555636740        0.055121569109        3.828346154679
 H          0.972827082436       -2.584183898534        4.032057851514
 H          0.397672914934       -1.117760364753        4.851215356043
 H         -0.503110024200       -2.634006632774        5.038652389076
 H         -4.243960985088       -1.488567885973       -1.588272057476
 C         -1.082488610974       -1.010377509545       -1.827481805294
 N         -2.283191445535       -1.383816964361       -2.315601471817
 H          2.989730860945        0.057512887943       -0.167387842625
 N          1.493860082754       -0.893065555027       -1.208244820424
 C          2.783360767817       -0.747885367612       -0.861584516858
 N         -0.209150577531       -1.918805109661       -2.381300515141
 C         -2.171363739534       -2.448005652556       -3.207229799610
 C          1.167494999923       -1.875342197379       -2.059117038248
 H         -3.030568676465       -2.890743138270       -3.684620060218
 C          3.793973970190       -1.549430353267       -1.381210895031
 C         -0.859650397189       -2.783757857591       -3.258570259313
 H          4.823624810962       -1.394577002429       -1.077576380362
 C          2.112230784850       -2.698270899128       -2.673098478031
 C          3.448323560794       -2.521807545027       -2.322329284456
 H         -0.353503917907       -3.539811324704       -3.835803341659
 H          1.815263233426       -3.506601295454       -3.336337704925
 H          4.213331265794       -3.135815262995       -2.789665309235
 C         -3.553476632629       -0.740976081372       -1.986303602162
 H         -3.985604995027       -0.288749448350       -2.883892913020
 H         -3.362303332846        0.025461854803       -1.237787772794
59
Frame 4
 Cl        -2.067039756622        1.693918306666        0.367242319628
 Fe        -0.222245649247        0.464419377161       -0.530808987150
 H          1.009203285719        3.865564036540       -1.922974806681
 C          0.323083920571        3.038812834841       -2.141089444484
 N         -0.764892584453        3.384460834429       -2.822442293245
 C         -1.045452875645        4.781534213827       -3.147996812560
 C         -1.768026855191        2.396695743162       -3.215772355495
 O          0.613409235504        1.875655854947       -1.775251510774
 H         -0.237637599190        1.731726426977        2.321025840902
 C          0.683649590645        1.151813128815        2.235737952013
 N          1.445143896933        1.100786184063        3.316191526236
 C          1.099207003947        1.861455471937        4.512408018260
 C          2.710472039144        0.370124642378        3.302181844400
 O          0.992816947780        0.635408554112        1.138823763494
 H         -0.836588505342       -1.968311651198        1.071580007209
 C         -0.142413642652       -2.170217974802        1.884610712230
 N         -0.613562645520       -1.734754393129        3.073870993523
 C         -1.871443795921       -1.012819426404        3.174845503619
 C          0.097796474144       -2.021252710556        4.311069378254
 O          0.907658390015       -2.785419444500        1.716407559564
 H         -1.145001320257        4.898343392070       -4.231590038052
 H         -1.979621840058        5.092349088375       -2.669028948089
 H         -0.234114444051        5.418550650995       -2.790801198067
 H         -1.310047187759        1.408452273131       -3.246458212182
 H         -2.590983489079        2.387064207137       -2.494356876873
 H         -2.148318616683        2.652496228525       -4.207517468451
 H          0.138340270912        2.362511084613        4.379894923459
 H          1.020136929236        1.190153495452        5.368853225578
 H          1.878890025636        2.605060152257        4.715913590171
 H          3.542101113258        1.062211200106        3.135211621728
 H          2.846011610777       -0.111070625787        4.272553651291
 H          2.685416026123       -0.381418007807        2.510350542886
 H         -2.285083923427       -0.870955790469        2.179001802527
 H         -2.596159799361       -1.566345739547        3.786588683643
 H         -1.707872569221       -0.035036526290        3.638084306794
 H          1.033666470178       -2.525376369281        4.071998754570
 H          0.317748163249       -1.092233889878        4.834271494773
 H         -0.503872618272       -2.655537465232        4.973819803129
 H         -4.270479380030       -1.435788430195       -1.516499829769
 C         -1.110956317463       -0.981792891357       -1.786682208220
 N         -2.317023846086       -1.350290538842       -2.264743196597
 H          2.973570066046        0.052092447778       -0.135769744930
 N          1.464882514096       -0.898943315382       -1.158485599586
 C          2.757385636639       -0.758857089301       -0.820684291118
 N         -0.247406580361       -1.900842740310       -2.338721689534
 C         -2.217844163636       -2.420263941625       -3.151082866782
 C          1.128516049568       -1.878172304469       -2.008757082571
 H         -3.082579817841       -2.858534255257       -3.622483288802
 C          3.760441977286       -1.566693939227       -1.345239963828
 C         -0.909044804383       -2.766998671710       -3.206628904301
 H          4.792778905537       -1.416589552507       -1.047932873772
 C          2.065381271712       -2.705907284594       -2.628485513629
 C          3.403630325995       -2.540381624957       -2.280540078226
 H         -0.410142749455       -3.524946544504       -3.787957616522
 H          1.758908119111       -3.520168304477       -3.281147422473
 H          4.163569940704       -3.153821368263       -2.757498605280
 C         -3.580604893662       -0.696717958197       -1.931316640904
 H         -4.019614476016       -0.253802543283       -2.830431229571
 H         -3.377739453582        0.078603483047       -1.195360221365
59
Frame 5
 Cl        -2.065201269904        1.758134562027        0.377352990437
 Fe        -0.235848358432        0.489397247349       -0.502011836293
 H          1.021836591195        3.857955900830       -1.943307585648
 C          0.329765169101        3.033574746592       -2.151475084021
 N         -0.755871010878        3.378969061773       -2.836695106493
 C         -1.026501499414        4.774187102043       -3.178345265086
 C         -1.766971357404        2.394027489630       -3.216549649055
 O          0.611074469954        1.872905612453       -1.771074531583
 H         -0.244563058653        1.762743848934        2.348950600468
 C          0.677849230316        1.185096778191        2.257361101527
 N          1.438133457031        1.118945411378        3.337689682112
 C          1.092819237860        1.864118313628        4.544054032180
 C          2.702859332539        0.386130081698        3.314232639315
 O          0.988577007734        0.679294928208        1.155222320306
 H         -0.616123404124       -2.030010712816        0.980656465979
 C          0.033129338366       -2.181794739065        1.842338559130
 N         -0.547663587049       -1.773276612302        2.992288563433
 C         -1.847125812178       -1.121061374209        2.998358817999
 C          0.094497848816       -2.002712392750        4.278307032008
 O          1.131304704513       -2.725752186835        1.750663846226
 H         -1.127244698210        4.878906631487       -4.263073439283
 H         -1.957381072916        5.097829768214       -2.701454772973
 H         -0.209629236965        5.409183366210       -2.830267322471
 H         -1.315986149317        1.402333423560       -3.237883089315
 H         -2.587691810637        2.398079984244       -2.492562085141
 H         -2.148131945765        2.641617862274       -4.210058147100
 H          0.131894434412        2.366862873014        4.417784894993
 H          1.014922440657        1.181204208592        5.391782382677
 H          1.872201813033        2.605172673083        4.756729574304
 H          3.533174623575        1.074101401283        3.124857889692
 H          2.850898592313       -0.082087432065        4.289041486144
 H          2.665368657377       -0.376747330040        2.533990403323
 H         -2.212493493923       -1.036313473726        1.977126197642
 H         -2.572496320253       -1.696435488364        3.588316844930
 H         -1.766112388061       -0.120130586629        3.433727112397
 H          1.072559341019       -2.452537814593        4.109435211275
 H          0.222837122788       -1.056538400883        4.802586958997
 H         -0.513092420051       -2.664469541933        4.907876524078
 H         -4.296794935499       -1.389104291040       -1.454320421556
 C         -1.137688237915       -0.962031238532       -1.742314377528
 N         -2.347613470144       -1.322797249687       -2.216221370982
 H          2.957880300799        0.049303387564       -0.106725129739
 N          1.439712757432       -0.898725855012       -1.117889189316
 C          2.734410004589       -0.763894851227       -0.786807682600
 N         -0.280701235364       -1.883240936694       -2.300759446942
 C         -2.258934156647       -2.398295849106       -3.096531929126
 C          1.095651464672       -1.872529229479       -1.971025157025
 H         -3.127862870673       -2.830759371715       -3.565826252347
 C          3.730389666803       -1.580471765333       -1.311272900912
 C         -0.952126756920       -2.751343292385       -3.159066978119
 H          4.764529211471       -1.436142612920       -1.017411318680
 C          2.023927150137       -2.714369164695       -2.583893233484
 C          3.363911511830       -2.558962142012       -2.237533845630
 H         -0.460769307903       -3.516609632522       -3.737232193490
 H          1.710118808463       -3.526131760268       -3.235033990759
 H          4.118592211338       -3.177107495610       -2.716832951403
 C         -3.605268377803       -0.658586056355       -1.881437113958
 H         -4.047510842014       -0.222916803747       -2.782433896320
 H         -3.393427415122        0.123811020286       -1.155404837196
59
Frame 6
 Cl        -2.063607025684        1.819601259153        0.390175204733
 Fe        -0.246750492949        0.516574819829       -0.476602272398
 H          1.027355305053        3.861644206613       -1.965453469593
 C          0.331309454901        3.037231254370       -2.159542629278
 N         -0.753157218000        3.376330043946       -2.849712387893
 C         -1.018694858274        4.767303558595       -3.211574855721
 C         -1.768817692972        2.389838531853       -3.212927416461
 O          0.607437905189        1.881776141156       -1.760579047973
 H         -0.249343537008        1.788839646454        2.380869138012
 C          0.673025594626        1.211633477385        2.279764513538
 N          1.436289198251        1.130275515446        3.357486439604
 C          1.097135368216        1.858036243531        4.576748737163
 C          2.698232106911        0.390999754992        3.322596869915
 O          0.981075420698        0.711585721399        1.172772713623
 H         -0.405804067468       -2.058639860912        0.896365784335
 C          0.183418966626       -2.194167742113        1.806553165897
 N         -0.492106846172       -1.804168376691        2.910128029941
 C         -1.818117426984       -1.214770035690        2.821990877363
 C          0.076278547462       -1.980060044791        4.238078343363
 O          1.315276244085       -2.672195109276        1.790548388814
 H         -1.120861371322        4.856312852241       -4.297492142455
 H         -1.947264329824        5.102003553769       -2.737847762889
 H         -0.198529690580        5.403912619484       -2.874442100321
 H         -1.321724891917        1.396136279635       -3.221149105546
 H         -2.587417328688        2.407334203004       -2.486800084710
 H         -2.151495725646        2.624692805077       -4.208917430270
 H          0.138132225831        2.366393847274        4.458994205182
 H          1.020965433569        1.161859977795        5.414712725971
 H          1.878287748971        2.594064670649        4.797730401428
 H          3.528472403072        1.072191878144        3.109364236713
 H          2.859929941960       -0.065264181742        4.301023944603
 H          2.643272460640       -0.384216197942        2.556402542152
 H         -2.132731686341       -1.182760382659        1.780226760220
 H         -2.545369315162       -1.805181807304        3.393451702052
 H         -1.809017806425       -0.194800667878        3.219317351114
 H          1.084251697850       -2.381419416705        4.139324596671
 H          0.120590260264       -1.020331001909        4.753936104081
 H         -0.536137979565       -2.665400727459        4.836500991480
 H         -4.317329192847       -1.348262197411       -1.390423050815
 C         -1.158929820874       -0.945307311961       -1.696926187370
 N         -2.372443206267       -1.299015646684       -2.166735515584
 H          2.945553576349        0.046142060982       -0.074633036453
 N          1.422508210085       -0.886641640268       -1.090249602803
 C          2.717610399523       -0.762887889953       -0.758042067705
 N         -0.307478299686       -1.867071783400       -2.261665321775
 C         -2.293237727855       -2.381443008935       -3.038529491088
 C          1.071300206944       -1.858277121807       -1.942638266769
 H         -3.165863822782       -2.808465884013       -3.506421889354
 C          3.706751134457       -1.589769900224       -1.279186635566
 C         -0.988508188517       -2.740861839849       -3.105949001005
 H          4.742014743391       -1.452432537790       -0.986611623457
 C          1.989885154192       -2.721620353236       -2.538923633684
 C          3.331287795545       -2.576131852585       -2.193230515303
 H         -0.504971358744       -3.516950705164       -3.676077688861
 H          1.670673839180       -3.522910058249       -3.198026378752
 H          4.079077966143       -3.210620586259       -2.660871006214
 C         -3.625042374382       -0.626019795810       -1.830062682474
 H         -4.070803088030       -0.198385561933       -2.732880230639
 H         -3.405842939018        0.163736305826       -1.113939236787
59
Frame 7
 Cl        -2.060275602651        1.866242493372        0.413026857078
 Fe        -0.255544756225        0.533767591947       -0.446185718594
 H          1.023649293686        3.882494876567       -1.980058970888
 C          0.325828741346        3.054501156057       -2.150892462456
 N         -0.756956696917        3.376037050252       -2.852002255690
 C         -1.022734718192        4.757798168466       -3.246988579228
 C         -1.772188905779        2.380758378386       -3.191605820573
 O          0.598211656035        1.910622030123       -1.718037601187
 H         -0.239425921608        1.806601893683        2.411549754414
 C          0.686660554657        1.236444574579        2.298968986089
 N          1.450877880580        1.136093963668        3.374903907122
 C          1.123275481240        1.853573672248        4.603987955176
 C          2.704588183253        0.381383696126        3.331487837881
 O          0.981088722615        0.724086728854        1.192415363331
 H         -0.219142923794       -2.071022447913        0.825120082091
 C          0.304404979989       -2.195146423855        1.779036382994
 N         -0.461493107616       -1.826963832167        2.829398264012
 C         -1.804561419578       -1.302656091601        2.644820848447
 C          0.030637461619       -1.940562295239        4.193521298299
 O          1.451816649232       -2.629679242106        1.843341412805
 H         -1.124879691788        4.820914170206       -4.334639002194
 H         -1.951320764835        5.103724748211       -2.781453168759
 H         -0.202610056290        5.402327667114       -2.925251929970
 H         -1.325075364060        1.387114349974       -3.175167365910
 H         -2.590854722680        2.415663063299       -2.466239281613
 H         -2.154586545055        2.591677345854       -4.193019297298
 H          0.171449768127        2.376404526695        4.491914902964
 H          1.041204581160        1.147574770291        5.434074518251
 H          1.912638912305        2.578045606007        4.831480115329
 H          3.539433894274        1.048846623431        3.093853297304
 H          2.875215257740       -0.062942867667        4.314005488186
 H          2.629044366971       -0.405889524669        2.580306331971
 H         -2.065030854142       -1.327358682855        1.587301235081
 H         -2.533297758750       -1.903077823408        3.202598988750
 H         -1.864073405448       -0.267060394765        2.994607414406
 H          1.061459042634       -2.291068819611        4.166726186964
 H         -0.007774100047       -0.967776965677        4.687350264903
 H         -0.582996720133       -2.643892118338        4.768839853920
 H         -4.335482049571       -1.313318389334       -1.335038980304
 C         -1.175357287709       -0.944004667161       -1.641131502712
 N         -2.390730053873       -1.285478730347       -2.114886849355
 H          2.941081681926        0.047063700145       -0.051872050478
 N          1.416181822327       -0.862415388381       -1.083448488246
 C          2.711096387367       -0.750315530330       -0.748012485346
 N         -0.327055250123       -1.858738160205       -2.220585523970
 C         -2.319338719725       -2.372548536638       -2.980647536988
 C          1.058106120572       -1.834652882519       -1.932002156209
 H         -3.194412540944       -2.791212035337       -3.451989329824
 C          3.692075930638       -1.595172362033       -1.255465058518
 C         -1.016079951779       -2.735719196103       -3.054429301324
 H          4.727236879477       -1.468863263532       -0.958275543659
 C          1.966257383251       -2.723304585915       -2.505621844945
 C          3.308309803581       -2.589512922496       -2.157151393874
 H         -0.539249443776       -3.520400934331       -3.618259648352
 H          1.642251208638       -3.515973394510       -3.170503219391
 H          4.049565370321       -3.239292988911       -2.613069118362
 C         -3.637806402904       -0.600508808334       -1.781371750101
 H         -4.080912913400       -0.177203127819       -2.687239095146
 H         -3.412399366167        0.193970588554       -1.072095216301
59                        
4.28
Cl      -1.585635  0.230944   -0.608038
Fe      0.191678   -1.147154  -1.474880
H       1.477114   2.186373   -3.051952
C       0.772221   1.360793   -3.204628
N       -0.313794  1.679276   -3.902199
C       -0.575026  3.057478   -4.312189
C       -1.337805  0.685704   -4.219842
O       1.041255   0.221136   -2.758799
H       0.246353   0.110306   1.399546
C       1.166984   -0.465685  1.264761
N       1.943553   -0.595274  2.330313
C       1.643769   0.099693   3.580532
C       3.187841   -1.366715  2.260088
O       1.442760   -0.974803  0.148672
H       0.405476   -3.781360  -0.321098
C       0.884511   -3.903925  0.663757
N       0.052453   -3.571551  1.677831
C       -1.297499  -3.089688  1.428427
C       0.485035   -3.656057  3.064517
O       2.048290   -4.287100  0.777432
H       -0.686953  3.107520   -5.399557
H       -1.497016  3.415055   -3.842349
H       0.252079   3.700915   -4.006527
H       -0.896091  -0.310560  -4.196189
H       -2.148850  0.733990   -3.486743
H       -1.729039  0.887025   -5.219904
H       0.701313   0.642524   3.488165
H       1.563558   -0.624423  4.396833
H       2.444801   0.808706   3.812198
H       4.025346   -0.711425  1.997684
H       3.376063   -1.811026  3.239858
H       3.083081   -2.158303  1.518390
H       -1.519261  -3.141100  0.360005
H       -2.026933  -3.701594  1.971283
H       -1.403560  -2.046542  1.749135
H       1.527802   -3.972386  3.086511
H       0.387134   -2.679633  3.551927
H       -0.129734  -4.379876  3.612403
H       -3.910044  -2.960398  -2.291357
C       -0.752681  -2.626143  -2.649363
N       -1.977964  -2.954011  -3.107437
H       3.388138   -1.680492  -1.106168
N       1.848988   -2.556217  -2.141538
C       3.146380   -2.465912  -1.811830
N       0.079582   -3.546914  -3.240550
C       -1.929132  -4.047189  -3.965154
C       1.471410   -3.525535  -2.984892
H       -2.813982  -4.453187  -4.430190
C       4.111588   -3.325734  -2.324363
C       -0.631252  -4.426145  -4.052500
H       5.150090   -3.215281  -2.033750
C       2.358584   -4.442751  -3.545479
C       3.704906   -4.328853  -3.205912
H       -0.172272  -5.226555  -4.608307
H       2.020241   -5.219352  -4.219688
H       4.425528   -5.023810  -3.624719
C       -3.213696  -2.257257  -2.754772
H       -3.667955  -1.836929  -3.655713
H       -2.970855  -1.459413  -2.054159
59                        
4.38
Cl      -1.582768  0.255645   -0.617124
Fe      0.190784   -1.121627  -1.484907
H       1.476648   2.204255   -3.086566
C       0.770170   1.378372   -3.229629
N       -0.316132  1.691156   -3.929225
C       -0.575324  3.065415   -4.353811
C       -1.342638  0.696149   -4.234621
O       1.038194   0.243135   -2.772097
H       0.258017   0.135205   1.389592
C       1.165836   -0.462469  1.262187
N       1.930577   -0.609295  2.334230
C       1.636012   0.092356   3.582012
C       3.158925   -1.406461  2.275511
O       1.437977   -0.979214  0.148770
H       0.437868   -3.790745  -0.312627
C       0.898644   -3.943694  0.677335
N       0.065078   -3.593423  1.684397
C       -1.268454  -3.072798  1.425531
C       0.480921   -3.697320  3.074936
O       2.045877   -4.371722  0.804659
H       -0.687534  3.103901   -5.441617
H       -1.496543  3.429469   -3.887476
H       0.252954   3.710719   -4.055380
H       -0.901196  -0.300299  -4.208725
H       -2.148878  0.748448   -3.496480
H       -1.740373  0.892165   -5.233098
H       0.707224   0.656814   3.481456
H       1.531767   -0.629714  4.397424
H       2.451258   0.782496   3.820913
H       4.014421   -0.765536  2.036670
H       3.320622   -1.867694  3.252221
H       3.052452   -2.185718  1.521242
H       -1.488040  -3.122851  0.356678
H       -2.017706  -3.661667  1.966912
H       -1.347345  -2.026156  1.742589
H       1.511976   -4.049147  3.105825
H       0.411733   -2.719236  3.564320
H       -0.163278  -4.401206  3.614823
H       -3.908793  -2.954256  -2.266941
C       -0.751781  -2.614721  -2.642074
N       -1.978683  -2.953691  -3.087555
H       3.394379   -1.633505  -1.136430
N       1.851747   -2.530455  -2.149025
C       3.151385   -2.428278  -1.831307
N       0.080053   -3.541576  -3.224471
C       -1.931260  -4.059470  -3.929134
C       1.473308   -3.510805  -2.978985
H       -2.817492  -4.475632  -4.382399
C       4.117442   -3.288545  -2.341405
C       -0.632670  -4.435356  -4.018728
H       5.157578   -3.168850  -2.060484
C       2.361398   -4.429318  -3.536202
C       3.709511   -4.304186  -3.208191
H       -0.174147  -5.242575  -4.564947
H       2.022332   -5.215111  -4.199339
H       4.430844   -4.999845  -3.624566
C       -3.214307  -2.254847  -2.738652
H       -3.671071  -1.843273  -3.642375
H       -2.970617  -1.450237  -2.046102
59                        
4.58
Cl      -1.550925  0.231211   -0.476144
Fe      0.202047   -1.119010  -1.400384
H       1.538074   2.138088   -3.153302
C       0.786428   1.343840   -3.232847
N       -0.317608  1.687353   -3.890542
C       -0.534340  3.057673   -4.349307
C       -1.398830  0.730078   -4.115009
O       1.019885   0.213600   -2.747744
H       0.251119   -0.103417  1.542262
C       1.255479   -0.466077  1.302565
N       2.122098   -0.531025  2.300296
C       1.763406   -0.136364  3.660198
C       3.473533   -1.046033  2.044881
O       1.554242   -0.793268  0.125324
H       0.900397   -4.284284  -0.134094
C       1.099966   -4.022629  0.918171
N       -0.012044  -3.589888  1.556970
C       -1.311066  -3.547836  0.900294
C       0.030090   -3.220041  2.963420
O       2.223247   -4.125149  1.413743
H       -0.700946  3.065859   -5.430839
H       -1.412117  3.481528   -3.850648
H       0.337564   3.671624   -4.115916
H       -0.997785  -0.282940  -4.083926
H       -2.163991  0.834621   -3.339603
H       -1.839718  0.917569   -5.096865
H       0.728016   0.208245   3.684175
H       1.871768   -0.989390  4.336823
H       2.417344   0.673043   3.997747
H       3.952315   -0.459819  1.256084
H       4.056318   -0.962378  2.962390
H       3.410652   -2.092796  1.736811
H       -1.217712  -3.906182  -0.127491
H       -2.029778  -4.180814  1.433861
H       -1.690845  -2.519823  0.869267
H       1.066405   -3.240221  3.299984
H       -0.384519  -2.215376  3.101763
H       -0.562245  -3.922075  3.562569
H       -3.936591  -2.846180  -2.221763
C       -0.764883  -2.571388  -2.581220
N       -1.999895  -2.887463  -3.022568
H       3.400649   -1.736520  -1.026682
N       1.836911   -2.580056  -2.051222
C       3.138175   -2.520873  -1.725520
N       0.042647   -3.527557  -3.151040
C       -1.980321  -4.005269  -3.850317
C       1.433141   -3.540238  -2.894173
H       -2.876754  -4.405035  -4.298247
C       4.078984   -3.410325  -2.232662
C       -0.692284  -4.414931  -3.933878
H       5.119908   -3.327331  -1.941683
C       2.297133   -4.480612  -3.453897
C       3.645267   -4.404524  -3.111758
H       -0.254551  -5.242609  -4.466294
H       1.939643   -5.246320  -4.130600
H       4.346785   -5.120016  -3.528357
C       -3.219835  -2.159780  -2.679077
H       -3.657941  -1.726927  -3.582231
H       -2.963231  -1.370359  -1.974215
59                        

Cl      -1.548017  0.241027   -0.488830
Fe      0.202087   -1.108298  -1.417907
H       1.533548   2.152280   -3.161185
C       0.783676   1.356604   -3.242402
N       -0.321881  1.699531   -3.897694
C       -0.543013  3.071109   -4.350695
C       -1.401098  0.740745   -4.124900
O       1.020554   0.225249   -2.761119
H       0.238881   -0.132940  1.534822
C       1.248878   -0.478579  1.293670
N       2.115690   -0.532844  2.291966
C       1.745880   -0.158672  3.654761
C       3.476955   -1.021888  2.038711
O       1.552589   -0.795478  0.114811
H       0.992138   -4.274410  -0.085079
C       1.156135   -4.026127  0.976718
N       0.023621   -3.601109  1.584446
C       -1.254944  -3.553282  0.888903
C       0.023186   -3.243123  2.994696
O       2.262366   -4.134808  1.508582
H       -0.712436  3.082898   -5.431735
H       -1.420619  3.490789   -3.848202
H       0.327922   3.686338   -4.117161
H       -0.998694  -0.271671  -4.093207
H       -2.168117  0.844240   -3.351219
H       -1.840134  0.927763   -5.107703
H       0.701653   0.157944   3.680819
H       1.876450   -1.013973  4.324373
H       2.378097   0.664860   3.999486
H       3.921009   -0.467421  1.208330
H       4.074563   -0.867980  2.937510
H       3.441472   -2.086123  1.791261
H       -1.129257  -3.896283  -0.140581
H       -1.987913  -4.195496  1.391125
H       -1.637443  -2.526012  0.861103
H       1.049219   -3.264566  3.361449
H       -0.396975  -2.240157  3.128973
H       -0.585112  -3.951002  3.570476
H       -3.950554  -2.814694  -2.249843
C       -0.773088  -2.560329  -2.594809
N       -2.008916  -2.871860  -3.036987
H       3.397013   -1.736905  -1.042819
N       1.828450   -2.580478  -2.060496
C       3.129760   -2.527142  -1.733168
N       0.029880   -3.525692  -3.155832
C       -1.994280  -3.995468  -3.856896
C       1.419328   -3.546445  -2.894366
H       -2.892006  -4.392592  -4.304584
C       4.064933   -3.429181  -2.228129
C       -0.708682  -4.413856  -3.934320
H       5.105851   -3.350427  -1.935993
C       2.277782   -4.499234  -3.441733
C       3.625584   -4.429786  -3.097184
H       -0.275036  -5.248186  -4.459685
H       1.916211   -5.269474  -4.111040
H       4.322562   -5.155085  -3.504312
C       -3.225379  -2.134136  -2.702522
H       -3.653939  -1.698503  -3.608944
H       -2.967513  -1.346480  -1.996180
59                        

Cl      -1.659214  0.094838   -0.332492
Fe      0.153089   -1.081574  -1.391310
H       1.558261   2.151140   -3.167182
C       0.774960   1.386211   -3.223990
N       -0.328637  1.765136   -3.863171
C       -0.502314  3.137454   -4.334646
C       -1.448413  0.845042   -4.054376
O       0.974199   0.252673   -2.731364
H       0.237978   -0.069945  1.575081
C       1.245527   -0.402119  1.307562
N       2.140480   -0.432136  2.282206
C       1.788355   -0.085372  3.657022
C       3.503324   -0.900707  2.003695
O       1.516994   -0.725927  0.123084
H       1.314475   -4.533958  -0.055645
C       1.370921   -4.123741  0.966822
N       0.162622   -3.721400  1.425408
C       -1.058314  -3.915366  0.655480
C       0.014086   -3.195162  2.773641
O       2.436014   -4.058339  1.582476
H       -0.686433  3.139502   -5.413349
H       -1.355350  3.599287   -3.826930
H       0.395451   3.721192   -4.122763
H       -1.079071  -0.180725  -4.047720
H       -2.180955  0.964722   -3.249652
H       -1.920835  1.056870   -5.016068
H       0.738589   0.209210   3.707561
H       1.948897   -0.947667  4.311584
H       2.410677   0.745131   4.003022
H       3.885310   -0.406892  1.107513
H       4.138531   -0.649554  2.853814
H       3.493337   -1.983441  1.849654
H       -0.814742  -4.321015  -0.328977
H       -1.730928  -4.612445  1.169964
H       -1.575657  -2.959041  0.518436
H       1.004276   -3.068481  3.210627
H       -0.506265  -2.231482  2.745360
H       -0.572123  -3.885157  3.392640
H       -4.055292  -2.672456  -2.411232
C       -0.833421  -2.519380  -2.580072
N       -2.064640  -2.811128  -3.047835
H       3.337369   -1.722387  -1.005458
N       1.761084   -2.574807  -2.003813
C       3.057299   -2.543791  -1.652422
N       -0.044105  -3.526815  -3.084198
C       -2.060399  -3.964383  -3.825723
C       1.336782   -3.576762  -2.786474
H       -2.956614  -4.350946  -4.285561
C       3.970450   -3.506382  -2.067248
C       -0.786820  -4.422803  -3.850682
H       5.006955   -3.443819  -1.756328
C       2.172851   -4.591707  -3.250821
C       3.514441   -4.546767  -2.879090
H       -0.363571  -5.286254  -4.335910
H       1.798140   -5.391993  -3.876013
H       4.193173   -5.321416  -3.220797
C       -3.267308  -2.020214  -2.794976
H       -3.604543  -1.553154  -3.724214
H       -3.030055  -1.256218  -2.056618
59                        

Cl      -1.744978  -0.028970  -0.250959
Fe      0.073132   -1.188000  -1.313625
H       1.604961   2.025448   -2.968129
C       0.770271   1.318547   -3.044995
N       -0.339025  1.824926   -3.577477
C       -0.446287  3.244593   -3.907223
C       -1.527111  1.000597   -3.790334
O       0.919299   0.133292   -2.669401
H       0.330413   0.392760   1.456266
C       1.265040   -0.143612  1.266848
N       2.183029   -0.098436  2.219577
C       1.969906   0.648066   3.457944
C       3.448113   -0.820707  2.034949
O       1.435973   -0.774867  0.193421
H       1.741393   -5.161082  0.204025
C       1.595962   -4.435496  1.024400
N       0.319052   -3.994984  1.097069
C       -0.735738  -4.564882  0.272429
C       -0.094853  -3.041061  2.114897
O       2.525914   -4.093070  1.756900
H       -0.688693  3.362949   -4.967731
H       -1.238294  3.705111   -3.307739
H       0.498162   3.749595   -3.695832
H       -1.231815  -0.046578  -3.860831
H       -2.225903  1.118005   -2.956478
H       -2.008709  1.307137   -4.721963
H       0.985253   1.118927   3.440736
H       2.026954   -0.029919  4.314715
H       2.735414   1.422698   3.563186
H       3.990587   -0.412329  1.176996
H       4.052610   -0.696464  2.933810
H       3.248185   -1.882856  1.867830
H       -0.302200  -5.190662  -0.511265
H       -1.415834  -5.176519  0.878337
H       -1.312605  -3.762546  -0.197915
H       0.791268   -2.655765  2.618095
H       -0.643432  -2.217364  1.644988
H       -0.748829  -3.523790  2.851776
H       -4.144841  -2.609863  -2.561128
C       -0.909224  -2.562582  -2.574151
N       -2.129197  -2.818004  -3.090297
H       3.206080   -1.922480  -0.789301
N       1.646893   -2.720931  -1.855754
C       2.929336   -2.729914  -1.454487
N       -0.134146  -3.601058  -3.035435
C       -2.131688  -3.979520  -3.856412
C       1.226811   -3.700666  -2.669352
H       -3.020295  -4.340971  -4.350194
C       3.830283   -3.714956  -1.842425
C       -0.874473  -4.480619  -3.823089
H       4.854657   -3.684680  -1.489546
C       2.051725   -4.735920  -3.108406
C       3.377541   -4.735008  -2.681131
H       -0.461541  -5.364038  -4.280372
H       1.680674   -5.516299  -3.760403
H       4.046681   -5.526237  -3.003147
C       -3.313130  -1.983996  -2.892614
H       -3.581830  -1.492233  -3.831444
H       -3.088026  -1.239540  -2.130676
59                        

Cl      -1.760797  -0.019287  -0.261496
Fe      0.055463   -1.179602  -1.321804
H       1.597340   2.016373   -2.978018
C       0.758400   1.314979   -3.059065
N       -0.348242  1.831077   -3.587288
C       -0.447832  3.253201   -3.908523
C       -1.541212  1.014589   -3.803228
O       0.900182   0.126018   -2.691810
H       0.311641   0.394079   1.451222
C       1.249291   -0.135670  1.258199
N       2.169031   -0.087476  2.208906
C       1.949067   0.643937   3.455093
C       3.438536   -0.800869  2.019815
O       1.421902   -0.762007  0.181955
H       1.818508   -5.198199  0.270578
C       1.663155   -4.466049  1.083160
N       0.383287   -4.032672  1.143552
C       -0.658102  -4.594228  0.296692
C       -0.041398  -3.064948  2.143355
O       2.585592   -4.112035  1.819915
H       -0.691679  3.379101   -4.967824
H       -1.235978  3.714772   -3.304777
H       0.499975   3.751410   -3.696180
H       -1.251230  -0.033464  -3.882107
H       -2.237101  1.129502   -2.966636
H       -2.023658  1.330546   -4.731228
H       0.960529   1.106680   3.442351
H       2.011202   -0.042691  4.304638
H       2.708110   1.423629   3.569036
H       3.956025   -0.413852  1.137244
H       4.061213   -0.639786  2.900204
H       3.250064   -1.870808  1.891422
H       -0.213209  -5.234421  -0.468759
H       -1.362499  -5.189820  0.890523
H       -1.211708  -3.788982  -0.196645
H       0.837909   -2.685939  2.663161
H       -0.568356  -2.238214  1.654820
H       -0.718365  -3.532922  2.868633
H       -4.161269  -2.581090  -2.607016
C       -0.929684  -2.555967  -2.578293
N       -2.141823  -2.788962  -3.122673
H       3.181874   -1.939719  -0.776461
N       1.623974   -2.725052  -1.854428
C       2.901675   -2.748282  -1.438710
N       -0.154336  -3.589667  -3.049665
C       -2.138939  -3.931637  -3.916674
C       1.200266   -3.705410  -2.665593
H       -3.021029  -4.273722  -4.435304
C       3.794183   -3.747362  -1.809836
C       -0.886475  -4.443507  -3.872396
H       4.815098   -3.727125  -1.446400
C       2.015722   -4.756191  -3.085481
C       3.336952   -4.768682  -2.644555
H       -0.471058  -5.317458  -4.345291
H       1.640917   -5.539024  -3.732436
H       3.998754   -5.571753  -2.952099
C       -3.324508  -1.953705  -2.922743
H       -3.583529  -1.447780  -3.856730
H       -3.102943  -1.220676  -2.148765
59                        

Cl      -1.771978  -0.008656  -0.275345
Fe      0.040647   -1.180088  -1.330736
H       1.603410   2.000208   -2.978894
C       0.759276   1.305759   -3.065836
N       -0.343541  1.834183   -3.589520
C       -0.433254  3.259708   -3.898412
C       -1.542352  1.028029   -3.811820
O       0.891827   0.112413   -2.708736
H       0.290700   0.380248   1.444962
C       1.234023   -0.138342  1.249579
N       2.156081   -0.077045  2.197228
C       1.925150   0.641899   3.448766
C       3.434061   -0.774508  2.006488
O       1.410499   -0.763436  0.173043
H       1.918727   -5.213594  0.389046
C       1.727144   -4.470224  1.183292
N       0.441129   -4.050986  1.192443
C       -0.562648  -4.634492  0.315322
C       -0.028865  -3.073708  2.162243
O       2.619524   -4.094083  1.945932
H       -0.676641  3.396521   -4.956458
H       -1.217887  3.721437   -3.290257
H       0.518116   3.749338   -3.682186
H       -1.259681  -0.021444  -3.897932
H       -2.237583  1.142145   -2.974598
H       -2.022013  1.354098   -4.737762
H       0.929785   1.089909   3.439336
H       1.997346   -0.050013  4.293305
H       2.672550   1.431854   3.568474
H       3.920210   -0.416284  1.094818
H       4.075573   -0.563179  2.862380
H       3.264403   -1.852697  1.929400
H       -0.083652  -5.282822  -0.422470
H       -1.284308  -5.226793  0.891349
H       -1.104848  -3.842730  -0.212056
H       0.827863   -2.675577  2.705071
H       -0.549017  -2.261054  1.643737
H       -0.724168  -3.539044  2.871640
H       -4.180285  -2.554187  -2.631613
C       -0.951942  -2.549956  -2.588159
N       -2.160812  -2.766614  -3.146373
H       3.155176   -1.975289  -0.761883
N       1.598294   -2.739334  -1.856508
C       2.872776   -2.776734  -1.431863
N       -0.179317  -3.581633  -3.068571
C       -2.158583  -3.897346  -3.957323
C       1.172118   -3.709899  -2.678020
H       -3.038533  -4.225746  -4.488289
C       3.759745   -3.779889  -1.805125
C       -0.909939  -4.418139  -3.910162
H       4.778277   -3.770884  -1.434579
C       1.982452   -4.763181  -3.102105
C       3.300363   -4.789962  -2.652559
H       -0.496143  -5.287674  -4.392510
H       1.605837   -5.537484  -3.758176
H       3.958090   -5.595276  -2.962951
C       -3.340637  -1.928194  -2.942556
H       -3.596572  -1.415819  -3.873861
H       -3.117093  -1.200530  -2.164120
59                        

Cl      -1.747017  0.052145   -0.248647
Fe      -0.002334  -1.166263  -1.349366
H       1.649827   1.901834   -3.192356
C       0.758772   1.262728   -3.197228
N       -0.330820  1.829678   -3.708740
C       -0.340475  3.233013   -4.115913
C       -1.585973  1.088349   -3.819742
O       0.829460   0.089413   -2.767829
H       0.241962   -0.154992  1.593082
C       1.257728   -0.356530  1.241298
N       2.218147   -0.233071  2.143725
C       1.903452   -0.030877  3.556191
C       3.614437   -0.512680  1.811872
O       1.459691   -0.667643  0.038885
H       2.511191   -4.477236  1.326234
C       1.853230   -3.852519  1.955687
N       0.576607   -3.839986  1.506563
C       0.147147   -4.662513  0.385997
C       -0.458639  -3.077581  2.190022
O       2.280527   -3.247838  2.941200
H       -0.616502  3.312502   -5.171889
H       -1.067284  3.789202   -3.515150
H       0.649094   3.670168   -3.969945
H       -1.367481  0.023718   -3.907382
H       -2.206861  1.251656   -2.933501
H       -2.118632  1.425346   -4.711760
H       0.842320   0.198877   3.671164
H       2.136390   -0.947181  4.106140
H       2.493971   0.800717   3.950811
H       3.763387   -0.391149  0.739454
H       4.254144   0.191619   2.349574
H       3.856760   -1.536206  2.113064
H       1.011415   -5.139152  -0.082587
H       -0.548689  -5.440502  0.722653
H       -0.357746  -4.041344  -0.360301
H       -0.004180  -2.528131  3.014273
H       -0.931725  -2.376961  1.491147
H       -1.229047  -3.750140  2.585573
H       -4.253707  -2.440407  -2.587311
C       -1.046179  -2.503746  -2.602153
N       -2.254990  -2.649445  -3.183148
H       3.075839   -2.126989  -0.760726
N       1.507586   -2.777371  -1.910462
C       2.766376   -2.896650  -1.455653
N       -0.293381  -3.514087  -3.155146
C       -2.272262  -3.716339  -4.076768
C       1.050977   -3.702775  -2.766914
H       -3.155662  -3.983259  -4.635670
C       3.608043   -3.936091  -1.834955
C       -1.036339  -4.267908  -4.061788
H       4.615103   -3.993330  -1.438148
C       1.817251   -4.781392  -3.208174
C       3.119913   -4.891760  -2.728778
H       -0.637305  -5.106510  -4.607232
H       1.414945   -5.517720  -3.892190
H       3.742405   -5.721183  -3.048147
C       -3.421958  -1.811323  -2.913422
H       -3.708893  -1.274822  -3.821718
H       -3.165138  -1.104183  -2.126238
59                        

Cl      -1.742552  0.075756   -0.263146
Fe      -0.001774  -1.151538  -1.362622
H       1.646508   1.912917   -3.214047
C       0.756358   1.272582   -3.216881
N       -0.333605  1.835711   -3.731684
C       -0.344917  3.237389   -4.144542
C       -1.587904  1.092539   -3.840102
O       0.828599   0.101160   -2.782374
H       0.235189   -0.149008  1.578423
C       1.251539   -0.361760  1.234903
N       2.203137   -0.263650  2.149954
C       1.875727   -0.061060  3.559669
C       3.600955   -0.553002  1.833513
O       1.460463   -0.662972  0.031125
H       2.537634   -4.497225  1.390556
C       1.873047   -3.873248  2.013876
N       0.609266   -3.832079  1.530796
C       0.193315   -4.643325  0.396638
C       -0.434104  -3.069875  2.202059
O       2.284027   -3.292430  3.020583
H       -0.620387  3.312165   -5.201000
H       -1.072905  3.794961   -3.546493
H       0.643928   3.676544   -3.999692
H       -1.368344  0.027781   -3.923558
H       -2.209181  1.258700   -2.954657
H       -2.120673  1.425485   -4.733561
H       0.814926   0.174975   3.664475
H       2.098113   -0.979601  4.110159
H       2.467468   0.766466   3.961151
H       3.758859   -0.447814  0.760826
H       4.239088   0.157153   2.365710
H       3.837730   -1.572212  2.152845
H       1.063560   -5.111489  -0.069368
H       -0.503863  -5.427231  0.716756
H       -0.305771  -4.014345  -0.346693
H       0.012592   -2.507496  3.021846
H       -0.908978  -2.381900  1.491828
H       -1.202149  -3.742408  2.602729
H       -4.257676  -2.429709  -2.572828
C       -1.050850  -2.493859  -2.605591
N       -2.262604  -2.641980  -3.179764
H       3.081550   -2.108121  -0.788486
N       1.507223   -2.763128  -1.927108
C       2.767764   -2.881610  -1.477024
N       -0.300899  -3.506775  -3.157506
C       -2.284438  -3.713080  -4.068193
C       1.045490   -3.693752  -2.775204
H       -3.170656  -3.982586  -4.621372
C       3.606099   -3.925015  -1.852842
C       -1.048497  -4.264724  -4.056815
H       4.614734   -3.981328  -1.459937
C       1.808144   -4.776411  -3.212739
C       3.112713   -4.885726  -2.738315
H       -0.652236  -5.105766  -4.600519
H       1.401565   -5.516807  -3.889796
H       3.732426   -5.718371  -3.054697
C       -3.428189  -1.802497  -2.908204
H       -3.720911  -1.272092  -3.818211
H       -3.166799  -1.090102  -2.127317
